# Supplementary material for: Identification and assessment of variable single-copy orthologous (SCO) nuclear loci for low-level phylogenomics: a case study in the genus Rosa (Rosaceae)
Source: BMC Evol Biol. 2019 Jul 24;19:152. doi: 10.1186/s12862-019-1479-z (PMC6657147; doi:10.1186/s12862-019-1479-z)
Supplement: Supplementary file 2 — : List of the 1856 SCOTags primer pairs for Rosa phylogenomics. Excel file listing sequences of primer pairs associated with the 1856 SCOTags, as well as information about melting temperature and corresponding SCOTag amplicons in the haploid reference genome of Rosa ‘Old Blush’ (genome coordinates and fragment length). (XLSX 178 kb) [file 12862_2019_1479_MOESM2_ESM.xlsx]

## Sheet: Feuil1
Name	Chr	Length	Start position	End position	Forward primer sequence	Forward length	Forward Tm (°C)	Reverse primer sequence	Reverse length	Reverse Tm (°C)
Locus_0001	Chr00	292	357530	357821	AAGAGGCGAATAGGGAAGACG	21	59.591	CGTAATTCCGGGCTGAACTTC	21	59.336
Locus_0002	Chr00	312	356607	356918	GGTCAAGGGAGAGGCTAAGG	20	59.166	GCAAATCCAGCATTCCATAAGTAAATG	27	59.830
Locus_0003	Chr00	333	355838	356170	AGCGGAGGAAAGAAGCCTTC	20	60.036	ACGTCTGAGCCTGCATGTC	19	60.080
Locus_0004	Chr00	349	414353	414701	TTTGCTTGGCAGATTGCTGG	20	59.681	CCTCATCTGTCAAATAACTGGAAGC	25	59.934
Locus_0005	Chr00	389	415205	415593	TGGTTGAGCTACTATTGGAACCTG	24	60.323	TTCATGTGTTCCTTAACATCTGAGAG	26	59.124
Locus_0006	Chr00	371	418623	418993	TGAACTGTCTAGGCATGGACTC	22	59.502	CCCAGTGGCATGACAACAAG	20	59.400
Locus_0007	Chr00	358	419002	419359	GCCTTAGAGACCTCGTTCTCC	21	59.594	GGTTCTCTGGGTCTGGTTTCC	21	60.271
Locus_0008	Chr00	319	697805	698123	CGGCCACAATATCTGAAAGTAGC	23	59.751	CATCCACCACCAATGATGCTTC	22	59.900
Locus_0009	Chr00	468	698194	698661	CCACTTTCTGTATCCCAATGCC	22	59.310	GCTGATTCTCAAAGACTCGCAC	22	59.907
Locus_0010	Chr00	389	789289	789677	CAGGTCTGCTCCACGTGG	18	60.048	GAGAATTGCTGATGACGATCCC	22	59.195
Locus_0011	Chr00	301	1004089	1004389	ACCATTGGTCACCTTGAGCC	20	60.251	ATGCTTCCCTGCCTTCTTAGC	21	60.409
Locus_0012	Chr00	534	1004570	1005103	AATCAGCCAAGAGAGGACGC	20	60.108	GTCATGGGCTTGCATGTAGC	20	59.617
Locus_0013	Chr00	336	1042399	1042734	GGTGAGCTATGGCAGTTTCATTG	23	60.181	ACCTGCATGTCAAGAGGCC	19	60.002
Locus_0014	Chr00	323	1042772	1043094	CCTTCTGCTTGGACCGGG	18	60.046	GCATCTAGAACCTTTCCAGCATC	23	59.437
Locus_0015	Chr00	333	1043199	1043531	AGTTGAACCTCCTGAGCGAAG	21	59.999	CAATTGATTTGCTCAGTCGTGC	22	59.087
Locus_0016	Chr00	304	1041656	1041959	GCTTACCTAGGGTTCTACCGG	21	59.314	AATAACTCCACACAAAGAGTCTGC	24	59.243
Locus_0017	Chr00	301	1046208	1046508	GACAGCATGGGACCTAATGGAG	22	60.486	ACGCTTTCTATCTGCCAGCTTC	22	60.998
Locus_0018	Chr00	321	1046665	1046985	ACTTTATGCTCACTGTTGCTTGTG	24	60.261	ACAGTCAGCATCCTTACCTGC	21	60.066
Locus_0019	Chr00	413	1047193	1047605	ACAAGCGGCTACTTCATCCAG	21	60.406	TCCGAGTAGTCCTTGTGCTG	20	59.111
Locus_0020	Chr00	393	1572783	1573175	CAATCCTGGACCATCGATCCC	21	60.271	GTCTCTCTCATCGCCGCC	18	59.973
Locus_0021	Chr00	335	1571646	1571980	TGTGACTGATTGGAAAGAACGC	22	59.452	GGCAAGGGAAATCTGAAGGATC	22	59.045
Locus_0022	Chr00	293	1570572	1570864	CTCACCGGCAGAATTGTGC	19	59.496	TCCCGGTGCACTTGGATTAG	20	59.748
Locus_0023	Chr00	426	1884233	1884658	TTGCCTCATCTAAATAAACTCAGAGTG	27	59.449	AGCCCAGAATGATGGTGCTAC	21	60.134
Locus_0024	Chr00	382	1882610	1882991	GTTGGTTTCAGTGGATGCAAATC	23	59.010	AAGAGAATACACCCACCACCC	21	59.366
Locus_0025	Chr00	323	2246639	2246961	TGGCCTTGTTTGTTGTTGGAG	21	59.520	TCTCCATATTAGGCTGTCATGGTAC	25	59.754
Locus_0026	Chr00	318	4737239	4737556	CTGACTGCACTATCCAGAGAGG	22	59.638	CAAATTCAGAACCATGGAGCCC	22	59.833
Locus_0027	Chr00	335	8010055	8010389	AGGGTCCTGAGATGAACATTGTG	23	60.308	CTTCCTGTGTGACGTTGCAC	20	59.695
Locus_0028	Chr00	397	8009366	8009762	GATGCTGTCGTCGATGCAC	19	59.367	GGCAATGTCGTCACCTCAAG	20	59.201
Locus_0029	Chr00	299	8008903	8009201	TCCAAACCCGAGAATGGTTCC	21	60.272	ATGGAGTTGTCGTGGTCGG	19	59.708
Locus_0030	Chr00	284	8049259	8049542	CGATCTCCTTCTTGCCGGAG	20	60.249	ATGCTTAGCTACCTATGCGCTC	22	60.353
Locus_0031	Chr00	401	10422061	10422461	AGCGTGAGAGACCACTTTGG	20	59.966	TGTCCAGTATTGTTTAATCAGAAGCAC	27	60.095
Locus_0032	Chr00	396	10421529	10421924	CTCCTCAAAGTAGTGCTCCTCC	22	59.833	TGCAGATGGAATATTGTTTGTCCC	24	59.598
Locus_0033	Chr00	442	10421068	10421509	GTTTCAGTGGATTTCAATGTGTGAC	25	59.313	TGGTTGCTGTCAGGTCTCATG	21	60.271
Locus_0034	Chr00	301	10419363	10419663	TCCATTGTTTAGGTCCAGCTTCC	23	60.561	GTGGAGGTGCTTGGGTTCTC	20	60.607
Locus_0035	Chr00	340	10903610	10903949	TGAATATGAGGGAAAGGAAAGGAGG	25	60.104	TCAGTTCCTTCAGGGTCTTCTTC	23	59.675
Locus_0036	Chr00	343	14767632	14767974	AGCACATTGGACATTTGGCC	20	59.390	TGCACCATTGTGAACAATATCTTGAG	26	60.350
Locus_0037	Chr00	316	14765385	14765700	TGGTGCCCAGGTGATTTCAC	20	60.539	CCAAATTCATTCCTCAGTCAACCC	24	60.082
Locus_0038	Chr00	341	15766252	15766592	GCAGAACCATGTAGCTGTTCTATAC	25	59.536	AGATGGACAACATATGGACTCCC	23	59.607
Locus_0039	Chr00	302	16895691	16895992	GGAGACAGCACAGCAACAAC	20	59.691	TGGAGTAGCCGTTCTTCTTCTTC	23	60.057
Locus_0040	Chr00	357	18256597	18256953	CTGTTTCAGCAGCCAAGGAG	20	59.120	TCACGGAAGAGTAAAGAGCACTC	23	60.057
Locus_0041	Chr00	350	18257395	18257744	GCATGCCGCGTTACTGTTC	19	60.226	GGCATCTAATCGGGAAATGTCC	22	59.186
Locus_0042	Chr00	321	18283417	18283737	CATCAGAAACTCTCTTCTCGGTAAATG	27	59.990	AGATTCAATTGCCTACAAGCACATAG	26	59.961
Locus_0043	Chr00	476	18284788	18285263	AGCTTTGCAACCACAACTTCATC	23	60.491	CTTGATTGGTGTGGTGCTGG	20	59.400
Locus_0044	Chr00	439	18285488	18285926	GCAACATCAGCAAATAGGGCC	21	60.202	GAGAGTTGGTCATCCTTTCTTGC	23	59.562
Locus_0045	Chr00	302	18286795	18287096	TGGCTTGTCTCTCAAATGTTTCG	23	59.749	GGCTTCTCTGACATGATCATCCTC	24	60.800
Locus_0046	Chr00	380	18287673	18288052	CACAGTTCTGTTCACTGGTATGTTC	25	60.050	AAGAGCCCTTGAGACATCTGC	21	60.066
Locus_0047	Chr00	475	18288298	18288772	GCTTGCAGCTGGAAATCCAC	20	60.109	CTGGCTCCTGACATACCAGC	20	60.179
Locus_0048	Chr00	383	18282798	18283180	TCCTTATCTGTTGGATTGATGCATTAC	27	59.771	GAAGGAAGCCTCAGTCTCTGTC	22	60.094
Locus_0049	Chr00	441	19389404	19389844	ACAAGCCACAAGAACAAGCTG	21	59.593	TCCTCAGCCAAGGGTTTCC	19	59.232
Locus_0050	Chr00	277	19389000	19389276	ACAGATGGATCCAGCAGCTG	20	59.819	AGACTGGTTTCCTCTGTTGCC	21	60.203
Locus_0051	Chr00	461	19388212	19388672	GCTGTGAGCTAGTGCCAAATTC	22	60.159	TAGCACGTTCTTCAGGAGGC	20	59.753
Locus_0052	Chr00	444	20102166	20102609	GCCCAGCTGTTTCCAAGTC	19	59.040	TGTGTTACGATCAGCATGTTGC	22	59.841
Locus_0053	Chr00	298	20933590	20933887	ATCATGAAAGATGCTTGAAATTAGTGC	27	59.295	GAAGTTGGAATCACTGTCATCAGC	24	60.143
Locus_0054	Chr00	418	22914419	22914836	TCAGCTTTCTTAGAGGAACCGG	22	59.766	CAAATCCAAGCTTCCAAACACAAAG	25	59.993
Locus_0055	Chr00	341	23936642	23936982	CATGGCTGAGCTGGAATTAGC	21	59.392	CTCTTTGTCTCCTCTGGCCC	20	59.748
Locus_0056	Chr00	415	24214687	24215101	GGTCGGTAGGCTTCAACAGG	20	60.391	GACTTCTCCTCGGATTCCCTC	21	59.316
Locus_0057	Chr00	364	24218357	24218720	TGACTTATCTGCGATCCATCTGTC	24	60.262	CTCTCCTCAGCAGCTTCAGC	20	60.461
Locus_0058	Chr00	329	24217864	24218192	TGGACCTTCTCCAGTTGTGG	20	59.235	AACTGGAACCTCAGGCGAC	19	59.628
Locus_0059	Chr00	433	26152580	26153012	GACAGTGATGGCTGCAGAAC	20	59.199	CCAGTACCTGCTGTGTAGTAGAAG	24	60.142
Locus_0060	Chr00	436	26151026	26151461	CCTACTGTCAGTGCCCGG	18	59.421	ACCCGCATTGATACACGCTC	20	60.810
Locus_0061	Chr00	380	26150011	26150390	GGAAGTCCTTCTCAAACGTGC	21	59.468	CTCGATCTATGCGCAGGAAATG	22	59.589
Locus_0062	Chr00	304	26526139	26526442	TGTTTGGTCAAGTGGCAAGAAC	22	59.835	GTGAGTCACTCCTGAACTAAACATG	25	59.593
Locus_0063	Chr00	317	26525554	26525870	GATTCCAGTTGCAACAGGTATGAG	24	59.905	ATGTGGGCCTTGGTCTATGC	20	60.107
Locus_0064	Chr00	297	26632485	26632781	GAGCGCAGGTATGGGATTTG	20	59.053	AGTAGGTTTGTGGGATGATATTTGTC	26	59.171
Locus_0065	Chr00	324	26633307	26633630	CATTGAACAAGCCCAAGCCC	20	60.037	CCCACTCAGCTCCATTACTACC	22	59.897
Locus_0066	Chr00	302	26634925	26635226	GTTGGTTGAGGGTTTGCTCC	20	59.326	GGAGGACCAGCATGCATCC	19	60.528
Locus_0067	Chr00	303	26635271	26635573	TGGTGCTGGGTATGTTGCC	19	60.304	TAAACGTCGAGGATCCTGTCG	21	59.601
Locus_0068	Chr00	392	26636451	26636842	TGGATGTGCGAGCTGGAAG	19	60.079	GCAGCTGCAGTGAAACGTTC	20	60.659
Locus_0069	Chr00	305	31119381	31119685	GCAAGAGCAAGCAGAAGTTGC	21	60.929	GGAATGTGTACCTTCTGACATTGAAG	26	60.128
Locus_0070	Chr00	303	31188667	31188969	GATGAGGATTGGCTTGAAGAGTTC	24	59.665	ACTCCTGCTCTCTCCCGAG	19	60.077
Locus_0071	Chr00	466	31187097	31187562	GCCTCCTCCACCGGTTAATG	20	60.464	GTCCTTGCCTCTATATAGCCACC	23	60.056
Locus_0072	Chr00	432	31320041	31320472	ACCTCCCTATCTTCCTGATCCC	22	60.158	AGCCTGAAGAGACGAGCTTG	20	59.754
Locus_0073	Chr00	301	31334969	31335269	TCTGGCTCATGGTTGTGATGG	21	60.340	AACTTCAACTCAGTGGCAAGC	21	59.322
Locus_0074	Chr00	333	31334574	31334906	TCCGCCTACCCTATTTGTGC	20	59.821	ACTCCTCCTGAATGTAATGGGC	22	59.826
Locus_0075	Chr00	320	31333509	31333828	CAGCCCTGAGACTAGCTTCATTAC	24	60.739	CCATCTAGCTCTGATCGACCC	21	59.456
Locus_0076	Chr00	355	31660023	31660377	CTGATTCTGGCTCGCCCTC	19	60.227	TGGTGTTCCCGCTGCATG	18	60.673
Locus_0077	Chr00	358	31660933	31661290	CTGCATTGGATCGTTGAGAGAG	22	59.135	ATGTACAAGAGATCACCACCACC	23	60.055
Locus_0078	Chr00	346	36666202	36666547	ACATGGTCAATTTGGTGAAGATGG	24	59.779	CTCCAATGAGGCATTGTACTGC	22	59.643
Locus_0079	Chr00	338	36662715	36663052	CCAAGGAAGTCAAGGCAACAG	21	59.389	CTGCTAAGGCTACAATTTGAGGG	23	59.371
Locus_0080	Chr00	477	36662023	36662499	AGGCTGAAGGGATTCCACATAC	22	59.826	CTACCATAACCTTGCAACTCCAG	23	59.059
Locus_0081	Chr00	308	37100910	37101217	CACTATGAATCCCAAGGGCTTG	22	59.046	TCCTGACAGAATTCCAAATGTCTCC	25	60.804
Locus_0082	Chr00	312	37105587	37105898	GGGACTTTCTTCCTTCTAGCAGG	23	60.370	AGTGAAGCTTTCTCTTCTTCGGAC	24	60.798
Locus_0083	Chr00	333	37104249	37104581	CTCGGGCTTCCACTCTGC	18	60.125	TCAACTGATGTTTAGGTTAGCTGTG	25	59.299
Locus_0084	Chr01	345	1644081	1644425	TCCTGGAAAGGTTCAAACAACTTC	24	59.599	ATCCACTTGTCCAGAAGATTCCTC	24	60.081
Locus_0085	Chr01	358	1642825	1643182	TTGTGGCTAAACATGGAAGGC	21	59.108	CCTCATCAGCAAGCCGATATTC	22	59.259
Locus_0086	Chr01	508	1642300	1642807	CCAGGGAGTTTGAATCATCACG	22	59.320	GGCCTCAAAGACGACCACC	19	60.671
Locus_0087	Chr01	409	1641612	1642020	GCCTCTGCATTGTATGAAGCC	21	59.664	GTTGGCCCACTAGACTCACC	20	60.036
Locus_0088	Chr01	336	1640955	1641290	GATGCAGCTGCGCAGAAAG	19	60.226	TCCGCTTCTTGTACTGCTCG	20	60.109
Locus_0089	Chr01	467	1703973	1704439	TCCTAACAAAGAATGAAGAAGTGGAAG	27	59.555	GCAAGCCAACCCATAATCATCTG	23	60.244
Locus_0090	Chr01	362	2267926	2268287	GCCCAATATGTCGGAAGCTG	20	59.053	ACAGCTAGATAGAGAGAATAAGACACC	27	59.553
Locus_0091	Chr01	345	2448017	2448361	TTGGTTCAGAGTTTCTTGTTCAGAG	25	59.414	TCCCAAGACTGATTACTAGCTAGTTAC	27	59.715
Locus_0092	Chr01	272	2450741	2451012	TTTCAGGAAACACAAATTTGCTACAG	26	59.244	TCCTTGAGGAATACCGATACGTTG	24	60.202
Locus_0093	Chr01	301	3399545	3399845	ACGCTATGAGACTGTATACACACG	24	60.261	AGGATGAGATTTCCTTCTGGACAG	24	59.836
Locus_0094	Chr01	298	3399948	3400245	TGCTAAACCACTCGCAGGTG	20	60.603	GAAGGGTCATATCACCAAATCTTTCAG	27	60.202
Locus_0095	Chr01	301	4891754	4892054	ACAATTGAAGACCTGGAGGCTG	22	60.554	CACTCACCTTCAGATTATCCACTTC	25	59.185
Locus_0096	Chr01	453	4893780	4894232	TCCCACTAAGATGCTATGAATTCAAAG	27	59.500	GCCGCTCTTACTAATTGCTGG	21	59.400
Locus_0097	Chr01	381	4894601	4894981	TTTGAATATAATGACTGGCCCTTGG	25	59.402	GTCCTATGAACTGATCCTAGAGCC	24	59.780
Locus_0098	Chr01	342	5221503	5221844	GCCTTATCATCTTCTCTGGAGGC	23	60.557	GAAGGTGATGAACTCTCCACAAG	23	59.000
Locus_0099	Chr01	423	8058964	8059386	AATGGAGGCGAGGGTGTTC	19	59.700	CTTGACGTCTTCGATGAAACTCC	23	59.635
Locus_0100	Chr01	340	8061459	8061798	TTGATATCAAGTCCGATGGGTATGC	25	60.800	AGCTCTTCCCACTTCATCCAC	21	59.720
Locus_0101	Chr01	479	8061979	8062457	TGGACTTGATATTTACATGGTCTTGC	26	59.681	ATTGAAGGGCCTGTGAGGG	19	59.306
Locus_0102	Chr01	300	8063313	8063612	TTGGAATTGTTCTGCAGCTGTTAG	24	60.023	TTGGTGAAAGCCAATAATTCTTCACC	26	60.518
Locus_0103	Chr01	302	8064605	8064906	TGTGACAGAATGAATTGGCAGG	22	59.179	AAGAAATGAGCACTGAAGAACCTTC	25	59.760
Locus_0104	Chr01	483	8413537	8414019	GGTGGGACTTCAGCAAGAGAAG	22	60.874	ACCTGCAGCAACTGTGGC	18	60.909
Locus_0105	Chr01	326	8415366	8415691	TGGGACTCTCACTAATGCATGC	22	60.421	CAGATCAGCTCTCTCAGAGTGC	22	60.224
Locus_0106	Chr01	314	8416696	8417009	AGCTGGAAGCCTGAGATGC	19	59.776	CTCAACATCTGGCATGCTGG	20	59.261
Locus_0107	Chr01	314	11147142	11147455	GAAACACGAGCTCTATATCTCCATTC	26	59.415	TGTGCATGATCAGATTCCTTGC	22	59.314
Locus_0108	Chr01	321	11150513	11150833	GCTTGCGAACGTCTTATTCTCC	22	59.971	TGCTCCAACCATCCTCCATC	20	59.452
Locus_0109	Chr01	301	14434429	14434729	GGAACTAAATGACATCTCAGTAGGTTC	27	59.507	TCAGTTGGCAATGCATCTGC	20	59.471
Locus_0110	Chr01	418	14433597	14434014	TTAAACACCTGCAATGTCTCCAG	23	59.180	CATAAATGTTTACTCACTGGCATTTCC	27	59.511
Locus_0111	Chr01	502	14431630	14432131	GTTTCTTCTAACCACAGGGCAC	22	59.447	AGCAGGAATTGTATACCTTGAAATAGC	27	59.770
Locus_0112	Chr01	392	20231081	20231472	CGTATCACCAAGCTTGTAAGAATTCG	26	60.724	TCTTCACAAATCCTTGCAAAGAGG	24	59.721
Locus_0113	Chr01	393	20233495	20233887	CACTTGTGAGCCGGTTGC	18	59.361	GGTAGATCTCATACTCAGCTTGCAG	25	60.793
Locus_0114	Chr01	315	21762176	21762490	CAACCTTCACCTGGCTCCC	19	60.304	CCAACAGGAATATCCAATCTGCTTC	25	59.991
Locus_0115	Chr01	509	22471557	22472065	CAGCTGCAGCCTTACCAGG	19	60.748	AAGACGCTTTGCAGCTTCAG	20	59.410
Locus_0116	Chr01	330	22471146	22471475	GGAAGTTGGAGCTGCAGAGG	20	60.676	ACTCTCGCATCTTCTTCCATCC	22	59.898
Locus_0117	Chr01	318	24934101	24934418	GGAAGTTGGTGGATCTTTCTACAC	24	59.304	TCACTTCTGCTGCAGTGCC	19	60.599
Locus_0118	Chr01	301	24933757	24934057	GTGGAAACAGAGAAGAAGGTAGC	23	59.002	TAATTCTACCTTTCCATCCAAGCTCTC	27	60.636
Locus_0119	Chr01	481	24932622	24933102	ACCCAGGAAACAGCCCTTC	19	59.539	TTTGGTTTGTGACAGCCCATC	21	59.314
Locus_0120	Chr01	342	24932258	24932599	AGTTGGTGTGCACTCCAGC	19	60.527	GGTACAGAAATTGTTCGCTCAGC	23	60.425
Locus_0121	Chr01	336	25419057	25419392	GCAGTGAGAGAAATGCTCAAGTC	23	59.875	GAGAGGAATGAGCCAGGTGG	20	59.820
Locus_0122	Chr01	393	25418664	25419056	CCAAGTGATAAGGCTGCTGTG	21	59.258	CGCCTCTCTGAAAGAATGCTC	21	59.067
Locus_0123	Chr01	380	30284464	30284843	CGGGAAAGAGCACTGATGGG	20	60.746	CTAACTTTCCTAGCACACCATAACC	25	59.415
Locus_0124	Chr01	342	30870749	30871090	AGGATCTACTAACACTGTCAGTTCAG	26	59.848	GCACTGCTTCTTTGCATTCATC	22	59.078
Locus_0125	Chr01	402	32342661	32343062	GGTGACTCTGAATGGGTAGGC	21	60.134	ATGACTTCAGCGACGGAGAG	20	59.546
Locus_0126	Chr01	525	32341760	32342284	GGTGCTGCTGAAACCTTAGC	20	59.476	AGGATGGACATATCGCCGAC	20	59.396
Locus_0127	Chr01	379	32346330	32346708	GCTTCCACCACCACGACTG	19	60.961	GGCGTCGAGGCTTCCATG	18	60.892
Locus_0128	Chr01	300	35571499	35571798	TTTGCTCCTTGTCACTCACGG	21	60.810	GGTCATTGCAGAAGATGGGC	20	59.257
Locus_0129	Chr01	306	37413304	37413609	AGATCCTGAAGGTCTTCGCATC	22	59.898	AATAAGCAACTGACCCTGTTACAC	24	59.240
Locus_0130	Chr01	302	37427295	37427596	TGCAGGAACCTGTGATAAGACC	22	60.027	TCAAATTGAGGCAACACATGATTTC	25	59.072
Locus_0131	Chr01	332	37425794	37426125	ACAGTGATTCGGAGCTTGATTTG	23	59.562	CCAACTCCAATACAAAGGATGCC	23	59.869
Locus_0132	Chr01	297	37424716	37425012	TCAGATCTCTTTGTGTGAGCCTTG	24	60.802	AAGTTAAAGGGCAGTGAAGACTTATG	26	59.569
Locus_0133	Chr01	323	37691411	37691733	AGAGATGCAATGTGAGTATTTGCTATC	27	59.827	TTGAAATGGAATCCTATAACTCCTCAC	27	59.007
Locus_0134	Chr01	307	38281029	38281335	GTTGATGAAGAGGATAGCCATTTGG	25	59.991	ACCTGTCAACACGTTTGAATAGAC	24	59.490
Locus_0135	Chr01	326	38729664	38729989	GATTCTGCTGTTTCAGGTGTGG	22	59.773	CTCTCCTTAAACTACCCAAATCAAGAG	27	59.449
Locus_0136	Chr01	466	38750472	38750937	TCGATGTGGTTTAGCGGCC	19	60.449	ACCTCAGTTGCATGGCATATTTC	23	59.617
Locus_0137	Chr01	399	40299426	40299824	CGACACATGAAGTCAAGGTGG	21	59.199	AACAGCAAGAATGGCCCTTG	20	59.029
Locus_0138	Chr01	332	40299089	40299420	TTGGCACGAGCAATGAAAGATAAG	24	60.143	TGTTCACTTGGTTGCCATGC	20	59.611
Locus_0139	Chr01	269	40577469	40577737	GCAATGTTAACGATAGCTACAAGAGG	26	60.292	TTTCGAAACTACGCATCGGAAG	22	59.335
Locus_0140	Chr01	299	40580115	40580413	TTCTTTCCGCCTCCGACG	18	59.740	ACAAAGCTTGATTCTCTTGGACAAG	25	59.991
Locus_0141	Chr01	346	40593893	40594238	TGGTTTCAGGAATCAGAGAGAGAG	24	59.534	GCCCAAACATCCACAACAGTAG	22	59.771
Locus_0142	Chr01	352	40592739	40593090	AGGGAGACACAACTAAGGGC	20	59.015	TGCCTCTTCGGTATGTTCACC	21	60.066
Locus_0143	Chr01	336	40592376	40592711	AGGGTGGCTTTGGTTCTGAC	20	60.179	TGTGCTACAAGCCCAGCTAC	20	60.036
Locus_0144	Chr01	405	42141490	42141894	AGGGACAAGATATGCAGGGC	20	59.524	TTCACAAACTGGAACCAAGCAG	22	59.573
Locus_0145	Chr01	412	42145662	42146073	GTCTATGCCTTCTTAGCTCATGC	23	59.255	CCCATACGAAATCGAACACCAC	22	59.650
Locus_0146	Chr01	338	43817541	43817878	CTTGCAGGTGGGATTGCTTC	20	59.471	GACCAGGCTTTCTTTGAACCG	21	59.733
Locus_0147	Chr01	381	43819086	43819466	GCTTTGTTGTTGCTCTGAGTAGAATC	26	60.837	AGAGAATGCCTCCAAATCTGGG	22	60.092
Locus_0148	Chr01	351	44490669	44491019	TGTTCTTTGCTGTTGTGGTAGAATG	25	60.221	GACAGGAATCCACTCCAGTTATTATG	26	59.292
Locus_0149	Chr01	306	44489384	44489689	GTCCAGCACATCAAATTCCGG	21	59.867	CATCGTCCACAGCACCAATG	20	59.551
Locus_0150	Chr01	454	44496691	44497144	TCAGTTGTCTCGCACAGAGC	20	60.319	CTTCTCCTGCAACAGCACATG	21	59.801
Locus_0151	Chr01	429	44496258	44496686	GCTCGAGATTGTGCAGTTGC	20	60.179	CAGCACGCTTCTGAATGGATG	21	59.936
Locus_0152	Chr01	358	44495058	44495415	CAAATGAACGGCGCCTCATAC	21	60.268	GGGTGCCTTCTCCAAGATCC	20	60.107
Locus_0153	Chr01	426	44493118	44493543	GTCCGGTTATCTCGGGTGG	19	59.560	ACACGAGTTTGACGCTCTCC	20	60.319
Locus_0154	Chr01	368	44492741	44493108	GCTCTTGCCACAGAAGCTTG	20	59.760	GTTCCACAACCATTCCATCCG	21	59.528
Locus_0155	Chr01	411	44491997	44492407	TGTTCCATTACGTGCAAGGC	20	59.122	ACCTCCCAAAGAGATGAACCAC	22	59.960
Locus_0156	Chr01	307	44491669	44491975	GCAGGTTAAATGGTTCCTGGG	21	59.175	TCTGTCACATGCTGCTGGG	19	60.003
Locus_0157	Chr01	457	45740128	45740584	TGGATCTCAATATACCTTCAGTGCC	25	60.222	TACCAGCGGCCAACCTTTG	19	60.602
Locus_0158	Chr01	506	45739178	45739683	GCTGAGAATCATTGTCTGCAGAC	23	59.936	AGGAGCATCTTCTAGGGCATC	21	59.023
Locus_0159	Chr01	501	45738022	45738522	TCGGTTAACATAGTCCCTGAAGC	23	60.119	TTGGAATTGAGTTCAGCCAGTATC	24	59.056
Locus_0160	Chr01	423	45737331	45737753	TGCAAGTGGAATTTATCATGCCTG	24	60.142	GCCGAAATGCCAATTGACATTAC	23	59.449
Locus_0161	Chr01	302	45736226	45736527	ATTAGCCATGGCAGCAATCAG	21	59.039	GCCTAGTCAACTCATAGGCTCC	22	59.963
Locus_0162	Chr01	351	46654688	46655038	GGACCATCCAGGAAGAGCTC	20	59.532	CCCGCCTATTCAATTCCATTTGC	23	60.800
Locus_0163	Chr01	342	46652929	46653270	AGGAATCAGCTAGGCTTTCTCG	22	59.898	TCTGCATCCTAGTACCAGCAC	21	59.243
Locus_0164	Chr01	332	46652235	46652566	GATTGGTATTATTTACAGGCGCATTG	26	59.418	CCACGAACAACACCTTTGCC	20	60.249
Locus_0165	Chr01	389	47799762	47800150	CGTTTCATGACCAGTCAAGGG	21	59.193	AGATTTAATGTGTGCCTCAACTGC	24	60.083
Locus_0166	Chr01	340	47798690	47799029	GCTTCCTTTGAAATCTCTGTTTACAAG	27	59.407	CATCCACAGCATCACTCAAGC	21	59.599
Locus_0167	Chr01	301	48474586	48474886	AACTTCTTTCTGATTCAGGGCATC	24	59.296	ACCAGACACACGCATTCCAG	20	60.604
Locus_0168	Chr01	329	48474251	48474579	GGGAGACTCGAGAGGACTTTG	21	59.525	TCGCAAACAAATCACAAACAAGG	23	59.138
Locus_0169	Chr01	331	48483823	48484153	CAGCGAGATGGCAAATCTGAG	21	59.402	CCCAGTTTCTATGGCCCACG	20	60.748
Locus_0170	Chr01	461	48482225	48482685	TCTGTCAGGGTAGTTTGATGCG	22	60.354	TGACCACCACAACGCTCAAG	20	60.814
Locus_0171	Chr01	381	48481374	48481754	GCCAGTTTACCACCCAGAGG	20	60.323	TGAAGGGTAATGCTTGCTCCC	21	60.341
Locus_0172	Chr01	299	48479602	48479900	TGGGCCTACCACTCTGATTG	20	59.088	ACTTGTACTTCCTAACACATATATGCC	27	59.068
Locus_0173	Chr01	299	48478445	48478743	GCTGTTGCTTTCTTTCTGCTTG	22	59.207	AAGGCATGAAACCTGAGAATGC	22	59.505
Locus_0174	Chr01	325	48475526	48475850	CAGAGGCCTCAATCAGCATTTG	22	59.901	CCGCTAAGGAAAGAGTGGCC	20	60.745
Locus_0175	Chr01	322	48477177	48477498	ATCTTAGCCTGCACCTGCTC	20	59.820	ACTCCACACGGAATGCCAC	19	60.303
Locus_0176	Chr01	392	48476281	48476672	TTCACGCGTTATTGCTGCC	19	59.500	GGTCACCGATTCTGCAATCTG	21	59.332
Locus_0177	Chr01	283	48522086	48522368	TGGAATCCAATGCCCACCTC	20	60.033	CTTATCACTGTCCTCTTGAAATCCC	25	59.180
Locus_0178	Chr01	467	48520579	48521045	CCTTTAGGAGCAACTGTGAACATTG	25	60.563	TGGAGTGGATGTGAATGACAGC	22	60.616
Locus_0179	Chr01	404	48873783	48874186	TGTATCATCACAGTTCCTATCACCC	25	59.930	GTCATTCAAAGCTTTCTGAAAGTCG	25	59.377
Locus_0180	Chr01	350	48873074	48873423	CCCGGCAACCACTCTATCTG	20	60.179	CAAGACCTTCCTCCAGGGC	19	59.699
Locus_0181	Chr01	341	48872621	48872961	GGCAACTTGGTTGATGGGC	19	59.707	TTGAACCTGGTATGCACGGC	20	60.958
Locus_0182	Chr01	312	48871821	48872132	TGGAGCGTGCTGGTTGTG	18	60.591	TGCCAAGATGCTAGAAGTCCC	21	59.790
Locus_0183	Chr01	292	48871072	48871363	CTGGCATGTGACATATTGTCCAC	23	59.934	TCGAGTTCTTGATGTAACCTCCATG	25	60.625
Locus_0184	Chr01	303	48874801	48875103	GTCCTCCGCAAATCATGGTAC	21	59.059	AGCCATTTGCATTCTGTTACCTG	23	59.806
Locus_0185	Chr01	294	48887752	48888045	TAAACAAACATTATGCAGGGAGGG	24	59.291	TCCTCCTAATTTCACCCTGAACG	23	60.055
Locus_0186	Chr01	309	49015186	49015494	GGGCTTGATCAGGGATGGAG	20	59.890	AGAGGAACACCATCGATGTCC	21	59.517
Locus_0187	Chr01	437	49015559	49015995	GGAAGCGCAAAGGTGAAAGG	20	60.039	TGCTGGATGGATCTTCCTCTTC	22	59.563
Locus_0188	Chr01	374	49014131	49014504	CACATGGGATGAGAGGTTAACATC	24	59.181	CCCTAGGCCATGCTTATGGTC	21	60.272
Locus_0189	Chr01	406	50236215	50236620	GTGCATTTGAATCTGCCAAAGC	22	59.586	CATACTCCTCTGCCCTCACC	20	59.244
Locus_0190	Chr01	444	50806307	50806750	CCGTCTTGATGTTGCCACAAC	21	60.335	ACAGAACCTTCTATTACGGCAATG	24	59.124
Locus_0191	Chr01	310	50811955	50812264	TGTTCGCTATTTGGAGAAAGCTG	23	59.563	ACCACGGTGCCCTTCAAG	18	59.887
Locus_0192	Chr01	304	50810908	50811211	TGAGGGTATGGGATTGATTGTTCC	24	60.386	ATTTAGGAAATTGGCTTGAACATGC	25	59.124
Locus_0193	Chr01	411	50809979	50810389	TGACGTTCTCTCTGCTTGGAG	21	59.729	GCATCTTCTGCCATGCTGC	19	59.934
Locus_0194	Chr01	400	50809157	50809556	GCTTACTGTGCACGAAATGAGTAC	24	60.434	CGACAAATTGCTGTCAGTTGATG	23	59.090
Locus_0195	Chr01	303	50812561	50812863	CTAATCCAACCGTCGTTCACC	21	59.002	GGTTACTGACCTCCATGAAGTAGC	24	60.681
Locus_0196	Chr01	369	51077998	51078366	TCGAGGGAAACGCAGCAG	18	60.048	ATCAAGAACCTATGCAAGCTTCG	23	59.375
Locus_0197	Chr01	301	51078821	51079121	AGTGTCGGAGATTGGTTCCAG	21	59.724	TGCCAAGAACTCTGCTTCCC	20	60.251
Locus_0198	Chr01	518	51079134	51079651	TCTGATGCATCACCACAGCTC	21	60.406	TGTCTCTGATGCCTTCTGGG	20	59.093
Locus_0199	Chr01	407	51079744	51080150	TGCGTGTCATGGATGCAAAG	20	59.477	TCCCGTGGTTCCAGTTCTATC	21	59.171
Locus_0200	Chr01	430	51324320	51324749	CGTTGGGAATCTCAGTGTCCC	21	60.676	AGTGAACTTGGAGCTGAAATTGAC	24	59.723
Locus_0201	Chr01	300	51609948	51610247	ACACTCCAATTAAGACTGACTTGTATC	27	59.180	ACCAAGAGTGCTTACAACAACC	22	59.050
Locus_0202	Chr01	340	51610956	51611295	CCTGACCAAGAGTTGCCTTTATTG	24	60.083	CCTCAAGAATTCAGGGAAGAATGTAG	26	59.458
Locus_0203	Chr01	306	51609266	51609571	CACTCCGTCACTCGCAGG	18	60.126	CCACATCGGAAATTTCAAATTGATGC	26	60.456
Locus_0204	Chr01	302	51749528	51749829	GGGCTTTGATTAACCCTTGGAC	22	59.504	GCCATCACAGAAGCAGCAC	19	59.495
Locus_0205	Chr01	335	51750013	51750347	TCCGAGGCTGTCAGTTCTTG	20	59.682	GATGTACCAAATCAAGCCCAAGG	23	59.869
Locus_0206	Chr01	340	51750397	51750736	GGGAGTGATACTGAAGATGCCTG	23	60.494	TGCTTCACTTCTCTGGGCAG	20	59.964
Locus_0207	Chr01	362	51751422	51751783	AGAGCGCCGAACTGATACTAC	21	59.666	CTTGGCAAGCAAGATGGCC	19	59.783
Locus_0208	Chr01	309	51751953	51752261	TAGGCATCGTGATGGTGGTG	20	59.822	TCTACTACCTCCCTATGTCACCC	23	59.860
Locus_0209	Chr01	331	51768812	51769142	AGCTTGAGTCGTTGTGTAGAGAG	23	60.058	ACTCTTTCAGCTGTCTCTTGGC	22	60.550
Locus_0210	Chr01	413	51768339	51768751	AGTGAGCTGTTGGGTGGTTC	20	60.179	AATGAAGCTTGAATCATCAATTGCAG	26	59.465
Locus_0211	Chr01	306	52174129	52174434	GCAATTGAAGAGGAGGACAAGG	22	59.248	ATTACCAAATTACACTCGGGCAG	23	59.055
Locus_0212	Chr01	335	52173613	52173947	AGAAGCACTCTCAGACAGCC	20	59.392	GCAAACAAAGCTACGAACTTTGG	23	59.514
Locus_0213	Chr01	397	52326493	52326889	CTTGATGGCTATCTTGCTCGC	21	59.470	ACATCTTGAGGTCTGGAGCAC	21	59.722
Locus_0214	Chr01	372	52347962	52348333	CGGTCATTATCATCAGCAGCC	21	59.197	GGAGAACCAGCAGAACCAGG	20	60.322
Locus_0215	Chr01	306	52347464	52347769	AGTTCACCCAGGGCTCATTC	20	59.670	TGCAAGCTCGAGTAATCATCCC	22	60.484
Locus_0216	Chr01	305	52347070	52347374	AGCTGAGGAGAAGGTCATGC	20	59.459	TGACCAGTCAGTTGACCTTCG	21	59.931
Locus_0217	Chr01	382	52346449	52346830	AGAGCATCAGAGGAAGATCGTG	22	59.638	CCACATCTCCTTATCTAGCTTGAAAG	26	59.295
Locus_0218	Chr01	304	52611325	52611628	AGGAGGTTCCCAATGATGAGAC	22	59.493	CTGCAAGTCATCTGAAGAACCC	22	59.254
Locus_0219	Chr01	341	52611647	52611987	TGGCTGATAATCCTGCACCC	20	59.817	CCATGGACTTTCAAATCTCTGTCC	24	59.603
Locus_0220	Chr01	333	52614557	52614889	CCTGTGCCATGGTCATCTCC	20	60.465	CGACCAGAATGCATAGGCCC	20	60.886
Locus_0221	Chr01	352	52614931	52615282	AAGGTTTGGTGAGAGACGGG	20	59.603	ACACTGCTGGATCCAAGGTC	20	59.674
Locus_0222	Chr01	327	52621387	52621713	ACTCATCGGGTGGAGAATAGC	21	59.311	GCAGACCCAGCATAAGACCC	20	60.465
Locus_0223	Chr01	345	52621743	52622087	TGATTATCAGACTGCTGGAGGC	22	59.896	TGTATGAAGGTGGTGGCTGG	20	59.672
Locus_0224	Chr01	303	52622718	52623020	ACTGCTACAATGCTTCATGCC	21	59.253	CACATATGGCAGCTGCTGAG	20	59.055
Locus_0225	Chr01	317	53436623	53436939	ACAGGATTTGATCTCTGAGGTGAAG	25	60.338	CTTAATGGAGAATCATCCTCCCAATG	26	59.567
Locus_0226	Chr01	312	54046804	54047115	CTCACACTAGGCCTAGGCAC	20	59.538	GCAAGCATAGCAGTGTGATCC	21	59.667
Locus_0227	Chr01	329	54126374	54126702	TTGTTGATGCCTGTTTGTGACTAC	24	59.964	TTAATTCTGCAGTGACAGAAGCC	23	59.247
Locus_0228	Chr01	356	56521902	56522257	TGGTACAAAGGATGGGCACG	20	60.322	TTGTAGATGCCCAGAACCAGC	21	60.340
Locus_0229	Chr01	425	56520849	56521273	CTTTACCCACGCTTGCCAAC	20	60.040	AGCTTCCGTTGCCAGTACG	19	60.374
Locus_0230	Chr01	346	56520401	56520746	AGGTTACACCGTGCCTTCTG	20	59.965	GGCAGGCAAATTCATTCCAGG	21	60.135
Locus_0231	Chr01	301	56520004	56520304	CTCGGTACTGGCCTCAAGTC	20	59.826	CACGTGACAGCAACGACTG	19	59.440
Locus_0232	Chr01	440	56527077	56527516	AAGCACACAGTTGCGATATGG	21	59.261	GAGGTCCTGATCAGAGGCAC	20	59.536
Locus_0233	Chr01	410	56524052	56524461	GCTCTAATGTCAGTTGGGCTTC	22	59.320	ATCACCTGCAGTTCTACGTCC	21	59.795
Locus_0234	Chr01	392	56523648	56524039	GGGAAGGTTATGCTGTTTCTGC	22	59.836	GCAGCACGATTGTCATCTACTG	22	59.716
Locus_0235	Chr01	388	56523086	56523473	CACAGCACCTGGAGCCAC	18	60.671	CCGGAATCTGAGACTGTACCC	21	59.591
Locus_0236	Chr01	359	56525331	56525689	TCCAGGGAAAGATGTCAAAGACG	23	60.557	TGCCAGGCCAAGCATTAGTC	20	60.681
Locus_0237	Chr01	312	56636765	56637076	CATCTTGCCATGGTCAACTCTTC	23	59.872	TGCTACCTTCACTTCTTTCTTCAATTC	27	60.041
Locus_0238	Chr01	403	56637450	56637852	GCTGGAATCTTAGGATGAAGATGTAC	26	59.351	TTGGAGACCATGTGCCTGAG	20	59.674
Locus_0239	Chr01	328	56638625	56638952	AATTGGTGGGCGTCTCATTTG	21	59.454	AGTATTGGAGAGATTGCAGCTTTG	24	59.361
Locus_0240	Chr01	306	56777788	56778093	CTTGATCTTCGTTATGCAGTCCC	23	59.442	GAAAGAGCAAGATCTCCTCCAAC	23	59.062
Locus_0241	Chr01	382	56843644	56844025	AGGTGAAGAAACTTAGGGATGTTTG	25	59.230	AGGAGAACGAGTTCCATGCC	20	59.749
Locus_0242	Chr01	383	56842133	56842515	GGTTGTTTAATTTGGCAGGAGGC	23	60.865	AGCAAAGCAACCTAAACACAGG	22	59.638
Locus_0243	Chr01	337	57548516	57548852	GGTTGTGCATAGCCACCTTC	20	59.189	TTGTTCCCAGCTGTATTTGCAG	22	59.442
Locus_0244	Chr01	394	57612584	57612977	CGCAGTCACAGTTGAAGGTG	20	59.417	AGAATAGGAAGAAGAGGGTGTGG	23	59.222
Locus_0245	Chr01	454	57610633	57611086	ATCCTCGCCGGACAACTTAC	20	59.825	AGAGCAACATACAATAACTGCATGG	25	59.933
Locus_0246	Chr01	353	57609552	57609904	TCTATTGCATCAATCGTGCCAC	22	59.386	ACTCGGAATATACTCAAACCCACC	24	60.142
Locus_0247	Chr01	304	57718191	57718494	TTCCTTGGTGCAGGTGCC	18	60.203	AAGATGCCTCAACAGAGCATTTC	23	59.557
Locus_0248	Chr01	301	57719411	57719711	TTACCTTTCCAACCCTCTTCAGTG	24	60.446	GTCTCTAACCTGCTGAAGTCTTGG	24	60.858
Locus_0249	Chr01	376	57817758	57818133	ATCAAAGCCAAAGCAACCGG	20	59.682	ACAGTTCCACTCTGCTGATGG	21	59.997
Locus_0250	Chr01	316	57818318	57818633	CCGCCCTTGTAAGTGAGGAAG	21	60.676	AGCAACAGTAGCAGCTGGAG	20	60.037
Locus_0251	Chr01	344	57819174	57819517	AGGGCCTGCAACTTATCAATTG	22	59.238	CTAACAGCTACTTCCCTCTGAGAG	24	59.662
Locus_0252	Chr01	301	58028306	58028606	TGAAGACGAGGAGGATGCTG	20	59.180	AAATTTCCAAAGCTGCCTATTTGC	24	59.303
Locus_0253	Chr01	301	59511277	59511577	CATTACAAATGATCAAGGCACTTCTG	26	59.249	CACAAACTCGTCAAATTCCTTTACATG	27	59.887
Locus_0254	Chr01	347	59512340	59512686	GGGATTAAAGAGTGGAGTTGTTGC	24	60.083	GCTCTGAACAGAAGAAACCCTG	22	59.189
Locus_0255	Chr01	295	60001562	60001856	GCGGTGAATCCCAAGAGACC	20	60.745	GCTGACATACTTGCCTCTTCG	21	59.070
Locus_0256	Chr01	358	60001133	60001490	GACGGGTCCGGTTCATCTTC	20	60.460	TCTGCTGATCGGAGGAGTCC	20	60.753
Locus_0257	Chr01	306	60000749	60001054	ACGACCTCCCTCTCTCAGG	19	59.695	TCCCAATTCGACGAAGCTCC	20	60.108
Locus_0258	Chr01	301	59999465	59999765	GCCAAATGTGACAGGGTTCG	20	59.759	GGCAATAACCCAGCAACTCTG	21	59.526
Locus_0259	Chr01	322	59998808	59999129	GCTCAAGTACGTGACCAAAGC	21	59.805	TGGTCCAAACACCGATTCTGG	21	60.545
Locus_0260	Chr01	398	60127808	60128205	CTCGCTCGTTACCGGAGAC	19	59.938	TCCGACAATCTGAGCCTTGG	20	59.750
Locus_0261	Chr01	533	60127272	60127804	AAGACCATCAAACCACGCAC	20	59.048	TACTGACTCTGCAGCTGCTG	20	59.754
Locus_0262	Chr01	315	60126951	60127265	GATCAAGCCTCCTCCTCGAG	20	59.327	AGCTTCCGGTTGCACCTAAG	20	60.322
Locus_0263	Chr01	330	60316009	60316338	AGCAGCAGAGGCCTAGAAC	19	59.096	CTCCGGGACAATGTCAATCTTC	22	59.061
Locus_0264	Chr01	299	60672676	60672974	GCTTTATGAGGAGGCGTTTCAG	22	59.647	ATCAAACCGACTCCGCCG	18	60.126
Locus_0265	Chr01	531	60671720	60672250	GCTAGAAAGAAACACAGCTCTATTGG	26	60.183	GGGATCGGATCTCTTTACCTTGTTC	25	60.969
Locus_0266	Chr01	301	61073871	61074171	TTCTGCTGCTACATTTCTGTGTTC	24	59.786	ACCACCAAATCACAAATGAGCTG	23	59.994
Locus_0267	Chr01	320	61074635	61074954	CCTATGGCTTTGGCACTCTAAAG	23	59.371	AGCTGGGTTGATAAGACGGC	20	60.108
Locus_0268	Chr01	347	61075099	61075445	GATGAGAGAGTTCCTTGGTTTGC	23	59.562	CAACAGCTTTCTCAGAAGAGGC	22	59.517
Locus_0269	Chr01	352	61311348	61311699	CCCTGCATGTTCTATTGGACG	21	59.057	GAGATGAAACAGCCTGTGCC	20	59.193
Locus_0270	Chr01	301	61568293	61568593	ATGACAACTTGGCTGCAGAAG	21	59.115	ATCACTTCCTGAACCTGCCC	20	59.670
Locus_0271	Chr01	473	61569145	61569617	GCTTCCAAGTCAACCAACTGTC	22	59.967	ATCGTGCTCCACCCTTTGC	19	60.676
Locus_0272	Chr01	311	61566843	61567153	TCCATGATCAAGGGCAGTGG	20	59.743	GCCACTCAGGAGTTCTACAAGC	22	60.933
Locus_0273	Chr01	380	61773763	61774142	TTTCGGTTGATGACCCATTGAAG	23	59.494	TCACAGGACCTTCGCCAATC	20	60.036
Locus_0274	Chr01	380	61843178	61843557	TGTTGCTGTTTGATGATGAGGAAG	24	59.783	TCTGTATGGTCCTTCCTCTTAGC	23	59.039
Locus_0275	Chr01	349	61971448	61971796	GAATCCTTCTTGGGAGAGCCTAG	23	59.929	CCAAATCACAGGAGTAGCTGGG	22	60.682
Locus_0276	Chr01	279	62384352	62384630	ACCCTAGAATTTCAAATTCCGCG	23	59.623	CACGCTTTCTTCACCTCCTCC	21	60.942
Locus_0277	Chr01	336	62385133	62385468	CCAATTCAATGGCTGACCGAAG	22	60.159	CTCAATAGGAGTTGACAAGGCAG	23	59.062
Locus_0278	Chr01	353	62753280	62753632	TGTGATCGTTCATTTAGTGCAGC	23	59.875	GCTGAGAGCATGTCACAAGC	20	59.553
Locus_0279	Chr01	535	62768066	62768600	AAGCTTCAGGATGGTGAGCG	20	60.392	TGAACTGGGAGAAGTCCTTCG	21	59.381
Locus_0280	Chr01	373	62767276	62767648	GCAGAGGTCCAAAGCACTTC	20	59.122	TGAGTGGATGAATCAGCGGG	20	59.821
Locus_0281	Chr01	323	62766904	62767226	TCAGGGCTGGAGTTGAAAGC	20	60.251	CCTAGTGGGCGCAAGTGAC	19	60.742
Locus_0282	Chr01	301	62770883	62771183	CGAGGCACAAATCGAGTAAGC	21	59.675	AACCCTTCACCGCCTTCTTC	20	60.251
Locus_0283	Chr01	482	62765147	62765628	TGGAGAAAGTGGAGCAGCTAG	21	59.448	GACATCAAAGCCTCACAAGCC	21	59.799
Locus_0284	Chr01	301	63160308	63160608	GGGAAAGGAAGGCCGAGAG	19	59.778	TCACGAATGTGCAAAGCCTG	20	59.407
Locus_0285	Chr01	409	63952695	63953103	AGGCCCAAAGATCAGGAGATG	21	59.506	CGACTGTCAAAGGTGGCATG	20	59.481
Locus_0286	Chr01	435	64156489	64156923	TGAAGCTGAAACAATGGTTGAAGG	24	60.202	GCTGTGGCTTCCCTCCTG	18	60.046
Locus_0287	Chr01	398	64164794	64165191	CTTTGCCTCTGCTGAATGATAGG	23	59.435	ACTGGATAAACACGTTCTTCTTTGG	25	59.761
Locus_0288	Chr01	278	64664280	64664557	GGATCTCTGGGACTGCTGG	19	59.171	AATCGAGCTTCCAGTTGAGCC	21	60.677
Locus_0289	Chr01	321	64728612	64728932	GCTTGATGCAGCAAATAGGGAC	22	60.224	AGAGCTCTGCTTTCTGCTCC	20	59.750
Locus_0290	Chr02	319	197209	197527	TGAGCAAGATGACACTGCAATC	22	59.254	GTTTGAGCCATTAAACTTGCAGTC	24	59.319
Locus_0291	Chr02	282	196207	196488	TGCAAGGCAGAAACAGAATCAAG	23	59.995	GAATTGCAGGCTACCTTCACC	21	59.254
Locus_0292	Chr02	380	203756	204135	GCAACCTCCAGAGAGCCAG	19	60.079	GCAGCGGTAGATGATCATTGTG	22	59.777
Locus_0293	Chr02	408	202952	203359	ACCCAGACTCTGTCAAGACTG	21	59.033	ATGATGTCTGCCTCGGCTC	19	59.555
Locus_0294	Chr02	308	237085	237392	TTCAGTGGCTGAAGCTATTCGG	22	60.678	ATTGCTGCAGCCATTGATATCTTC	24	60.022
Locus_0295	Chr02	307	445846	446152	TTTCCTGGTTGACTTGTAATTCTGC	25	59.990	CCATCTAGCTGTCAAACATTGAGC	24	60.202
Locus_0296	Chr02	419	446839	447257	TGCGTTCTGTGGAAGAAATGC	21	59.733	AGACACATAGAAGGCCCTGC	20	59.456
Locus_0297	Chr02	339	447456	447794	CAGTTCTTTGGGTGCTTGAGG	21	59.389	TCCCGCTCTTCTTCCTCCTG	20	60.973
Locus_0298	Chr02	343	447932	448274	CGAACTAAGTCGTGCTTTGGC	21	60.136	ACACCTTCAAACATGCCTGC	20	59.324
Locus_0299	Chr02	460	865265	865724	CGAGAATGTCAAGCAGCGAAC	21	60.202	CGAAGAAATAGCACTTGCAGGAAG	24	60.437
Locus_0300	Chr02	359	897097	897455	TCTGTCTTTGTTTCCAGCTTGC	22	59.641	AGATGACAATCAGCAAGAGGTTAAG	25	59.121
Locus_0301	Chr02	460	955806	956265	GCACATTGCATCCTTACCACC	21	59.865	GTTTGGCGATCCCAGCAAAG	20	60.109
Locus_0302	Chr02	301	1661615	1661915	ACGCACCCACATACTACTCC	20	59.178	GCAGCTTATCTCTCAAGATCACTG	24	59.254
Locus_0303	Chr02	331	1662296	1662626	GGCTCGGCAATGAAGCAG	18	59.203	CCTCTTCCACTTCTTCAATCCATC	24	59.119
Locus_0304	Chr02	308	1663105	1663412	GTAGACAAGGCTGAGCTAAAGAAG	24	59.132	CGGGTTGCAAATAGATTCGGG	21	59.666
Locus_0305	Chr02	329	1708566	1708894	ACAGAACAAGAATATACATGTGGGTAC	27	59.231	TTGGTAACCAGTGGTGCGAG	20	60.250
Locus_0306	Chr02	358	2227573	2227930	TGCTCTCTACATGGATGAATTTGAC	25	59.181	GCAACAGAAGGCAAATATTAAGAGC	25	59.254
Locus_0307	Chr02	408	2229025	2229432	GTGGTTTGGCAAATGGAAATGAAG	24	59.786	TGCGACACGGAGCTGTTC	18	60.356
Locus_0308	Chr02	342	2226137	2226478	AAGCATGCTGTGAACATCGC	20	59.830	TTTCCACAAGCCAAGTACTGC	21	59.046
Locus_0309	Chr02	456	2225180	2225635	GGAGGAACTACTCAGGAGCTTG	22	59.833	ATCGCTCCAAGTGCCTCTTC	20	60.108
Locus_0310	Chr02	312	2233349	2233660	TGTGTTTGAATGCAGTATTGAAGTTC	26	59.083	AGTTGACCGAACCACCACAG	20	60.179
Locus_0311	Chr02	373	2670960	2671332	AACACCAGTTTCACCATGACAC	22	59.312	TGATGCAATCGAAATTGGTAGTGC	24	60.439
Locus_0312	Chr02	301	2903379	2903679	CCACTTTCTCACACCCATTTCC	22	59.442	GAGTAGAGGAAAGGGTACTGGAG	23	59.044
Locus_0313	Chr02	301	2903039	2903339	AACATTGTGAGAATGCTGAAGGG	23	59.491	GAAGGTAATATTGCCGAGGCG	21	59.201
Locus_0314	Chr02	353	3297924	3298276	GCAATCCTATGAGATCCAAGACCC	24	60.806	GGAACCACACCATCCTCCTTAG	22	60.093
Locus_0315	Chr02	368	3297211	3297578	GCAAGCAGTGTTCTAGTGAGC	21	59.537	GTTTCTCTCTTCACCGCTTCTTC	23	59.569
Locus_0316	Chr02	328	4037279	4037606	TGGCCAAGTACAAAGAAGCTTTC	23	59.682	CCTCATCACATTTACCATCATACCC	25	59.293
Locus_0317	Chr02	341	4039135	4039475	GCTAATCACCCGCACTTTCG	20	59.626	CCTGTGCATCTGTAAACACACG	22	60.096
Locus_0318	Chr02	449	4076651	4077099	TTGCAGACTGCTGTTGTTAGC	21	59.396	ACCTAGCTCACTAAATCACTCCTAC	25	59.405
Locus_0319	Chr02	335	4243056	4243390	GCAGCTTTGATTGATAGAGATACCATG	27	60.361	GGCGGGAAACAGTACTAGACC	21	60.135
Locus_0320	Chr02	299	4862761	4863059	CGCAGAGAGGGCTTGGAG	18	59.814	GGGTGGAAGCCATAAGAGACTG	22	60.421
Locus_0321	Chr02	303	5104109	5104411	GCTAATAGTGAGGCAGTGGGAC	22	60.484	ACCATTGAATTGTGATCCTGAAGAG	25	59.349
Locus_0322	Chr02	298	5133027	5133324	TGCTTTCTTTGGCCTCAGATTTG	23	59.994	ACAGATGAGAAGGCACCAGC	20	60.036
Locus_0323	Chr02	499	5133947	5134445	TGCCACATCAACTTCAAATGGTG	23	60.244	ACTGACCAGTGGAAACAGCC	20	60.179
Locus_0324	Chr02	314	5134884	5135197	GGCTCGCATAAAGCAGCTAC	20	59.416	GCTTCACATGAACCAGCCC	19	59.114
Locus_0325	Chr02	382	5135497	5135878	GGCTGTACGGGAGGAGTTG	19	59.782	GCTTGTTATCGAAGCCTAAGAATTCAG	27	60.728
Locus_0326	Chr02	367	5136342	5136708	AAGAAGCCACCAGAAGAGGC	20	59.963	CATGGCAGCCATTTCAACTCTC	22	60.159
Locus_0327	Chr02	349	5138098	5138446	TAAGCCCTTGGACGCTTAGG	20	59.460	CAAGGGAAGAGGCCTGCAG	19	60.378
Locus_0328	Chr02	465	5138447	5138911	ATCACCGCCATATGGTTGGG	20	60.179	CATCTGCTTGTGCCTGCAC	19	59.788
Locus_0329	Chr02	408	5321008	5321415	GGGATTGTTCCTTGCATCTTCC	22	59.571	CTGATTACACATTTCAGGACCTGC	24	59.905
Locus_0330	Chr02	381	5320551	5320931	GGCTCCAAATCTGTTACCAAGC	22	59.836	CAAAGGGTCAGTAAGATGCATGTAG	25	59.705
Locus_0331	Chr02	444	5319873	5320316	CTTCTGCGGTAAACTTTGCAAAG	23	59.269	CAGTATGCACGAGTCCATGATTG	23	59.753
Locus_0332	Chr02	303	5343622	5343924	GTGCTGCAGGGATGTCTAATTTG	23	60.181	CAACAGATACTCTCGGCAACTTG	23	59.631
Locus_0333	Chr02	318	5342802	5343119	CATCTCTCTATGGCGGTCCTTTAG	24	60.322	ACCTCATCCTGCAACAGAACC	21	60.272
Locus_0334	Chr02	362	5341787	5342148	TGCCTTCAGGAAGTTTAGGGAG	22	59.694	CCCTGAGACCACACCATAGC	20	59.821
Locus_0335	Chr02	393	6162325	6162717	AGGGTATGCCAGGAGCCC	18	60.774	GGCCTTTGTACTCTTCTTTGAAGC	24	60.321
Locus_0336	Chr02	333	6167156	6167488	AGGGAGCATGGTGATCAAAGG	21	60.064	GCTGGTGGTTTAGACATATCAAGAC	25	59.705
Locus_0337	Chr02	300	6168252	6168551	AGTTACATGGGTGGTCCTAGC	21	59.162	AGTTGGATGGGAGATACAGTGC	22	59.829
Locus_0338	Chr02	325	6217747	6218071	TGGATTCACAGTGGCAGAGG	20	59.674	GCACACAGCAGGTATATGAGC	21	59.130
Locus_0339	Chr02	475	6245010	6245484	CGATTGTCCTGCCCAAGTTG	20	59.477	ATGGAGAGCATTTGGTGACTAAAC	24	59.298
Locus_0340	Chr02	301	6244177	6244477	TCCCATTGGCCATTTGTTTCATG	23	60.308	GGGTTGCAATTCCACCGTC	19	59.416
Locus_0341	Chr02	402	6426516	6426917	GGTAAGCTTTCGGAGTCTTTACTG	24	59.374	GAGCGCCACTCAGTACTCTC	20	59.900
Locus_0342	Chr02	347	6470911	6471257	GCCCGTAACAATTCCTTGACTG	22	59.838	CAAGCAGCAAGAACAAGGATCC	22	60.095
Locus_0343	Chr02	292	6670511	6670802	AGGGCAGGATTATTACCTCCAAC	23	59.862	TCGTTTCTTGCAACCTCCCTAG	22	60.289
Locus_0344	Chr02	301	6947844	6948144	GAAAGGCTCGAGCTATTCATGC	22	59.777	TTGCTTCTGCTTTCCCATTCTG	22	59.440
Locus_0345	Chr02	319	6947185	6947503	TTGAATGGTGCAGAAAGATGGAG	23	59.240	GCAATGCAACATCATGCTAGAAC	23	59.205
Locus_0346	Chr02	339	7267003	7267341	CAGAGCAGCCAAATAAGTACTACC	24	59.188	TGCATTACCTCCATAACTATTCCTCTC	27	60.256
Locus_0347	Chr02	499	7583568	7584066	TGCAGTCTTTAGTGGGCTGC	20	60.606	CAAATCAAGTGTTCCAACCATGC	23	59.258
Locus_0348	Chr02	339	7582978	7583316	GCTGCAGTTTGCTATTAAACAAGC	24	59.910	TTCCAACTGAGGGTTCGTGC	20	60.534
Locus_0349	Chr02	345	7584542	7584886	TCGTTTGGTCTATGTGAGTTATTTGG	26	59.630	CCCAGTATTCTTCATCGCACATG	23	59.751
Locus_0350	Chr02	298	8511481	8511778	CCGCCGTTAGCTTCTGGAG	19	60.519	CCTCCGCCGTCAACTCAC	18	60.433
Locus_0351	Chr02	402	9083488	9083889	CAGCTTCAACGCTTTCAGGC	20	60.386	ACAATGTCCGCCCACAGG	18	59.966
Locus_0352	Chr02	332	9182102	9182433	GCAACTTGGAATACTAATCTTCACTTG	27	59.035	CTCACCCAAAGGAATCAATGTTACTG	26	60.350
Locus_0353	Chr02	317	9188686	9189002	CACCTCTCGTATCTTCTTCTTTGTC	25	59.197	TGGCCATGGAAACTAAAGAAAGC	23	59.742
Locus_0354	Chr02	301	9189676	9189976	TATGGCTGCAACATTGTTGGTTTC	24	60.799	TCTTTCTTTCCTTCGCTCTGGG	22	60.290
Locus_0355	Chr02	310	9192319	9192628	TCATCGCTTACTCTCCACACTG	22	59.836	TCATTTGTTGTCAGAATCACCTAGAC	26	59.349
Locus_0356	Chr02	322	9206160	9206481	ACCCACCATGGAAGAGGTAAG	21	59.084	CATGAAGTGAAGTCTCAATGGCC	23	59.872
Locus_0357	Chr02	295	9207129	9207423	GGGAGCTGATTCTATCAATTACACTC	26	59.351	ACCCTCAATGTTGTGCAAATGC	22	60.548
Locus_0358	Chr02	304	9445789	9446092	CACATATGTGGCCTGGAATGATTC	24	60.023	TCCCATTTCTGAGGTTCCAGC	21	59.995
Locus_0359	Chr02	332	9596827	9597158	GCTGCAGCTGAAGAGAAAGC	20	59.831	AAACCCTAGCTACCTCAGAACTC	23	59.230
Locus_0360	Chr02	301	10500174	10500474	GCCTATCTCTACCCGCCG	18	59.037	CTTGATCTTGAACCTGTACCTAGCC	25	60.913
Locus_0361	Chr02	465	10803730	10804194	CCGGAAGCGAATCGGAGAC	19	60.589	AAACAAGTCAACAGCCTACACG	22	59.388
Locus_0362	Chr02	301	10804330	10804630	AAGGAAGATAACAACATCATCACCG	25	59.414	GTCGCTCAATTCGTCTTCTTCC	22	59.654
Locus_0363	Chr02	301	10821271	10821571	AAGCCTTTGATGACCTCTTTGC	22	59.440	GCCAATTGAAGGTTTCCACTTAGC	24	60.856
Locus_0364	Chr02	287	10865021	10865307	TTGCGATTTATGAAACATGGGAATGAG	27	60.895	GCATCTTGCCATCCGCTG	18	59.280
Locus_0365	Chr02	307	11065681	11065987	AAGGAGAAGCTGAGAAGGCC	20	59.382	GAGACAAGTTCTGCTTCTGCC	21	59.196
Locus_0366	Chr02	301	11495007	11495307	GTGGGAATACGGTTCAAGAAGAG	23	59.067	AGGAGAAAGAGGAGCCGAGTC	21	60.958
Locus_0367	Chr02	310	11516032	11516341	ACTTGCATCTTGTTTCTCCCTTC	23	59.177	CATGTCCAGCTAGCGTATATGC	22	59.074
Locus_0368	Chr02	318	12381610	12381927	CCCTCCGCCTATTCCTATTCG	21	59.795	CGCTCCATTCTCTTCGTCTCC	21	60.535
Locus_0369	Chr02	336	13106491	13106826	GACGGCGAGACAGACCAC	18	60.126	TCAAGCGAGGTCAGCTTCAG	20	60.038
Locus_0370	Chr02	295	13106029	13106323	GGAAATCGATGGTGAGGATCGG	22	60.868	ATCTCATGCACCTCCACCAC	20	59.746
Locus_0371	Chr02	292	13104287	13104578	ATGAATTGGATTGCAGGAGGAAG	23	59.041	CGGTGCTTCTTCGAAGACTTG	21	59.543
Locus_0372	Chr02	397	14569440	14569836	TAGGGAGCAGGAGCAGAAGG	20	60.689	CAAGAAAGGCACACGCTCAC	20	60.041
Locus_0373	Chr02	331	14569083	14569413	GGAAAGCCCGACAACTTCAC	20	59.408	AAGCTGAGCATACCAGACCC	20	59.456
Locus_0374	Chr02	296	14603328	14603623	GTTTGGAGCGGTTGGTTGAG	20	59.689	TCGCTTCATCAGGCTTAGACC	21	59.863
Locus_0375	Chr02	327	14632679	14633005	GTTCTACTCGCACAAACCAGC	21	59.805	GCCTTATTCTCTTTCTGAAGCTTACTC	27	59.989
Locus_0376	Chr02	301	14923839	14924139	CCGTGAAAGAGATGTTACGGAAC	23	59.633	GGAGCTGCTCTATTTCTTCAATCC	24	59.485
Locus_0377	Chr02	474	16059993	16060466	CCATCAGAGGACGAGGCAAC	20	60.461	AGGCGGTTGGGATAACATCTG	21	60.134
Locus_0378	Chr02	329	16060628	16060956	ATACCGTCCTTCCAGGTTGC	20	59.748	CAGAATTCGGAATGCCAAGGG	21	59.593
Locus_0379	Chr02	314	16061579	16061892	TGAGATGGCAAGACTAGCACG	21	60.135	CCCACAAAGGTCACAAACATCG	22	60.288
Locus_0380	Chr02	378	16051857	16052234	TCTTCCAGAGCAGCCTGTTTC	21	60.271	TCCTCCTTCAACAGTCCCAAC	21	59.580
Locus_0381	Chr02	303	16052355	16052657	ATGTGTTGCATTGTGTGGCG	20	60.319	AAACCAAACGCTCCAGCAC	19	59.266
Locus_0382	Chr02	523	16052883	16053405	ACTGGGATTAGACTGCCTTGTG	22	60.027	AGGCACTCACAGAGTCACAG	20	59.322
Locus_0383	Chr02	499	16053628	16054126	ACCAGGGATGGAACTCTTCAAG	22	59.693	ACGCGGTAAAGGGTAAGCTG	20	60.391
Locus_0384	Chr02	381	16056094	16056474	TCAGACATTGCTCGGAAGGC	20	60.392	CAATAGTAATTAGAGGCAGCCGAG	24	59.074
Locus_0385	Chr02	337	16056635	16056971	TCGGGTTCTTCATTATCCTGTCAG	24	60.142	AGCACAACTTCATTTGTAGCACC	23	59.995
Locus_0386	Chr02	302	16058334	16058635	TGGGCTCCTTGAACCTCTTC	20	59.307	TTGGAGTGATACGCAGGCTG	20	60.108
Locus_0387	Chr02	498	16095874	16096371	AGCAGTCCTGGTTCTTGTGG	20	59.891	AAGGCCCTCTACAGGAAGAAAG	22	59.426
Locus_0388	Chr02	362	16095447	16095808	TTGGTGGTTCTTCCTCACCC	20	59.523	GAAACATCCGGGCCTGATAAAG	22	59.381
Locus_0389	Chr02	396	16094730	16095125	GGTGCAATTTGTATGCAGTTGC	22	59.587	GGAACTTCAATCTGTGAGCTGC	22	59.839
Locus_0390	Chr02	353	16093604	16093956	TTCCCAATGCTTCAGGTGGG	20	60.252	GAGGTAACCACTCCACACCAG	21	59.998
Locus_0391	Chr02	388	16092074	16092461	ACCAACGCTGTCAGAAGAGTC	21	60.270	TGCTGGAGCTCAGAGAATTGG	21	60.066
Locus_0392	Chr02	431	16091149	16091579	TCTAGTGATTTGGGTGGTGCAC	22	60.552	ATCTTCACATTTCCTCAATCCATTACC	27	59.714
Locus_0393	Chr02	416	16214750	16215165	CTTGTGAGTCAACCAGCAACC	21	59.665	GCAGCCATTCCTTTGCTAGC	20	59.898
Locus_0394	Chr02	325	16213555	16213879	CGAGAGATGTTGACGAGAATGC	22	59.466	GCTAGAAATTCCTGCACCATCAG	23	59.685
Locus_0395	Chr02	411	16440326	16440736	GGCTGCAGGTTCTTCCCTAC	20	60.393	GCATCACATTTAAGTGCTTCAACC	24	59.377
Locus_0396	Chr02	358	16445592	16445949	CGTTATGGCAGTGAACAGCAG	21	59.871	TTCTTCAAGGATCCGCTGGC	20	60.393
Locus_0397	Chr02	302	16446866	16447167	TGGGCCTTATTCCTTTGGTAGG	22	59.756	TGAGTCACACCTTGGAGTGG	20	59.241
Locus_0398	Chr02	328	16447989	16448316	CCATCTCCAGTCCCAGCTATAC	22	59.435	AGCAAGGCCCTGACGATTATC	21	60.203
Locus_0399	Chr02	354	16448686	16449039	TTCCAGTTCCTGAGCTTACCC	21	59.371	TGGGAGATTCTGGCTCTTTGC	21	60.340
Locus_0400	Chr02	307	16449175	16449481	TGAGATCAAAGAGGCAAATGCTG	23	59.557	TCCACGTCCCTCATTACCAAC	21	59.723
Locus_0401	Chr02	392	16451220	16451611	TCCACATGGAATTGGCCCAC	20	60.614	TTGCTGGTCAGTAGCTCCAC	20	59.678
Locus_0402	Chr02	372	16452199	16452570	GCAGCAATGCCATTCTGGG	19	59.857	ACATGGCCATAGGTGAAGGC	20	60.107
Locus_0403	Chr02	314	16452971	16453284	GAGTCTCGAGCTTCAGCACC	20	60.458	AAGAGGAATGGCCATACTGCTG	22	60.423
Locus_0404	Chr02	301	17394039	17394339	TCCACAGGTAGACCAACTTATCC	23	59.227	CACTTTGCGCTCCAAGACATC	21	60.136
Locus_0405	Chr02	298	17394833	17395130	TAGCACAATGGGAGGATGAGC	21	59.858	AATATCTGGGAGGCCACCTTC	21	59.223
Locus_0406	Chr02	301	17395811	17396111	TTTCTTGCTAGGCACCAGAGC	21	60.612	TTTGACAAGGTCATTGCTGATCC	23	59.493
Locus_0407	Chr02	301	17838014	17838314	TTTGTGGATTGGCAGGTGAGG	21	60.823	CAGCACCAGTGGCAGGAC	18	60.671
Locus_0408	Chr02	392	17839125	17839516	CGCTCAACACTCTCAGCCTC	20	60.736	GGCCTTAACACAATGCTATGAGC	23	60.243
Locus_0409	Chr02	303	18367053	18367355	GTCTCCCAGCATCGTATGGC	20	60.601	GAAATCTGCCGCCATTTGACAG	22	60.733
Locus_0410	Chr02	366	18365630	18365995	CAGGGCTGTTGGTGAGGAC	19	60.303	GGTGTACAAGGTGTTCTGATTGC	23	60.058
Locus_0411	Chr02	319	18720274	18720592	GCTTTATAGTTTGCAGGGTTTATTCTC	27	59.084	CCTCACTGCCTGGATCTATTTCAC	24	60.981
Locus_0412	Chr02	282	19328343	19328624	AACGGCCTCTCCTCCAAAC	19	59.625	ACCAACTTCCTCCTCATTAGTCAC	24	60.020
Locus_0413	Chr02	303	19686373	19686675	CCTCACTCCACTCCGTCAAG	20	59.755	CTCAGCCAAGTCCTTGTACATAAC	24	59.368
Locus_0414	Chr02	306	21070605	21070910	TGGCAGAATAGTCCACCCAG	20	59.088	GCAAAGCCAACTTGAACTTTAATCTC	26	59.855
Locus_0415	Chr02	435	21071484	21071918	CCAACCTCGTCCTCGGTC	18	59.428	GCAAGACCTTGTTCTTGACCTG	22	59.708
Locus_0416	Chr02	337	21072792	21073128	TCGTCATCCATTAGTTCCTGATCC	24	59.961	TCCCTTCAAGCCAAAGCAATTTC	23	60.244
Locus_0417	Chr02	326	25142765	25143090	CCCTGGGTGCTTAATGTTGC	20	59.468	TGCTTCTCTTCCATTGTCGGTC	22	60.613
Locus_0418	Chr02	320	26632834	26633153	GAGGGTTGATGGGATCCGAC	20	59.893	ACCAAACCACTCGAGCCG	18	59.969
Locus_0419	Chr02	308	27111600	27111907	TCAAGAGCCTTCTTCCCATGG	21	59.717	CGCGAACCTTGATTAGCAGC	20	59.973
Locus_0420	Chr02	326	27110430	27110755	CAAGTATGTGCCCTATGTGGC	21	59.050	ACAGGGTGGAAAGAGTGGAAC	21	59.857
Locus_0421	Chr02	524	27462758	27463281	TGGAGGCAGTGAGACTAATATTAGTAC	27	59.769	AATGCCAGCATCCTTCAGTTTC	22	59.505
Locus_0422	Chr02	334	27460770	27461103	ATAAATGCCTTGTGTGTTGCATTC	24	59.069	TCCGTGTTTCCTCAGGAAGTG	21	59.930
Locus_0423	Chr02	302	27459524	27459825	TGCTGTACTTGCTAAACTCCATTC	24	59.305	CAGCGAGGTAGCACTCCAC	19	60.154
Locus_0424	Chr02	414	27565706	27566119	ATGCTACACCCAAGGATGCC	20	60.107	ATCCTCTTCCATAGAATCATCTCCAG	26	59.559
Locus_0425	Chr02	324	28480093	28480416	CCTCTCTATGGCCACGGC	18	59.577	TAGCCAGACGACCGGAGAC	19	60.748
Locus_0426	Chr02	354	29168462	29168815	GCATTGGAGAATCCTACTTGAAGC	24	59.964	AAGTAAGCATCCTCCAGACCAG	22	59.497
Locus_0427	Chr02	349	29169266	29169614	TGTGGACTGTGTATGTACAACATG	24	59.006	TTCTTCCTCTTCTGCTAGCTGG	22	59.501
Locus_0428	Chr02	305	29433527	29433831	GAGTCCAGGAAGAGCTTGAGG	21	59.793	AGCCACAGATGACACGGC	18	60.047
Locus_0429	Chr02	308	30062572	30062879	ACTCATTCTCATCCTTCTCTCCC	23	59.033	TGACCCTTCTTCACTGCCC	19	59.239
Locus_0430	Chr02	292	30061933	30062224	CTCTTTCAGGTATTGGATTTGCGC	24	60.732	CTCAAGCTTGATCAGAGTTTGAAGC	25	60.617
Locus_0431	Chr02	301	30083709	30084009	ATCTCAGATTATTGTTAATGGCAGCC	26	59.792	GCTAGCTAGGTACCTTGTTGGC	22	60.742
Locus_0432	Chr02	314	30842142	30842455	TGCCCACTGTCATGATCTCC	20	59.457	ACACACGTCTCAACCTCACTTAG	23	60.243
Locus_0433	Chr02	328	30839954	30840281	AGCATGTCTAGTGGCTTCAGG	21	59.791	GCCAAGCAGCAAACCCTG	18	59.659
Locus_0434	Chr02	432	30840682	30841113	TGCACAGAGCTTGAATCTTTGAC	23	59.748	GGCACATACCAATCGAAGCAC	21	59.936
Locus_0435	Chr02	301	31438911	31439211	GTCCTGTGGCTCGAGCTTG	19	60.740	ACTACATTCCCAAGCTCCGG	20	59.458
Locus_0436	Chr02	436	31438395	31438830	CCCTATTCTGTGGGCTCCTG	20	59.528	TTCTCCTCATCGTCCCTCAAC	21	59.175
Locus_0437	Chr02	369	31437580	31437948	CAAATTGCCCTTGCGGATCC	20	60.179	AACCCGGTTTCGAGCCTG	18	59.968
Locus_0438	Chr02	443	31579211	31579653	AGTACTCCTTTCCAGGCTGC	20	59.384	GCTCATCTAAGTCACAACAAACAGAC	26	60.565
Locus_0439	Chr02	361	31578713	31579073	CAAACCAGTAGAACTGTTTCCTCATG	26	60.294	CACAAGCAGATTCAGAAACAGTAAAG	26	59.145
Locus_0440	Chr02	472	31585547	31586018	CCTACAGTGCCAGGAGCC	18	59.413	TCCATTTGGACTGCAACACAAG	22	59.638
Locus_0441	Chr02	326	31721508	31721833	GGCAAAGATCCTACTGTGGAAAC	23	59.559	TGCTCCATCCCAGTAACTGTAAG	23	59.802
Locus_0442	Chr02	335	32156420	32156754	AGTTGAGAAGCCTGGAGATAGTTC	24	59.839	CCTTCTTCGTGGCTGCCC	18	60.748
Locus_0443	Chr02	533	32157171	32157703	AGAGTGACTCTGAGATTCCAAGG	23	59.231	CATCACCAGGCTCCTCATCTAG	22	59.700
Locus_0444	Chr02	408	32158235	32158642	ACAACTGCACTATACAAGGCAAC	23	59.498	AGGCAAAGACCCATCTTCCTC	21	59.717
Locus_0445	Chr02	301	32199292	32199592	GGAGATGCAGCATTAGAGTTCTTG	24	59.727	TTTGAGTGCGCATGAATAGTGTAC	24	59.907
Locus_0446	Chr02	358	32250143	32250500	TCTTCTGTTCGATCTTCTTTGAGC	24	59.074	AACACCCACTTTAGTTCACCTTCC	24	60.930
Locus_0447	Chr02	495	32462652	32463146	GCTTTGCTATCAGAAGAACATGCTAC	26	60.729	AAGCAGACAAAGAACTGATGCC	22	59.444
Locus_0448	Chr02	302	32459241	32459542	CAGAATGTGGAAGGGAAAGCTC	22	59.248	TACCATCTCGCTGGAACCAC	20	59.465
Locus_0449	Chr02	417	32581781	32582197	TGCAATCGGTAATGTGCACC	20	59.192	AGCAAGAACTTTCACCTGTTATAAGC	26	60.072
Locus_0450	Chr02	279	32580887	32581165	CCATGGTTGAAGCCGGTTATG	21	59.595	CCCATGGATGAGCTAGCACAG	21	60.543
Locus_0451	Chr02	375	32579540	32579914	ACAGCATACAGTGATCTAGCTGATAC	26	60.294	CCGTGATTAATTGAAATACGAGAAAGC	27	59.627
Locus_0452	Chr02	310	32583143	32583452	GCTTGTTCCAATTAGGGATGGG	22	59.305	GCGAAAGAAAGCCATCACTGC	21	60.730
Locus_0453	Chr02	367	36323348	36323714	TCTTTCCTTGTCCAATCAATTCAGTG	26	60.016	CACTGAGAACAAGATAAAGACCTGTAC	27	59.670
Locus_0454	Chr02	381	36321536	36321916	GGCATCCTTTGTGGTTCCTTATATC	25	59.758	CATCAACATAGCCACATTAATTGTCC	26	59.080
Locus_0455	Chr02	345	36991644	36991988	GTGTCTTGCACCGTGCTATAG	21	59.073	CTCCAACATTTGAATGCAAGCC	22	59.002
Locus_0456	Chr02	346	36991186	36991531	GGAGAAATTGCTGCAAGGTTCC	22	60.353	CCTAGATGCTGGACCACTGG	20	59.533
Locus_0457	Chr02	376	36990671	36991046	TCCTGGGAAAGATGTAGCAACTC	23	60.055	TCTGTTCCATTGCACTTGGC	20	59.039
Locus_0458	Chr02	345	38350706	38351050	TCTGCTTTATTGGCATTGGTTACC	24	59.840	TGTCAATATCTGCATGCAGCC	21	59.048
Locus_0459	Chr02	472	38353799	38354270	TGACAGGGAGGTATGCATGC	20	59.819	AACAATAAGGACACCACCCTAAAGG	25	60.751
Locus_0460	Chr02	300	38355888	38356187	AGATGGAGATCGCGATCGTTAC	22	60.096	TCCATTTGCCGAATTAAGAGAAGAAC	26	60.128
Locus_0461	Chr02	464	39791970	39792433	ACCTGTGAGCAATTGCAGC	19	59.038	CGCCAGCTGCATGTCATG	18	59.592
Locus_0462	Chr02	411	39853639	39854049	CCCAAATAAATGGTAAGTTTGGAGATG	27	59.019	CTGCCCACTTGTGCAAGC	18	59.662
Locus_0463	Chr02	277	39949473	39949749	AACTCGGTGCAGAGGCTATG	20	59.823	CAGGACTTGGCAATGCATTACTG	23	60.428
Locus_0464	Chr02	330	40485581	40485910	TTCTCGCGCGATACTGTCAC	20	60.523	CACCATTCTTTGCTTTAGGCCC	22	60.094
Locus_0465	Chr02	313	40485092	40485404	AAATGCTTCCATGCTGGTTTCC	22	60.028	AGGACCCTGCAATGTCATGC	20	60.682
Locus_0466	Chr02	458	40489464	40489921	CTGCAATCTCGACTTGGTTCC	21	59.266	AAATCCTCTGGGTCCAAAGGG	21	59.641
Locus_0467	Chr02	301	40489052	40489352	AGGGCTGTAGTCAGTGATGC	20	59.461	TTTGCAATGTGGCCACAGC	19	59.931
Locus_0468	Chr02	369	40915532	40915900	GTGTATGTTTGAGCCTATCACTTGAC	26	60.183	CTGCAGCAACCTCAAGCTTC	20	59.760
Locus_0469	Chr02	490	40914080	40914569	TGATATTGGGAGACATCTTGGAGAC	25	59.929	TCAGCAGAGCTATAAACATAAATGCC	26	59.795
Locus_0470	Chr02	540	40916428	40916967	GTTGAGGATTCCGCAGATTGC	21	59.935	TGCTGCCATCTTTCCTGCTC	20	60.679
Locus_0471	Chr02	370	40916029	40916398	TGGCAGTATCCTAACCTGTCG	21	59.245	CAGGAGACCAGAACTGTGGC	20	60.321
Locus_0472	Chr02	404	40917018	40917421	CTCGCCAATTCCAACATGGG	20	59.543	TGAACAACTAGCCAGAGCCTG	21	59.998
Locus_0473	Chr02	328	41474091	41474418	AGGCATATTCACCCGTCTGG	20	59.530	TCCTGGAACAATCAGCCCTC	20	59.379
Locus_0474	Chr02	330	43634824	43635153	CTTCTCCTGCCCAGCCTG	18	59.729	TTGCCATTATAAGCTAGAGAATCCATC	27	59.174
Locus_0475	Chr02	318	43637978	43638295	GGCTATTGGTTCCTGTTGTATTAGTC	26	59.740	CCAGGTGCATGAATCCATATTGTG	24	60.262
Locus_0476	Chr02	449	46682020	46682468	GGAGCTGATGATATAACCATGCC	23	59.056	TGCTACCTCCATCACCAGTG	20	59.095
Locus_0477	Chr02	397	46681448	46681844	GCTGTCCTTCCTCAGTCGAAC	21	60.670	GCAACTCATTCACCTTGCTCAG	22	60.095
Locus_0478	Chr02	338	46677571	46677908	GTTAAGCACTCTATCCATGTTTACAGG	27	59.989	CTGTTAGGATTGCAAATGAAACTCTG	26	59.195
Locus_0479	Chr02	305	46688640	46688944	GATTGTGCCTGCAGCTTCTG	20	59.829	CAAGTGGTACTGGCCAGGC	19	60.676
Locus_0480	Chr02	298	46688341	46688638	TGGGAAAGACCATGGCAGG	19	59.616	ATTTGCAGAGGTGGCAGAAAG	21	59.109
Locus_0481	Chr02	320	47414648	47414967	AGGAGTGCTTTCACCTTTCCC	21	60.203	GTTAGTTTCCAACACCACAACAATC	25	59.253
Locus_0482	Chr02	425	47416523	47416947	GGGTGACAGAATTTCCATTTGGG	23	60.056	TTGATGCCACTGAAATTGATGTGAG	25	60.336
Locus_0483	Chr02	514	51745899	51746412	GTGTGACTGCCGTGATTTGG	20	59.762	AGCCAGAGTTAACTTGGCAAATG	23	59.743
Locus_0484	Chr02	338	51745361	51745698	TCCTTCCCATGTTGGTGAGTG	21	59.926	CACCATGAGTTTCCAGCCAC	20	59.116
Locus_0485	Chr02	288	51743230	51743517	GCATTTCTTTGCTAGTGCTGAGG	23	60.427	TGAATGAGTATAACAATGTGCAGCTG	26	60.183
Locus_0486	Chr02	377	52316859	52317235	TTGATGGTTGGGCCCTTTCC	20	60.544	TTGGCAAGGAATCCAAGAAGC	21	59.105
Locus_0487	Chr02	296	52318144	52318439	GACCCGTGCAAAGAAATGGC	20	60.389	GGCTGCCTTTCCTTTAACCTG	21	59.454
Locus_0488	Chr02	316	52315643	52315958	TGGGACTTCAACCCTCAAGAAG	22	59.893	GCTTCAGGGTGGATGTAGCTG	21	60.745
Locus_0489	Chr02	337	52738022	52738358	ACTGTCAAAGCCCACATATTTGG	23	59.489	GATTAGAATCCACAAAGAGAAAGCAAG	27	59.033
Locus_0490	Chr02	549	52739710	52740258	ACTGGCAGGTAAGCTATGAGC	21	59.860	TCAGGGTGTGAATTAACTATGAAACAG	27	59.610
Locus_0491	Chr02	323	52740599	52740921	TCACCTTGCAATGTATATGTGCC	23	59.368	CCACTGGTAGACACAGCTGG	20	60.037
Locus_0492	Chr02	380	52741596	52741975	GCAGCAACAGCAGCAGAAC	19	60.371	TTTGCCATTCTCATTCTCCTAACTAC	26	59.176
Locus_0493	Chr02	308	53005402	53005709	TGTTTCCCAGGACAACAGGC	20	60.467	CGGGATAATCTCTGGTCTGCAAG	23	60.802
Locus_0494	Chr02	376	53004719	53005094	TCATGGCTGGAGAGTCAAGAAG	22	59.764	TCCCTTCAGCTGCTATCTGC	20	59.533
Locus_0495	Chr02	306	53080886	53081191	CCATGCCCTTGTTATTCATTCCTC	24	59.962	TGAATGGACCCTTCTGCCC	19	59.309
Locus_0496	Chr02	519	53083031	53083549	TGTTGGCACACTTCTAGCATTTG	23	59.995	GTCCTGATCCTGGTGCTTCG	20	60.461
Locus_0497	Chr02	369	53083572	53083940	GGGAACGACTATTATTTGGACGC	23	59.753	GGAGAGGCGTACTTCATCCC	20	59.610
Locus_0498	Chr02	303	53130758	53131060	GATATCTTCCTGAGGTGTGTGATTTG	26	59.740	TCGTGCAAAGTTATCTCCTCAAAC	24	59.549
Locus_0499	Chr02	342	53129938	53130279	GAATGCAGAATCTGACTCAGTTCC	24	59.668	TGACAATTGAAGACCCAGATGATG	24	59.054
Locus_0500	Chr02	451	53128758	53129208	CTGGATATGTTGCTCAGCCAC	21	59.055	TGACGGGCGAGCATGATAAG	20	60.249
Locus_0501	Chr02	443	53127392	53127834	GAACTGATCATTTCTGAAACTGAATGG	27	59.246	CAAACTGCTGCTGCACAATAATTC	24	59.909
Locus_0502	Chr02	318	53131776	53132093	CCATTCACTCTGATGATGAATCGG	24	59.549	TGTGGGCACTGCAAAGGG	18	60.521
Locus_0503	Chr02	436	53196018	53196453	TGATAACCCAGGCCTTGATGATG	23	60.435	ACAGCTGGTTCACTGGAAATATTG	24	59.540
Locus_0504	Chr02	293	53358562	53358854	AAACTTTGAGCGCTAAACTCTATCC	25	59.648	ATGAGCCCTGAGATGCAATAGTG	23	60.496
Locus_0505	Chr02	314	53355814	53356127	ACCTACAAGCAAACTAGGGATGAAC	25	60.803	TTGAGTCAGTCAATGCAAGCTC	22	59.190
Locus_0506	Chr02	391	53354884	53355274	CTCTTGAGACAGACCTGGAAGAG	23	59.807	TCTTTGCAGTAACAGTGACAGC	22	59.128
Locus_0507	Chr02	320	53357995	53358314	TGGAAATTGCTCATCATTTGTTTGTG	26	59.797	GCCTAGTCTTAGGTGATTCACTGTC	25	60.680
Locus_0508	Chr02	305	54351819	54352123	TAAACTATGCAACTTCAGAGCAAGTTC	27	60.308	GGTCTTACTCCCACATTAGACAAAC	25	59.358
Locus_0509	Chr02	301	54350902	54351202	CTGCTGCAGCCTCTTGTTC	19	59.125	AGGCTATTCTCGAAAGCTATTCAAG	25	59.011
Locus_0510	Chr02	511	54686821	54687331	AAGTCTTGAATAATCCACACCAATCC	26	59.622	ATGAGAATCCACGCTCCTCG	20	59.613
Locus_0511	Chr02	301	54689956	54690256	GAAATAACAGCTGTGGACCAAATTTG	26	59.854	CCAGAAATGGGATGGTGGAGG	21	60.411
Locus_0512	Chr02	299	54686148	54686446	ACGTTGAAATGTCAGCCATGTTG	23	60.551	CTTCCAGTGCACGTTCGTC	19	59.147
Locus_0513	Chr02	506	54774633	54775138	GGCTCTGAAGGCTGGTTTCC	20	60.963	AGCAACTGTGACCACCTCC	19	59.548
Locus_0514	Chr02	314	54776292	54776605	CACTCTCTCCTCCCTCCCAG	20	60.397	TCGAAGCCGAAGAAGCCG	18	60.126
Locus_0515	Chr02	337	55238171	55238507	GCCACTGCAAATAGAACTCCG	21	59.602	AGCATAAGAAGTGCTGGCCTC	21	60.408
Locus_0516	Chr02	373	56500612	56500984	AGCCCTCCACATTGGTAAGC	20	60.034	TGCAAGGCAATATTAACACACTTTG	25	59.075
Locus_0517	Chr02	285	56499706	56499990	CTTGTAGTTCTGCTCACATATCACTTC	27	59.990	CTCCACAGGCAATTGCGG	18	59.120
Locus_0518	Chr02	442	56499237	56499678	TCCTGTATGGGCTTCACAGG	20	59.088	AAACATCAGGTGCAAGCTGC	20	59.684
Locus_0519	Chr02	307	56498725	56499031	ACAATCCCAGGCTTTCGTGG	20	60.609	CGACTTTCGTTGCGTTGTAGG	21	60.137
Locus_0520	Chr02	426	56497437	56497862	AGATGCGCAACTACACAATGAC	22	59.583	ACCTGTGACACAATAAGCAACAC	23	59.685
Locus_0521	Chr02	331	56496969	56497299	CCACTTTGGCTGTGACAGAAG	21	59.394	CTCCGAATCAGAGAGCCAAATG	22	59.129
Locus_0522	Chr02	322	56513357	56513678	CGGATGGCTACAGCTCCC	18	59.577	AGAACGGCGCCTATATGCTG	20	60.320
Locus_0523	Chr02	363	56731740	56732102	CATACAAGGGATCAGGATCAAGTATG	26	59.122	AAGCCTTTGACTTGCAGCG	19	59.344
Locus_0524	Chr02	421	56992312	56992732	GCAATAATAAGCAGCCAAGTTGC	23	59.447	TGGATCCAGATGCTCCGATG	20	59.317
Locus_0525	Chr02	415	57311772	57312186	AGTGGATTTGACCAGCTGGG	20	59.961	TCCCATTAACCGCATTGTTGG	21	59.178
Locus_0526	Chr02	362	57311127	57311488	GCAAAGTGGCTCTGGGTTTG	20	59.967	CAGGCCAGCCTTAGAGGAG	19	59.171
Locus_0527	Chr02	368	58063402	58063769	GCATTATGGACGTAGCTTGGAG	22	59.197	CCACAGGACTCCTCATCAATATTCTAG	27	60.525
Locus_0528	Chr02	325	58374304	58374628	ACATGTCAACTCGTTGGAATCAATC	25	60.107	ATTTCTGCCATCTTGAACTGAACC	24	59.781
Locus_0529	Chr02	314	59121023	59121336	AGGAGCAAGCTGACGCAC	18	60.358	CGCAAGAAGTGAACCTGCATC	21	60.136
Locus_0530	Chr02	333	59118846	59119178	GGTCCCAAGGCTTCAATGAAG	21	59.179	GCACAGAATTGGAAAGCACTGG	22	60.609
Locus_0531	Chr02	483	59118357	59118839	AGTCCAGTTCCTGCATCTGTG	21	59.997	AGCATTAAATCTAGCAAGCGAGG	23	59.188
Locus_0532	Chr02	425	59117689	59118113	GAAATGCTTGCATTCCTTTCCAC	23	59.319	GCCAGGACTCCAAGCTCATC	20	60.463
Locus_0533	Chr02	342	59117077	59117418	CTTGCCATCAATATGAATGAACTTTGG	27	59.776	AGCTATAGGTAAGAACTTCCTCTCAC	26	59.452
Locus_0534	Chr02	318	59128293	59128610	AGGTCAGGGTTGCAGATGC	19	60.002	ACCCATCTGCACAAACCCG	19	60.603
Locus_0535	Chr02	301	59128764	59129064	AGTCAGAGTCTTGCTCAGATATTGG	25	60.163	CTTGATCATGATGGTTACCAACTGG	25	59.933
Locus_0536	Chr02	353	59125918	59126270	GGTGGATGATCTTAGACCCGAC	22	59.964	AGAAACAGCAGCCATCATACTTTG	24	59.843
Locus_0537	Chr02	321	59299115	59299435	CACACAGACAACATATCCAAACCC	24	60.083	GCATCAGCAGGTGCAACC	18	59.430
Locus_0538	Chr02	321	59298072	59298392	ACAAGCCTACTTTGGGAAGACTG	23	60.497	TGGCAGTGATCAGTTGGTGC	20	60.891
Locus_0539	Chr02	358	59851090	59851447	TGTGATTAAGTCCTGTCAAACCAC	24	59.180	TTGGTACATATTCAAGCCAAGCC	23	59.301
Locus_0540	Chr02	315	60391822	60392136	TGGATGAAACACAAGTGAGTGC	22	59.382	AGATGACTTGCTGTCCTCCTC	21	59.170
Locus_0541	Chr02	301	60392309	60392609	TGGAAAGAAGAACGAGGAGCTG	22	60.289	TTTGTCTCAGACTCGGCGTG	20	60.319
Locus_0542	Chr02	412	60393300	60393711	GAATCAGGAGCTGCACATGC	20	59.619	GCCCTCATGTTCAGAGCATTTC	22	59.901
Locus_0543	Chr02	348	60394416	60394763	CAGGTGAAGGCTTATGAAGAGC	22	59.058	GCAGAATGGAGATCAAAGGCTC	22	59.382
Locus_0544	Chr02	318	60394885	60395202	AGGTCTATGAAGAGAAGGCTCAAG	24	59.595	AGAAAGCTGCTGTGTTAACTCTTC	24	59.487
Locus_0545	Chr02	391	60395728	60396118	TAAGGTGGCTGCTGCTGC	18	60.360	CAAGTTGCTCAAGAGACTGCTTC	23	60.059
Locus_0546	Chr02	301	61776000	61776300	AGTGAAGTTGGTGGTGCTGG	20	60.466	CCAGAGTTCCACCACAAATCAAC	23	59.995
Locus_0547	Chr02	354	61776338	61776691	CGAGTTGGCGTTGTGGAAAG	20	60.041	TCCACATCTGTTCTGTGCAATTC	23	59.497
Locus_0548	Chr02	368	61778152	61778519	TTTCCCTACATACCGTGACAGG	22	59.502	CCACTAGCATCACCAAACTGC	21	59.530
Locus_0549	Chr02	357	61900782	61901138	CGAGAGCGGTGATTCCATTTC	21	59.405	GCCATTGAGTGTCTTCAACCC	21	59.458
Locus_0550	Chr02	326	62228435	62228760	TCTCCACCCTCATCTTCTTTGTC	23	59.738	AAGCAGCAAGGAAATGACCAC	21	59.385
Locus_0551	Chr02	547	62228786	62229332	TTTGCAGTTGGGTTTGGTCC	20	59.173	AACATTTGGTGATAACTGCACTCC	24	59.782
Locus_0552	Chr02	301	62229481	62229781	TGCCATCATTGCTGTTGGTG	20	59.396	GTCAGCAATCACAACATGTCTCTG	24	60.378
Locus_0553	Chr02	482	62876200	62876681	ATGTTGTGGCACTCCGAGG	19	60.003	TCCTCAATGTGAACACCGGC	20	60.605
Locus_0554	Chr02	420	62875507	62875926	ACAGGAGCTGAGCTTCAAGC	20	60.321	TAAGCCAGCATTGTCTCCGG	20	60.108
Locus_0555	Chr02	305	64845960	64846264	AGGCCTTATGGGTTGATGCTG	21	60.411	TCGCTTTCAGATCTTCATGCTTC	23	59.380
Locus_0556	Chr02	306	65133704	65134009	TGGCTCTTCCCACTAACACC	20	59.309	ATCCTCGCCTTTCTCTTGGC	20	60.107
Locus_0557	Chr02	298	65812183	65812480	GATGAGGTGTGCTGTCATTGATTG	24	60.438	GAGACACAATTCCTATCATTCTTCCG	26	59.798
Locus_0558	Chr02	412	65810191	65810602	TGACAAGGACATGGGTGCTAC	21	59.997	ACACTCCGTCTTCACATGAGTC	22	60.030
Locus_0559	Chr02	381	65809252	65809632	TGGTGGCATCTGACATGGATAG	22	59.895	TGTGAGACCAACTAGCACAGG	21	59.656
Locus_0560	Chr02	452	65974779	65975230	GCATACCAGAAGCAAGCCTTG	21	59.866	CAACTGTTGTTCGAGCCCTC	20	59.132
Locus_0561	Chr02	311	65977623	65977933	TCTTGGTAGTACTAGCTGGACTTG	24	59.294	GCCTAATTTCTCAAGCGCCTC	21	59.668
Locus_0562	Chr02	301	65977277	65977577	CCTATAGTTTGGGAAGAGATGGGATC	26	60.296	CAAATCCTGTTGAGCTCGAAGC	22	60.160
Locus_0563	Chr02	301	66239456	66239756	GCCTTGGGCTATGACTCTCC	20	59.892	CTGAGCAAATTCGAGCTTCTGG	22	59.904
Locus_0564	Chr02	321	66237526	66237846	TCCTACGTTGAAGCTGCTCC	20	59.753	TGGTGGATTCAACGGTGTCC	20	60.251
Locus_0565	Chr02	269	66701520	66701788	TTGTTTGTCATGATTGCAGGAAAGG	25	60.740	CTGTAACCAGTTCCATTGAGGC	22	59.250
Locus_0566	Chr02	486	67243215	67243700	TGCTATTCTCCTTGTCAGCCC	21	59.790	ATGGAGTTAGTGCATCCACCC	21	59.787
Locus_0567	Chr02	344	67242811	67243154	TCACAGTGCGTGTCCAGATG	20	60.320	CGGCTTTAAGCTAAGGACTTCATC	24	59.729
Locus_0568	Chr02	292	67775341	67775632	CATTATGAATGAAACAGGAGCAACTG	26	59.249	TTACCTGGAGACACCACACTC	21	59.032
Locus_0569	Chr02	365	67774069	67774433	GCATGCTCCTTGGTGGTTTG	20	60.038	AGTTAGCCTCATAGAAGGTCAGAG	24	59.107
Locus_0570	Chr02	364	67933555	67933918	GCATCAGCACCTGCATTACC	20	59.617	TGATGCAAATGACTTGACCTTTCTG	25	60.279
Locus_0571	Chr02	305	68205678	68205982	GGCTTCAGCAGTGTGTCAAC	20	59.691	CATACCTGAGCTCGAGGGAAC	21	59.932
Locus_0572	Chr02	332	68205324	68205655	GGCCTTTGAATCTGCCACTG	20	59.471	TTGCAGATGCCAGCAATGATTC	22	60.159
Locus_0573	Chr02	372	68204700	68205071	GCTAGCTTTGCACAGATGTCAC	22	60.160	ATCGATCCAATCCCTGACCTG	21	59.304
Locus_0574	Chr02	297	68709751	68710047	CTTGGGCAAGTGGAATGGTTC	21	59.727	GCAACAGATTCCCGAAAGCATC	22	60.479
Locus_0575	Chr02	436	70129284	70129719	CTCGCTGACGTCACTCCC	18	59.820	CTCGAAACCGCATCCAAAGC	20	60.179
Locus_0576	Chr02	520	70127750	70128269	GATGTCTGCTGTGCTGTCAC	20	59.205	AGTCTCTGCAGCATCCACAC	20	60.037
Locus_0577	Chr02	304	70127101	70127404	TGGCCACACAGCTGATTCTG	20	60.607	TTTCTCTCACACGCGGACTG	20	60.319
Locus_0578	Chr02	416	70125586	70126001	CTTTGCAACCGTTTACTTTGCTC	23	59.514	CCCTTGGCCACAGTTCTTTC	20	59.038
Locus_0579	Chr02	465	70125108	70125572	ACTTGCTAAGGAGAAGTGCAGG	22	60.290	AAGGAATCCAATCATGCGACG	21	59.057
Locus_0580	Chr02	375	70123982	70124356	AGGCTCAATCTGAAGCCTGC	20	60.394	TGAACGGCATGAACAAAGAAGG	22	59.707
Locus_0581	Chr02	371	70123240	70123610	TGCTGGACCACATGCTCAG	19	60.003	AGCCACTTCAATGTTGCAAGTC	22	59.965
Locus_0582	Chr02	408	70227340	70227747	AGTCCAAGTAGCTGGAATGGG	21	59.438	ACATAGGCATGTACAGGTCCC	21	59.231
Locus_0583	Chr02	374	70466502	70466875	ACTGTCATGCCAGTGCCATC	20	60.679	ATTCCAGCCCATTTGCAGC	19	59.097
Locus_0584	Chr02	533	70947076	70947608	CTTCGCCTCCGAGAAGTCTC	20	59.900	CAACTGTGGAAACCTCCTCTTG	22	59.119
Locus_0585	Chr02	301	71628196	71628496	TGTAGAGAAGGGCAAAGATAAAGGC	25	60.862	ACTCGAGGTCCTTCATTTGCATC	23	60.929
Locus_0586	Chr02	306	71841084	71841389	GCTGGCAAAGGTACTGTTGTAG	22	59.516	GGTAGTAAGCACATGCCCTCG	21	60.807
Locus_0587	Chr02	369	71842803	71843171	AGACTTAAAGAATTGGAGTGGTGC	24	59.238	CTTTGGACCACCACATGTTGATAG	24	59.843
Locus_0588	Chr02	532	71843647	71844178	GCCCTCTCAGCTCATCGC	18	60.280	GTCATTCAGACCCAAATCCAAGAC	24	59.843
Locus_0589	Chr02	305	72419512	72419816	TGCTTGAGAATCGGTTTGGTG	21	59.121	TGGAAATCAAATGTATACACATGTCCC	27	59.932
Locus_0590	Chr02	473	72658390	72658862	AGCCCAGGGAACTCAACG	18	59.250	CTGGCTCTCTCTTGTGTTTACTTC	24	59.312
Locus_0591	Chr02	303	72759857	72760159	ACCAAGCATTCCCTGGAGAC	20	59.670	ACATCTTTGGCGAGGAATACCC	22	60.422
Locus_0592	Chr02	333	72761097	72761429	TCTGACCGTCATCAAGCCAG	20	59.753	TGAGATGGTTTACGAACATTACGC	24	59.672
Locus_0593	Chr02	300	72761969	72762268	TCGTCGCCAGTTGTACAAGC	20	60.942	GCCTCAACCTTCGGACCAG	19	60.376
Locus_0594	Chr02	307	72763375	72763681	AAGGAACACTTTGCACCATATGG	23	59.489	TGCTAGCTTATCTGCAGGCTG	21	60.203
Locus_0595	Chr02	319	73027213	73027531	CACCAAATGGATAGTTATTCAGAAGGG	27	59.986	CCTCTTCTTCCCACCTATACTGATG	25	59.988
Locus_0596	Chr02	523	73386771	73387293	GTTCTCGTGCTGAGCTTTGG	20	59.485	TGTTCTCCTTCAAGATCCACAGC	23	60.558
Locus_0597	Chr02	305	73386138	73386442	TTGTTTGCACTGGCTTGTGG	20	59.825	CTCACTGGTGTGGGCTGG	18	59.967
Locus_0598	Chr02	328	73385627	73385954	CTTGTCTGGTCCTGCTCTCTC	21	59.796	ATGGGTAGGCGGCACAATG	19	60.454
Locus_0599	Chr02	473	73384994	73385466	GTCCAGGTATCACACACTCTCC	22	59.833	ACAGTGACGGTGGTTGTCTG	20	60.179
Locus_0600	Chr02	328	73384376	73384703	TGATCTATTGGCCTTGCAATGC	22	59.637	GGTCCTGATGGAATGAGCACC	21	60.749
Locus_0601	Chr02	410	73735316	73735725	GTTGACCGGTATTCTTATTCTGGG	24	59.185	CAGTAAGACATGTCAGGTTAGGTAAC	26	59.188
Locus_0602	Chr02	301	73735933	73736233	ATAAGGTTCCTGCAAATTAGATGTACC	27	59.497	GAGGAACCAGATCACAGTCCC	21	59.792
Locus_0603	Chr02	389	73776714	73777102	GCATCCTGCCATTCCATGTC	20	59.328	GCTGGAGGATCACGGTAACC	20	60.179
Locus_0604	Chr02	334	73775897	73776230	GTACTCCTGCTACTGAGGCTC	21	59.321	GAACTGACCACTTCAATCGTCG	22	59.591
Locus_0605	Chr02	358	74261473	74261830	GCAGCCCTTCTTGTTGCTC	19	59.417	TGCCTCGTTTGTGCATTTCTG	21	60.001
Locus_0606	Chr02	300	74281275	74281574	TGACATTGATCGATTTACAACAGGC	25	60.164	GTAGTTCTTTGGTTGCAGTTAGGATG	26	60.349
Locus_0607	Chr02	374	74608993	74609366	AAGAAATCAAGCATCTGTGGAGAC	24	59.301	AAGCACTCTCATCAGCTCTCC	21	59.518
Locus_0608	Chr02	396	74609627	74610022	CCAGGGTGGTCTTAGTGTCAG	21	59.724	ACAAAGGCGACCCATCTGG	19	60.002
Locus_0609	Chr02	424	74791387	74791810	AGGCAAGTAGAATTTCAAATGGTCC	25	59.814	ACAACCAAGGATGCCTGTGAG	21	60.546
Locus_0610	Chr02	297	74877293	74877589	ATGTTTAAACAACCCAGAGGGAAG	24	59.167	CTGGGTTGCATTCCCTTGC	19	59.407
Locus_0611	Chr02	338	74977098	74977435	TCCAATTGCATGCCACAGC	19	59.407	CAGATTACATAACATTCTCCCAGTGC	26	60.018
Locus_0612	Chr02	472	74978350	74978821	TTTGCAGGGTAATGGTTGCC	20	59.027	TAGCTGCTCTGGTGTGAACAC	21	60.270
Locus_0613	Chr02	360	74978881	74979240	GCAGTACATCACTCCATTTACAGG	24	59.428	ACCAACCGTAGCAGATTAGAGC	22	60.159
Locus_0614	Chr02	306	74980249	74980554	GGATTGTTGTGCCATCTGAGG	21	59.253	GCACGGTCAAATCCATTTCCTC	22	60.159
Locus_0615	Chr03	384	1257837	1258220	CATGATGGCTCCAAACCGTTG	21	60.135	ACTTGCAGTTACATAACAGAAGGC	24	59.544
Locus_0616	Chr03	301	3414997	3415297	ATCCTTGGAGACAGAAATGTATCATTC	27	59.281	AATACTGGAGTATTCATCATGAACGG	26	59.069
Locus_0617	Chr03	308	3432144	3432451	TGAAGCTGAGAATTGTGGCAC	21	59.118	CAAATGTTTGAAAGGACAGATTCCAG	26	59.356
Locus_0618	Chr03	301	3503517	3503817	CTGGTAATAGCGCGGCTTATG	21	59.273	ACAACTCGGCTGCAGCTC	18	60.358
Locus_0619	Chr03	441	3504336	3504776	ACATTTGCTTAAAGCTGCATGC	22	59.002	CTACTGACGATTCTGTAGTGAACTTG	26	59.475
Locus_0620	Chr03	302	6829302	6829603	CTGAGATGGGAGTTGAAGTCGC	22	60.993	ACCATGAACCTAAACACCTGGC	22	60.818
Locus_0621	Chr03	301	8342923	8343223	TGGTGCTGGGCTGTTTGAG	19	60.529	ACATTAGCCCGATACACACCC	21	59.860
Locus_0622	Chr03	469	8446234	8446702	AGCTGATTGCAGTAACTAACAGTTC	25	59.590	TGGTAAAGCCACCTAATTCCCTC	23	60.054
Locus_0623	Chr03	445	8652507	8652951	GGAGAAACCTAAGGCAAAGCTTC	23	59.808	TGCGAACCCTAAACCCTGG	19	59.623
Locus_0624	Chr03	385	9903794	9904178	TGCTGCATATATCCAAGGTTGC	22	59.113	TGCCAGTTTATATCCAATACTCTTGAC	27	59.285
Locus_0625	Chr03	306	9901875	9902180	AGGCTGACAAGACTGACTGTTC	22	60.224	TGATTTCTTAGTATGGCATGCTTCAG	26	59.738
Locus_0626	Chr03	393	9900205	9900597	AGCAACAGGAGGCATGGTC	19	60.002	TAGGCCTGCAGATGGAAGTC	20	59.167
Locus_0627	Chr03	375	9898754	9899128	TGATTACGCTCCCGCCATG	19	60.228	TCCCGTTCCTCTGCATAAGC	20	59.822
Locus_0628	Chr03	334	11938382	11938715	CCTAGTTAAGACATGTTCCACTTCC	25	59.125	CTTTAAAGGCAGCAAGTCAGTGATAC	26	60.622
Locus_0629	Chr03	407	12958936	12959342	GAGCTCGACTCAGTGGACTAC	21	59.601	CCTCAGTCTCCTCGATATTTCTCAAC	26	60.735
Locus_0630	Chr03	465	12959497	12959961	AAGCAGAGGCAGAGGAAGTC	20	59.387	TCATCCTCAGCACGCTGC	18	60.125
Locus_0631	Chr03	334	13286367	13286700	GTCCCTAATTTCATTTGCACTATGC	25	59.020	TGGTAGCGGTAATGGTAACCC	21	59.514
Locus_0632	Chr03	330	14278395	14278724	ATCAGATCTATATGCTCCCTTCCC	24	59.032	ATTTCTCCAGTTCTTGCCTCCTC	23	60.308
Locus_0633	Chr03	382	14277510	14277891	CTGCAATCACTGTGCCTCTTAC	22	59.582	TGATGACTCAGTTTAACCCAAATGG	25	59.523
Locus_0634	Chr03	437	15071404	15071840	ACTCTTGGAGCAAATCGCAAG	21	59.191	CCCTACCTTGTGGAGAACCC	20	59.381
Locus_0635	Chr03	302	15070485	15070786	GGAGCTTGGAAGAATTCGTGAC	22	59.583	CCCTCAAGGTAGCCAGTTTCTTC	23	60.870
Locus_0636	Chr03	301	15070158	15070458	TTCTTCAGCTTGATGCCCAGAG	22	60.617	AGACTACTCACCATATGCAATCGC	24	60.798
Locus_0637	Chr03	298	15142294	15142591	CGTTGTGGAACAATGTTCTTCAAG	24	59.265	GCATGAGCGTGACTCTACTTTG	22	59.653
Locus_0638	Chr03	507	15317512	15318018	AGTTATCGTTTGAGAGGACTTCTTCC	26	60.573	GTGGCTGCTAGATGGAAGACTAG	23	60.244
Locus_0639	Chr03	356	15316922	15317277	GGCACCTGCTGAAATGACATG	21	60.135	TGGACTGATACAAATCGTTCAACC	24	59.306
Locus_0640	Chr03	338	15327093	15327430	GATTCAATCCACGGTTGCGG	20	59.901	ATTGGGAGAGCACTGAGTACTC	22	59.237
Locus_0641	Chr03	372	15326388	15326759	TCAACGGACCAGATGGATGG	20	59.459	CACGGAGAACCTGCCACAC	19	60.961
Locus_0642	Chr03	412	15325351	15325762	GGGATTTGGAAACAGCGTGG	20	59.756	GCCTTCTTCATTTCAGAGCCTG	22	59.577
Locus_0643	Chr03	319	15324592	15324910	TCGAAGTCTGGTCTTTGGGC	20	59.965	GACAGGAGGTGAAACATCAAAGAC	24	59.786
Locus_0644	Chr03	348	15324202	15324549	AGTTCCAGGTAAGGTGCATAGTG	23	60.055	ACAGAGAATCCAGTGACCTGC	21	59.722
Locus_0645	Chr03	316	15323077	15323392	AGCCACAAAGGAGCATTACAAG	22	59.178	ACCAGCACTAACCATCTGCAC	21	60.612
Locus_0646	Chr03	386	15321938	15322323	CAATAAGGCACTAGTTACAGTGCG	24	59.967	CGTCGTCAACACCAACATCC	20	59.489
Locus_0647	Chr03	301	15319522	15319822	CTGGAACTTTCTATTTGCGTCCTC	24	59.906	TGGACTTGGATCCTGGAACTTTG	23	60.498
Locus_0648	Chr03	288	15319169	15319456	CTGACAGCTGACAGAACATTGTAC	24	59.849	GTTGTACAGTTTCAATCCAAATCCAAG	27	59.618
Locus_0649	Chr03	392	16981576	16981967	TTCAAGAAGCCTCGCATTTCC	21	59.187	TCTCACCTGATCTGACATGCAG	22	59.832
Locus_0650	Chr03	341	16982580	16982920	CTCCTATGGTGGCTTGTGGG	20	60.107	GCATCCACTGAATACCTGTGAAAC	24	60.143
Locus_0651	Chr03	335	16983447	16983781	GGGTCCAGTTCCTTGGACTC	20	59.675	AGAACACTTTCAGAAGCTAAGCTG	24	59.246
Locus_0652	Chr03	351	16984599	16984949	AGAGACAGCTGCTGAACCAG	20	59.679	GTTCTCTGATGGGTTCCAGATTG	23	59.056
Locus_0653	Chr03	515	18406502	18407016	TTCAGAACAGATAGCATCTAAGCAAC	26	59.463	CTTGTCATCCTGTCCTCCTGG	21	59.791
Locus_0654	Chr03	443	18404213	18404655	ATGCAATTATTGGAATGGATCTTGTTG	27	59.286	TGGAAACAGTGGTAAACCAACAAAG	25	60.337
Locus_0655	Chr03	416	19467590	19468005	GTTCAGAATTGCACCAGCTGG	21	60.068	CGGATCTCTCAGGCGGTTTG	20	60.808
Locus_0656	Chr03	318	19468005	19468322	CACGAGTTGCTAAAGTCCGTC	21	59.280	ATGATAGCGACTCAGGCCAG	20	59.322
Locus_0657	Chr03	362	19468607	19468968	CATTTATGATGGAGTGTGGTGAGC	24	59.964	AGCAGAAATCTTCCAACTTGCC	22	59.440
Locus_0658	Chr03	302	19469834	19470135	TTGTGCTTGGCCATTATTGGG	21	59.446	TCTTCATCATAATCCCACACTACTAGG	27	59.766
Locus_0659	Chr03	301	19470874	19471174	TGACTCGATACTCATCCCTTGAAG	24	59.660	CCTCCTCTTCACTCTCTGATCC	22	59.042
Locus_0660	Chr03	293	19471268	19471560	TGAGCTGGATCTCAAGGCTG	20	59.460	CTTGCCTTCGTTGCTCCATG	20	59.830
Locus_0661	Chr03	341	19471647	19471987	GGGACAGTGGTGATGAGGG	19	59.396	TGATATCGACGTGGTCCACC	20	59.257
Locus_0662	Chr03	399	19885429	19885827	ACTGAGGAGTGGTTGAACAGC	21	60.203	AGCATGTGATTTCCCTGCAATC	22	59.570
Locus_0663	Chr03	472	19886644	19887115	AAGAGGCTCAGTTCAGCAGC	20	60.321	AGCTCCGACGCTTAGCTATTG	21	60.269
Locus_0664	Chr03	313	19887129	19887441	AGCTATCTGACACCACCTGC	20	59.461	TGCTTCCATGGCTGTTGGAG	20	60.610
Locus_0665	Chr03	371	19887790	19888160	ACTTGGCAGAATGCTTGAAGC	21	59.728	ACTCGTCCAAGACCATCAGC	20	59.752
Locus_0666	Chr03	341	19888522	19888862	AATGCTTCAGGCTCCTACTCC	21	59.512	TCACCTGGGCATTAGCTGTG	20	60.035
Locus_0667	Chr03	362	19889002	19889363	CCGTGCGTCTTGATGCAAG	19	59.867	GTTCACCGATCAATTCCCTCG	21	59.066
Locus_0668	Chr03	431	19884715	19885145	CTGGGCCAGTCCAAGAGC	18	60.046	TGTGGCTCCTCTGCAGAATC	20	59.749
Locus_0669	Chr03	386	19884166	19884551	TCCTCACCTTTCACCTTACCC	21	59.017	CTTCGAGGTCCTGGCAGAAC	20	60.390
Locus_0670	Chr03	289	19953895	19954183	CGCCGTTTCCATGTTCAAGC	20	60.729	TGCAGCAGGATTTGGAGTCG	20	60.675
Locus_0671	Chr03	290	21853395	21853684	AGGGTTTGGGAAGATGGGTG	20	59.591	TTGCAGCATGTACTCCTCCTG	21	60.066
Locus_0672	Chr03	431	21853871	21854301	TGTGACACGCTTTCCAATTCC	21	59.393	TAAGTGAGCACTGCAGAGCC	20	60.037
Locus_0673	Chr03	311	21851832	21852142	ACAGAACCAAGATAAGCCCTCAG	23	60.055	GCAAGATGAACCACACAAGCC	21	60.336
Locus_0674	Chr03	519	22023242	22023760	TTGCACCTGGTTGAGTTGTTAC	22	59.314	GAACTTGTGCGGCAGGAAC	19	59.717
Locus_0675	Chr03	388	22023879	22024266	ACGAGTTCTACCAAGGGCTC	20	59.104	GCACAGCACCCAACCATG	18	59.347
Locus_0676	Chr03	445	22024676	22025120	AGCACCTCTGAGATATGCCAC	21	59.584	TGATACCAAGGCAACGAGACAC	22	60.612
Locus_0677	Chr03	351	22305765	22306115	GCCCATGCAACTGATTTACCC	21	59.863	TGAACAAATCGGCCAGCTTATC	22	59.317
Locus_0678	Chr03	292	22611797	22612088	CTTCTCTTCAATGGCGACCTTAC	23	59.381	AGACTCACGGCGAGAAGC	18	59.431
Locus_0679	Chr03	422	22610983	22611404	TGCAGCGGATTGATGTCAATG	21	59.597	CCTTCCTTGATGAGCACCTCC	21	60.408
Locus_0680	Chr03	343	22617633	22617975	GCTGGATATTATGTTGACTCAGGTTC	26	59.796	ATCTCATCAAGATCAAAGGAATGAGG	26	59.001
Locus_0681	Chr03	299	22618691	22618989	GAGACTCATTTGCATTCCTAAATTCTG	27	59.086	ACTGAGTGTATGGCATTCAAGGG	23	60.623
Locus_0682	Chr03	378	22615614	22615991	CCCTGTACAAGCACATGAAGC	21	59.530	GTGAGTTAAACAACCACGGGC	21	60.002
Locus_0683	Chr03	331	22791517	22791847	TGGGCAAAGGAAGGCTTAGG	20	59.960	CCTACTTGTTATTCTCATCATCCACTG	27	59.559
Locus_0684	Chr03	344	22999534	22999877	TCCCTCTTCTGTTTGTTCTAGGAG	24	59.471	AGGGCAGCATCTCACAACAG	20	60.322
Locus_0685	Chr03	386	23299901	23300286	CAAAGTTTGAGATGGCAATGGC	22	59.002	AGGTACATCAGTCATCAGGTGC	22	59.831
Locus_0686	Chr03	311	23301540	23301850	CTAGAATTCTTGCAGCGGCG	20	59.697	TGCTATTGACAAGCACAACTGC	22	60.031
Locus_0687	Chr03	312	23301878	23302189	TGTCCACAGTTGCTAGGGC	19	59.625	ACCGGTTAACTTCCCTCTGTC	21	59.378
Locus_0688	Chr03	325	23298440	23298764	GACTTTAGGGCGGAAGGTGG	20	60.393	GCAAGAAGAACCAGGCGAC	19	59.130
Locus_0689	Chr03	433	24638247	24638679	ACTTATTTCCTCTTTACTGAGCTGC	25	59.122	CATTCTTATTCCCACTAATGACCAGC	26	60.017
Locus_0690	Chr03	307	25494562	25494868	GCTGTGGCCTCTTTGGTTTC	20	59.685	TGCATAGTTGAAGATTGGCAGTC	23	59.309
Locus_0691	Chr03	390	25493416	25493805	ATTGGGTACTGAGGGCAGC	19	59.390	ATGCTGAGAAACAACAACACTAGC	24	60.024
Locus_0692	Chr03	303	25492713	25493015	TACAACTCATCAGATGTCATTGCATC	26	59.741	GGAGAGAATACACAAACTTGAAGGG	25	59.587
Locus_0693	Chr03	402	26682289	26682690	TGCCAAACTGGTGGACACTG	20	60.751	CCTTATTCAACCGCAGCTTCTC	22	59.647
Locus_0694	Chr03	301	26682875	26683175	GCATCCAAGTCTTGTGCAGC	20	60.109	ATCACCTCCTATTGGCTGTCTC	22	59.297
Locus_0695	Chr03	542	27745841	27746382	GGAACCGAGTACAGCTGGTG	20	60.390	GGATCAGATCCTCAAGTGCCG	21	60.540
Locus_0696	Chr03	301	27748294	27748594	ATCATTCTGCCATCATGAATTCACATG	27	60.738	CAACACCATGGACTGAAGCG	20	59.481
Locus_0697	Chr03	402	28678775	28679176	GAGAGAGGCTTGGCGGAATC	20	60.532	AATCCAATGCTGAGATGCTGAC	22	59.050
Locus_0698	Chr03	300	28826455	28826754	TCTTTCTCTTGCATGAGTTTCTTCTAC	27	59.614	GAAGATCACCTGAGCTGCAATG	22	59.645
Locus_0699	Chr03	347	30525480	30525826	GTCACATTGTTCACTTCTGAGGG	23	59.500	CACAGACCCTGCTCTGTATCC	21	59.862
Locus_0700	Chr03	378	30611101	30611478	TGGATGGCTAGTGCATTGGG	20	60.107	AGAAGAGCTGTTACTCCACCAG	22	59.435
Locus_0701	Chr03	292	30626700	30626991	AGTGCCCATCTGCTTTCCC	19	60.000	ATTGCTCTGATTGGTTTGGCC	21	59.448
Locus_0702	Chr03	301	30626224	30626524	ATGGCCACCTTTCATGAGGG	20	60.033	GCCTCAAGCCTTCATATCAGTTTG	24	60.202
Locus_0703	Chr03	454	30625322	30625775	TCCAAGGTTCAGTACTGCAGTC	22	59.963	AGTAAGCTACTCTTGGGTAAGTCC	24	59.289
Locus_0704	Chr03	400	30624717	30625116	GCTTCAAATTTGGTGCAACTCTATTC	26	59.910	CGCTCAACTTCTTCAGCCAC	20	59.485
Locus_0705	Chr03	283	30624008	30624290	AGGCTCCTGATGAAGAATTTGAAG	24	59.051	AGTAATACCCTCGGGCAACAG	21	59.515
Locus_0706	Chr03	381	30623404	30623784	TCAACTCATTGTCTCTTGTAGATCAAG	27	59.183	TGGTCAAATAGGCACAGAGGAC	22	60.027
Locus_0707	Chr03	301	30622631	30622931	TCAAGACGCGAGCCTCTTAG	20	59.548	TTCCGTCAATCATCGGCATATAAAC	25	59.821
Locus_0708	Chr03	309	30627977	30628285	GTGTTCTTGCTGTGAGGTGC	20	59.691	AACCTCCTAATAACGCCTTGAATG	24	59.118
Locus_0709	Chr03	395	30627066	30627460	ACAACCTTGAAATTGTTTGTGCC	23	59.062	AGCCAGCCCTAAGTAGATGC	20	59.238
Locus_0710	Chr03	315	30628342	30628656	AGCTCTTGCGCTCTACTCG	19	59.569	GCTACCTAGGAGGAAGTAAACCG	23	59.932
Locus_0711	Chr03	407	30687328	30687734	TGAAATGAACATAGTCGCTGGAATAC	26	59.742	AGAACCATAAGGAATCAAGGATTGC	25	59.404
Locus_0712	Chr03	514	30743428	30743941	GGTATGGCCTATTGAAGTTGACC	23	59.117	TCAGAACTTCATTATGTAGCTGGGC	25	60.916
Locus_0713	Chr03	511	30743967	30744477	AAGGTTATGAGAATAGATACCAACCCG	27	60.473	AGAGCACAAGCAAGAAGACAAC	22	59.384
Locus_0714	Chr03	507	31064937	31065443	CCATCGCCTCCCTCAAAGAC	20	60.463	TGCCAGTCTGTATTGAGCTCC	21	59.792
Locus_0715	Chr03	302	31279891	31280192	CATCCCTCCTTTCCTGCAATAAC	23	59.366	CAACAAGGCCAACCCAAAGAC	21	60.203
Locus_0716	Chr03	405	31278723	31279127	CTTCTTGGTGAGATCGGAGGG	21	59.862	AACACAAGAGCTGCCATTGC	20	59.684
Locus_0717	Chr03	320	31638397	31638716	GGAGACGTTGGGTGAGACC	19	59.707	CACCTTCTCCACAGGTACCTC	21	59.449
Locus_0718	Chr03	371	31757757	31758127	TGCGATTCCTGTCATCAAAGAATG	24	59.905	GGGTATCAATCGGCGCAAAC	20	59.971
Locus_0719	Chr03	301	31755710	31756010	TTGTGGAGAGAAGGGCATGG	20	59.671	CCAGAAAGACTAGGAAAGAAGGAAC	25	59.065
Locus_0720	Chr03	302	32049922	32050223	CAACAAAGATGGATGGAGCGG	21	59.597	TCACAATGCTTCCAGGCCTC	20	60.323
Locus_0721	Chr03	503	32583657	32584159	GTTGCAAGACATCGTGGAACTC	22	60.096	AAGGCATGTATTGAGCCAGAGG	22	60.423
Locus_0722	Chr03	471	32582357	32582827	AGATCCCTGCCAACTCTGTC	20	59.092	CACTGCCAATCTCATTGCAGAG	22	59.902
Locus_0723	Chr03	365	32581326	32581690	AGGCACTTCATATGGGTGGC	20	60.107	GATAGATTGGTCATCATGTGGTCC	24	59.000
Locus_0724	Chr03	306	32580899	32581204	CATCCTTGGAGATGCTTGACG	21	59.061	ACCAACAAGATGAGCTAAAGCAG	23	59.245
Locus_0725	Chr03	328	32579746	32580073	GCTTTCATTGCTAGGGTGCAC	21	60.135	TGAGACTCTGCAAGCAAGGC	20	60.605
Locus_0726	Chr03	399	32710209	32710607	TGCACAAATGTGGTTGGAGAAC	22	59.899	CGGAGGTCTGAACAGAAATGATC	23	59.132
Locus_0727	Chr03	293	32710709	32711001	GGGATATGTTGAAGATGTTCCTAAGTG	27	59.772	GTCCAGCACCTATACTCCTGTC	22	59.637
Locus_0728	Chr03	372	32711944	32712315	GGCAGATGGCTAAGGCGAG	19	60.596	TGATGACTGAGGTTGGAGTCC	21	59.097
Locus_0729	Chr03	354	32713654	32714007	CGTGAAGGATCGCTTCTGATG	21	59.143	CAGTGCATCCTGGCCTAGTC	20	60.179
Locus_0730	Chr03	359	32709467	32709825	AGCCAAGAAGCGAGTCAAGAG	21	60.338	GGCTCATTGGTCAGAATTACCAAATAC	27	60.682
Locus_0731	Chr03	387	33073411	33073797	ATGCGCCGGAGTTTCCTC	18	60.125	CACAATATGATCAGTCCGTATGCC	24	59.610
Locus_0732	Chr03	345	33072460	33072804	AGCATGCATGATACCATTGCTTC	23	59.995	GGAGATAGCACTTCAACAACATCC	24	59.666
Locus_0733	Chr03	297	33491707	33492003	TGAGGACATTGGAGTGCCTAAG	22	59.763	GCTTTGTCTTCAAGAATTTGAGCTTC	26	59.856
Locus_0734	Chr03	301	33606297	33606597	TGTACAAGTGGCCTGAGTCG	20	59.683	TCACTTTCCTCAGAACCAAACAC	23	59.055
Locus_0735	Chr03	343	34357143	34357485	ACCCAGACTTCAAAGGACAGATG	23	60.245	GGAGACATATTGCAACAACAAACC	24	59.077
Locus_0736	Chr03	539	34355583	34356121	AGCTCTGGCCTCCCTAGTG	19	60.382	GTCTTTAGCACAAGTCTTCATCTGAAC	27	60.570
Locus_0737	Chr03	317	34436622	34436938	CAGGTTTCTTGTCCGCTTTGG	21	60.001	ATGGAACTGTCAGCACAAAGC	21	59.389
Locus_0738	Chr03	397	34617413	34617809	ACCATCGTTGGAACTCAAGGG	21	60.271	ACAAGCTTTGTTGACCAGCC	20	59.253
Locus_0739	Chr03	473	34616691	34617163	GAGACAGGCTGCCATACTGG	20	60.179	ATGATGAGGCGACACCACTC	20	59.823
Locus_0740	Chr03	455	34616218	34616672	AGGCAGTCACTGAGTTTGCC	20	60.536	ACAGCATGCCCACAGGAAG	19	60.304
Locus_0741	Chr03	408	34615128	34615535	TCCAGACAAGGTACAACAGCAC	22	60.485	GCAGACGTGAGATTGGTTCAAG	22	59.842
Locus_0742	Chr03	339	34613956	34614294	GCTTCTGATCCTGTGCTTGC	20	59.549	GCCGAGCGGATCCAAATTC	19	59.351
Locus_0743	Chr03	411	34613391	34613801	AGATCACGTGCCACTAGTGAC	21	59.797	GTTATTGCAGTCACGACACCG	21	59.874
Locus_0744	Chr03	329	34612652	34612980	GGCCATCACCCTACTTGGATG	21	60.478	ATTCAAGAACAGTGGCTTTCCTC	23	59.177
Locus_0745	Chr03	392	35005022	35005413	TAGTTGCCGCGTTGGAGG	18	60.048	TGCAGAGAACCCAAAGCTCC	20	60.251
Locus_0746	Chr03	431	36340202	36340632	CCACAAACCAATCAGAGATGAAATTTC	27	59.670	CAAGTGGTTCACTACCTTGTGC	22	59.709
Locus_0747	Chr03	461	36384612	36385072	AAGTCGTCCTGCTCGCAC	18	60.049	GCCCTGCACAACCTGTAAATC	21	59.798
Locus_0748	Chr03	301	36383529	36383829	AACTAGAAAGGTAAGTGCAACAAGC	25	59.991	ACCTCCCTGCTAAACCCAATG	21	59.994
Locus_0749	Chr03	298	36418385	36418682	GCAGGACAGGCTGGTGTTC	19	60.969	CTGGCCATCTCGACCTGTG	19	60.153
Locus_0750	Chr03	298	36419161	36419458	AACATACAATTGCAGCAATTTCCTG	25	59.360	GGTAAAGACTCGAGGTTGTTCTTC	24	59.315
Locus_0751	Chr03	327	36460222	36460548	TCCTGGTGTTAATACTTCAACTTCTG	26	59.065	AACCACCATCCTGTGATTTGC	21	59.105
Locus_0752	Chr03	471	36462263	36462733	TGGAAATGTTGCTGCATGGAC	21	59.727	AACATCAGTACGGCCATCCC	20	59.820
Locus_0753	Chr03	496	36463154	36463649	TGCTTCTCGACTCCAGCTTC	20	59.755	CCAGGACGATTGAAGGTCTGG	21	60.406
Locus_0754	Chr03	375	36459465	36459839	GGTTCCGACGGAGACAAACTC	21	60.934	CCATCATGTAGCCTGAGACCC	21	59.929
Locus_0755	Chr03	396	36459042	36459437	CCGGCCAAGAATAAATTCCGG	21	59.663	GATGGCACCACAATCTCAAGC	21	59.866
Locus_0756	Chr03	301	36536453	36536753	GCTGGTGAGGATAGCAATGC	20	59.050	ATTCCTCAAACGCCTGCATG	20	59.187
Locus_0757	Chr03	299	36765075	36765373	GTGTACTGTGGCAGAGGCG	19	60.738	CTCATCAATTTCAACCTTGACGACC	25	60.618
Locus_0758	Chr03	370	36960390	36960759	TGCACTCCATCAAGAAGAAAGAAG	24	59.241	CTCCTGCAAGGTCAAGCAAG	20	59.120
Locus_0759	Chr03	299	36958654	36958952	GTGGTTCTCATTCGCTTGTGTC	22	60.096	GTAGGCAAATGCTGTGGAGC	20	59.547
Locus_0760	Chr03	364	36958286	36958649	TCAAGCAACTGCAGCACAAG	20	59.617	AGTTGGAACCTGCCACTAGG	20	59.307
Locus_0761	Chr03	289	36961935	36962223	GCGATATACAATGGCGCGTG	20	60.179	CCCACAACATTGCGCTTCC	19	60.081
Locus_0762	Chr03	301	37325601	37325901	AAGGGAAGCTTTGGAAACCTTC	22	59.034	CTCTAGTACTACATCCCTCTGCTTC	25	59.528
Locus_0763	Chr03	301	37698160	37698460	GAAGCGTTTGAAGATGGTGGC	21	60.402	GGACAAGAATGAATCATCTCCCAC	24	59.422
Locus_0764	Chr03	490	37828650	37829139	ATGCACAGGTGTTTGCTTGG	20	59.610	GCTCATGTCTCTTACCATCGAAC	23	59.201
Locus_0765	Chr03	413	37829216	37829628	GTCAAAGAAAGTCCTGGTGGC	21	59.391	CAGAGCGTACCATATGCATGTG	22	59.522
Locus_0766	Chr03	382	37830106	37830487	CAGTTTCTTGGCACTCTGGTTG	22	59.966	GCATGCTAACCTGCTGAGAAAC	22	60.159
Locus_0767	Chr03	548	37831763	37832310	GATCATGAAACTGCTTGCAAAGG	23	59.075	ATTATGAAGAGTGATGTGGCATGG	24	59.174
Locus_0768	Chr03	286	38340221	38340506	TGATGCTAGACATGTGGTGGAG	22	59.831	CCTCTTGCACTGATCCAGAAGG	22	60.680
Locus_0769	Chr03	325	38341328	38341652	CCGGGCTGTTTCAGAAGTATTAG	23	59.128	GAATCTCAATGATCTCCAGCTGAC	24	59.249
Locus_0770	Chr03	340	38369500	38369839	AGTCACTAGCAGCAGTTTAGGC	22	60.354	TGGGCCTTTGGTGTACTTGG	20	60.179
Locus_0771	Chr03	339	38371456	38371794	ATTACTTCGCCCAGGCTCG	19	59.856	CCCTTTCCAACCAAATCCCTG	21	59.098
Locus_0772	Chr03	459	38370984	38371442	ATGGGAAGGTGTGGTCTGAG	20	59.013	CCTGCGTTCCTCCACCAAC	19	60.966
Locus_0773	Chr03	385	38370576	38370960	GCTGAAAGAGGAGATCGTGGG	21	60.472	GAAACTACCTCCGCTGAATGC	21	59.334
Locus_0774	Chr03	328	38702111	38702438	CAATGGTGCATACTTCTTGATTGTTAC	27	59.514	CTGTTCTCAACTAACTAATCATCCCAG	27	59.506
Locus_0775	Chr03	306	38883871	38884176	GGTGCAAAGGTGAGCTTCC	19	59.040	GCGAGTTCAGATCTTCACGTTC	22	59.657
Locus_0776	Chr03	329	38882510	38882838	GGGAGGAAACTGATTCACACATTC	24	59.843	GAGCAACCATAATTACAAGCATGC	24	59.258
Locus_0777	Chr03	323	38881597	38881919	GAAGATGTCCAGATTTCCGGC	21	59.057	TTGAAGCCAATGCCTTTCCTC	21	59.105
Locus_0778	Chr03	378	39200086	39200463	GGAGTGTGGTTGCTCGTCAG	20	60.946	GCAGCTGTAGGAAGGAAGTACC	22	60.419
Locus_0779	Chr03	301	39922958	39923258	GGTGATGAACCTGTTACATTGGAG	24	59.604	GGATGTCTGCAAATATATGATTGCATC	27	59.299
Locus_0780	Chr03	374	40109996	40110369	GGAGAAATCTCGGCCGAGC	19	60.593	TGCAATCTACCAATCTCCTCTTCC	24	60.142
Locus_0781	Chr03	301	40494580	40494880	CTTTATTACCAAGTTGAGGTGAGGTG	26	59.851	ATAACCCGGCGAAGATCACTTTC	23	60.988
Locus_0782	Chr03	327	41954634	41954960	CTACAACCAGCAGTCATATTGGTG	24	59.666	AACCACATATCAGGCCCAACTC	22	60.357
Locus_0783	Chr03	356	42235606	42235961	CAGTAAATTGGGTTGGTGATCAGAC	25	60.106	CGAACCACAGCTTCTCCCAC	20	60.951
Locus_0784	Chr03	332	42234366	42234697	GGTTTGCTTACTTTGGATCAAGTACC	26	60.570	CTTGGTGACGCTGCAAGAC	19	59.429
Locus_0785	Chr03	394	42547134	42547527	TGTTGATGATCTGTTAGTTCTGCTG	25	59.359	AGAGCTCAGCTTGTGCCC	18	59.649
Locus_0786	Chr03	306	42554014	42554319	AGACCCACTTCAACTTTGTGTTTC	24	59.842	CGGGCTGAGACTCACTCC	18	59.111
Locus_0787	Chr03	363	42555126	42555488	AGGGCCAGAAGAAAGAAGGAG	21	59.367	GAAGCTGGAGACTTGATCAAGAAC	24	59.608
Locus_0788	Chr03	336	42849836	42850171	TTCAAAGTAACACCAATGCATTCTTG	26	59.299	GGTTCTGGTTCTTTCTTCCTGC	22	59.446
Locus_0789	Chr03	333	42939075	42939407	CACTCTCTCCTCTCTTCAACCC	22	59.504	CACATCAGATTTGGTCACCCG	21	59.261
Locus_0790	Chr03	352	43216823	43217174	AAGGGTAAGCTGAGCCGG	18	59.010	AGAAACCATCACTTCCTGCCC	21	60.272
Locus_0791	Chr03	364	43217638	43218001	TGTTAAGCAAGAGAGGGCTGAG	22	60.028	GCCACTTCCTTCTTCCCTTCAG	22	60.878
Locus_0792	Chr03	516	44208409	44208924	GCGGGTACAAAGGATAAGCG	20	59.065	AGGAGTTGGCCAAGAGAAAGTC	22	60.225
Locus_0793	Chr03	308	44206707	44207014	TGTTGTGATGCATTCAGGTGG	21	59.112	AACCAAGAGAGACACCACGG	20	59.607
Locus_0794	Chr03	357	44210549	44210905	TGGAAACTACTCTCAGGCTCTG	22	59.171	GGTTCCACAAATAGCTCTGGTAAC	24	59.605
Locus_0795	Chr03	536	44392808	44393343	TGTGATTGCCAGGACCCATTC	21	60.617	TGGGAAACGAGTCTCTGCTG	20	59.682
Locus_0796	Chr03	301	44391386	44391686	GCGTTCTGCACTTGAAGACC	20	59.764	AGAATCTCCAGTACTTCAACTGCC	24	60.323
Locus_0797	Chr03	313	44394575	44394887	CAAAGAGTGCGGCCTTATGTC	21	59.602	TCACCTTGGCCAAACTGACC	20	60.467
Locus_0798	Chr03	333	44539685	44540017	TGGAGAAAGGGTTATCTGCACC	22	60.026	ATCCTGATCAGACTTTGAAACAGAC	25	59.063
Locus_0799	Chr03	305	44541714	44542018	CTTGGCTACCGAGGGCAC	18	60.125	AAGTCCCTGCATGACTGGTG	20	59.963
Locus_0800	Chr03	327	44538872	44539198	TCGATCAGGCTCAGCACTC	19	59.187	AGCTCTGCCAAGTCGCAAG	19	60.670
Locus_0801	Chr03	324	44538463	44538786	GGGTTCTGGTGTTCGTATTGC	21	59.533	AACTCATGAGTCCTACTGCCTC	22	59.237
Locus_0802	Chr03	307	44537614	44537920	TTGGACTGCATTCGCCTCAC	20	60.955	AGGTACAATGCCAGGTCCAC	20	59.672
Locus_0803	Chr03	301	44537161	44537461	GTTGGAGGTTCTTTGCCTTGC	21	60.270	ACGTAAAGGCATCCCTGAGC	20	60.108
Locus_0804	Chr03	509	44535622	44536130	GTCGACGTGTTGCATCAGAG	20	59.289	CTCTCCACAGTCCGAGCAAC	20	60.389
Locus_0805	Chr03	499	45407502	45408000	TCATGGGTGTCAAATGCATAGC	22	59.311	ATGACAGCCTGCACAAAGC	19	59.038
Locus_0806	Chr03	437	45408636	45409072	CTTGTTGCTTTGGTGGGTGAG	21	59.932	TGGTTTGATGCCTCTGAATTTCTC	24	59.540
Locus_0807	Chr03	316	45409340	45409655	GGTCAGTTGCTTGTTGGAGAG	21	59.124	GCAAACTCATGCAGAAATTGACAAC	25	60.333
Locus_0808	Chr03	300	45410245	45410544	ACTCCAGCTCCTTTCAAGCC	20	59.963	GGTATTTCAGCAGCTCCAACG	21	59.602
Locus_0809	Chr03	321	45478784	45479104	TCTTGCAGGACGGGTCATAG	20	59.176	AATTGGACCTGCATTTCAGTGG	22	59.436
Locus_0810	Chr03	377	46195531	46195907	CGTCGGATGATAGCACATGC	20	59.213	TTGCTGCACCCAAATGTTCC	20	59.608
Locus_0811	Chr03	370	46202709	46203078	GGGAAGAGGAAGCCTGATCC	20	59.528	CAACTTCCTTTGCAGCCTCTAC	22	59.514
Locus_0812	Chr03	322	46421350	46421671	TGATGATGAATAGCTGCTGCAC	22	59.123	ACCCTGATCATTTGTTACTGCAATG	25	60.106
Locus_0813	Chr03	331	46422308	46422638	TGGCCAAGTGACTCGACATG	20	60.321	CCCTTTGAAAGAACTGATCGAAATTC	26	59.196
Locus_0814	Chr03	353	46474871	46475223	GGTCAAGGCAAGGAAGGAGC	20	60.963	AAGTCCAAGTAACTCGTCCTCC	22	59.438
Locus_0815	Chr03	446	46491449	46491894	ACAGTGAACAGGCACCAAGG	20	60.466	CACCTTCTACTCCCTCACCAC	21	59.449
Locus_0816	Chr03	335	46546854	46547188	CATCTGCATGCAAGGTTCGG	20	59.900	CACGACATTCATACTCATGACGG	23	59.513
Locus_0817	Chr03	304	46547239	46547542	CTCCACTTGTGTCAGTTACAGC	22	59.197	CAGCCCATTGACAACCCATG	20	59.467
Locus_0818	Chr03	449	46547669	46548117	AGGATGGGTTTCACAGGAGC	20	59.670	TGCCAAGCAAACAACCAGAAG	21	59.863
Locus_0819	Chr03	301	46629177	46629477	CACATATTCACCATCGCCGG	20	59.132	ACCTTCAACAGAGGCATAGTACTTC	25	60.338
Locus_0820	Chr04	499	2175265	2175763	GAAGTCCTCAGAAGAGCAGTTTG	23	59.255	TCAGAAGCCTCATGTTGGTTATTG	24	59.298
Locus_0821	Chr04	365	2176296	2176660	TGAGCACTGAATCTGATCCGG	21	59.862	CCTTTAGATGAAGTTGGAGCAGC	23	59.623
Locus_0822	Chr04	301	2438465	2438765	TCTCCGGTCAAAGCTTGGC	19	60.303	TCGTTAGCAAGTTTCAGTCTGC	22	59.199
Locus_0823	Chr04	530	6267881	6268410	TGCTGGTAGTGTTGTAGGATTCAG	24	60.323	GCTGCAAGACCATTATTTAGCCC	23	60.244
Locus_0824	Chr04	320	6279068	6279387	GTGAGGACTTGGAAGCTAGACTC	23	60.119	TCATCCTGCTTACCAGTGACC	21	59.445
Locus_0825	Chr04	325	6280224	6280548	TGCCCGACAACATCTCATACAG	22	60.419	TCCGACCAGCAGAAGAAACAG	21	60.270
Locus_0826	Chr04	340	6280922	6281261	CAGAGTAAGTTCAGCAGAAGCAG	23	59.321	CAAACACCCATGACTAGGTTTGAG	24	59.784
Locus_0827	Chr04	494	6800404	6800897	GGAGCACATGGTTTCAAGGC	20	59.755	AGTTTACAACACTTGCCTCAGC	22	59.381
Locus_0828	Chr04	304	8455558	8455861	TCTCTAGTATGGTTTCGCCTCAC	23	59.619	ACACCTGTCTGCAGTGAAGC	20	60.534
Locus_0829	Chr04	367	8495642	8496008	GAGATTCCCTTAAAGATGACGTGAG	25	59.249	CACAAGCCACCTGCAAAGAC	20	59.969
Locus_0830	Chr04	293	9486452	9486744	GCATGGTAGAATGTTGTAGTAATTGTG	27	59.090	CACTTCTTTAGCTCCATCTTTAACTGC	27	60.625
Locus_0831	Chr04	403	10782867	10783269	CCACTCACAAGGTTCTTTGCTC	22	59.708	TGCATTGGGTCTCAACAAGTTC	22	59.377
Locus_0832	Chr04	301	11375173	11375473	TTACCAGCAGGACATTCGGG	20	59.748	TCATCATAGTGACAAGCCAAGCC	23	60.933
Locus_0833	Chr04	461	11376945	11377405	GGTTGAAGTGTTAATTTGAATCTGCTG	27	59.885	TTGAAGCAACCAAGCAAGCC	20	59.895
Locus_0834	Chr04	301	11740432	11740732	CCAGAAGTGCTTGCTGGAATTG	22	60.352	AGATCTATTCAAAGCCCTCAGTACTC	26	59.958
Locus_0835	Chr04	413	11740903	11741315	AGTGGTGTTGTCTCTTCTCGTG	22	60.224	GCTTGTACTTTGTGACTGCCG	21	60.070
Locus_0836	Chr04	478	11741711	11742188	GATGAGGTTCAAACTGCTCGC	21	59.871	ACTCCAGAAGCCATTCCCTC	20	59.085
Locus_0837	Chr04	378	13303915	13304292	ATGCTTGTTCCTGGATTGCAAG	22	59.767	TCTTGGCCATGCTGCTCTC	19	60.078
Locus_0838	Chr04	388	13304301	13304688	ACAACCACAACAACAGCGTC	20	59.550	ATCTGCAACATCCAACATCACC	22	59.243
Locus_0839	Chr04	361	13304764	13305124	ACCAAGACCTGCAGCCAG	18	59.567	AGGCAGTCAGGAATGGGTTG	20	59.961
Locus_0840	Chr04	442	13422309	13422750	GGAAGGATCTTAACATCATTCACCAG	26	59.738	CCATACATTAAACTGTGTGTCAATCTG	27	59.035
Locus_0841	Chr04	385	14052420	14052804	TGTGAGTTCTGCAATGCGTG	20	59.412	AAGAGCTAGTTCAGGAACATGCC	23	60.621
Locus_0842	Chr04	451	14068167	14068617	TGCACGGGTTTGGTTCTTTG	20	59.542	CACCGTGCATGCCATGTC	18	59.513
Locus_0843	Chr04	478	14993029	14993506	AGACACCTTTAGGCACCAGG	20	59.307	GCACTACTAGTCATGGGACCC	21	59.587
Locus_0844	Chr04	299	14992498	14992796	ACCAGACAGGGCCAAGTTC	19	59.544	GGCTGCTTTCTTTCCTGGTC	20	59.115
Locus_0845	Chr04	321	14994424	14994744	TGGTACTTCTTATCTTCTGGGAAGTG	26	60.071	CATGCTCACAAGTTGCAACATAAG	24	59.380
Locus_0846	Chr04	371	15093282	15093652	ACCAAGTGAACATGGCAATGG	21	59.380	ACTTCTTCCAGCAATTCATCGTC	23	59.313
Locus_0847	Chr04	305	16769528	16769832	TTGCAGAAACCTTAATGTCTGCTC	24	59.784	TGCTCCCTCTGATGACCCTC	20	60.689
Locus_0848	Chr04	301	16768622	16768922	TCATTGCTGATGAACAACCAGATG	24	59.843	TGATTTCAAATCATGCAGAAAGCTCTC	27	60.841
Locus_0849	Chr04	301	16766300	16766600	CGCTCTCCGATGATGATGGG	20	60.390	TTTGGTTTAAGGACAACATGCTGC	24	60.739
Locus_0850	Chr04	301	16835576	16835876	TAATTAACTGTTGCATCTGCCAGC	24	60.142	TCACTAATCTCAAGGCCAACCC	22	60.026
Locus_0851	Chr04	492	17191224	17191715	TCCTTCTACCAGTTCAAGCCC	21	59.371	ACCTCTGGTCTTCTTCCTGC	20	59.020
Locus_0852	Chr04	416	17206197	17206612	TGGCCTTGTATATGAGTTTGGTTC	24	59.053	GGTGTGCAGTCTAGAAATCGC	21	59.339
Locus_0853	Chr04	393	17206725	17207117	AGGAATCCCAGACGAATCAGATC	23	59.677	GGGATTTCGCTAGTTGAGGAAC	22	59.063
Locus_0854	Chr04	296	18379481	18379776	ACATATGCTGCTGCGAGTTTG	21	59.601	ACAGTGATAAAGCTCTCTCAGGTTC	25	60.337
Locus_0855	Chr04	532	18379930	18380461	GCTGCTCACCATGTGAAAGTG	21	60.069	TTCTTGATATCATGGCCTTGTCAAG	25	59.409
Locus_0856	Chr04	377	18427248	18427624	ATTACCCAGTGCCCAGAACC	20	59.668	GGTAATACCAACCACTGTCGATTC	24	59.430
Locus_0857	Chr04	298	19147114	19147411	GAAGCCTTGGTATCAAAGAGCAATAG	26	60.239	TAACTATTGCTTCTTCTTGGTGGGAG	26	60.801
Locus_0858	Chr04	341	19201986	19202326	CTGAGGATTCCAATGATTCCATGAC	25	59.759	ATGTCCTTGGTAATGAATAGATGGAAC	27	59.279
Locus_0859	Chr04	307	20997368	20997674	CCAAGAAGGAGAACTGCTATTTGC	24	60.143	GTCCACCACATCAATTGGAAGC	22	60.095
Locus_0860	Chr04	385	20996086	20996470	GCAAGGGTGATATTCAGCTTCC	22	59.379	GGTGGGCCTCTCTTCATCAC	20	60.107
Locus_0861	Chr04	295	20993192	20993486	TGAAATTTGAGGCTCTTACCGC	22	59.253	ACTTGATTACAGAAACTCTACTTGGC	26	59.349
Locus_0862	Chr04	301	21309305	21309605	CCTTGTTAGCACTCGGCCC	19	60.745	GCGGATGATTTCAGAGGCAG	20	59.057
Locus_0863	Chr04	408	21307742	21308149	GTGATGCATGTGATCTATACAAGTTGG	27	60.519	AACCTTACCCAGAGCAATTTGC	22	59.437
Locus_0864	Chr04	316	21306885	21307200	CCAGCATTTGGTCCAGGAAC	20	59.109	CTGCATATCCATTAAATGCAATGACC	26	59.411
Locus_0865	Chr04	310	21691819	21692128	TGGATGAAATGATTCTACATCTGTGTG	27	59.718	AATGAAATATACCTGACACGCCTAAG	26	59.294
Locus_0866	Chr04	344	21693046	21693389	GCCATTTGAAGGCAAGGAGC	20	60.108	AGCCTGAAGGAAACTAAGAGAACC	24	60.263
Locus_0867	Chr04	386	25365046	25365431	CCTTGCAGATAACGGAAAGGTG	22	59.580	ATGATGCCTAAATTCATGCAACTTTC	26	59.240
Locus_0868	Chr04	494	25375157	25375650	TCTACCTCGTTGATGCTTCCC	21	59.519	CAGCAGAATCAGGTTGTATGTACAC	25	59.936
Locus_0869	Chr04	535	25370078	25370612	GTAGGCTTTGTAACAGACACACC	23	59.503	AGCCAAGGAGTCGAAGTTGTC	21	60.270
Locus_0870	Chr04	301	26511575	26511875	TTGCTACCAGTTGCAGGCC	19	60.603	CTTCAATGGCCTCATCACTCAG	22	59.056
Locus_0871	Chr04	318	27985262	27985579	CTTCCTCCCTCGGACTATTCTC	22	59.112	AGCATTAGCACCTCCATCCTG	21	59.858
Locus_0872	Chr04	380	28360238	28360617	CGAACTAGGGTTCTGCCAAAC	21	59.195	ACCAATTGGAAAGGGAGGTCC	21	59.923
Locus_0873	Chr04	420	28361397	28361816	GAAGTGCATACGGTATGTTGCC	22	59.968	ACCCGACTTCCCTCCTACTG	20	60.324
Locus_0874	Chr04	303	28362817	28363119	GTAAGTGCTTGAACTTTCAGGTTATTG	27	59.409	TGCCACACCAAAGCAAGAAAC	21	60.135
Locus_0875	Chr04	335	28539114	28539448	CAAAGCCACCTGTTGATGGAC	21	59.729	ATCCCTTCATTCTGAGCCTGG	21	59.506
Locus_0876	Chr04	301	29757663	29757963	CCCTCAAGCAAGCTGGATCC	20	60.751	AGACCCACCTGTCTGTTTGAG	21	59.582
Locus_0877	Chr04	355	29758972	29759326	AAATGCCCGGTCTCATGGC	19	60.754	CCTTGACACCCTCGTGGATC	20	60.108
Locus_0878	Chr04	346	29801967	29802312	GCACCATCCACATCCTTGTTC	21	59.526	TTGTTGCTCGAGGGTGAAGC	20	60.885
Locus_0879	Chr04	326	29803455	29803780	CCACCTGGGAAGGTTGCAG	19	60.605	AGCCAGATATGAAAGATCCTCCAC	24	59.959
Locus_0880	Chr04	325	29803815	29804139	TGCATCCCTAACTGAGAAGCTC	22	59.831	AATGCATCAGTGGCAGCATAC	21	59.320
Locus_0881	Chr04	317	29918383	29918699	CAGATAAGCAGGGAGGAGCC	20	59.604	ACTTCTGCCGTCTCCTCATC	20	59.179
Locus_0882	Chr04	302	29973399	29973700	GTTCTCCACGTAGAGCAACTCG	22	60.981	TTTGACCTAGACCGCCTCTTG	21	59.725
Locus_0883	Chr04	404	29972197	29972600	CAGGATGATCTTTGGAAAGCTGG	23	59.619	CCCAGACTGTTTGAGCTCCTC	21	60.339
Locus_0884	Chr04	403	29976820	29977222	GGGTGAAGAGTGAGGCTGAG	20	59.751	TCCCTCGTTTCGGAACCAC	19	59.631
Locus_0885	Chr04	306	30312339	30312644	TCTACGATTCCGGATTGGCC	20	59.608	ATCCGAGTGAAGCTTCCTCC	20	59.173
Locus_0886	Chr04	393	31204922	31205314	AGCAGAAACTGGAGGCGAG	19	59.705	CTCAGGCTTGTTGTTGGCTC	20	59.405
Locus_0887	Chr04	388	31208362	31208749	GCCTATAGGATCCCAAGTATTCCATG	26	60.634	AGCTGTTCTAAATCCTACACCAGAC	25	60.338
Locus_0888	Chr04	332	32675318	32675649	GCAATTGAAGAGGTGAGCATATGG	24	60.261	CCATGTATTGGGATCTAACTGCAC	24	59.483
Locus_0889	Chr04	289	32754772	32755060	TCAGAGGATGCAGCTTATCTCTAAG	25	59.756	AGACTTACAGGAACTCGTCTAGGG	24	60.868
Locus_0890	Chr04	307	33911044	33911350	GTGACTCGTGCGACTCCTC	19	60.154	TAACCTCCTTGGCGGTGTTG	20	60.251
Locus_0891	Chr04	358	33911377	33911734	CACTGTACGAGAAGCTCTCCC	21	59.867	TTGCACTCTGAAGCTCCTCC	20	59.677
Locus_0892	Chr04	327	33922274	33922600	GGAAGAGGTAGTGAACAAGGAGG	23	60.056	TCATCTGTGTGCAAATCGGC	20	59.196
Locus_0893	Chr04	320	35738438	35738757	ATTTGGAACCTGACTGACAAGC	22	59.113	AGCAGCCTCGTTGATGATCC	20	60.179
Locus_0894	Chr04	304	35763774	35764077	AAGGTGGACTAGGCATGGTAAG	22	59.494	CGTCTAGGAACTGAAAGCACTTC	23	59.324
Locus_0895	Chr04	355	35763235	35763589	ACTCAGGCTTACATGATGGCG	21	60.474	CCCTCCACTTTGCCTTTGC	19	59.332
Locus_0896	Chr04	318	37101617	37101934	TCGTGGGTGTGGAATACGTG	20	60.038	ACCCTGTGATGGATGGAAGATC	22	59.559
Locus_0897	Chr04	381	37102956	37103336	TCATGAGACTGTCCATGCTGC	21	60.406	ACTCCATTGTGAGAGGAGACTTG	23	59.740
Locus_0898	Chr04	439	39574520	39574958	GCAAAGTAAGCAGAAAGAGTTGGAG	25	60.562	TGCAAACAGATTCTTACTGTAACACTG	27	60.255
Locus_0899	Chr04	282	39772301	39772582	TACCACCTCCACCGCCTC	18	60.682	TGGTGGCCATACAAGTACGC	20	60.392
Locus_0900	Chr04	387	39773375	39773761	TGAAGAGAAACGGTAGGGAGC	21	59.451	GGCATTTGAACCTCCTGTTTGG	22	60.289
Locus_0901	Chr04	306	39774001	39774306	AGGGACCAGTCAAGGCAATG	20	59.961	AGCCAAAGACCATCATTTACAGC	23	59.555
Locus_0902	Chr04	301	39775114	39775414	GGCTAGAGCTGACCACACTG	20	60.108	AAGCGGAATGGAGGGAAGTG	20	60.035
Locus_0903	Chr04	414	39776286	39776699	TGTGCATTACTGGCAAAGAAGTAG	24	59.544	ACCATGACTTCCCTCTTTGATGG	23	60.309
Locus_0904	Chr04	341	40157538	40157878	AGAGTTATGGAGGTTCAGGAGC	22	59.231	GCCTTTCATCCATTGCATCACC	22	60.482
Locus_0905	Chr04	397	40158858	40159254	TGTAGAGCTGGTATTGGAAAGGG	23	59.800	CCCTGTGGAAGTGGACTCTG	20	59.677
Locus_0906	Chr04	362	40160075	40160436	TCCAGAGCAGGCTGATACAC	20	59.173	GTACAAAGAAGGTGCTGTCTGC	22	59.776
Locus_0907	Chr04	424	40161078	40161501	GCGAACTTGTAAGAAGGCAGAC	22	59.842	GCACGGCAGTCATTCAGAAC	20	59.833
Locus_0908	Chr04	303	40161523	40161825	CAGGGTTCACGAGCAGAGAG	20	60.109	AGGCAAATTACCTGCAGAACAG	22	59.178
Locus_0909	Chr04	338	40412829	40413166	TCGTCTTGCAGCAACCAATG	20	59.407	TCAACACAAGCTTCACAAGTCC	22	59.317
Locus_0910	Chr04	382	40413230	40413611	AGAGGTAGACTGCAGATGCTTC	22	59.570	GGAGAAACCCAAACATGCCC	20	59.392
Locus_0911	Chr04	321	40695913	40696233	CACAAGAAGAAGCGCTGGTG	20	59.763	TGTTGCTGCTCCATGTTAAGC	21	59.459
Locus_0912	Chr04	392	40718850	40719241	GGAGAACTAGAGTCATATCTGGTACC	26	59.568	CAGCCAGGAGGATCAGGC	18	59.490
Locus_0913	Chr04	309	40718527	40718835	CGGCACTCATGGGTATGATATGG	23	60.928	GCAGGTGGAAACATTGTTGCC	21	60.873
Locus_0914	Chr04	301	40716697	40716997	CACAGCTGCCAATCCTTTCC	20	59.471	TCAAGTGGTTCAACAAATCGAGTAC	25	59.764
Locus_0915	Chr04	413	41066030	41066442	CGCGGTTGAACGGATTCC	18	59.217	GGAATCGAAATTCAGGCTCCC	21	59.050
Locus_0916	Chr04	435	41064975	41065409	TGCCGAACTTACCTTCGTCAC	21	60.604	TGCTATATCGTTGAGATTCTTTGCTG	26	59.798
Locus_0917	Chr04	415	41580752	41581166	CTCCACCGTCAAAGCCTCC	19	60.376	CATTTGTAGATCTGCGAGGCTAC	23	59.262
Locus_0918	Chr04	341	41602460	41602800	TGCAGATCTTTCACCGAGCC	20	60.392	ACTGGCTGCACTTAACAAAGG	21	59.044
Locus_0919	Chr04	429	41892054	41892482	GCCCATGACAGTCAGCTTTG	20	59.475	GTAGACCTTAACACGCTGAGAATTG	25	59.938
Locus_0920	Chr04	322	41892513	41892834	AGGGAACTGGGCATGTCAC	19	59.620	TCAGCATCTATCCTGACCACTTG	23	59.866
Locus_0921	Chr04	391	41894586	41894976	TCTACCACTTGCTGTGCTGTC	21	60.270	TCTCAGCCACAGTCTGCAAG	20	59.966
Locus_0922	Chr04	333	41898891	41899223	GAATGCTCAGTCGTCTTCATGC	22	59.970	ACTCACATGACGGGAAAGTATGG	23	60.369
Locus_0923	Chr04	361	41899905	41900265	GTGATGAGCGTGCTTTGGAG	20	59.555	CAGCCCAACAGACCTTGGAC	20	60.891
Locus_0924	Chr04	326	41900410	41900735	CAAAGAGGCAACGGTTGGG	19	59.340	GGTATCAACGGGCAGTCCTC	20	60.179
Locus_0925	Chr04	309	44044603	44044911	GGGCCTGACATTCCGAGTTC	20	60.745	CCCAAGATTGAGTAGCTTCTGAAC	24	59.366
Locus_0926	Chr04	346	44955959	44956304	AGGACGAGACAATGCAGAGTG	21	60.067	ATGTTTGAGTCTCATGATCACCATC	25	59.179
Locus_0927	Chr04	302	45054633	45054934	CATGGAGAGAAATTTAACCAACCGG	25	60.393	GGGCATTGGCTTGTTGAAATTG	22	59.515
Locus_0928	Chr04	302	45055917	45056218	ACGAAGCAGCCTCATTGTGG	20	60.957	TTCTTTGCTGGGCGGGTTC	19	60.901
Locus_0929	Chr04	299	45577478	45577776	TGTGGGCCTCAACCAGTG	18	59.485	TCCATGATCGAGGAAGGCTTG	21	59.860
Locus_0930	Chr04	302	46305778	46306079	GCACATGGATCAGATGCTATGG	22	59.252	AACCATAGCCACCTTCTCCTG	21	59.438
Locus_0931	Chr04	298	46566005	46566302	TGCGTGTGGGAATGTGAATTTC	22	60.030	TACATTGAGGAGGGTGCAGC	20	59.747
Locus_0932	Chr04	357	46616549	46616905	CGGTGTGAGCCAACCATTG	19	59.419	AGAACTGAAGCTGAAATTGATTTGC	25	59.075
Locus_0933	Chr04	371	46617383	46617753	GCTGCAATAGTGAACTACTTTGGC	24	60.673	AGAAGGAATATTGCTTTGCAGCC	23	59.868
Locus_0934	Chr04	302	46919692	46919993	TCTCCTCAGGACAAGCCTCC	20	60.616	CAAGAATCTCGGAGCTCCTCC	21	59.932
Locus_0935	Chr04	388	47100538	47100925	TGGGAGGAAGAACAATGCAGG	21	60.272	ATCCAAAGCCATCCAGTCCC	20	59.740
Locus_0936	Chr04	356	47681176	47681531	GCTGCCATTGTCAGCGAG	18	59.210	TCCTGAGTGAGCAACATAGGC	21	59.792
Locus_0937	Chr04	302	47877690	47877991	AGGCAGGGAAATGGGAGTG	19	59.306	ATACACGATACTGCTTGAACGC	22	59.142
Locus_0938	Chr04	436	48015639	48016074	CGCATATCACAGGCCTTTCAAC	22	60.223	GTGTGGAGGGACATAGACGG	20	59.540
Locus_0939	Chr04	319	48016333	48016651	ATGAGATGTCACCAAATGATGTCC	24	59.114	CGAGAATGCTTAGAAACTGTGCC	23	60.182
Locus_0940	Chr04	411	48014825	48015235	TAGTTTGCTTTGGCTCTTTGGG	22	59.372	CCGCGAAACAAGCCTGAAAG	20	60.386
Locus_0941	Chr04	301	48431645	48431945	GAGTTTGTGTCCAAATTGCTTGATAG	26	59.416	TAATCTCACCACATCAGTCACGG	23	60.119
Locus_0942	Chr04	321	48432227	48432547	GCCGTTTCATGTTCAGAAAGAGG	23	60.365	CCTGCGCCTTCATTGACAATTAC	23	60.732
Locus_0943	Chr04	376	48432724	48433099	GTGTTACTTTATCCTTGTTTGTGTGG	26	59.084	TCTACAACAAACTTCAAGACCCTCTC	26	60.686
Locus_0944	Chr04	341	48591580	48591920	CTCAGATGGCCACGTTGTTC	20	59.201	CTCCTCTCGGCATGTACCTAC	21	59.390
Locus_0945	Chr04	401	48592808	48593208	CCCTCATCGATCTTCCGCTG	20	60.319	CGTCATTGACTAACTGGATAGCTAAG	26	59.361
Locus_0946	Chr04	383	48663420	48663802	AGAGAAGTAAATCTGCTACTACTGGAG	27	59.716	GTCAGATGAAACAACACCGTTTATG	25	59.149
Locus_0947	Chr04	327	48662434	48662760	TCAAACAAAGCTGATCAACAATCATC	26	59.135	TGGAAACTCTGATCTGCTTCCAC	23	60.558
Locus_0948	Chr04	490	48661762	48662251	CCATTGAAATCTTTGAATTCCTGCC	25	59.417	ACCTTCCTGCAACGCATTAAATG	23	60.367
Locus_0949	Chr04	390	48661351	48661740	TTGAATTATCATCATGCTGGACCC	24	59.171	CCCAGGCTGTGCAAATAGTG	20	59.187
Locus_0950	Chr04	303	48660944	48661246	TGGCAGAGGCTGTGAACTAC	20	59.678	AGCCTGAAGCCTAATGCAGC	20	60.751
Locus_0951	Chr04	301	49095426	49095726	CATCATGGAGGTGGAGATTCCG	22	60.550	GCAGCAGGCTTGGATGTG	18	59.117
Locus_0952	Chr04	351	49308566	49308916	GCGTTTACGACAGGTTTGTGC	21	60.919	GTGCCCTGCAATTCAACCAC	20	60.320
Locus_0953	Chr04	480	49309955	49310434	CATATTCGGAATTCACCCTCTGC	23	59.500	TGCTCTCTCCCGATTCACAATG	22	60.419
Locus_0954	Chr04	307	49346283	49346589	TCGATGAAAGTCCACACTCAATG	23	59.004	ACGTAGTGCTCCTCCTGAAAC	21	59.727
Locus_0955	Chr04	320	49345232	49345551	TCAAATGTCACCAACCTGGAAAC	23	59.617	ACTCCCTAAGACCTTCAGTTAAAGC	25	60.280
Locus_0956	Chr04	395	49579838	49580232	GGTGGAGGGCACTCACATG	19	60.378	TTCAGATGACACATTTGGCTTCC	23	59.493
Locus_0957	Chr04	354	49580903	49581256	GCTTGCGCATGAGATTCCTC	20	59.693	GACTGTCCCGGATCTTGTCC	20	59.824
Locus_0958	Chr04	318	49582208	49582525	AACCCTTCCTGTTCCTCCATC	21	59.364	TCTGATAAATGAAACAAAGAGGTGTGC	27	60.522
Locus_0959	Chr04	296	49582072	49582367	ACTCTTCTGTCATCAATGTAAGCATC	26	59.462	CGCGGGTGAGAGTGTGATG	19	60.807
Locus_0960	Chr04	373	49684220	49684592	CACATGCAGTTAAAGGCCGC	20	60.457	ACTGTCCGGAACAAGACTAGC	21	59.727
Locus_0961	Chr04	366	49683780	49684145	GCCAGTGAGCTGACCAGAG	19	60.079	CGAGCATCACTGTCTGAAGC	20	59.002
Locus_0962	Chr04	308	49680490	49680797	CCAGTGCCAGGAAATGATTGAAG	23	60.119	CTGTGGAGGTGGGTAAGGAC	20	59.386
Locus_0963	Chr04	300	49775778	49776077	GACCTATGTTGCCTCTAAGCATG	23	59.188	GGCATTCACATTCATGACAACAAATG	26	60.402
Locus_0964	Chr04	363	50530378	50530740	TGCCAGGTTGATGATGGATCG	21	60.476	TCATCGGATGGCAGCAGC	18	60.203
Locus_0965	Chr04	407	50529951	50530357	ACCCAATTGCAGGAGCTCC	19	60.000	CTGCTGCCTTGCCCAAAC	18	59.659
Locus_0966	Chr04	301	50866439	50866739	GTTACCTTGGTCAAACCTGAAGAC	24	59.725	TACTCTTTGGCAGCAGGTCAC	21	60.271
Locus_0967	Chr04	310	50995969	50996278	TCATCATCGTTCTTTAACTTTGGAGG	26	59.628	GGCTGTAGAGAAGGAAGGACC	21	59.517
Locus_0968	Chr04	299	50996548	50996846	GTAACAATAAAGAGGGCTGAAGAGAAG	27	59.935	TGTGATGAATTCCTGCACAAACC	23	59.994
Locus_0969	Chr04	343	50997862	50998204	ACTCACTTACTTGGAGGTGGG	21	59.021	CGGAACATCACTTAGCTGCG	20	59.353
Locus_0970	Chr04	386	50999125	50999510	CTAGGTCCTCCTTGGCAGC	19	59.476	ATGTCAGCCCTTTCCTTCCC	20	59.667
Locus_0971	Chr04	383	50999995	51000377	GCAATGCAAGCTTTCAGTGTG	21	59.209	GAGAAGTTGTGCTGGTTCACAG	22	59.711
Locus_0972	Chr04	319	51252277	51252595	CCACCAAAGTGTGTTTGCAAAC	22	59.585	AGCACGCCAAGCTCTTCTC	19	60.375
Locus_0973	Chr04	302	51252936	51253237	GAAGCCATGAGTATAACCAGCAG	23	59.188	GAAATCTGTCCACCAGCTTGG	21	59.185
Locus_0974	Chr04	402	52031778	52032179	TGCAGTTCTTCATGAGTATAAGGAATC	27	59.287	AGCTACTGGTGCCCAATCAC	20	60.035
Locus_0975	Chr04	314	52033222	52033535	CTCTGGACTCTGGAGAATGGC	21	59.861	ACCTGATTTCCAGTGCATCCTG	22	60.620
Locus_0976	Chr04	302	52188069	52188370	ACTGCTAAATTTGTGGGCAAAGG	23	60.244	CTCCTTATCCTCCAGGCTCTTG	22	59.632
Locus_0977	Chr04	309	52281672	52281980	AGAAAGTTGCAAGGTTAATAAGGGTG	26	60.015	CACATTCATCTCCATCTGAGCG	22	59.199
Locus_0978	Chr04	327	52282456	52282782	GGGTCAGCTAAAGAAACAGAAAGC	24	60.321	TGTTGGTTCTTGCAGGAAAGC	21	59.591
Locus_0979	Chr04	300	52284011	52284310	ACATGAAAGAGAAACTTCGTGCTG	24	60.025	GCTGCATGCACCTGAAATAATAAC	24	59.258
Locus_0980	Chr04	310	52530312	52530621	TCGCTTGAGGAAGAACCAAGG	21	60.271	CAGATCTCTTGGCTCCAGCTC	21	60.203
Locus_0981	Chr04	370	52529760	52530129	GCCTTGATAATCCATCGAATCCG	23	59.628	TGCTCATCTCCATCAAGGGC	20	59.818
Locus_0982	Chr04	527	52528940	52529466	TGTGTGAATATCTGACGCGTTG	22	59.334	GAGGCATGTTCTTACCTCAGAATC	24	59.186
Locus_0983	Chr04	318	52599453	52599770	CCGAAACGTGCTTGATCAACAG	22	60.663	CAGAGCTTGAAGATGAGTATATGGAC	26	59.132
Locus_0984	Chr04	318	52599791	52600108	ACGGTGCACAAATCGCAAC	19	60.009	GCTCGAATCACTTTCTGCACC	21	59.871
Locus_0985	Chr04	420	52944861	52945280	CAGATAGAAGAAATCGGTGGGATTC	25	59.301	TGCATCAGAAGGTGGCGG	18	60.046
Locus_0986	Chr04	331	53125206	53125536	CCCATGTTTCATGTACTAATTTGGATG	27	59.078	ACAAGGTAAGAGCTTCCTCAATAGTAG	27	60.148
Locus_0987	Chr04	311	53210002	53210312	TCGTTTGGTTAATCGTGGATTGG	23	59.563	GCTGCGAGGAAACCATCTTG	20	59.551
Locus_0988	Chr04	440	53209466	53209905	TGATTTCGAAGATCAACCAGTTGC	24	60.083	AGTACCTCTGGCTAGGGCTC	20	60.106
Locus_0989	Chr04	459	53208204	53208662	CCACCATCAGAACCCAATGC	20	59.180	TCCACCAGTTGTATCATGGGC	21	60.065
Locus_0990	Chr04	304	53591829	53592132	GCGCAACGAAATGTCAAAGAC	21	59.291	GCTTCCACAATGCTATCAACCAC	23	60.428
Locus_0991	Chr04	300	53612418	53612717	TATCTGAGCCACCAGAACAACC	22	60.027	CTGGTTCCTTGGCTGCTCTG	20	60.959
Locus_0992	Chr04	353	54108210	54108562	CACCGCCAACAAGAAACCC	19	59.638	GCAATACTTGGCAATCTCTCTGAAC	25	60.448
Locus_0993	Chr04	301	54366864	54367164	TTGTCGTCAGTGCATGGGAG	20	60.321	TCGCTTTGACTTTCTCTTAACATCC	25	59.591
Locus_0994	Chr04	423	54367185	54367607	GAAGTTGGACTGAAGATTAGCCG	23	59.381	GAAGCCTAGGATCACGGTGG	20	59.895
Locus_0995	Chr04	274	54411102	54411375	TCATTCCTCGCCAACCCAAC	20	60.608	TTCACCTCCCTGCAACACG	19	60.228
Locus_0996	Chr04	317	54411448	54411764	TGGAGCTTGTTGGGTCTGATG	21	60.272	AACACCAGCACCACCATCAG	20	60.538
Locus_0997	Chr04	300	54412097	54412396	GGTTCTGGAAATAAGTATGCTGCTC	25	59.992	AGGGTCCAGGCAGCATATTC	20	59.524
Locus_0998	Chr04	373	54503249	54503621	GCCTCAGCATCTCCATTAACATC	23	59.499	CAGGCCGAAAGAGGAAGCTC	20	60.743
Locus_0999	Chr04	330	54727847	54728176	CATTAATCAGCAACAGCCCGG	21	59.934	GGAACCTGTATTTACGACGTCG	22	59.152
Locus_1000	Chr04	415	54734991	54735405	TCGATTGTCTCATCACTCATCCC	23	59.931	GCAGCATCAGCCACTTGC	18	59.819
Locus_1001	Chr04	318	54735619	54735936	TTCTGATTACTAGTCAAAGCTGCTG	25	59.128	CCTCAGTAGTGATTCAGGGTGC	22	60.419
Locus_1002	Chr04	311	54782669	54782979	ACATTGAAGTTGAAGACGCCG	21	59.469	TCGATTTCATGGTGGAGAGGTC	22	59.831
Locus_1003	Chr04	343	55486291	55486633	CTCATTCTGTTGATGAGGTAGATTCAG	27	59.561	CGACTGAACCATAATGCCATTGTG	24	60.731
Locus_1004	Chr04	293	55487471	55487763	TCCAGGAATGCAAGGAACTGG	21	60.272	TACTCGCAGCCAAAGAATTCCTC	23	60.927
Locus_1005	Chr04	403	56118633	56119035	GGCAAAGGCTTTGAACATGACC	22	60.868	ACTTGCATGCTGATATGTCTGTC	23	59.124
Locus_1006	Chr04	516	56120006	56120521	ACTTGATTGCAGCAAAGTGCC	21	60.270	ACATCAAGAAATGAAGCTATGACAGG	26	59.682
Locus_1007	Chr04	301	56218805	56219105	CAATGAAAGTGCGGAGGGTG	20	59.477	TCCATCACTGCCCACATCTC	20	59.457
Locus_1008	Chr04	342	56219896	56220237	CGTAATGTTATGTGGGAACTGGG	23	59.374	AGGAAACTGGACCCGGATAAC	21	59.442
Locus_1009	Chr04	392	56220380	56220771	TGTATGGAGGACTTGGTACATGTG	24	60.081	AGTCCTCATCAGCTAGTGTTGC	22	60.094
Locus_1010	Chr04	302	56462254	56462555	GAGACAGAGGTGCCCACG	18	59.737	GTCAACCTCCAAAGATGAAGCC	22	59.510
Locus_1011	Chr04	484	56461666	56462149	TGGTGTGTTCATTAAGCAGTATGTC	25	59.589	TGCCTAAGACCTTCGTCAACC	21	59.998
Locus_1012	Chr04	304	56460736	56461039	CAAAGGAAGGATCGGATCAAAGG	23	59.371	TTGGCAGTCGGTAGCCTC	18	59.021
Locus_1013	Chr04	527	56592749	56593275	TGCAAAGCGAATATCAAATGTTGG	24	59.136	CGTTCTGCTCCCACATGTTC	20	59.201
Locus_1014	Chr04	295	56866195	56866489	CCACTTCACTCCCTCAACCTC	21	59.997	TCCTCCGACCTCATGACCC	19	60.381
Locus_1015	Chr04	339	57353132	57353470	TGGCACCAGTTGTATCCTTCC	21	59.996	TGACAGATTGTGTATGCTGCAATG	24	60.143
Locus_1016	Chr04	458	57791437	57791894	GCTTTCGGTTGTTGTTGTGATATG	24	59.383	TCCTCCTAAAGACAGAGCAACAG	23	59.741
Locus_1017	Chr04	360	57789753	57790112	ACCTGATCTTGTAGTTTGCAATTGG	25	60.048	GATACAGCAACCACTAAAGACCC	23	59.060
Locus_1018	Chr04	314	58128586	58128899	TTTCTGCAACTTGTGGTGGATC	22	59.377	TGGGAAATTTCTTAGCCAGCAATC	24	59.840
Locus_1019	Chr04	382	58127769	58128150	GACACAAGTATAGGCGTGTTCC	22	59.072	CAGGGCCAGGATACGTCTG	19	59.557
Locus_1020	Chr04	390	58127359	58127748	CTGCCCAAGGATTCCGCTC	19	60.821	CAAATGGAATCTCTGCCCACAC	22	59.835
Locus_1021	Chr04	350	58126903	58127252	CTCGGATTCTAGAGTGGTTGAGTG	24	60.439	TGGCGAATGGTGAGCATGAG	20	60.745
Locus_1022	Chr04	400	58239089	58239488	AAGGTCCTACTTTGGAAATCCTAAATC	27	59.165	CAAATAACACATACTTCAGTGGCTTTC	27	59.461
Locus_1023	Chr04	319	58308250	58308568	GATACGAATCTAGTAATAACGAGGACG	27	59.103	ACAAGTCAGCCTCTTCGGAG	20	59.394
Locus_1024	Chr04	300	58570853	58571152	GTCGCCGTGATCTCTCCC	18	59.586	GCGGTGGAGGATGTTGTTG	19	59.124
Locus_1025	Chr04	313	58748123	58748435	TGGGATCCGAATCAAAGATTGTAAG	25	59.177	AGCTGAGCACGATGAACTCC	20	60.108
Locus_1026	Chr04	349	58747196	58747544	TCGCCATATTCGACCCTTCC	20	59.608	CGCTGAAATCTGCCATGGTC	20	59.620
Locus_1027	Chr04	330	58746789	58747118	CTCTGTGGCCTGGCGATG	18	60.513	CACCACATGCGGCTCTCC	18	60.821
Locus_1028	Chr05	314	328756	329069	TGCAGGTGCTGTGGTGTC	18	60.203	AATGCATGCTTGTGGAGGC	19	59.105
Locus_1029	Chr05	301	438176	438476	TCCGCCACGCTTCGAATC	18	60.508	ACCTGCATGCTAAGCAATCTTTG	23	60.119
Locus_1030	Chr05	303	492247	492549	GTTGCGGTTGAGTCATGTAAGG	22	59.840	AGCAGTATTTATTGCCCGTGC	21	59.324
Locus_1031	Chr05	300	763372	763671	CCTCTCTCGGTCGTCATGG	19	59.270	AAGCAAACCTCGTTGCTGAAG	21	59.665
Locus_1032	Chr05	337	779457	779793	AGATTCTCTTGCCTCTTCTCAGG	23	59.548	AGATGCAGATGCCACAATGC	20	59.255
Locus_1033	Chr05	360	1592171	1592530	CGACTGGAAGCTGGTTTGTG	20	59.412	GCCTTTCCTCGCACAACAATC	21	60.402
Locus_1034	Chr05	318	1593604	1593921	CTTTGCCTCTGAAGCTGAGC	20	59.196	CCACAGAGTCATCAATTGCCC	21	59.253
Locus_1035	Chr05	440	1636298	1636737	CCATCTTGAGAGTCCTTGCCC	21	60.408	CAAGCCATAATGATCGCTAGGC	22	59.582
Locus_1036	Chr05	301	1646914	1647214	GGATGTTGCTTTGATTGAGTACGC	24	60.961	TCTTTCCTTTGGCCAGTGATCC	22	60.555
Locus_1037	Chr05	366	1646464	1646829	GTGAAGTGGAACCCAGTTGC	20	59.331	TGCCGGTTCTCAAGTCTTGC	20	60.885
Locus_1038	Chr05	536	1956642	1957177	TGGATGAGCATGGAGGAAACAC	22	60.619	TCTTCCTTATTGTGTGTGAATGAGC	25	59.587
Locus_1039	Chr05	300	1955778	1956077	GAGGAAGAGAAGGCTATGCGTC	22	60.545	GCTAGCATTGCCATTCGACAC	21	60.268
Locus_1040	Chr05	377	1955399	1955775	TGTTCGCAGTGGGAGCTTC	19	60.302	CCTCTCCTTCAGCATCCTCATC	22	59.962
Locus_1041	Chr05	419	1954705	1955123	GCAGGCTAGTCCAGGTTCTC	20	59.823	GCTGTAATAAGGCTGCGGATG	21	59.467
Locus_1042	Chr05	389	3140892	3141280	CAGGTTCTTAAGGAGCGAGGG	21	60.135	CCCATCATTACGCCAATTCCTC	22	59.446
Locus_1043	Chr05	323	3138518	3138840	AGGATGAACGCAAGCCACTG	20	60.957	GATTGCACCGGCTCAGTAAC	20	59.273
Locus_1044	Chr05	351	3687442	3687792	TTAGCGGCTGTTAACAGGTTTAG	23	59.002	ACTTTCACTCAAACCTGGAAGC	22	59.048
Locus_1045	Chr05	334	3977041	3977374	ATCACAGCTTTGTCACGTATCG	22	59.076	TCAACCCTTCTCGGTCATCC	20	59.097
Locus_1046	Chr05	311	4016426	4016736	TTATCAATGAGGGAGAGTCGGTATATG	27	59.877	GACAGCACCTGACCAGAAGAAG	22	60.870
Locus_1047	Chr05	311	5267473	5267783	CGGCCAAATTACTGTCTAAAGCC	23	60.181	AGGGCTCTTACATCATTCCCATC	23	59.926
Locus_1048	Chr05	466	5369654	5370119	AGAAGGCGCACAAGGACG	18	60.358	GCCACACTGTGACACAAACAC	21	60.467
Locus_1049	Chr05	307	5916012	5916318	AGCGAGAATGCACAACTTATTGG	23	59.872	TTGAGCCGTTGGTGTTTGC	19	59.564
Locus_1050	Chr05	306	5914299	5914604	TGGAGGAACAGTTATACCACATCTG	25	60.105	TTGGAGACAGATGCGGCATC	20	60.463
Locus_1051	Chr05	520	5917382	5917901	CTCCATGCTGGTTTGCAGC	19	59.785	AACGTCAATCTGTACGATGCAC	22	59.333
Locus_1052	Chr05	282	5918113	5918394	GTGTAGCTCTGGGACGACG	19	59.863	CCCTGCAAGTTACCAATCAAGC	22	60.095
Locus_1053	Chr05	321	7636604	7636924	CATTGCAGATGTGTCTTCACCG	22	60.160	GAAGAACCCTAAGAATTGACTCAGC	25	59.647
Locus_1054	Chr05	458	8838286	8838743	TTGTGAGGGAAGAAGATAGGCC	22	59.494	AGGTTTACCTGTTTCCTGAAAGC	23	59.110
Locus_1055	Chr05	388	8837641	8838028	AGGCGCCAGATTGTGAGG	18	59.730	TGCTGCTATGAGGCGCTTC	19	60.522
Locus_1056	Chr05	294	8836159	8836452	TCTCCACTTCAGTTTAAACTATGCAC	26	59.573	CGGTCTTCCATCTGCAACAAG	21	59.534
Locus_1057	Chr05	283	8942912	8943194	GAAGAATGCAGGAGCTTATGGC	22	59.707	TTCTGCCTCCCTACATTTATTGCC	24	60.931
Locus_1058	Chr05	352	8943631	8943982	TGGGCCAAATAGCTGAGAAGG	21	60.064	CCGACGCCTCTGAATCTGG	19	60.227
Locus_1059	Chr05	301	9132977	9133277	TTTCAAACCTCTGACATTTGCCC	23	59.931	GTTTCCATGAGTTCGTGCTGTAC	23	60.121
Locus_1060	Chr05	301	9302283	9302583	GCTTGAGCTGAAGGCAGTTAAG	22	59.839	TGTTCATCATTGTCCCATATTGCAC	25	60.164
Locus_1061	Chr05	331	9301705	9302035	GTTGGGAAGTAGAATCTCACTGC	23	59.064	AGCTGTTTCCGTATGTATGCTTG	23	59.377
Locus_1062	Chr05	384	9869566	9869949	ATGCCTTGCCATGCTTTCAG	20	59.465	TGTCTCGCCTTCTTCCACATC	21	60.067
Locus_1063	Chr05	420	10398960	10399379	CGAACCTATCAACAAAGGCGAC	22	59.906	CTGAAACTTGGGTTCATTGTCACC	24	60.500
Locus_1064	Chr05	276	10445218	10445493	AACCCATGTTTCAATTACAAGGTTTG	26	59.234	TGGAAGATTCATCATTCTTCTCACAC	26	59.403
Locus_1065	Chr05	311	10444646	10444956	TCCTGGAAGTAGGAGGAGGAAG	22	60.024	TGGCTTTCTCCAGTTCCACC	20	59.890
Locus_1066	Chr05	450	10444179	10444628	AGATGGCAAAGGAGGCGAC	19	60.078	CCAGTCTCTGCCATTGCTTTG	21	59.798
Locus_1067	Chr05	407	10467290	10467696	ATACTTGGCGACGAGCTGC	19	60.519	GTCAGTTTAGGACAAGAGCTGAC	23	59.009
Locus_1068	Chr05	326	10465496	10465821	TCTTCTCCGCCTCCCTCTC	19	60.077	ACCCACCTGCGCTTATACAC	20	60.108
Locus_1069	Chr05	362	10535653	10536014	ATTGATGATGTGAAATCCCGGATTC	25	59.758	ACTTATTCTCTTTGTGCTCTGCTG	24	59.305
Locus_1070	Chr05	301	12686254	12686554	CCAGGTGGTTTATTTGTCCTTAAGG	25	59.815	CACACTGACGGAAGAGCTCC	20	60.389
Locus_1071	Chr05	305	13722941	13723245	GTGTTACGGGACAAAGTGGTG	21	59.400	ATGCAAGGCCCTCCAACC	18	59.962
Locus_1072	Chr05	324	13723688	13724011	AACCATTGAAAGTTGACAGTGACTC	25	59.933	GCTGCATTGTCTCAGACTGC	20	59.553
Locus_1073	Chr05	344	13725367	13725710	GGGCCTCAAGACAATGCATTG	21	60.135	AGCTGCAGCAGTCTCTTTACC	21	60.339
Locus_1074	Chr05	427	13726434	13726860	CTGCAGAGGAAGTAATTGCAGC	22	59.903	CCACTGAAGGTACCTGTCCAG	21	59.724
Locus_1075	Chr05	330	13727938	13728267	AGGAAGCTAGAAGACAGTGAAGC	23	60.056	CATGATTGTGGAGTAGGCGAAC	22	59.391
Locus_1076	Chr05	481	13728355	13728835	CTGGAACTTTGCACATATCCACC	23	59.871	CTGCACATGCCTTGATCTTTCC	22	60.159
Locus_1077	Chr05	301	13731889	13732189	GCAAAGACTCCAAGCAGTTCG	21	60.070	TGGCAATCAAGTAGCTCCTTCC	22	60.356
Locus_1078	Chr05	326	13747420	13747745	CCCTCTCTGAGTCTGAGCTTG	21	59.522	AAGAACAATGCAACCAACAAAGC	23	59.377
Locus_1079	Chr05	305	14634821	14635125	CACTGAAGCTGTCTGCAACTG	21	59.737	TCCAGAATGCAGGCTACCAG	20	59.457
Locus_1080	Chr05	351	14636161	14636511	CCAAGAAGCTCTCTGGAACCC	21	60.340	GAAGTTGAGCCCTCCACAAAC	21	59.391
Locus_1081	Chr05	317	14630327	14630643	AGAATAAAGTGCTTGACTGCCAC	23	59.496	GCAGTTTAAGTGTTAAGGTGGGAG	24	59.784
Locus_1082	Chr05	394	14633129	14633522	CTCTTCAAGGTGAAAGGTGGTAAG	24	59.243	TAATCCCTCCAGCCCTCCC	19	60.074
Locus_1083	Chr05	295	14935068	14935362	TCATGGCCCAAGACCACATG	20	60.324	CCTTGAAGAGAAGGCATAGAACTTG	25	59.646
Locus_1084	Chr05	455	14974042	14974496	CCACTGTCATAACAACCCAAGC	22	59.771	TCCCAACTCTTGCCTACTGC	20	59.675
Locus_1085	Chr05	426	15400761	15401186	GGTTTCAACAGAATTGGTGTTCTTG	25	59.480	TCCCACCTGTAGCAACCATG	20	59.672
Locus_1086	Chr05	338	15401209	15401546	GCATCTGGTCCAAATACTGGTG	22	59.315	AGCCGAAACATAAAGCCTACCC	22	60.683
Locus_1087	Chr05	311	15614170	15614480	ATGCAGGAGGATCTGTATGCC	21	59.650	TTCCAGACAATGAGTATCTCAACAAC	26	59.349
Locus_1088	Chr05	288	15614778	15615065	CTGCATGCTGTACCCATGAAAG	22	59.901	GGGATCGAGCTGCTGATAAATC	22	59.001
Locus_1089	Chr05	334	16074986	16075319	TGGCTGATTCAACCAAATGCC	21	59.724	AAAGTGACCCATGGAGTCCTC	21	59.369
Locus_1090	Chr05	318	16317418	16317735	TCATCCTCGCTTCCTGCC	18	59.097	AACAGCCAATCAATCAATTTCTTACAG	27	59.184
Locus_1091	Chr05	381	16584896	16585276	TGCTGCCAGGTGATTTGTATTTC	23	59.807	AACACCGGCAGGAGTAGC	18	59.337
Locus_1092	Chr05	408	17168402	17168809	GAAATGCCATCGGGACAACC	20	59.544	CCACACCAATTGCAGAGTGC	20	60.039
Locus_1093	Chr05	328	17169274	17169601	GCCTGAATACAAGATCATACAGGAG	25	59.069	TCGCTCTTGAAATGAGGCCC	20	60.393
Locus_1094	Chr05	370	18714807	18715176	CCAGATCATCAAAGCCACACC	21	59.253	CCCTGCTGCAAATGGAGATG	20	59.255
Locus_1095	Chr05	301	18743909	18744209	CAACATGACATGCAGAAGGCTG	22	60.415	GCACACAAGAGTAGCAAGAGAG	22	59.007
Locus_1096	Chr05	379	18744922	18745300	GCTCAGAAATATCATCCTGAAGCTTC	26	60.073	ACGAAGAACCATGAAATGAGCAG	23	59.562
Locus_1097	Chr05	299	19617393	19617691	TGAGCTGGCAATGGATCGTAG	21	60.203	TGAACTACATTACCATCAATTTGACCC	27	59.878
Locus_1098	Chr05	295	19696500	19696794	AACATCTCCAATGGACGTATTGATTTG	27	60.416	ATGCTGCAATGATATCGGCAG	21	59.189
Locus_1099	Chr05	391	19694611	19695001	AACGAGGGCAGTTCTGATGATG	22	60.679	TCTTTCCCTTCCCATTCTCTGG	22	59.422
Locus_1100	Chr05	330	19694200	19694529	GCCGGTAAGAATACATTGGCTC	22	59.452	GAGCCTGTCACTGAAGAATCATC	23	59.130
Locus_1101	Chr05	284	19910891	19911174	TCCTAACAGTAGGTTCACGTCTC	23	59.245	CGTGCATTGGTAACCCTTCC	20	59.191
Locus_1102	Chr05	311	19911763	19912073	GGGTTAGAGCAGGAAACAGGAG	22	60.355	GTAATGGAAGAAGAAGAGTAAAGGCC	26	59.683
Locus_1103	Chr05	446	19912659	19913104	CTGCTGGCTTGTCACTTGG	19	59.045	ACTCCATCTCTCTGCACTCTAAC	23	59.301
Locus_1104	Chr05	358	19914007	19914364	AGCACATGTTCAACATTGCCTC	22	60.030	ACCCAGGCGACATAATCCAG	20	59.530
Locus_1105	Chr05	306	19915718	19916023	CTTATTGGACTCTTCGAGCTGC	22	59.137	AGCTACTTTAGGATAACAATGCACG	25	59.476
Locus_1106	Chr05	419	20480404	20480822	AAGAGGTTCTTTGGAAGGAAATGC	24	59.718	GTAAGCACACACCAAGATCTGC	22	59.840
Locus_1107	Chr05	310	20571782	20572091	TTCCGGGTCATCATCATCCC	20	59.235	CCAGCATCTTCGGTTGTGTC	20	59.201
Locus_1108	Chr05	444	20575291	20575734	AGCTTGCTCCATGCTATCCTG	21	60.203	GCGTAGGACGAGTTGAATTGG	21	59.341
Locus_1109	Chr05	426	20574721	20575146	TAAGGAGGAGAAGGGCCAGG	20	60.327	CTGTAGCACATGAATCCTGAGAAG	24	59.190
Locus_1110	Chr05	294	22099897	22100190	CTTGCTAATGTTGCAGATGGCC	22	60.481	GCTACCATGCTCAACTTGCG	20	59.902
Locus_1111	Chr05	337	22099550	22099886	GGCAGAAATGTGAAGCAATGC	21	59.002	GCAGGTTGGATGGCATTTCG	20	60.179
Locus_1112	Chr05	384	22772264	22772647	ACCCACATCAATACGCCGTC	20	60.461	CCACTATCACTCTCCACACCC	21	59.517
Locus_1113	Chr05	328	23749846	23750173	GCTGGCCTTTCTCAATCTTGG	21	59.524	CACCACCTCCTGCAACATTG	20	59.400
Locus_1114	Chr05	301	23751691	23751991	ACTCCTTCCATTCCCATTCAATTC	24	59.041	TTACCTCCCAAGTTGAAGAGTCAC	24	60.202
Locus_1115	Chr05	315	24211264	24211578	TTGTGGAATCCCAATTGTGAGTAC	24	59.235	TGAGACATTCACCTACACACACC	23	60.244
Locus_1116	Chr05	375	24884969	24885343	AACGGCGGAGGAAGAGAAG	19	59.408	TCGGCGGCTGAATCATCG	18	60.279
Locus_1117	Chr05	539	25077256	25077794	AGCAATGGGAGGAGATTGAGATC	23	59.927	CATTGGTCTCTTCTGCTAATCGG	23	59.193
Locus_1118	Chr05	312	25678841	25679152	CCTGTAGTCCTTCCATAGCAGG	22	59.633	CTGGAACAATAATGACTTGAGCCC	24	59.903
Locus_1119	Chr05	440	27483796	27484235	CTATTAGTTGAGCTGATTGGTCTGC	25	59.764	TGCGCTCCAGCTGTTCTATC	20	60.179
Locus_1120	Chr05	306	27485611	27485916	CCACTGCCTCATCAACCCTC	20	60.394	TGGGAGGTCAGCAGATGTG	19	59.014
Locus_1121	Chr05	305	27486252	27486556	GGGCATGTCTCTCTCTCTGC	20	59.895	GACACAAACCAAATGAGGCCC	21	59.999
Locus_1122	Chr05	289	27478191	27478479	TTTATGCAGTTCATGAGGCTTGC	23	60.119	ACCTCAGAAGAAGCATCAGGTG	22	60.027
Locus_1123	Chr05	295	27479279	27479573	AATGCTTGATGGTCGCCAAG	20	59.187	TGGGCCGATCAATTGAGCC	19	60.454
Locus_1124	Chr05	309	27480815	27481123	TGGGCAGTTAAGATTCAGGTCTC	23	60.055	CAGCAAGATCAACAAGAGGTCG	22	59.586
Locus_1125	Chr05	356	27481189	27481544	ACTACTCCCTCAAAGGTGCTG	21	59.374	GCCACTGCAATAAGACATGATGC	23	60.794
Locus_1126	Chr05	297	27823533	27823829	TGACATTGCTGAAGGAGGAGC	21	60.339	AACCAAGGGTCAGTGGTAGAAC	22	59.894
Locus_1127	Chr05	368	28829400	28829767	GCGTCGTCTCTTCGCCTG	18	60.877	AGGCGTGAACATGGTGTCC	19	60.303
Locus_1128	Chr05	435	29027076	29027510	AGAAGGAAGAGGTTGTCTTTCCG	23	60.244	GGAGCGTGACACTGTTGATG	20	59.207
Locus_1129	Chr05	326	29027532	29027857	CCGAGCGAATCAAATCTTTCCG	22	60.286	ACAAGCCACATTGAAGTGCAC	21	59.932
Locus_1130	Chr05	334	29026276	29026609	TGCAAAGGCCCAAGTGAGG	19	60.531	ATCGGTTTCAATGGAGCATGAC	22	59.315
Locus_1131	Chr05	320	29898497	29898816	ATGACTGAAACTCCACCTCCC	21	59.369	TTGGCTTGAATCATGTTCCTCTAC	24	59.056
Locus_1132	Chr05	344	30084587	30084930	CCCGAACTGTTGATGGAGTCC	21	60.676	GGCCGATTATCAAGTGAATGCAG	23	60.304
Locus_1133	Chr05	301	30084065	30084365	TTGATAGATACGAGTACCCTACATGG	26	59.342	AGAGTTCTGGAGAATAGCATTTCCC	25	60.397
Locus_1134	Chr05	312	30082551	30082862	TCCTGTTAGCCCAGTGATACATC	23	59.612	ACAGGTTTGGATGTTGGATTTACC	24	59.473
Locus_1135	Chr05	324	30145831	30146154	TTTGTTGTACCCGAGGCCG	19	60.302	CAGGCGAATTCATGGCCATC	20	59.687
Locus_1136	Chr05	297	30353362	30353658	TGTTCCTGACTTTGGTATGGGC	22	60.554	GGGAACAAGTATTGCATACCATCAG	25	59.991
Locus_1137	Chr05	406	30354296	30354701	GTCAGGATAGGGCTAGCTTGTG	22	60.224	TGCCAAGTTTCCCTCACTGTC	21	60.477
Locus_1138	Chr05	320	30355268	30355587	TGGAAGTTCAGGAGATGGGAAAG	23	59.991	ATAGGGATCAAGGCAAGAGAGAG	23	59.097
Locus_1139	Chr05	341	30356186	30356526	GTGTGGAAGGCTTGCAGATATTG	23	60.181	GAGTCAACTTCCGACTTGCAC	21	59.473
Locus_1140	Chr05	321	30356647	30356967	ACAGTTCATTAATTCTGGTCAGGATG	26	59.399	TCAATGCCCTCACTTCCTGC	20	60.323
Locus_1141	Chr05	301	30356969	30357269	AGATCTTCACTCCTGAGAAGCTC	23	59.299	AAAGAATGGCCAACTATATCTGAGAC	26	59.005
Locus_1142	Chr05	314	30959343	30959656	GACCTATGGTGCCATTGTGC	20	59.259	GAAACTCATCGATTAGACGAATCCC	25	59.597
Locus_1143	Chr05	311	30958573	30958883	GTGCTGCAATGTAGTCCACC	20	59.195	AGTTGGTTTGGATCATATGAATGCTC	26	59.960
Locus_1144	Chr05	304	30993749	30994052	GCATCAACCGGATTAACTCTCTG	23	59.442	AATGAACTGGTTAGACTTGCTAGC	24	59.062
Locus_1145	Chr05	301	31460063	31460363	AACAGGAAGTGGAAAGTTCTTACAG	25	59.177	CCTTGGACTTAACTTCCTTCCCTG	24	60.808
Locus_1146	Chr05	422	32386509	32386930	GGAGGAGACCTGGTATTGGTG	21	59.513	CCAGAAACCCTTATTGGAGGCC	22	60.950
Locus_1147	Chr05	356	32696952	32697307	GCCTCTTCAATGCAGTTGGG	20	59.471	TCCAAGCACAATACTCTTCATTTGG	25	59.816
Locus_1148	Chr05	311	32695869	32696179	GTTTGCACATAAACAACCACGAG	23	59.271	CCCAATGGTCTTGTTCTTAACTGC	24	60.321
Locus_1149	Chr05	369	32694764	32695132	TGCTTGAGACAAAGTGTGCTTC	22	59.644	GCATGCTCTACAGCCTCCTG	20	60.532
Locus_1150	Chr05	410	34008717	34009126	GTAATCTTGCCCTTTGGGTTGG	22	59.766	TTGCGTCTTTGAGATATGAAACTGTTG	27	60.782
Locus_1151	Chr05	308	34007425	34007732	CAGGTGGAGCATTGTCTTTGC	21	60.068	CCCGAGGCATCACTTTCTTTC	21	59.260
Locus_1152	Chr05	296	34021407	34021702	CCTGGGTAACAGTTCTGGTTTAAG	24	59.240	ACTTTAGACAGCATGATTCACACAC	25	59.820
Locus_1153	Chr05	354	34022805	34023158	GCTGTGCTGGATTGAGCTATC	21	59.128	ATCATCAACAACCTCAACCTGC	22	59.178
Locus_1154	Chr05	296	34969542	34969837	GATTATGATGAGGAACGTGTTAAGGG	26	59.797	TCTCTTAACCATTCAAGCACCTTTG	25	59.758
Locus_1155	Chr05	338	35059700	35060037	ACTGCATATTTATTGTGTTGGGTTTG	26	59.127	TGGGTTATCTGTTGAAATACGAACAG	26	59.630
Locus_1156	Chr05	362	35058980	35059341	ACCGGTTAGTGCTCCAACTTG	21	60.543	GCAAGTTTGGCAAGTCAAAGC	21	59.406
Locus_1157	Chr05	496	35056604	35057099	ACACCTGAAAGTAATGAGGTACACTG	26	60.742	TGAAGGACTCATACTTGCACAGG	23	60.307
Locus_1158	Chr05	302	36622038	36622339	TCAATGCTACTCTGCTGAAATACG	24	59.194	TTCTTCACAAGTCTAACCAAATCCAAC	27	60.202
Locus_1159	Chr05	424	36654625	36655048	CTCTTCCATGGGAATGTCTTGC	22	59.313	CCATGCTAAGCTTCTGATGCTAC	23	59.502
Locus_1160	Chr05	387	36653845	36654231	AAGCAGCAGAAGAAACTTCGAC	22	59.454	CAACAGCTACGACATATGCATTCC	24	60.319
Locus_1161	Chr05	292	36656006	36656297	GATGGGAAAGCGAGACAAGAAAC	23	60.120	AAATGGCAGAGAATTGATCAAACCTG	26	60.574
Locus_1162	Chr05	491	40255128	40255618	TGGACTTTGGAGGCTGGATG	20	59.671	TGTTGTTGGCAAGTCCATAAGC	22	59.704
Locus_1163	Chr05	407	40254009	40254415	TGTTGGGTGTGGCAGGATG	19	60.229	AACCCTGACAACCATCCCTG	20	59.594
Locus_1164	Chr05	297	40253437	40253733	GGGTTGACATCTGGAGGACC	20	59.747	AGGCATTCTCTGGAGGCTTAG	21	59.232
Locus_1165	Chr05	468	40252192	40252659	CCACCCTTTCCGAACTCTCTG	21	60.338	ACGCCTCTCCAGACCTACC	19	60.380
Locus_1166	Chr05	429	42414753	42415181	GTGTAGAGCTTGCTGGAGAAATTG	24	60.143	AGATAACTAGGTTGCAGATTGACTTAC	27	59.018
Locus_1167	Chr05	300	44179112	44179411	AAACATGCTTTAGAGACACAGAGC	24	59.546	GCTCTTTAGCTTGAGATTGGCAG	23	59.935
Locus_1168	Chr05	403	44177787	44178189	TGGAAGTTAGTCAGCATCTCTTCC	24	60.081	TTTATTCAGTTACTACATCCCACCAAC	27	59.391
Locus_1169	Chr05	317	47178413	47178729	TGTGAGAGAAGCATGGTGGG	20	59.674	CAAAGCTGTCCTCATATTGGCC	22	59.640
Locus_1170	Chr05	322	47177578	47177899	TCATCAGATCCAGAATAGCATTGTTTG	27	59.987	AGTTGAGTAATTGCTGCAGGC	21	59.185
Locus_1171	Chr05	343	47425108	47425450	AGAACAAGAGCAAGCAGGCC	20	60.893	AGCGAAGAAGGCGATTGGAG	20	60.461
Locus_1172	Chr05	370	47747548	47747917	GAGGCAGAAAGCTGTTTCATCTG	23	60.120	GGGAAGACTGCTTTGCTGTG	20	59.405
Locus_1173	Chr05	315	48524101	48524415	CACTCCGGTCACCAGATTCC	20	60.108	CCTTACTCCCATCAATGTCCCG	22	60.485
Locus_1174	Chr05	305	48822843	48823147	GTGGGTCTTGGCTCTGCTTC	20	60.958	GCAAAGCATCCTCCTTGTCATAG	23	59.685
Locus_1175	Chr05	326	48823802	48824127	AGCTCACAGCCTGTTTGGG	19	60.228	GCTTGTTCTTGGGATATGTGGTTC	24	60.142
Locus_1176	Chr05	307	48824271	48824577	TTGCAGCAATAGCCGATGC	19	59.271	CTCCATATATGCTTCTTCCAAGATGG	26	59.402
Locus_1177	Chr05	366	48825920	48826285	TGCATCTATCTGGCTTAGGTGG	22	59.630	AGATCTGCCTCCATGCATCG	20	59.965
Locus_1178	Chr05	374	48859615	48859988	TGTTGGTTAAGCTTGTGTGGAG	22	59.051	CATCCCTCGATCGCTGCAG	19	60.664
Locus_1179	Chr05	488	48860526	48861013	ACACCAAATAGCTTCCCTTCAAC	23	59.173	TTGCTGAAGGCCCAGTCAAC	20	60.823
Locus_1180	Chr05	258	49168458	49168715	AGCCTTGTCCCAATTTGTTCG	21	59.387	GCCAACTTGTTTATCCTTTCATCAGG	26	60.847
Locus_1181	Chr05	513	49169557	49170069	TGCAGCCTATTGTACTGGTCG	21	60.135	GTTCCTGTCCCATCTAGACTGTC	23	59.869
Locus_1182	Chr05	394	49171945	49172338	TCTGGAAGGTACACTCATCGC	21	59.523	ATTGGGACCCGGACCTCC	18	60.691
Locus_1183	Chr05	316	50377972	50378287	GTGCCGTCGTTGCTCTTG	18	59.449	CATACACCCACATGCATTCTCC	22	59.380
Locus_1184	Chr05	324	50905989	50906312	TTTCCTATTTGGCAAAGGATGGG	23	59.226	AGAGTCTCAAATCTATATCCAAGCCC	26	60.014
Locus_1185	Chr05	302	50907209	50907510	TGTTCGAGGAGAGTGTGTGTC	21	59.663	GAAGCCTCTTTCTTTCTAGGTTCAC	25	59.590
Locus_1186	Chr05	296	51740136	51740431	TCAGTTTGCTCTCAGCTCAGAC	22	60.289	CTTTAACCTGGGCAGAAGAAGC	22	59.510
Locus_1187	Chr05	306	52319204	52319509	AAGAGAGTGAGGAGGAGGCAG	21	60.619	GCCTTGGGATTGGAAATGTCATAATG	26	60.961
Locus_1188	Chr05	292	52321157	52321448	TCTCGACATTCTCCAGCGG	19	59.190	TCGACCTTTCTCGCTGACATAG	22	59.902
Locus_1189	Chr05	401	54109634	54110034	GCACAATCAACCAGTAGAGGAGG	23	60.929	TAGGTCAATGGGTTTGCATAACTTC	25	59.582
Locus_1190	Chr05	321	54478089	54478409	AGCTGTAGATTGCCTGCCC	19	59.774	GCACCCTGGACTTACTATTAGATGG	25	60.512
Locus_1191	Chr05	427	54928901	54929327	TGGGATTCTATGGTTTGGTTAATTGTC	27	59.876	TCCATTGGGTCTAAAGGGCAG	21	59.715
Locus_1192	Chr05	300	56085404	56085703	ACTGTGAAGCCTGTGGTGG	19	59.851	ATGATCGGGCAGAAGAGCAC	20	60.179
Locus_1193	Chr05	391	57400905	57401295	TTGGCTCCATTAGTCAGACCC	21	59.440	AGATTTACTCACAGGGCGTGC	21	60.676
Locus_1194	Chr05	347	57400152	57400498	AGGTATGGCTGCTGTTGCTG	20	60.679	TGGAAGGGTCCTTTCACACC	20	59.523
Locus_1195	Chr05	371	57399756	57400126	CTTGCCTGCTTGTTACCCAAC	21	60.000	CTTGTCACAGTCCGGAAAGC	20	59.132
Locus_1196	Chr05	326	57399031	57399356	TTTCTGAGGTTGTTGCTGGAAC	22	59.312	TGCTCAAACCCAACATACACTG	22	59.116
Locus_1197	Chr05	328	57398280	57398607	CCACACTGCAGGCTCTCTAAG	21	60.405	TGACTGGAAATGGAGGTGTAACC	23	60.245
Locus_1198	Chr05	406	57852092	57852497	CAGGTTGTAACAACTTCTGGTAGC	24	59.787	TCTGATTTGGACCAACATACTTGTAC	26	59.347
Locus_1199	Chr05	317	57854627	57854943	TTCAAGGCACAAAGTGAGATGG	22	59.113	GCACGTACTGCAAATCTCTCC	21	59.339
Locus_1200	Chr05	335	57856461	57856795	TGAAGACCTGGCAATGCAGG	20	60.610	GGCACCAGAAAGTATGGGACC	21	60.682
Locus_1201	Chr05	511	58104952	58105462	TTCATCAAATCAGCAGCCAGC	21	59.525	GAAGACACTAGCCGCTAGGG	20	59.614
Locus_1202	Chr05	377	58104414	58104790	GGCAAACCAATATATTCCAGGTCTG	25	59.990	TGATGCTTCCCAGCCCTAAC	20	59.744
Locus_1203	Chr05	414	58103647	58104060	TTTCAAGTAGATGTTTATCTGCCTCAG	27	59.449	TCTGTTCCTCCCAGCAAAGG	20	59.598
Locus_1204	Chr05	377	58102054	58102430	TGCCAAGATATAATGCCATGGC	22	59.173	GGAGGTGAGCATTAATTTGCAAGG	24	60.679
Locus_1205	Chr05	310	58876025	58876334	AGGGAAGAAGGAAGCAGATGC	21	60.065	CAATGAAACCACAATCACTGCTTTC	25	59.824
Locus_1206	Chr05	430	58874493	58874922	AAGGTGAGGATGGACGGATG	20	59.167	GGTGCTTCAGTAAGTGAAACCC	22	59.447
Locus_1207	Chr05	477	59865199	59865675	AGTGACGAGTCTGAAATGGAGTC	23	60.057	GACACGCTTCTTTCCTCTTGAAG	23	59.815
Locus_1208	Chr05	352	59864830	59865181	GGTCCTGCAGTTGATAAAGGTG	22	59.250	GGAAGCGATAATATTTCTTCTGGAGG	26	59.630
Locus_1209	Chr05	386	60305527	60305912	AAATGCTGGATTTGAAGACCGAG	23	59.558	GCAAACACCCAGAATGAGTCC	21	59.458
Locus_1210	Chr05	293	60308417	60308709	AAGCTTGTGGGTTCCCTCTG	20	59.889	CAAAGCCACATTAATGTAGAATGTCAG	27	59.301
Locus_1211	Chr05	360	60755135	60755494	TCATCTGCAAGGGATTACTGGAG	23	59.865	TGGTGACCAACTTGTAGGCTG	21	60.203
Locus_1212	Chr05	301	61212244	61212544	TCCTGATAATTGGCAATTGGTGAAAG	26	60.351	ACCATTTCCACTTCATTAAACCTGC	25	60.279
Locus_1213	Chr05	374	61212767	61213140	CTGACAATGCAGGTTGAGGC	20	59.475	TGTTATATTTGTGGCACTCTTCCAC	25	59.586
Locus_1214	Chr05	330	61213518	61213847	GTGGAAGTGAACCCAAGTGTTC	22	59.642	TCCACTTGGTGATGTCTGATCAG	23	60.056
Locus_1215	Chr05	303	61213873	61214175	TGTATTGAGCAGCAACACTTTGG	23	59.995	TGGAACAGCATCTGATGGAGG	21	59.789
Locus_1216	Chr05	499	61214368	61214866	GCTGGAATTGTAACTGCTGGG	21	59.526	GTACAGCACCACCTTTCTTGG	21	59.120
Locus_1217	Chr05	277	61857745	61858021	CGTCGTCGGTTCGATCACC	19	60.866	CGGCGGTAAATTTATCACTCTTCC	24	60.025
Locus_1218	Chr05	299	61857062	61857360	TTGGTCATCCCATCTCCACC	20	59.081	AGTGGTGAAGTCTTCAAGCATTC	23	59.182
Locus_1219	Chr05	374	62289267	62289640	GAGGTCAAGAGGTTGGGCC	19	60.002	AGCCTACCTTTCACCTGAATCC	22	59.760
Locus_1220	Chr05	455	62288468	62288922	TTGGAAACTGTTATTGTGCACCTATG	26	60.294	CTTGATGCTACAGGTGGACATG	22	59.059
Locus_1221	Chr05	431	62286203	62286633	CAGACCATGGAGAAAGGATCAAAG	24	59.361	GGTCTCACATAGTTTGCCAAAGG	23	59.809
Locus_1222	Chr05	408	62285744	62286151	GCAGAGAGAATGAAGCACTTGC	22	60.160	TGTTCTTAACAAATGCCGGTGC	22	60.288
Locus_1223	Chr05	302	62284128	62284429	GTACCTATGTCATCTTCAGGATTTGG	26	59.292	TGATTCTCAAGGTCTAGGCACTTG	24	60.323
Locus_1224	Chr05	295	62283559	62283853	GGTTCCTTGGGTTTCACTGAC	21	59.046	TCTTACTGGATCAACTGTTAAATCACC	27	59.394
Locus_1225	Chr05	503	62282242	62282744	CGCTGCAAGTGGAGATGTG	19	59.208	TGGGAGCACTAACCAGTAAGTC	22	59.434
Locus_1226	Chr05	406	62326192	62326597	GCTGCTATTGTGGAGACATCTG	22	59.129	AACCTGGAACCATTTGTCTGC	21	59.036
Locus_1227	Chr05	334	62327927	62328260	CACAATGGAGAATGCAGAGACTG	23	59.626	ACCCAATTGAGCTAGTAATACAAAGC	26	59.681
Locus_1228	Chr05	501	63704645	63705145	CTGCTCTTGTTCAAGGTGCTAC	22	59.518	GGGATGGGAAAGCCACAGAC	20	60.681
Locus_1229	Chr05	324	66182023	66182346	CTGGCTGTTTCGGTAGGCC	19	60.745	CAGTGCCCAACCATGACCC	19	60.979
Locus_1230	Chr05	308	66182368	66182675	GAGCTGCACCGTATTCCTGG	20	60.812	CAATCATCAAAGCCTCCTCCAG	22	59.050
Locus_1231	Chr05	295	66794514	66794808	TTAGGACCAGCTTATGCCACAG	22	60.093	AGTCTTTCCAGGAGCTGCTG	20	59.676
Locus_1232	Chr05	522	66793179	66793700	GACTTGTGGATCTTGTTGGTCG	22	59.520	TCAGTTTCTTAGCTTTCTCTTTCACC	26	59.516
Locus_1233	Chr05	284	66793712	66793995	GCTACAAGAAGAAACATCATGACAATG	27	59.516	TCCTTCAGGTGCCATCTCTG	20	59.093
Locus_1234	Chr05	321	67916203	67916523	TGGGACTGTTCAGCCTCAAC	20	59.891	GCTGAACTTGTGGCTGCTG	19	59.715
Locus_1235	Chr05	375	67915781	67916155	AGCCCATGAATGCTACAGTCC	21	60.134	CTGTTGGACTGGCTGCATTG	20	59.757
Locus_1236	Chr05	414	67914682	67915095	CAGCAGTGGCATGAAACAGG	20	59.757	GCCCATGCTGACTTGCAC	18	59.430
Locus_1237	Chr05	332	67914189	67914520	AACAGGGAGCAACTGGACAG	20	59.891	CTTGGAGCAGAGCCAGCTG	19	60.746
Locus_1238	Chr05	301	67913804	67914104	GATGGTTTGGCTCGACGAAG	20	59.278	ACCAGGCAAGTTATGAGGACC	21	59.718
Locus_1239	Chr05	315	70470990	70471304	TCGTCAGGCTCGAGGAGG	18	60.439	GATTGGCGCAGATCTTTAGGG	21	59.124
Locus_1240	Chr05	321	70718573	70718893	CAAGCACGGGTAAGGGTAGC	20	60.743	ACGAGCCTTTCTACCCTGTG	20	59.391
Locus_1241	Chr05	301	70913277	70913577	TTGAAGAGGTTGATTGAGGAGGG	23	59.991	ACAACGGAACAGCATTATATGAGAAAC	27	60.414
Locus_1242	Chr05	365	70914367	70914731	TGGGCTAGTGGCTGAGTTTG	20	59.963	ACCTCTTAACAGCCATGAGAGG	22	59.497
Locus_1243	Chr05	386	71719542	71719927	TGGGAAAGGAAGCTCAGAGTG	21	59.651	GTGACATAAAGAGCTGGCTGC	21	59.600
Locus_1244	Chr05	331	71718722	71719052	GGGCTCAAGCTGGTTAAACTG	21	59.458	AAGCAATTGCCTGGTGAAGC	20	59.681
Locus_1245	Chr05	353	71718017	71718369	CTCCAACGTTGATGCACAGC	20	60.110	CCATTCTCTTCACAATGCCAGC	22	60.159
Locus_1246	Chr05	300	71796311	71796610	GGCGAGGGTTGAAGGACC	18	60.046	TTTCTCTCTGAAGTTGGTGCCC	22	60.487
Locus_1247	Chr05	381	71794854	71795234	ATTGGGCTGGCAAATGGC	18	59.008	GGTCCCTCGATCTGTTCTTTCTTC	24	60.916
Locus_1248	Chr05	359	72123979	72124337	GCTTCAGGCCGACGAGAG	18	60.203	TAGCTGATCCCAACGGCG	18	59.501
Locus_1249	Chr05	473	72124892	72125364	GGCAAGGACTGGACTCATGG	20	60.394	CAGCTCCCTCTCCCAATGG	19	59.469
Locus_1250	Chr05	347	72589664	72590010	TGCAGGCATTTCAGAAGCTG	20	59.114	CCCAGAAACAATTCCCTAAAGGATC	25	59.639
Locus_1251	Chr05	360	72590747	72591106	GATGCTGTTCGCTTTGCACC	20	60.730	AGCTGATTCAATGCAGAAAGCTG	23	60.119
Locus_1252	Chr05	336	72588715	72589050	TCAACCCTATCCCTCTCCGC	20	60.759	TAAAGCGTACACAGCGGCTC	20	60.735
Locus_1253	Chr05	328	72589082	72589409	TTTGCACAACTACGTTGCCG	20	59.972	TGAAGCTGCTTCAGGGTCATC	21	60.339
Locus_1254	Chr05	323	72592061	72592383	TCTGGTGGTGTCTGTTCAGG	20	59.241	TTGCAGCCTCAGTACGGTTC	20	60.320
Locus_1255	Chr05	356	72592885	72593240	AGCCAGGGTAGAGCAACTTG	20	59.674	GCTCTTTGCAAGCTCCAGAAC	21	60.069
Locus_1256	Chr05	413	73658366	73658778	GGAGCTTGAAGATATGTATGAAGGC	25	59.589	CACTCCTCCATGACCACTCATC	22	60.159
Locus_1257	Chr05	395	73677528	73677922	GCAACAAAGACAGATGGGATGG	22	59.835	GTTGAACTTGTCTGTTATGCTTGAAC	26	59.585
Locus_1258	Chr05	297	73675484	73675780	TGTATTGTGGCCAGAGAATCCC	22	60.092	TGTGCAGCTGCGTCCTTC	18	60.666
Locus_1259	Chr05	358	73674833	73675190	GGGTTACAATGAATCAAGTAAGGTTTG	27	59.187	TGTTGTATCATCTGAGAACATACAGAC	27	59.024
Locus_1260	Chr05	330	73941202	73941531	CAAAGGTGCCGGACATGC	18	59.432	AAGCACAAACCAACTATCTAGAATCG	26	59.686
Locus_1261	Chr05	396	73939971	73940366	GCAACGAGGATCGACTTTGG	20	59.278	TCCGTTTGCTTGCAATCACATG	22	60.608
Locus_1262	Chr05	305	74315573	74315877	AGGGAAGCAGCCGATAGC	18	59.175	ACCAGTTTCCGCACTCAGC	19	60.598
Locus_1263	Chr05	379	74568632	74569010	GTCAAGCAAGCCACGTCATC	20	59.833	GCCCATTGATTGGCACGAG	19	59.565
Locus_1264	Chr05	301	74567701	74568001	GGCTACTTGGAATAGCACATGC	22	59.708	AGTTGGATCAGCCTCCTGTG	20	59.383
Locus_1265	Chr05	331	74567353	74567683	GCCCTTGGAGTGAGCCATAC	20	60.465	GCAAGCACTCCATACTTTGGG	21	59.526
Locus_1266	Chr05	300	74565621	74565920	TGGTTTCATGCACAAGATGGTTG	23	60.244	TGGATACAGGTGCGAGTTGG	20	59.751
Locus_1267	Chr05	359	74565059	74565417	AGGCAGATAACGGTTGGCAG	20	60.393	AAGAGCAGCAAAGAATGAACCG	22	59.773
Locus_1268	Chr05	338	74763803	74764140	CTTCTGGGAGGCATGAGGAG	20	59.531	GGCACCTTGGCGAATTTGC	19	60.738
Locus_1269	Chr05	351	74764150	74764500	CGCTCGGCATTGACTACTAGG	21	60.601	AAACTCCTAAGCCCTGCTGG	20	59.670
Locus_1270	Chr05	496	74764821	74765316	CGATGCACATGAGAGTCGTG	20	59.081	AACCATCTTGGCCATCGGG	19	60.077
Locus_1271	Chr05	310	74802254	74802563	GCACAAGAAGATCCGAGAAGC	21	59.337	CTGACTCAACACGCTCTAAGAAG	23	59.083
Locus_1272	Chr05	317	74802999	74803315	TGGACTGAGTCTAAAGGTGGC	21	59.376	CCAGAAGGTGCTGCAATATCAAG	23	59.934
Locus_1273	Chr05	303	74803533	74803835	CCTTGGAAGCTGCTTCAGTTG	21	59.731	CTCCTCCACAGTCCACTTGG	20	59.677
Locus_1274	Chr05	346	74804827	74805172	GGCATGCTCCAAACGCAC	18	60.126	TTGCTGTGGTTGCTGAACTG	20	59.260
Locus_1275	Chr05	340	74805292	74805631	TGGTGCCTCCAGATCAAATTCC	22	60.621	GCCATGGTTTCCCTTCTCCC	20	60.684
Locus_1276	Chr05	330	74806035	74806364	CTGAAGTCGGGCAGGGAAG	19	60.079	ACTGGCTGCACCTGATGAC	19	60.003
Locus_1277	Chr05	545	74806904	74807448	GAAGATGCATCACCGGTGC	19	59.276	TTCCAGAAGAAGCTGCCTGG	20	59.963
Locus_1278	Chr05	376	75030573	75030948	CCTTCCAAGGCCTCAGACC	19	59.699	TGCTGGAGGTTGCCAAGATG	20	60.610
Locus_1279	Chr05	493	75231438	75231930	GTGGCGCCCTTTGTATGATAC	21	59.398	TCTCCAGCCTTCAGGACCTG	20	60.907
Locus_1280	Chr05	393	75242863	75243255	TGATTGCAGAAATTTGAGTTCAAGC	25	59.307	CAGGTAAAGCAGATTGACCGAC	22	59.327
Locus_1281	Chr05	358	75243647	75244004	GGCATTGTTCCAACCCTAATTTAGC	25	60.911	AGAAGTATCAGCCAGAACCTGC	22	60.093
Locus_1282	Chr05	354	75233451	75233804	CGGCCGCTGGACTTACTC	18	60.203	AAGGAAGGATTAGAGAAGGCTCC	23	59.286
Locus_1283	Chr05	393	75234511	75234903	ACCAGTTGCAAGTTGCTGTG	20	59.543	GCGACAGAAGAACTCATCCAAC	22	59.587
Locus_1284	Chr05	449	75235637	75236085	ACCGTCTACAGGATTTGGAGG	21	59.168	GCTCCATTGACCTGCCAAAG	20	59.471
Locus_1285	Chr05	422	75237601	75238022	GTGAGTCTTTAATCATCTTGGCCC	24	59.663	AATTTCCTGCTATTCTACCACTAAACC	27	59.443
Locus_1286	Chr05	321	75238947	75239267	TGGGCTTGCATTGGAGGTAAG	21	60.617	ACCCACCAGCAGTTTCACTC	20	60.179
Locus_1287	Chr05	409	75412207	75412615	TGAAGCTGCTATTCGCCAGG	20	60.463	GGGACACCATTAACTTCCATGTC	23	59.305
Locus_1288	Chr05	390	75716407	75716796	GCGGCTTGAGAGTGGTATTAATG	23	59.751	CCACATCCATGTCAACATCTTCC	23	59.621
Locus_1289	Chr05	346	75715074	75715419	TCGCCTCTCCCAATCTTAGTTG	22	59.831	ACTGAGATCAAGATTGGTGAGGC	23	60.370
Locus_1290	Chr05	397	77071313	77071709	GACACTCTCAACCACAAGCTG	21	59.130	GCATATTCTCTCCATAACCTCCCTAC	26	60.351
Locus_1291	Chr05	307	77339926	77340232	TGGCTTTGTGATCAACATCGTG	22	59.774	GCAGATGTGACACTTGATGCC	21	59.868
Locus_1292	Chr05	302	77341159	77341460	AAACTGCTGGTTCAAAGGTACC	22	59.044	CGAAGCCTTGCATGGTGTAC	20	59.552
Locus_1293	Chr05	304	77339160	77339463	AGTCGAAGAAGAACCGCCTC	20	59.756	ACCAAGCTTGTAAATTGCAGACC	23	59.994
Locus_1294	Chr05	459	78300139	78300597	TGCAGACTGGATATAGATATTCATCGG	27	60.202	GGACTGCACATGCCAAGAATG	21	60.135
Locus_1295	Chr05	294	78302340	78302633	TTGTCACAAGGACCGCCC	18	59.888	TCCAATATACTCCTTCCCAGTTCC	24	59.341
Locus_1296	Chr05	300	78302731	78303030	TATCTCCAGTCTGCCATTCAACAC	24	60.624	GCTTCCTTGCCATCATAACGTC	22	59.968
Locus_1297	Chr05	474	78298734	78299207	TAAGGCTCGTGAGGTGTGC	19	59.708	TGGTCTTTGGAGCTGCAGG	19	59.926
Locus_1298	Chr05	340	78299362	78299701	CGAGGAATGCCACATGATGAC	21	59.399	TCTAGTGTGGGTTCGTGTGC	20	59.967
Locus_1299	Chr05	320	83656584	83656903	CTTGCCTTCGTCAACCATCAC	21	59.802	GGTGTAAGGTCCTCAGGCTG	20	59.749
Locus_1300	Chr05	326	83656136	83656461	AGGGATGGTGAGAGAAACAGG	21	59.088	TGGTCCCACCAGCTTTAGC	19	59.621
Locus_1301	Chr05	410	83854749	83855158	CATTCAGCTAAACCATCAAAGGTATTG	27	59.296	AGGAGCTAGTCTCTGTCCACC	21	60.342
Locus_1302	Chr05	321	84047706	84048026	CCACCACGAATCCACAGTTATC	22	59.064	CTTTGCGGGACAACAATGAAATG	23	59.570
Locus_1303	Chr05	531	85451954	85452484	TTCCATGGTAAGTAGCAGTAGCC	23	59.866	AATGCCTTTGAAACCTGACTGTG	23	59.931
Locus_1304	Chr05	321	85452983	85453303	CGTGGGATTTCACCTTTGGC	20	59.756	CCTTGCTGCAGAACTTGGAC	20	59.405
Locus_1305	Chr05	431	85453458	85453888	GAGGTGCTGTGAGGAAGCTG	20	60.673	ATCGCCGCAATTGCAAGTTC	20	60.457
Locus_1306	Chr05	335	85454103	85454437	TTGCTTCAGTGGGTGCAAAG	20	59.254	CAGGTGTGGAGCCAAGAGAC	20	60.321
Locus_1307	Chr05	369	85454521	85454889	CACCTCCACTAGCACATCTCC	21	59.862	ATCACAGTGGAAAGGCAGGG	20	59.961
Locus_1308	Chr05	501	85444928	85445428	TCTCTCAAGGTTCTGGTTGCC	21	59.928	GGATCAAGACATAGCAGCTGC	21	59.128
Locus_1309	Chr05	331	85445485	85445815	TGGATACACTGCCCACTGC	19	59.700	GCCCTATCCAATTCTGCAGC	20	59.043
Locus_1310	Chr05	302	85448870	85449171	TACATCCATGTGGGCAGTGG	20	59.744	GCAGCCTGCCAATAGATGAAAG	22	59.966
Locus_1311	Chr05	350	85449297	85449646	CTGTTGGTGTTTGGCGCTC	19	60.009	ACACCAGCAATGTCCAGGG	19	59.925
Locus_1312	Chr05	316	85450135	85450450	CGCAACCAATCAGGAGAAACC	21	59.800	CCGCGAGCTTATCTGCAGG	19	60.953
Locus_1313	Chr05	468	85450471	85450938	GCTCCATTGCCTGCTATACTTG	22	59.449	TTTCCCAGAGGTGCAGAGAG	20	59.020
Locus_1314	Chr05	261	85618773	85619033	CAGAATCTTGGAGCTTTGCATCC	23	60.181	ACAACCATTGATTGTGCGGG	20	59.397
Locus_1315	Chr06	341	541308	541648	TTTCCGAACCCAAATGCAGG	20	59.035	TCACATCCGTACTAATGCAAATCAG	25	59.476
Locus_1316	Chr06	376	3329793	3330168	GCAAAGATGGTGAAAGGTCCC	21	59.454	GTCCACAGCATACATTCCCATG	22	59.380
Locus_1317	Chr06	292	3634852	3635143	GGGTTGAGCATGAAAGGCG	19	59.492	GCAGCACCAACTTGTATTCGC	21	60.729
Locus_1318	Chr06	338	3634234	3634571	ACTTCTGCTGCACGTTATCAGG	22	60.933	CTGCATCCACAACACTTGCC	20	60.039
Locus_1319	Chr06	421	3633587	3634007	GACGCTGCTCGGTACTCTG	19	60.226	AGAAGTCACCTTTGCCCGC	19	60.601
Locus_1320	Chr06	416	3632651	3633066	ACCGCCCTTGTCATGGTG	18	59.966	TTCAACGCCTTCCAAGAAGATG	22	59.186
Locus_1321	Chr06	331	3631791	3632121	TCCAGTGCAGAGAAGGAGC	19	59.022	TGTAAGGAACACCATTGAGTTCAC	24	59.180
Locus_1322	Chr06	379	3631364	3631742	ACCTGGATGATGTGAGTTCCTAG	23	59.291	CAAGCAAATGAAGCCACATCAC	22	59.009
Locus_1323	Chr06	360	3630765	3631124	AATCTTTCACTTCCTTGCAGCTC	23	59.495	AGAGTCTGCAATCCTCAGCAC	21	60.066
Locus_1324	Chr06	465	3630144	3630608	TCTTGCTCGTGTGAGGCAG	19	60.006	GGGAATCCAATTCTTTCATGGCC	23	60.181
Locus_1325	Chr06	402	3635846	3636247	TTGTTTGCATCAATGTACTTGGTTC	25	59.017	CTCAATAAGACGGCTGAAACATAGTC	26	60.019
Locus_1326	Chr06	378	3636262	3636639	GGATGATGAATCTGGAGCCAATTG	24	60.022	GAACTCTGAACAAGATTTGCTATTCAG	27	59.038
Locus_1327	Chr06	413	3665146	3665558	ATTGTCTTTGCAGCGGTGG	19	59.041	TCAAATGGAAGATGAACACTGGC	23	59.493
Locus_1328	Chr06	394	3968523	3968916	CACTGCTGGTGGCTTTAAGG	20	59.116	GTCACCAATGCATGCTCCTTTG	22	60.673
Locus_1329	Chr06	429	3967524	3967952	CCTGCTTCATGCTCTTTGGG	20	59.184	CAAAGAGTTGCCAGTAGACAGC	22	59.518
Locus_1330	Chr06	291	4595669	4595959	GCCCTTGCATATAGCCAATCAC	22	59.770	GAAGGCATATGGTATGTGTCAAGAG	25	59.532
Locus_1331	Chr06	348	4598767	4599114	AACCAGGAATAGCTGCAGAGC	21	60.408	GAAGCCAACTTAAAGCTCATCAGC	24	60.674
Locus_1332	Chr06	396	4600248	4600643	GTTATCTGTAATGACTCCTCCACAAAG	27	59.721	GGCTCCTTTGGAATGGTTGC	20	59.753
Locus_1333	Chr06	335	8067344	8067678	GGCATACCCACTTTATCTGGATAAG	25	59.060	ATGCTATTTAGGTCAGATTCAGCTTC	26	59.290
Locus_1334	Chr06	304	10393486	10393789	TCATGATGTGAAGTTCTTCTATCAGTC	27	59.022	CCTGGTAATATGGAGTTGCTGAGG	24	60.745
Locus_1335	Chr06	384	13045852	13046235	GAGAAGAACGGAAAGACATCAGG	23	59.070	GCATCTGCATCCACTTTCCC	20	59.257
Locus_1336	Chr06	494	13044154	13044647	AACAGCAGCCAGTTGAAACC	20	59.253	GCAGCTAAACCATTTGATTCAGC	23	59.138
Locus_1337	Chr06	423	13043403	13043825	CAACAGATAGTGTGCGAGGTG	21	59.005	TGCTATCCAAGGACCAGTCAC	21	59.445
Locus_1338	Chr06	473	13042344	13042816	CGATGGAGGAGGTTCAAATGC	21	59.327	ACGGAGAAGAAGCCCAAGATC	21	59.792
Locus_1339	Chr06	358	13041977	13042334	AGCCTGAGGATATTGGTGGC	20	59.524	ACGTGTGTAATTGAGCAGTTGG	22	59.452
Locus_1340	Chr06	471	13041384	13041854	CATCTGATGAGGACCTTGGAGAG	23	59.930	GCCAGCAAGCATTCTCCATC	20	59.615
Locus_1341	Chr06	378	13040992	13041369	TCTAGAGCAACTGGTCAGCG	20	59.472	GGTGTCAGAGGATCTGGTCTG	21	59.520
Locus_1342	Chr06	328	13040306	13040633	CTTCACCAGTGCCAGCTTG	19	59.045	ATATTATCACATGCTATGGTGAACCC	26	59.114
Locus_1343	Chr06	379	13380269	13380647	AAGCCATGGCAGGACGTG	18	60.360	ACTTCTTGAAGAATACAGTTGATCTGC	27	59.881
Locus_1344	Chr06	301	13849305	13849605	GGAAGCAAACGCCAACTTCAC	21	60.864	TGGAGAAGCTAAATCATTGTGGC	23	59.304
Locus_1345	Chr06	343	14540861	14541203	GGGCAGAGTCGGACAAAGG	19	60.376	TGCTAAGGCACTCGTGAACC	20	60.320
Locus_1346	Chr06	405	14542444	14542848	GATTCGTTTCTCAGCCAGGC	20	59.270	TCCTAAAGCCTGCCATGCTC	20	60.107
Locus_1347	Chr06	283	14543017	14543299	TCGCAACGTAAGCTTCTCTAGG	22	60.159	GCCTGAATTACACAAAGCCACC	22	60.353
Locus_1348	Chr06	307	16640295	16640601	AACTCCGTAAAGCAGGCAAAG	21	59.120	ACCAACTGATCATAAGCTTCTCCC	24	60.385
Locus_1349	Chr06	382	20888849	20889230	ATCACCGAGCATGCCGTG	18	60.512	CCTTTCTTCTCATGCTCCTGAGG	23	60.682
Locus_1350	Chr06	292	22436390	22436681	AGGGAATATTATGGTGCTGCAATG	24	59.475	AGAAAGGATCACAGCATTGTATAGC	25	59.238
Locus_1351	Chr06	309	23947344	23947652	AACAAATATGGAGGAGCCGAAAG	23	59.052	TGCAAATCTGATTCAACCTCTAAAGC	26	60.350
Locus_1352	Chr06	368	23947965	23948332	ATTCTTCCCACCCATTTCCTTTG	23	59.160	GGATCTGTCACTGGCACTCTC	21	60.135
Locus_1353	Chr06	482	24291445	24291926	CGTTAGAGAGAGGAAGCAGGG	21	59.593	TGCCACTTTCTGGAACAAACAG	22	59.573
Locus_1354	Chr06	380	24290435	24290814	GAGGCATGGATTTGCTTATCCC	22	59.440	TGGCTTATGATGGTACTACCCTG	23	59.354
Locus_1355	Chr06	349	25486350	25486698	TCCTTGAGCTGCTGTGCC	18	59.967	CTGCAATGCCAAGAGGAAGC	20	59.827
Locus_1356	Chr06	333	25485866	25486198	CTTGCAAGAGCCTGCTGTATC	21	59.330	GGGTGTCTGCCACAAGAAAC	20	59.331
Locus_1357	Chr06	297	25484099	25484395	CAAGATTTGGGAAACTTCTGCCAG	24	60.560	TCAGTGCATCTTCAGCCTGC	20	60.676
Locus_1358	Chr06	330	25483525	25483854	ACAATGGATGCTTGGCTCAAG	21	59.177	ATTGCAACAGAGTCCTTGTCTTC	23	59.182
Locus_1359	Chr06	348	25480935	25481282	GGACCATCCCAAGGGTGAAG	20	60.034	GCCCTATCCAAGGCCTTCTTC	21	60.478
Locus_1360	Chr06	301	25521232	25521532	TCATTGGTGTTCTTTGCCCG	20	59.042	TCCCACTCCTTTCCTTCTGC	20	59.307
Locus_1361	Chr06	339	29426119	29426457	TTTCTGGTTTAGTTGAGTATGGAGATG	27	59.176	GAACAGAATGCATGGCGAAATTC	23	59.451
Locus_1362	Chr06	310	29425050	29425359	TCCTGGAGCTTATTGGGTAGTG	22	59.228	GAGAGCCTGTGAGCACTTCG	20	60.736
Locus_1363	Chr06	315	29424429	29424743	CGTGCATCTGCCCATGAAC	19	59.569	CCAAAGTCCATGTCACCTGC	20	59.116
Locus_1364	Chr06	340	29423770	29424109	GGCTTCCCACATCAAAGTTGG	21	59.727	TGGCCCAGAAGAGGTAAATGG	21	59.715
Locus_1365	Chr06	271	29423294	29423564	AGTGATAGGGCAAGCAGTGG	20	59.746	TCCAATTGCAGGACCTCCAAG	21	60.272
Locus_1366	Chr06	413	29422634	29423046	CTTGGGCCATGGAAGACGAG	20	60.746	AGACAGTGCCTTCCTAATGGC	21	60.065
Locus_1367	Chr06	314	33022073	33022386	GTGGGCTGTTGCAAATGGTG	20	60.601	TTTGGGTAGCACTTGGAGTAGC	22	60.290
Locus_1368	Chr06	319	33023069	33023387	CCGGATACTCTCACAACCTGC	21	60.472	ATCCCTTGGGCAGTAGCTTC	20	59.451
Locus_1369	Chr06	313	33023441	33023753	ATGGGAAGCTGCCTATGGTC	20	59.524	GTCCGAAGCTCTGCCACAG	19	60.740
Locus_1370	Chr06	301	33024302	33024602	GGTTGCGGCTCATGTATCTG	20	59.060	AATTGCGAGCCAGAGGACTG	20	60.392
Locus_1371	Chr06	304	34897074	34897377	GCATTGCTTAGAAGTATGGGTGAG	24	59.726	GCTGATTCAATAGAAAGGCCCTC	23	59.432
Locus_1372	Chr06	301	34898832	34899132	AATCCAGGCTGATAGGGATGATC	23	59.477	TTCCACGGTTCTGGATATGCC	21	60.134
Locus_1373	Chr06	301	34899471	34899771	TTGGATCTGGACAAGAGCATGG	22	60.356	CAAAGGTGCATGCTGAGGAG	20	59.191
Locus_1374	Chr06	295	36420320	36420614	GGAGTCTGGTGATGTATGCAAATG	24	59.964	AATTTCCTGCTTGTTGGTGTACG	23	59.996
Locus_1375	Chr06	301	37444006	37444306	TCTTGCCAAGACCAAGGATTTG	22	59.107	TGCATCAACCTCTCAATCAAACTG	24	59.783
Locus_1376	Chr06	333	37443074	37443406	ACAGGAAGTCTCAGCACTCC	20	59.027	AACCAGGGTCCAGTTCACAG	20	59.526
Locus_1377	Chr06	339	37596655	37596993	TGATTTGTTCTATGTGGTTGTTCTTCC	27	60.255	GCTTGATCCACAATCTCATACAGAG	25	59.534
Locus_1378	Chr06	302	39222073	39222374	TGAGAAGCTTAACTCAGCGGC	21	60.673	GTCATGAAGTACAAGGAAGCTCC	23	59.064
Locus_1379	Chr06	330	39859474	39859803	ACACGGCGCTTCAATTAAACG	21	60.399	GTCCATAACAGCTTCATCATCCTC	24	59.246
Locus_1380	Chr06	386	39858901	39859286	CTTGAAGAATGAGCAGGAATCAGTG	25	60.164	GCCTGAAATCGGCACTAAACC	21	59.868
Locus_1381	Chr06	367	39857745	39858111	CTGCGTACTGAGGGAGATCC	20	59.329	GCCTTATTGAGCACGTTTGAAAG	23	59.086
Locus_1382	Chr06	377	39855870	39856246	CGACAGTTTGCAGTTTCCTGAAG	23	60.547	CGATCAGATTGTGCCAACACC	21	59.869
Locus_1383	Chr06	414	39854870	39855283	TGCTTGAGAGAGTGATCCCAG	21	59.170	GTGCCACTCTGAAGCAACTAAC	22	59.776
Locus_1384	Chr06	337	39853416	39853752	TGAAGCTCCTGTGCGACTTG	20	60.601	GCTGAAAGGTGATGGAGAACAAG	23	59.810
Locus_1385	Chr06	311	39852767	39853077	CCATGCTACCTCACCTTATAGTTGG	25	60.743	TGAAGAACTTCCTTCACAAGCTTC	24	59.424
Locus_1386	Chr06	301	39969082	39969382	GAGGCTCGCCACAAGGAG	18	60.125	CTGCTTCTTCTTCGACTCCTCC	22	60.417
Locus_1387	Chr06	299	41369146	41369444	AGAAATGGAACTATGAGCTTTGAAGG	26	59.623	GAAAGCTTGTTGAACCTACAAAGAAG	26	59.307
Locus_1388	Chr06	335	41643259	41643593	CTGTTGCCACGAAGTTTCCTC	21	59.736	CCTGGTCTTTCAGGTTGAACTG	22	59.119
Locus_1389	Chr06	379	41643702	41644080	GGCACTGGATGGATTGTTCTAC	22	59.054	ACAGCCATGATAGACCTACCAC	22	59.299
Locus_1390	Chr06	364	41644452	41644815	CCACCAAGCACAAGCATCAC	20	60.039	ACGAAGAAATTGTCGACCTTTGTG	24	60.261
Locus_1391	Chr06	449	43247908	43248356	GGTAAGATCAGAGTACTTGTCGGC	24	60.734	CCCACTGCCACCAGATCTG	19	60.078
Locus_1392	Chr06	300	43247527	43247826	CATTGATGCAGGACCTGATTAGAG	24	59.244	GCACTAGAAGGTGACCCTGC	20	60.392
Locus_1393	Chr06	430	43246761	43247190	ATCACATTGCTATATGACAAGCCTC	25	59.295	GGAACAAGTTTGGCAAACCTGG	22	60.742
Locus_1394	Chr06	293	44310200	44310492	CCCAATGGAGATAGCTGCAAAG	22	59.378	AGATCATACAGGTGTGGTTAGCC	23	59.865
Locus_1395	Chr06	437	44749200	44749636	TGCTTCCTTCACACTGCGG	19	60.598	CTCAGCATCAGCACCAGGG	19	60.452
Locus_1396	Chr06	314	44858231	44858544	GAGAGGCAGGCGGATTTGG	19	60.821	ACTCATTCGTGTTCTTCCTCAAAG	24	59.248
Locus_1397	Chr06	543	44857213	44857755	GGCTCAAGGGTATCAGCAGC	20	60.817	TCCAGGATGATCCATGAAGACTC	23	59.355
Locus_1398	Chr06	338	44856446	44856783	TGCTTGCAAATGTAGAACAATTAGATG	27	59.244	CTGGACTGATGTTGATGGAAACC	23	59.558
Locus_1399	Chr06	364	44914447	44914810	TTGTCTTGCCATCATCCTCTTTATATC	27	59.337	AGTTAACAGCTCCTCCAGTTGG	22	59.961
Locus_1400	Chr06	332	44917817	44918148	GCTGGTATGTTCTAATTCTCTTTCTGG	27	59.988	GGCAGAAAGAAAGGCTGTGC	20	60.039
Locus_1401	Chr06	334	44945408	44945741	GCCATAATAAGCTTTCCCAACTTCC	25	60.452	TCACCAACCCGTCTTCGAAG	20	59.967
Locus_1402	Chr06	301	44947843	44948143	CAGAACGATCAAGCTGTTCTGC	22	60.160	ATATACTTACTACGCTTGTTGCCG	24	59.020
Locus_1403	Chr06	346	44946345	44946690	AATAAACACACTTTCGCTCCTTCC	24	59.784	CAATAGGTGCCAATTGGGTCC	21	59.243
Locus_1404	Chr06	357	45477431	45477787	GGCTACAGCATTGTTCTTCCAG	22	59.579	CAAACCCTGCAGCCATAAGC	20	59.826
Locus_1405	Chr06	453	45479811	45480263	TGCAGTGCAAAGATATGGCAAC	22	60.095	CATGTACATGTCCCACCATGC	21	59.322
Locus_1406	Chr06	360	45480474	45480833	AGGCACAAACTTCAACTTGAGC	22	59.900	CCACCCAAACAAACTCCAGC	20	59.611
Locus_1407	Chr06	365	45480843	45481207	CTTCCGATCCAGGTCAGTCC	20	59.538	CGAACTGAGGTCATGAAGCAAAG	23	60.120
Locus_1408	Chr06	350	45808172	45808521	TCACAACTCACTGCTGCTATTTG	23	59.500	TGATCGCTTGGATGACTGAATTTG	24	59.905
Locus_1409	Chr06	301	45809616	45809916	TCTGATTTCCACGGCGATATCC	22	60.289	CCCAAACAGAGCAACATCAGG	21	59.457
Locus_1410	Chr06	314	45875095	45875408	TGTCTCACCCATCTTCCTTAGATTC	25	59.871	AGAAAGCCATCGAAGAAACTGC	22	59.514
Locus_1411	Chr06	355	46564198	46564552	CGTCCTCCGATTCGCTTCC	19	60.589	GCATTTCCACCTCCTTGAACC	21	59.454
Locus_1412	Chr06	349	46562221	46562569	AGGCTGAAAGGATAAGAGAAGGG	23	59.542	TCCTGTCCATGCCTGAAACC	20	59.962
Locus_1413	Chr06	456	46561697	46562152	ACCTTGGGTGAAGATGGATGC	21	60.341	GCTGCCCAACTGTAACTCATTC	22	59.838
Locus_1414	Chr06	359	46561160	46561518	GAATTAGAAAGCATTTAGTCTTGAGGC	27	59.087	CCAGGTTAAGATGTGCCAAGAC	22	59.250
Locus_1415	Chr06	298	47312732	47313029	TGATGGGAGATTTGGGACAGG	21	59.434	ACCTGCAAAGCTACAAAGTGTG	22	59.641
Locus_1416	Chr06	354	47314380	47314733	CACTACGTGAAGATTCCTCTCCC	23	60.181	TGTATTGTGGTTTGCAGTAAAGGC	24	60.262
Locus_1417	Chr06	307	47392916	47393222	CAGTTTATCCAAGGAACTGATGAGC	25	59.934	GCCATTGTCATTAGCATAGCGC	22	60.667
Locus_1418	Chr06	375	47670314	47670688	ACAATTGTAAGTCAGTCCAATGCC	24	59.782	TGAGCTCCTGTTTGAAGAGGG	21	59.651
Locus_1419	Chr06	520	47670688	47671207	TGTTACTAGGATGCATTGCAAGC	23	59.622	TCCAAAGCACATCCAAGCATG	21	59.453
Locus_1420	Chr06	369	47671514	47671882	TTGTGTTGCAGGTCACCTTTG	21	59.524	TCTCTGAGCAAGTTCACCTGG	21	59.654
Locus_1421	Chr06	383	48800590	48800972	TCCCAGACCCTCTCCTTCAC	20	60.252	AGGTGACCGGAGCCAAATC	19	59.700
Locus_1422	Chr06	301	49290564	49290864	TTCGGTTGGCTTAAGGGTGTG	21	60.816	GAAACCCAAGCTGAGAAGCTC	21	59.190
Locus_1423	Chr06	308	49289857	49290164	TTCTTGCAGCCTCCATGTCAC	21	60.884	GCACCAATTTAAAGTCCACTCAAGG	25	60.794
Locus_1424	Chr06	305	49289140	49289444	CCAAACATTTCAGGAGGAGATTTGATC	27	60.630	GCCTTAAGAAGAGATATACCAGCATG	26	59.407
Locus_1425	Chr06	340	49287683	49288022	CAACTTGTTCTGGTATGCTGCTG	23	60.366	TGAGAAAGATAGAGGCCATCTCC	23	59.099
Locus_1426	Chr06	414	49287106	49287519	ATGTTGAAGGTGTTGGTCATGTTTG	25	60.682	ATTGAGATGTGCAAGGAAATTATTTGG	27	59.233
Locus_1427	Chr06	361	50212600	50212960	GCTGGAATTTATGCTCCCAGG	21	59.041	TGCCACTGTCACTGATGCTAG	21	60.067
Locus_1428	Chr06	477	50213164	50213640	AACTCATGGACTGTGGCATGAC	22	60.877	GACAACCTGATGCATGCACC	20	59.828
Locus_1429	Chr06	331	51035220	51035550	TGGGAATGTGGTAAGACAAGCC	22	60.554	TGCTTTGAGGATTTGCGATATGC	23	60.243
Locus_1430	Chr06	407	51298917	51299323	GCTTATTCACCCAAGACACCTAC	23	59.060	GACGCAGAGTCCTAGTGGC	19	59.860
Locus_1431	Chr06	340	51399421	51399760	CCACAATGATTCACCGGGC	19	59.191	GGGCCTGGAACTACTACACC	20	59.460
Locus_1432	Chr06	372	51400397	51400768	CAGTTTGAAATCACCAGCCTGC	22	60.609	TGACCTTCACTACTATGCTCAGG	23	59.298
Locus_1433	Chr06	317	51401731	51402047	GAAGGAAGGTTTGCTTATTCTTCAAC	26	59.136	TCTACCTCATCTGAGCTTTCCTC	23	59.043
Locus_1434	Chr06	357	52219728	52220084	GCTGGAACGGTACTATCTCGATTC	24	60.848	GAGCATGTCTAGAATTCATCTACCAG	26	59.132
Locus_1435	Chr06	297	52218971	52219267	AACTTGTTCCTCGTCTGAATGC	22	59.191	TCCCACTCTGGCACATTAGTC	21	59.445
Locus_1436	Chr06	287	52220486	52220772	GCCCAGACTCACAATTTCACAAG	23	60.305	TGAGAACATCAGCGGTCGC	19	60.446
Locus_1437	Chr06	302	52578828	52579129	AGAGAGGTGGACTAGATATAACTTCAC	27	59.278	CTATCAAAGTACGGAACCAGAACAG	25	59.423
Locus_1438	Chr06	428	52592058	52592485	CAGCCAGTTGAAGGAATTGGG	21	59.453	GCATCAAAGCAGAATCCTGTATCC	24	60.023
Locus_1439	Chr06	300	52593376	52593675	CTCTGGTTGTTTCAATTTATGTTCAGG	27	59.404	AAATAAACACCAAACACACTCAAACC	26	59.408
Locus_1440	Chr06	332	52594044	52594375	GCTTTAAATCTGTTTCTCCCAGGTTC	26	60.571	GCGGAAAGTCTTAACCACCTG	21	59.195
Locus_1441	Chr06	312	52665908	52666219	GCACCAAGGGCTTCAACAG	19	59.338	AGTGAAGGAATTGCTGCAAACG	22	60.288
Locus_1442	Chr06	442	52678673	52679114	TGGAGGATTAGCACTCCGTG	20	59.176	CCCATTGCAACATTTGGTCATTTG	24	60.083
Locus_1443	Chr06	273	52669330	52669602	TTCTTGCTTGCTGTTGCCTG	20	59.614	ACAATGTTGAAGCCTGCATACAAG	24	60.321
Locus_1444	Chr06	459	52670359	52670817	AAGTTGGTATCTTTGATCGTGCC	23	59.310	TGCAACTGACAAGCAAGTGC	20	59.899
Locus_1445	Chr06	311	52671709	52672019	CATTCTCTTGTGGGCTGTTAGC	22	59.579	TGATCGCCCATCCTCATCAG	20	59.317
Locus_1446	Chr06	301	52672729	52673029	CGCCAGTCTTTGATTCTCCTATG	23	59.193	CCAAGAAATCCCACGAGCTTTC	22	59.838
Locus_1447	Chr06	420	52674227	52674646	AGCATTGAGGTTTGGTTGTCC	21	59.036	GCCTGGCTACCCAACATCTG	20	60.749
Locus_1448	Chr06	296	52676259	52676554	TGTTCTGGGAAGTGTGAGACC	21	59.584	TCTCCACTTGCAGGTTACGC	20	60.320
Locus_1449	Chr06	299	52677279	52677577	TCCATGGTGTATCTGGCAGC	20	59.819	AAGACATCCACTCGCCATCC	20	59.821
Locus_1450	Chr06	400	52677644	52678043	GAGTGAGAGGGCAAAGGACC	20	60.036	TCAGCTGCTGGAGTTAGTGAC	21	59.726
Locus_1451	Chr06	301	52962789	52963089	GTGTTCAGCGTGAAACTACTCG	22	59.847	TGGTTCAATGTCTCGGTAGCG	21	60.404
Locus_1452	Chr06	301	52961978	52962278	TGCAGACATCAGCTTCTACCAG	22	60.094	GAATTTGCAACATTCTGCCAAGC	23	60.120
Locus_1453	Chr06	409	52961563	52961971	GTTCTCTGCAGATCCAATTCTTAGC	25	59.992	AGTGCAATCCACCTAGACCAG	21	59.443
Locus_1454	Chr06	332	52958832	52959163	ATGGCTGCTGTACGGTTAGC	20	60.462	GTTATCAGATGCTTAACTATCTCCGC	26	59.691
Locus_1455	Chr06	338	52957900	52958237	CATTCGTTCAGACTTTGCGGG	21	60.136	TCTTGTTGTTCTTCTTCATCTTGAGC	26	60.018
Locus_1456	Chr06	302	52963612	52963913	CTCTGCAGAGGTCGTCAAGG	20	60.109	ACACTTCTAGCAAGCTCGACAAG	23	60.859
Locus_1457	Chr06	512	52963946	52964457	AAAGCTAAACGAGGTCGCCC	20	60.673	ACCCTCCACACACATAGGC	19	59.009
Locus_1458	Chr06	305	52967940	52968244	TCCAGCACTACGTGAACGAC	20	60.040	CTCTCGGCGTGAAACTCCG	19	60.802
Locus_1459	Chr06	301	52968340	52968640	GAGACGGCCTGGAACGAC	18	60.126	TCATCTTCCGGCCGAACG	18	59.817
Locus_1460	Chr06	300	53026009	53026308	CTTACGGGCAAGTTGGCG	18	59.133	GGCATTGGTTTGGTGAAGCAG	21	60.606
Locus_1461	Chr06	399	53642556	53642954	TTGGAGGTGGTGAGAATGGC	20	59.962	CAAGTTACCAGCCTGCCCAG	20	60.962
Locus_1462	Chr06	312	53641488	53641799	CGGCCAACAGCAACTTGG	18	59.664	GCGTCTTTGTTGGTGTGTCAG	21	60.268
Locus_1463	Chr06	299	53930745	53931043	GTTTGGTGCAGCTCTTGTCC	20	59.688	CAGTATCTGCAGAGCCATTCAC	22	59.129
Locus_1464	Chr06	522	53929706	53930227	GTGCAGGCATGAAGGAGGAG	20	60.747	GCCAGGAAAGAAGTTGAATCAGC	23	60.367
Locus_1465	Chr06	338	54017812	54018149	TGTTAGCTAGGCCACTGACC	20	59.097	CCATGATCGGTTTATGGTGTCC	22	59.122
Locus_1466	Chr06	301	54219294	54219594	ATCTGCAGCATTTCGGAATCTC	22	59.123	CGTCTTGAAGATTCCTCAAATCAGG	25	59.936
Locus_1467	Chr06	371	54298745	54299115	CGCCAGAATCGAATCGCC	18	59.069	ACTTAGAGCTGCCTTTGTGCC	21	60.884
Locus_1468	Chr06	448	54297710	54298157	TGAATCATGGGCAAATCAATTGGG	24	60.384	AAACTTCATGTGTTGCCTGGG	21	59.312
Locus_1469	Chr06	288	55162915	55163202	CATTGAGGTCATGTACAGGGTAAAG	25	59.414	GCCTGAACCGTTCAAACTGC	20	60.318
Locus_1470	Chr06	354	55168153	55168506	CAGGTTATTGTGCATGGAGAGG	22	59.052	CAAGGGTTCACTGTCATATATGGC	24	59.483
Locus_1471	Chr06	272	55490673	55490944	GTTGCTTGTTCTTCTTGCAACTC	23	59.207	AACCTGTTCCCTTACAATCTGAGC	24	60.808
Locus_1472	Chr06	372	55489644	55490015	ACAGAAATTGAGAAGTCATCAGTTCC	26	59.571	CGAGTGAATTCTAGATTAGGCGGG	24	60.853
Locus_1473	Chr06	301	56245605	56245905	ACCACAAAGCTCGGTCTCG	19	60.006	CAGGCACCTCTCCGAAACAC	20	60.951
Locus_1474	Chr06	539	56244025	56244563	AGAGGCGTCACTTTGAGCAAG	21	60.876	GGGAAGAAACTAGACAGTTGCAG	23	59.251
Locus_1475	Chr06	326	56243299	56243624	TGCTGTCAAGGTTGAACTTCAG	22	59.055	ACATGATGACCATTTGAACAGCC	23	59.806
Locus_1476	Chr06	292	56242242	56242533	GCTGCACTCAACTTGTACCG	20	59.487	CCACTATGCCTGTAACTAGGGTTC	24	60.443
Locus_1477	Chr06	291	56356364	56356654	ATATTCGGGTCGTGCTGCTG	20	60.531	GGGTCCTGTAAACTGTGGCTG	21	60.882
Locus_1478	Chr06	302	56355925	56356226	ACGCCGGTTCTTGGTACAC	19	60.301	CTTGGTGAGCCCAGACTCTC	20	59.751
Locus_1479	Chr06	314	56441716	56442029	TCTGCAGGTTCCCTATCACTG	21	59.166	TCATCTTCCGTCTCTTCATCCC	22	59.304
Locus_1480	Chr06	487	56735529	56736015	TGCGCAGACACAGAAGCTG	19	60.958	GCTTCATTCAGCAACTGAGCC	21	60.135
Locus_1481	Chr06	398	56736304	56736701	TCCTCCCAGAAAGCTCTTGC	20	59.674	GAATTTCGAGTTTAGCCTCCACC	23	59.626
Locus_1482	Chr06	414	56736953	56737366	AACGGATAGCAGAGCTCACTG	21	59.864	TGCCTCGAGTTGAAGCTTCTC	21	60.337
Locus_1483	Chr06	301	57027342	57027642	AGGGCTCTTGTTCTTCAAATGC	22	59.440	TACTGTTGGGCGCTTTGTTC	20	59.051
Locus_1484	Chr06	301	57141209	57141509	AGCTGTCTGAAGTTCTTGGCTG	22	60.810	GGACAGCTTCTTCTGCACTAGG	22	60.676
Locus_1485	Chr06	356	57278152	57278507	GGAGGGTTTAGCGAAGGAGAAAG	23	60.928	TTTCGATCGCTGCAAACCC	19	59.127
Locus_1486	Chr06	526	57507804	57508329	TCTGAACCATGATTCTGTTAACCTAAG	27	59.176	AATTTGAGCAGTCAGACAGATGC	23	59.561
Locus_1487	Chr06	301	58009351	58009651	AGGCGACATGTATCCACGTG	20	60.179	CAAACTTGCTCACACTCTCCATC	23	59.812
Locus_1488	Chr06	380	58008639	58009018	TGATTCATGTGCTGTTGTTGGG	22	59.703	AATTCACCTTTAGATGCAGGAAGG	24	59.048
Locus_1489	Chr06	298	58028771	58029068	GGTGTACATCCATTCGAACCTG	22	59.064	CTGAATGGCCATTCTAACCTGC	22	59.640
Locus_1490	Chr06	422	58029113	58029534	ATGTCAAGGGACTGTAGCCG	20	59.463	GCTCAAATTTAGATGCAGCCTCAC	24	60.733
Locus_1491	Chr06	307	58168297	58168603	ACTTTGCCCAACCGATATTTCTTATC	26	59.961	AGGTCTAAATCACAAATCAAGGAACC	26	59.566
Locus_1492	Chr06	335	58556504	58556838	GCATCACCTTGCAGCTTGC	19	60.446	GTAGTGCTCTATGTCTGAACCAATC	25	59.249
Locus_1493	Chr06	310	58625708	58626017	AGTTGCCAACTTGCCATGC	19	59.631	TGCCATTGTCACGTATTACAAGC	23	59.874
Locus_1494	Chr06	300	59223543	59223842	GGTTGTTATAGGCTTGGGTGGAG	23	60.936	CCTGTTGCATTCTGAAACACAAC	23	59.202
Locus_1495	Chr06	364	59223885	59224248	CGGTTGCTCAAGGACAAATTCC	22	60.352	CCCACAATTACCTGAGAAACAGC	23	59.809
Locus_1496	Chr06	370	59224375	59224744	ATGGATGGTCGTGTAGGAGC	20	59.247	GAATGAACTTGCATACCTGTTTGC	24	59.377
Locus_1497	Chr06	318	59224975	59225292	CCTGGTTGGTGTTGCTTGC	19	59.932	CAGCCTTGATCATTGAATACTCACC	25	59.992
Locus_1498	Chr06	318	59343418	59343735	TGGCTCAAACCATGTTGCTC	20	59.039	ACGAAACCAAATCAAACAAATGCAG	25	59.993
Locus_1499	Chr06	336	59483239	59483574	TGGGCCCATAATATTGACCAGC	22	60.491	GCTGTATGCTGGCTCTCTCTG	21	60.539
Locus_1500	Chr06	351	59482400	59482750	TTGCTATTTGATGTTGAGGCTGG	23	59.555	CCATGCATCCTCCGAACATG	20	59.051
Locus_1501	Chr06	351	59481311	59481661	TCAGAACAAGAGGCCTCTCAG	21	59.102	CCTCCTCACACAACCTACATTTG	23	59.247
Locus_1502	Chr06	298	59480426	59480723	TTTCCTCACTTCGCCACATTTC	22	59.448	TGAATTGCATCAGAGTTAATCGGAAG	26	59.962
Locus_1503	Chr06	411	59503292	59503702	CAACAACCAGATGGACTGCTTC	22	59.773	CTCGGGAATGCAAATCAGTGG	21	59.597
Locus_1504	Chr06	346	59503716	59504061	CCCAAGTCTGCTGGAGTGG	19	60.003	GACATATCATGCCCTCTTTGCTC	23	59.499
Locus_1505	Chr06	431	59504327	59504757	AGGCTACATTTGTTCTGTGTGC	22	59.446	CAAGATGCCCAAAGCCACAAC	21	60.606
Locus_1506	Chr06	325	59712973	59713297	TGCAAGGCAGTGTTTGATGC	20	59.968	AAACAGTAAAGGGCAGCTGC	20	59.038
Locus_1507	Chr06	354	59712369	59712722	CCAACTGCAGTTATATGTATGGGATG	26	59.850	TGTTCGTTCTTTGCTGCAGC	20	59.971
Locus_1508	Chr06	310	59918905	59919214	TTCTGCAACCGCCTTGTTTC	20	59.616	AAATTGTCAAGACTGAATTGCTTGTC	26	59.301
Locus_1509	Chr06	431	59918006	59918436	CCTAAACTTAGCAGCAGATGTATGC	25	60.050	TGGTTGATGTCAGCCTCCTTC	21	59.996
Locus_1510	Chr06	285	59917284	59917568	ATGCAGCAGTCCGGTTGAG	19	60.376	GGAGAGTGCTTTGGAAGGATAAC	23	59.058
Locus_1511	Chr06	448	61208003	61208450	CTGCTAGTGCTGCTTTGGTG	20	59.480	TCACAACACATTTGACCTGCC	21	59.319
Locus_1512	Chr06	390	61603942	61604331	CCCTCTCTTGAAGTAGTGGCC	21	59.792	CAACTACTTTCAACATCGCAATCTG	25	59.208
Locus_1513	Chr06	272	61602555	61602826	TGGAGATGGCATAACGTACAAGG	23	60.432	AGATGACAGAGTACATTGAATTGAACG	27	59.936
Locus_1514	Chr06	388	61632817	61633204	CTTCTCCGATCTCGACTGGC	20	59.970	ATTCTGACGGACGCGAGC	18	60.203
Locus_1515	Chr06	497	61638299	61638795	TGGCCATCTGGAAGGCATG	19	60.077	ACCAGCTGACTCCTGTGATTG	21	59.997
Locus_1516	Chr06	489	61638806	61639294	ATCTGGTGGAGCATGGGATC	20	59.230	ACATTGCGGACATGAGCATG	20	59.263
Locus_1517	Chr06	315	61726911	61727225	GTCAGTAACAACCAGCTCATGAG	23	59.318	CGCATACGATACCTGCACAC	20	59.147
Locus_1518	Chr06	303	61740754	61741056	TTCAGAATCTTGTCTTTCAGTGGC	24	59.483	TGGTACATGCCTTTCTTCTGGAC	23	60.559
Locus_1519	Chr06	343	61742028	61742370	CTGGTGCCTTGTTACTCCAAC	21	59.120	CGACTAGAACTCCATCCCTGC	21	59.932
Locus_1520	Chr06	348	61743189	61743536	GCTGCAGACAGTAAATGACCTTC	23	59.874	GATGGCCTCCTTGACCTGTG	20	60.394
Locus_1521	Chr06	287	61744840	61745126	ACCTTCCTGTCTGATGTAATTGTTTC	26	59.569	GTCTTCCCATCCAGAGATCCC	21	59.303
Locus_1522	Chr06	479	62001749	62002227	GGCACCAAATTCAGGGAAGG	20	59.102	TCTGGCTTGGAAGAGCTGTG	20	59.964
Locus_1523	Chr06	319	62002453	62002771	AGCTGATGTTGACGACTCTGG	21	60.067	TCTTACCAAGGCAAGGCAGG	20	59.962
Locus_1524	Chr06	333	62000620	62000952	CATATTTATTGGAACACGTTGTTGGG	26	59.470	TCTTAAGCATGTACACTCTCACTAAAC	27	59.187
Locus_1525	Chr06	303	62034335	62034637	CGAGGAAACAAGTGATGGAAGC	22	59.840	GGCCATTTCTCGATCCATGC	20	59.405
Locus_1526	Chr06	296	62036955	62037250	GATGGCAAGGAATCAGAAGCTTC	23	59.934	CACCTGCAAGCATGTAAACCC	21	60.068
Locus_1527	Chr06	464	62075960	62076423	AGGCAATAGTCAGGCCACTTC	21	60.065	AAAGTGAGGCAATTTCTGAAGGG	23	59.424
Locus_1528	Chr06	311	62075129	62075439	AGTGGCTGCAAGGTTTGTTTC	21	59.863	TCTTACTGCGCATGGCCTC	19	60.153
Locus_1529	Chr06	302	62089350	62089651	AACAGTTCAAGTATGCCTGATGAG	24	59.060	CGCGGCATAAATACCCAACAG	21	60.003
Locus_1530	Chr06	471	62087822	62088292	GCCAGATGGAAAGCAAGAAGC	21	60.135	TGCACAAATGGACTAGCATGTC	22	59.251
Locus_1531	Chr06	457	62127752	62128208	TGGTGCAGGAGAACCTTGTG	20	60.179	GGAATGGGACTTGGTTTAACCTAG	24	59.052
Locus_1532	Chr06	301	62164644	62164944	GCAATGACATTGATCACCACCC	22	60.159	TCGCAGTCTCCTCAATCACATC	22	60.159
Locus_1533	Chr06	307	62762009	62762315	GACATGGAAAGGCGGGTTG	19	59.117	CATCATCCTCACTCTAGCATTCAC	24	59.010
Locus_1534	Chr06	286	62809663	62809948	ATTCAGCGAATGAGAATGCCC	21	59.048	CTGACAGATCCATTGCAACCC	21	59.253
Locus_1535	Chr06	329	62810245	62810573	TCGAAAGGTGCGTTTGTTGAC	21	59.937	TCTGGCCAATGCATCTTCTTCC	22	60.947
Locus_1536	Chr06	306	62810986	62811291	GCTGGATCTTTCTCTCAACAGC	22	59.323	AGCTCCCTTGTTCAACCTGG	20	59.889
Locus_1537	Chr06	515	62812225	62812739	AAGCCTTCACCACGAGGC	18	59.967	CCATGAGGCTGAGCAAATGC	20	59.898
Locus_1538	Chr06	382	62812832	62813213	ATCCTGGGCTGGATATTGGTC	21	59.293	GGTAGTGCAGCGGAAACATC	20	59.273
Locus_1539	Chr06	457	62829937	62830393	TGCCTCTAGGTCAAAGTTGGTAG	23	59.739	TCCTCCATGACAATCAAGGCC	21	60.064
Locus_1540	Chr06	395	62829492	62829886	TGGTCTTGCCTCAATTGTTGATG	23	59.744	ACATCATCAGCACTTGCAAGC	21	59.798
Locus_1541	Chr06	303	62829190	62829492	TGCTGCTATACAAGAGAGGAGG	22	59.038	GAACACCTGGTGCATCAGAAC	21	59.463
Locus_1542	Chr06	308	62827706	62828013	GACCAGAGGTTGTGACGAAATC	22	59.263	TCTTTCTCAGCTGGTGTGGG	20	59.602
Locus_1543	Chr06	311	62827195	62827505	GGAGTTTCTGAATTTCAATTGTGGC	25	59.594	ACGATGGTGATGAGAAGCAATG	22	59.059
Locus_1544	Chr06	331	63052265	63052595	GAACAAGAAGTAGCGCACTGTG	22	60.097	GCTGGGTTCCAAAGAAATGAAGTG	24	60.797
Locus_1545	Chr06	303	63305812	63306114	TGATGGTGAGAAGTCAGAATTCTTATC	27	59.016	GAACTTGGAAATCAGGTGTGAACC	24	60.262
Locus_1546	Chr06	301	63305011	63305311	ATGGTCTGGTGAAGAAGCCTG	21	59.996	TAGCATATCACTCCGCCTTGC	21	60.270
Locus_1547	Chr06	361	63306558	63306918	TGAGAGAGCACTATCCCAAGTTG	23	59.804	ACGTTCAGTGAGCCATCCTC	20	59.752
Locus_1548	Chr06	416	63484581	63484996	GTCATCAAGAGAATTTGTCCTCCC	24	59.362	ACTGGGACTCCACATTCCATTC	22	60.026
Locus_1549	Chr06	361	63486154	63486514	GGTCTGTTGCAGTCCAGCTC	20	60.953	GTGTGTGACTCCAGATTTAGCAG	23	59.318
Locus_1550	Chr06	269	63754333	63754601	TCATCCTTTGTCTGTAGAAGAACATG	26	59.124	CGGCCAACAAAGACAGTTACTG	22	60.032
Locus_1551	Chr06	404	63755823	63756226	TGTCCCACCACCAACACAAC	20	60.682	GCAGAGGACCAAAGAAACAACTC	23	59.996
Locus_1552	Chr06	306	63758570	63758875	CTTTGGTGTTTGGCAGCTACC	21	60.000	CGATGGCTCATCTGTTGCG	19	59.360
Locus_1553	Chr06	483	63892362	63892844	GGTAATGCTCGCTTTCAATTCCTTC	25	60.957	GTAGCCAGAAAGATGACTAGGAATAAC	27	59.346
Locus_1554	Chr06	405	63893267	63893671	CTTCAACATCCTTGACCGAGTATTC	25	59.708	CCAGGCCCATCAATGTTGTG	20	59.467
Locus_1555	Chr06	351	63894314	63894664	ACTGGTGCTGGTATCATGTTCC	22	60.356	GGGAGTTGAGCATAGGCCG	19	60.228
Locus_1556	Chr06	476	64062594	64063069	ACTATGCACATAGATGTTGGTTTGG	25	59.642	TGGTCCAGGATTGAATTCCCAG	22	60.025
Locus_1557	Chr06	330	64062036	64062365	GTGGCCTCTGTGTTCTTCAAAG	22	59.708	AATCAAACTGGATCATATATGAGCAGG	27	59.389
Locus_1558	Chr06	348	64066837	64067184	TCTGGCAAATCCGTGGATCC	20	60.107	TGCCAACAAATAGCATACGAGAC	23	59.379
Locus_1559	Chr06	342	64130294	64130635	GGACTTGACGACGTTGCAG	19	59.147	TCAGAGACTTGAGGTGCGAG	20	59.115
Locus_1560	Chr06	292	64129284	64129575	ACTGGCCTTGAGCTTCCC	18	59.240	CAGCAAGCAAAGGTGACACC	20	59.969
Locus_1561	Chr06	479	64127929	64128407	GCTGGATACTGAGAGTGATGTGG	23	60.492	TGCTACACCGATGCAGGTC	19	59.782
Locus_1562	Chr06	306	64127610	64127915	TGTTTGTGGTGCAATTTAGGACTG	24	60.202	CTTCCTGCGATCCCTTCCTC	20	59.894
Locus_1563	Chr06	447	64450072	64450518	ACAGGGTCTGCAGGTTGATC	20	59.674	TCTCGAAATAGGCCTCTTGGG	21	59.237
Locus_1564	Chr06	524	65003759	65004282	CGGTGATGATGGCTTGGGAG	20	60.817	ACCCAAACTCTGAAGCTCTAGC	22	60.028
Locus_1565	Chr06	313	65198734	65199046	TTCAGTTCGAGAAACACAAGGAC	23	59.131	CTTCAACTTAGATCCTTCCTGCAAC	25	59.877
Locus_1566	Chr06	322	65273482	65273803	GCATGGAACTCTACTGCAAGC	21	59.600	ACAGCGTTCAAACACTGCAC	20	59.901
Locus_1567	Chr06	302	65272375	65272676	CCCGTCGTAAGGACAAGCC	19	60.447	CCTCCTGAAGAGCCACGAG	19	59.485
Locus_1568	Chr06	394	65270988	65271381	TCTGATGGGCAGTGGTTGG	19	59.620	AGCCCAATAACTTCGCCTGG	20	60.394
Locus_1569	Chr06	383	65270430	65270812	GGATCAGCTGAGGCCTCTTG	20	60.179	GGCATCCCAAAGTCAATCAAGC	22	60.418
Locus_1570	Chr06	369	65274854	65275222	ACAGCTCCGTCGATTGGAAG	20	60.109	CGAGGCTAGAAGAGAACAACCG	22	60.733
Locus_1571	Chr06	411	65309503	65309913	AGGCCTCTTTGCTCTCCAAC	20	59.963	CACCGGTCCCAATAACACAAG	21	59.190
Locus_1572	Chr06	333	65341307	65341639	GTCGCCAGGACGATGATCTC	20	60.318	CCTCCAATCCACCTCTACCG	20	59.247
Locus_1573	Chr06	288	65343954	65344241	ACATGAAAGGTCCTGGAGGC	20	59.670	ACTACTTGGAAAGCTTTCAGTTAGAAG	27	59.557
Locus_1574	Chr06	267	65445309	65445575	TTTCCTCGGAGGCTTTGGG	19	59.621	ACTATCCCAAGCTGCCCAAC	20	60.034
Locus_1575	Chr06	294	65509866	65510159	GTTGGATTTCGTTTCGGCATTG	22	59.339	AGCTGCCTCCATAGCCTTTC	20	59.818
Locus_1576	Chr06	432	65710567	65710998	TGCAAGCGAGACAGTGAGG	19	60.006	GTGGATCAGCAAGGAGGCC	19	60.453
Locus_1577	Chr06	297	65707770	65708066	AGAAGTTGGTGGTCCTTTCTCC	22	59.893	ACACCACCCAAGAAGGATGG	20	59.594
Locus_1578	Chr06	314	66118601	66118914	CCATTTACAAGGCTCCTCTTGC	22	59.575	GGAGACGATCATGGATGGAGG	21	59.725
Locus_1579	Chr06	363	66119158	66119520	AGTCAAGCTTGGGACTATGGG	21	59.438	GGCCACCTTTGCCATACAC	19	59.110
Locus_1580	Chr06	300	66621471	66621770	CAATATGCTTCAGACAGTGGCG	22	59.969	CTAGTTCCTCCAAGGCCCTTC	21	59.789
Locus_1581	Chr06	295	66735106	66735400	CTGATGTGGAAGATTTGGAGGC	22	59.313	ACCAACACCATGTACCTAGGTG	22	59.695
Locus_1582	Chr06	326	66749389	66749714	GGCACATGGCTGGTGAAC	18	59.035	AGGACAACAAACCTCTGGCG	20	60.535
Locus_1583	Chr06	362	66749716	66750077	ACTATTTGTGGTTGGTCTGTGC	22	59.115	AGGAGGCAGCTGGAATGC	18	59.725
Locus_1584	Chr06	312	66750311	66750622	AGACCTGCATGGACTTCACG	20	60.037	GAATGGCTACGATCACTATGACTTC	25	59.368
Locus_1585	Chr06	438	66959345	66959782	GGCTAATGGAAGATGCCAGC	20	59.043	GCTTCGGAGGATCTCGTCTTC	21	60.269
Locus_1586	Chr06	310	66959018	66959327	AAGCAGGAGATAGCATGGGC	20	59.890	CAACCAACACTCACCTGCATAC	22	59.774
Locus_1587	Chr06	269	66958131	66958399	CATGCCTGTCAAAGCGTCAC	20	60.110	GCAAACAGGTAGGACCCATCC	21	60.682
Locus_1588	Chr06	305	66955573	66955877	CTTCTTGCAGGTTAAGGCGC	20	59.831	GCAGACCCAGTATCACCAGG	20	59.821
Locus_1589	Chr06	455	66954550	66955004	TTCTTGGGCTTGAAGCTTGC	20	59.324	ATGAACTGCTGGGTGATGCC	20	60.682
Locus_1590	Chr06	299	67064424	67064722	TCCGGTTGATCGTTGTGTCC	20	60.320	AAGGTCGCTCCCACTATCATC	21	59.311
Locus_1591	Chr06	317	67058515	67058831	GCTCACCGGAAATTTGCTGC	20	60.734	TGGCTTGATCCTGTGAGCAC	20	60.322
Locus_1592	Chr06	355	67059062	67059416	CCTGTGTTGCTTTGCGTCAG	20	60.317	TTCAAGTGGCAAGGGTGGG	19	60.153
Locus_1593	Chr06	416	67059571	67059986	TGGTACCTAGCAGTCGCAAG	20	59.469	GCTGCTACACTGCCTCGATC	20	60.874
Locus_1594	Chr06	255	67061194	67061448	AACTTTCACAGGCAGCAATCG	21	59.732	GCAGCCAATGTGCTAGCAC	19	59.862
Locus_1595	Chr06	532	67061499	67062030	TGCTGCCACTCCTATCACTTAC	22	59.831	TGTTGGGTGAGAGTCATGGG	20	59.308
Locus_1596	Chr06	327	67062551	67062877	CACTCTTCCACCACTGTCCC	20	59.965	GGTGGCTTGGACAACTCTCC	20	60.607
Locus_1597	Chr06	345	67343049	67343393	CAGAGATGGGATCCCTCATATGG	23	59.545	TGCACCACCCAAATTCATGG	20	59.025
Locus_1598	Chr06	407	67345712	67346118	CCGTGGGAGGCTATCTATTCC	21	59.449	TGGCCACCTACAACCAGTAAC	21	59.927
Locus_1599	Chr06	288	67342180	67342467	GATCTGGGTTCCGGTGAGTC	20	59.824	AGCTGCCAAACTCCTTACTGAC	22	60.551
Locus_1600	Chr07	318	102596	102913	TTCATCCTTAGGCCGGGAAG	20	59.163	CCTGAATCTGAGCTTGTATGGATC	24	59.004
Locus_1601	Chr07	519	166361	166879	TCAGTCTCACTTGTCAATGTTTCTTC	26	59.741	CTCCAGTCTGTCATCCATATAGGG	24	59.534
Locus_1602	Chr07	301	262968	263268	TCAGCGCAAGAACAGGTTCC	20	60.885	AGTAGTCCTCACACATGACACTC	23	59.492
Locus_1603	Chr07	297	261963	262259	CCCAACTTGATTTCCCTAAAGAACTG	26	60.295	CGAACTGGTGTTACTTCAATCAAATC	26	59.203
Locus_1604	Chr07	315	393394	393708	AATGCTGTTCGTGGTGTCAC	20	59.056	ACCACACCACTACTTCCAAGTC	22	59.896
Locus_1605	Chr07	334	392162	392495	TCTCAAGCTGGCATGGGAC	19	59.699	GTGCAATGAAGCCAGCTAGC	20	59.900
Locus_1606	Chr07	366	390221	390586	GACTCTGAACGTGCAAGAAGC	21	59.807	TGGCAGCCAAATATTGCTGG	20	59.175
Locus_1607	Chr07	342	533012	533353	CGACAAGCAGACGGTCCAG	19	60.734	GAGCCTCTGGGAGATCAAGAG	21	59.312
Locus_1608	Chr07	298	534570	534867	CATTTCAAACAGCTCAGACTTTCAG	25	59.086	GAAAGGTTGCAAGGGTGAGAAC	22	59.965
Locus_1609	Chr07	419	534985	535403	GCAGTTTGGCAAGCTAGGAC	20	59.476	TACAGAAAGTGATCTAAAGACCCAGAG	27	60.094
Locus_1610	Chr07	306	535484	535789	CTGTACAGAATGCGCCGTTC	20	59.630	GGAGTTGGATAGAGATAGAGTGAGTG	26	59.793
Locus_1611	Chr07	350	570314	570663	ACGCAAGACTCGGGAGTTTAAC	22	60.865	TGAAACCTTGAACCTGGAGAACTC	24	60.686
Locus_1612	Chr07	474	566153	566626	ACTTCTGGATGGGCTTTGGG	20	59.960	CAAATTCAAGTTGATGGCTATGGC	24	59.193
Locus_1613	Chr07	328	564997	565324	TCGTGGATTGTTTGAAAGGGC	21	59.389	ACTTCTTGGAGATCTGACAGCTC	23	59.805
Locus_1614	Chr07	327	647109	647435	ATCCGAGCTGTAACTGGTCC	20	59.175	CTTGCTCTGCAGCCAAACC	19	59.712
Locus_1615	Chr07	341	648109	648449	TGGGACCTGGAAAGATGGAAC	21	59.646	GTTGAAGGTCAGCAACAGCAG	21	60.002
Locus_1616	Chr07	329	649577	649905	GGTTTGTTGTCTACCACATGGC	22	60.030	GTGGGTGATTGCCTGCAAG	19	59.412
Locus_1617	Chr07	300	651023	651322	GCAGTGAAAGTGGTGTCTGG	20	59.053	CCACTTGTGCCTCCCATAACTC	22	60.941
Locus_1618	Chr07	540	657192	657731	AGTGGAAGAGAAGGTGAAGCG	21	59.999	TGTGATTCTACATAAGATGCAAGTGC	26	59.962
Locus_1619	Chr07	401	701491	701891	GTACGGCACTGGATCCCAC	19	60.153	GCACAATCCAATCCCACATTCTAC	24	60.202
Locus_1620	Chr07	305	701966	702270	ACAGGTACAAGCGGAATGGC	20	60.677	CAATTCATGTTCCAACAGTGCAG	23	59.015
Locus_1621	Chr07	297	703244	703540	TGGGAGCTCGTCTTGCTTTAG	21	60.067	AGCAACTAGTGGTTAATCGAATGG	24	59.124
Locus_1622	Chr07	350	785825	786174	TGGCTCTTAGCTCAGGATGTG	21	59.516	AAATTCAGCAGCATCACCACC	21	59.453
Locus_1623	Chr07	281	786598	786878	CCAATGGAGTATGTTCTGCCAAAC	24	60.381	ACAGAGTTTCTTCACAACGCC	21	59.059
Locus_1624	Chr07	261	945605	945865	ACAATGACGTTGATATGGTGTGG	23	59.311	TGGCAAATCATGAGAATGGTTCAG	24	59.841
Locus_1625	Chr07	311	945894	946204	ATGCAGCTGTATGATCTTCTTACG	24	59.013	GCAAGTAGAGATCCGCCTACAG	22	60.288
Locus_1626	Chr07	420	969153	969572	CGGCAGTTGAAACTCTTGACC	21	59.736	CTTCAAAGTCTCAATCCCACGC	22	59.840
Locus_1627	Chr07	357	967945	968301	TCAGATGAGGAAGCTGAAATTGTTG	25	59.817	CCAGCATTTCCCAAGGAACC	20	59.102
Locus_1628	Chr07	380	967372	967751	GCTCCTCGTCTGTGTGCC	18	60.433	CCATGATGAGCACGACCAGG	20	60.813
Locus_1629	Chr07	302	969902	970203	GGCTTCCACTACGTCCACTC	20	60.109	TGTGCCTCAACTCGAGCAG	19	60.006
Locus_1630	Chr07	370	965984	966353	GGAGGTGATGGATCAGGTTAGG	22	59.630	TGTCTTGAACTTTCAATGCTTCTGG	25	60.221
Locus_1631	Chr07	324	965002	965325	ACATATCTGAGCTGGTAATGCCTC	24	60.263	GCCACAAACTTGAACGGACTC	21	60.003
Locus_1632	Chr07	302	1005740	1006041	GCCGACTGGGACGAGTTC	18	60.126	TGGCCTTGTTCTGCTTCCTC	20	60.251
Locus_1633	Chr07	333	1006354	1006686	TGAAGAGAATAAGGAGGCATTGAGG	25	60.397	AGCCCATCCCATTATAAGCCG	21	59.995
Locus_1634	Chr07	376	1007726	1008101	ACATGCTGCTTTGCTGATTGG	21	60.067	CCATAAGCTTGCAAGGGCTAG	21	59.048
Locus_1635	Chr07	306	1174836	1175141	TTGGTGGTGATCGAGCTCAAG	21	60.338	GCTGGTGCAATTGAGACTCTTTC	23	60.366
Locus_1636	Chr07	283	1262945	1263227	GGACAAGGTGGAGCAGGAG	19	59.702	GACTCGAGCAAGGCCTTGG	19	60.743
Locus_1637	Chr07	302	1435784	1436085	TTTCCAACATCAAGAACCAGAGC	23	59.430	CATTCTCAAGCACAGATAGAGCTG	24	59.492
Locus_1638	Chr07	413	1696103	1696515	TGTTTGGTGGAGCTTCAAATACC	23	59.428	AGCAATCAGGGTGGACTGC	19	60.002
Locus_1639	Chr07	362	1697646	1698007	TGCATTGTCTTGGAAGTTGGAAC	23	59.932	GTGGAAATGTGCTGCAATTCTG	22	59.009
Locus_1640	Chr07	418	1943924	1944341	CAAATCCATCTCTACGTCGACAC	23	59.208	AGGGTCACTTTCCATTCTACACC	23	59.991
Locus_1641	Chr07	298	2537256	2537553	ATGGAGGTATAGTTGCTGACTTAGATG	27	60.256	TACCTGGAAGCCCTCGTAGG	20	60.397
Locus_1642	Chr07	293	2536580	2536872	CTGCTGCGTGACCTAGAGG	19	59.859	CTTCTTCACTACAGGCTTCTTGC	23	59.565
Locus_1643	Chr07	336	2535355	2535690	CTCTCTTTCTCAACACCTCTGCC	23	60.864	CACATCATCCACCCACATAGAAAG	24	59.422
Locus_1644	Chr07	533	2534554	2535086	GGAAGCTGATCACTCCAGGAAC	22	60.679	CCATGCACATTCCTAGCTGC	20	59.333
Locus_1645	Chr07	372	2533158	2533529	GCTGAAGAAGATCACCCAAGTG	22	59.254	ACCCAGTATTGCCAACCTGG	20	59.960
Locus_1646	Chr07	351	2537754	2538104	AGCGACGATTGAAGCTGATTC	21	59.070	GATTGGCCTCAAAGCTGGC	19	59.485
Locus_1647	Chr07	423	2554365	2554787	TCACAGACCGATTCAGAGCTC	21	59.526	ATCACCAACTCCGACGATCC	20	59.540
Locus_1648	Chr07	310	2680790	2681099	CCTCTGGTAACGATCTCAAACCC	23	60.679	TGCAAATTATATGCTGGATCTTGCC	25	60.279
Locus_1649	Chr07	357	2836526	2836882	TCCAGCCTCGAGTTTACATGC	21	60.406	CCTCTCCCTCTTGTTCACACAC	22	60.549
Locus_1650	Chr07	344	2974693	2975036	CACAGTTGAAGAATGGAGAGCAG	23	59.564	CGAGTACAACATATGCATGCTCAAAG	26	60.996
Locus_1651	Chr07	322	3284505	3284826	CAAGTCCATTGTGCATCTCAGTG	23	60.120	GTCCAGTACCATCTCCTCCATC	22	59.369
Locus_1652	Chr07	350	3823676	3824025	TCAGAGTTTGGATGTACATATGAAGTC	27	59.018	TCCCTTGCATTTAATTGATCCTGAAG	26	59.903
Locus_1653	Chr07	416	3823146	3823561	TCAGAGTGCTTGTTCTTAATGCAAG	25	60.049	GCTCACTTAACAAAGACTCTGACTTG	26	60.293
Locus_1654	Chr07	533	3935826	3936358	GGGAGCTATGACAAGAGTCCAAG	23	60.431	ATGCCCATGATATTTGAAACTTTGATC	27	59.070
Locus_1655	Chr07	295	3937204	3937498	GCACACCTATTTCTCAGGCATG	22	59.643	TTTGAGGCCAAGGAAGACGG	20	60.251
Locus_1656	Chr07	456	3937771	3938226	AGGAGGCGCCAACTTTCAC	19	60.601	GGATGACTTGCGAGGGAATTC	21	59.057
Locus_1657	Chr07	486	4293891	4294376	CTTAAGAAATGGGAACTGGGTTTCTC	26	60.072	TCCTTGATAGGCTCCCTACATTTC	24	59.652
Locus_1658	Chr07	304	4524281	4524584	AGGCAGAGTCGATACAAGCC	20	59.538	CCACTGAATCCTTTGGTCATAGC	23	59.371
Locus_1659	Chr07	302	4523750	4524051	TTTGGCAAATCTTAGGTTGGACTC	24	59.477	ACCATGTGAACAGAGCCGG	19	60.003
Locus_1660	Chr07	301	4523308	4523608	CCTCGTGAGCATTGCATGG	19	59.274	TGTCAACCTGTCCTCAGAATTCC	23	60.245
Locus_1661	Chr07	533	4521695	4522227	AGAGTGGCCTGAAAGGATGTG	21	59.996	CATGACAGCACTCAATTGGGC	21	60.135
Locus_1662	Chr07	308	4520257	4520564	CCCGAGCAGATCCTTGCAG	19	60.523	AGCCCTGCACGGTATTCAAG	20	60.393
Locus_1663	Chr07	406	4528686	4529091	ACATGATCCCAAACAGGTTAAAGAG	25	59.288	CCTCATTGCTACACTTTCCAACTG	24	60.083
Locus_1664	Chr07	364	4529415	4529778	CCTGTGTATGTAGGCGCATAAAC	23	59.752	TGTTCACGTTCAATATGCAGCTAG	24	59.670
Locus_1665	Chr07	497	4530953	4531449	GTTACAGTGGGAAGCTATGACATC	24	59.188	TGCAGCAACAACAGCAGC	18	59.586
Locus_1666	Chr07	393	4670733	4671125	CGAGGCTGGAATCAACAATGG	21	59.597	CCATCCACTTTGATCTAGTTCCTCC	25	60.686
Locus_1667	Chr07	417	4957100	4957516	GAAAGGCCTTTGGAGCGAAG	20	59.476	GCCCTCCTTGGTACTTGTCC	20	60.035
Locus_1668	Chr07	377	4956418	4956794	GAATATCAATGGCGTCCTTCACC	23	59.749	CCTTGGGCCTCAGGTTGAG	19	60.002
Locus_1669	Chr07	381	4954647	4955027	AGCAGTAGTAGCAGAAGTCACTC	23	59.558	TTGGCATCCCTCTCTAGTTGTC	22	59.498
Locus_1670	Chr07	331	5192168	5192498	TGTGCTCCGATTTACCGATCC	21	60.202	TGTGGCATATGAAATAGGTAAACCTC	26	59.229
Locus_1671	Chr07	380	5188888	5189267	GCTGCTTTGCCTTCCTTTAAGATATC	26	60.734	CAACCTGTAAAGCTGCACTACC	22	59.516
Locus_1672	Chr07	300	6349857	6350156	TAGCCCAAATTGATTTAGAAGCGG	24	59.662	GCAGCTTGCTTGCTCTTGG	19	60.081
Locus_1673	Chr07	465	6348818	6349282	GGCTGCATGTGTCAGCTTG	19	59.788	TGGCATCAGCTTTGACTTGTTC	22	59.706
Locus_1674	Chr07	424	6347797	6348220	TGACGCTGTTTCAAGCAGTG	20	59.343	AGATCAACTGTGTGCAACCATC	22	59.184
Locus_1675	Chr07	339	6347349	6347687	GCAGGATCTTCGGGCATTTC	20	59.335	CCATGTCCACTTCATCCAACTG	22	59.249
Locus_1676	Chr07	403	6346934	6347336	GGAACTCTCGGTCTATGGAAGG	22	59.637	TCCTCTGGCGAATAACTCTGC	21	59.863
Locus_1677	Chr07	302	6651637	6651938	AGCACGGTCTATTGTGATGGAG	22	60.159	GTCAATCTTCATCTCCTCTTCAAGTTC	27	59.936
Locus_1678	Chr07	366	6655888	6656253	AACTTTGGATATCGACTTCACTGC	24	59.368	TGTCCTTGTCTGAGAAAGATTCTAATG	27	59.179
Locus_1679	Chr07	428	7630014	7630441	ACTTCAAGTTCCACAGACCCAG	22	60.159	GCTGATGAAGATCCATTATGTCAGG	25	59.588
Locus_1680	Chr07	328	7629319	7629646	CCTCGGCCTTCTAAAGCAATTG	22	59.902	ATGCATCATATTTAGCACTGTTGAAAC	27	59.296
Locus_1681	Chr07	295	7631051	7631345	GACCTCTTCATTGACTTCAGTAGACC	26	60.847	AAGAAGGAATTGAAATCATTCATGAGC	27	59.020
Locus_1682	Chr07	346	7665448	7665793	ATCACCAACCGCGTGACC	18	60.358	CTTACTATGCCCATGTGGTTCG	22	59.128
Locus_1683	Chr07	301	7822959	7823259	TCCTTTGGAGCAGGATCGAAC	21	60.066	TGGACGAATATCACTTCCGTTTACTC	26	60.899
Locus_1684	Chr07	322	7825987	7826308	GGAAATTTCCTTACCAGTTTGAGCTC	26	60.571	AGCTTAAGAAAGAAGAAAGGCTGC	24	59.783
Locus_1685	Chr07	365	7821942	7822306	GATTTGCACAGGGCCACG	18	59.432	CTCATGAATCTATTCCCTCCAATATCC	27	59.008
Locus_1686	Chr07	304	7910550	7910853	CCTCACAGATTTGTTGCAATGTG	23	59.015	GGTAGAAGTTCTTGCCAGGTTG	22	59.186
Locus_1687	Chr07	300	7910906	7911205	TCCTTGCCAGAGCTTCTTCATC	22	60.356	GCAGATGGCTAGGAATCTCACAG	23	60.803
Locus_1688	Chr07	466	7911372	7911837	ATGTTGAACTGAGGCAGAATATCTTTC	27	59.933	TCAGTAGAGTTGCTATAAATCCAGCC	26	60.463
Locus_1689	Chr07	341	7941508	7941848	CAAGTTGGTGGCCACATGG	19	59.333	GGCACTTGGTGATATACTGTTCAG	24	59.428
Locus_1690	Chr07	363	8052330	8052692	GACCCTTCTCAGGTATTCATTCATTC	26	59.515	CCCTCTCTGTTTGCTCCTGTAC	22	60.354
Locus_1691	Chr07	307	8100183	8100489	GCCTACTTATCCACCGTTGACC	22	60.741	GCTCTCTTCTGCCACCGTG	19	60.740
Locus_1692	Chr07	436	8679550	8679985	GCCTCCTAGAATACGTCCACTC	22	59.706	AACATTTGGTAGTTGATACTCCGC	24	59.366
Locus_1693	Chr07	483	9362587	9363069	TGTTCGGACGACAAGCTCC	19	60.007	GCAGCAGAAGCATGATTGGTG	21	60.469
Locus_1694	Chr07	319	9364092	9364410	GCATTGTTCAAGAGCAAATACCTTAAC	27	59.938	TGACTGCACCGTAATACAGAGC	22	60.417
Locus_1695	Chr07	420	9425663	9426082	TCGCTATCCAGAACTGCATGAG	22	60.224	GCGTTGAAATCGAGCATGTGG	21	60.792
Locus_1696	Chr07	341	9516763	9517103	GATGCGAGTTTGTGTCTGTGAG	22	59.843	CCCTTCTCCTTCTGTTTCTTAAGC	24	59.302
Locus_1697	Chr07	471	9517158	9517628	AGGTATGACCAGTATCCTTTGGG	23	59.283	ACCACCACTAAACCACTTCTGAG	23	60.181
Locus_1698	Chr07	342	9575329	9575670	TCAAGACAGATCCCAGTGGAC	21	59.097	TGTGCCTTTGCCTGAATGTC	20	59.039
Locus_1699	Chr07	345	9578147	9578491	GCGATTATGTACAAAGTTGGGTGC	24	60.964	GTCCGGGTTGAATGCACTG	19	59.124
Locus_1700	Chr07	318	9743960	9744277	AACGATCACAACATAGCCAAGC	22	59.580	TATCTTCGCTTCCCTGCAGC	20	60.179
Locus_1701	Chr07	336	9744984	9745319	TTGAATTGATGAGCAGGCAGC	21	59.525	TTAGCCATGCTGCCAGGTAC	20	60.107
Locus_1702	Chr07	311	9745348	9745658	CTCATGGAAGATGCTGCAACAG	22	59.902	AGAGCCTGGATGATGCCTTG	20	59.817
Locus_1703	Chr07	386	10917914	10918299	TGGCCGATCTTTCCTTGGTG	20	60.322	TGGATGATCTTGAGGCCAACC	21	60.064
Locus_1704	Chr07	391	10918367	10918757	ACTGGAAGGCCTTGAGAGAAG	21	59.372	CTTGCCATCCGGTCAGTACC	20	60.462
Locus_1705	Chr07	317	10990515	10990831	CACTCTAACCGAAACAAACAACAGG	25	60.729	GCGAGGTGAGGAAGGATCG	19	59.933
Locus_1706	Chr07	318	10991824	10992141	GGCGAGGTTGGATCTCAGTG	20	60.461	CATTGATCGAAGAGTGCATTCCG	23	60.303
Locus_1707	Chr07	389	10992277	10992665	CCTTTCTTGAGGCTTTGAGGC	21	59.457	CCAGGCTACTTGAGGACCAG	20	59.461
Locus_1708	Chr07	352	11067616	11067967	CAAGGCTGTGGCACAAGC	18	59.662	GCCTCAGTATATCTCCTTGAAGACC	25	60.279
Locus_1709	Chr07	420	11462864	11463283	CAGGGTAATAGTTTGGAAACCAGTC	25	59.585	GCATTGGCTTCTAAGTTGGAATAACC	26	60.901
Locus_1710	Chr07	337	11463889	11464225	GCTCCAATCTGTGAAGTGCATC	22	59.903	TGCGGAAGGACTTCTCTGTTG	21	60.270
Locus_1711	Chr07	327	11464900	11465226	GAGGAGGCTGCAGCAGAG	18	59.813	ACCAATGTTGCCTTGTGCTTG	21	60.203
Locus_1712	Chr07	448	11468113	11468560	GGAAGCTGCATTCATAGTTACATTTG	26	59.306	CTATGGCATAAATTGATGTTCAAGGC	26	59.356
Locus_1713	Chr07	299	11469905	11470203	TTTCGGAGGTGACTTTCCGG	20	59.966	ACAGGTCCACCTTAGATAGTAATGG	25	59.397
Locus_1714	Chr07	309	11789801	11790109	TCTGCTTGTGTTTGGAACGC	20	59.620	GCCTTCTAAGAAGTTGAACAGGG	23	59.246
Locus_1715	Chr07	467	11934978	11935444	CTGAGGCTCAGCAAGATGTTG	21	59.262	GTCTTCGCTTGTCCATCAGC	20	59.276
Locus_1716	Chr07	356	11934497	11934852	AGCTTCAGGTGCTGGAACTG	20	60.251	TTTGCCACATCTGCTGCTG	19	59.039
Locus_1717	Chr07	321	11934017	11934337	TTCATGATTGCTGCACCTTGG	21	59.453	GAGGCCCTCGTTTCTCCTG	19	59.781
Locus_1718	Chr07	295	11933565	11933859	AATATGTGAATGGCAAGGCAGAG	23	59.365	ATGGCCATGATCTGCAATTACC	22	59.105
Locus_1719	Chr07	343	11932465	11932807	AATGGGCTCAATTATTTAAATGGTGAC	27	59.013	TGCAGCATTCCCATTGTTCATC	22	59.833
Locus_1720	Chr07	340	12906261	12906600	ACCCTTTCATCTTCATATTGATGTGC	26	59.960	CTGTGCAAACTCCAGCATTACC	22	60.095
Locus_1721	Chr07	401	12905855	12906255	GCTTGTCTTGTCATGATGGCC	21	59.866	ATTGGAATGGTGCAACTAGCTTAG	24	59.358
Locus_1722	Chr07	315	12904198	12904512	CTCGTCCTTTATTACAGATTCCAAGAG	27	59.563	TTGCTCTGAACATATATTCTTCCCAG	26	59.006
Locus_1723	Chr07	342	13071905	13072246	GGAAGTGGAGGAGCTACCAG	20	59.173	TCATCCCAAGTGTCGTCCC	19	59.020
Locus_1724	Chr07	305	13300426	13300730	TGTGGCAGCTCGCTGTAC	18	60.048	TCGTAAGTGCACCGGACTTG	20	60.319
Locus_1725	Chr07	304	13827379	13827682	AGCAAGTTACAGCTTAATGACTGTC	25	59.590	ACCGAATTCAACGTAAATGCCTG	23	60.120
Locus_1726	Chr07	447	13828177	13828623	TCAGAGTCGGACAACAATAACATG	24	59.071	GGGTTTCCTTCAACAATTGATAGGG	25	60.105
Locus_1727	Chr07	301	13826927	13827227	GCAGAGGGAAGTGGTGTGC	19	60.969	AGAGCATACGTATGGCCAACC	21	60.203
Locus_1728	Chr07	294	13981611	13981904	GGCAATAGTTTATATGCAAAGTTGGTG	27	59.777	AGAAATCTTTGCCATGCACATCG	23	60.428
Locus_1729	Chr07	315	15470127	15470441	CGATTTGTTCGGCGACATCG	20	60.314	CCACAATTCTAGCCCTAGTCTTACC	25	60.453
Locus_1730	Chr07	301	15469566	15469866	TGGTCATTGTGGAAGATACCAATG	24	59.051	CCATGACAACTGCTTCAGCC	20	59.475
Locus_1731	Chr07	302	15469071	15469372	AATGCACCTTTCTTCATTTCACAGG	25	60.510	CGTCTATCAACTCACACCTCCC	22	60.159
Locus_1732	Chr07	342	15661427	15661768	GAGCTATGTATGACAAGTAACCAGC	25	59.536	CGAGGCTCACTACCATTCACC	21	60.472
Locus_1733	Chr07	497	15678166	15678662	CTTGCTTTGCAGCCTGTGAG	20	60.039	ACTGGCTAGTCTCTTCTCAAACTG	24	60.022
Locus_1734	Chr07	374	17144674	17145047	GCGTGTTTGCAGGTTTGTTC	20	59.079	TGTCGTGATTGAGCATTGCAC	21	59.803
Locus_1735	Chr07	303	17222630	17222932	AATCGGTTGATTAAGTTGCCCTC	23	59.305	GCAGAATGCAGCTTGGAGAAG	21	59.867
Locus_1736	Chr07	370	17500994	17501363	AGCAGGTATACATTACAGCAGGG	23	59.928	TCTTGGATTGCTGTGGCCAG	20	60.610
Locus_1737	Chr07	422	19151794	19152215	AATCCCTTCTGTGACTTTCTTGC	23	59.177	AGCTTCCACACCAACTCGTC	20	60.250
Locus_1738	Chr07	375	19692661	19693035	CTGCAGGAAGGAACAGGTTTG	21	59.389	CCTGCTGTGCACTTGCTATG	20	59.549
Locus_1739	Chr07	535	19751193	19751727	GATTGAGCACCCAACAGCAC	20	59.758	AGTAGAACTTGGGCAGGCAC	20	59.963
Locus_1740	Chr07	522	20503958	20504479	GGCAGTCAAATCCACGATTCTG	22	59.904	CTAACTGGCGGTTAAGCGC	19	59.286
Locus_1741	Chr07	305	20503372	20503676	GATTGATGGTGCAAGTGGCC	20	59.826	TAGCTGCTTCATTTGAACTTCCC	23	59.241
Locus_1742	Chr07	302	21603708	21604009	ATATCTTTGTGATGACTGATCTTCCTG	27	59.068	GCAGTCCCAACAAATCCAAGAG	22	59.770
Locus_1743	Chr07	322	21676044	21676365	CACAGCCGAGGTTCATTCAC	20	59.201	GAGGCATCATGGCAAGATGC	20	59.686
Locus_1744	Chr07	306	21673475	21673780	CCTGGTGCAGAGACAGGTG	19	60.004	TTCAACCATTCCCGCCTCTC	20	60.035
Locus_1745	Chr07	419	21682272	21682690	AGCTTCATGACTTGCACCAAC	21	59.389	TGGCAACATGGTCCATTTGG	20	59.025
Locus_1746	Chr07	371	21681452	21681822	TGCAAAGCAAGCAACTGTATCC	22	60.030	TGGCATTCCAAAGCAATGACC	21	59.724
Locus_1747	Chr07	323	21680758	21681080	TGGTCAACTTTGTTGTCAGTTCTG	24	59.844	CCTTGACTTTGGTGCACAGC	20	59.969
Locus_1748	Chr07	321	21678890	21679210	GGCAAGAATCAAAGTCAACTAGTTTAC	27	59.196	ACTTCTATTCATGTCCCTAGCTGC	24	60.202
Locus_1749	Chr07	301	22990660	22990960	TGGAGGACTAAGGGAACACTTG	22	59.362	ACCTGTCAAATCACTTGCATCTG	23	59.495
Locus_1750	Chr07	301	22991466	22991766	ATGGACTTAAATGGATCATCAAGGC	25	59.462	TCCCACACCATTGACTGAGC	20	59.963
Locus_1751	Chr07	337	22992487	22992823	GTCCTTGCAGGTAAACGTAACAG	23	59.814	GGAGTGACAAGTTCCACATTCATG	24	60.083
Locus_1752	Chr07	369	22993531	22993899	TTGATAGCCCTCAGTTCAGAGAG	23	59.296	ACCTGGAAAGCTTCGAGTCTC	21	59.726
Locus_1753	Chr07	367	23013662	23014028	CCTGATGTTCCTTCTGGTTGTG	22	59.184	GGGTTGAGCCACACTAGCTG	20	60.675
Locus_1754	Chr07	307	23403628	23403934	CCAAGCTCTCTGAGGTATGATTGG	24	60.743	TGGACATCACATTGCCAATTGC	22	60.354
Locus_1755	Chr07	367	23401327	23401693	TGTGGAGGCAACACTGGTG	19	60.153	GCAGTAGCACAGGACCGG	18	60.126
Locus_1756	Chr07	301	23400531	23400831	TTAGTGAGGAAGCAATCGTTACAC	24	59.073	ATAAACCTGGTAATTCCAAGCTGC	24	59.598
Locus_1757	Chr07	314	23399743	23400056	ACCAGATCGAAAGTCCAGGAG	21	59.172	AGCCCTTGTATAAATGAACCAAGAAC	26	59.847
Locus_1758	Chr07	309	23397412	23397720	TTGATGTGCCTTGCTGAATGC	21	60.067	CCATCAGTTATGCTCCGCCC	20	60.886
Locus_1759	Chr07	302	23397077	23397378	TCCTTGACTCTGCTGCTTCAG	21	59.998	AAACGACCCAAGAAACAACAGC	22	60.159
Locus_1760	Chr07	312	24731481	24731792	TGGATTATCCTACTTGAGCAGTATTTG	27	59.066	CCGACAGTCTCCCAACCATC	20	60.108
Locus_1761	Chr07	407	24966704	24967110	ACTGCCTAATTTCATTGGAGCAC	23	59.555	AGACTCAAACGGACACCTGC	20	60.250
Locus_1762	Chr07	451	24963958	24964408	ATGGAGGTTTGCCAAGTTAAAGG	23	59.422	TCCTCCTCATTTCGGGCTTTG	21	60.340
Locus_1763	Chr07	381	25506794	25507174	GCAGCTTAAGGCAAGTGTCC	20	59.476	TGCAGTATACCAGACACAAGGG	22	59.764
Locus_1764	Chr07	301	25562516	25562816	TGTTGGACAGAAGGACAAATTCTC	24	59.178	GGTCAACAAGCTTCAATATGGTGATAC	27	60.680
Locus_1765	Chr07	381	25564057	25564437	TCTTACTAGTTCTACAAGGTAAAGCCC	27	60.094	TCGTACCTTGCCATTCCCATAC	22	60.159
Locus_1766	Chr07	290	26882164	26882453	ACAATCGGATCATAGTTCATCCAAG	25	59.006	TCTCCTTCAATGCCAGATCCAC	22	60.093
Locus_1767	Chr07	300	26939534	26939833	GCCAGGTTCTGCAGAGGAC	19	60.377	CCTTCTCATTCCAGCGCTCC	20	60.813
Locus_1768	Chr07	435	27625662	27626096	AGGCTTCTCTGTCCCATAACATG	23	60.118	TGGCTTCAACTCCGGAATCC	20	60.035
Locus_1769	Chr07	305	28152084	28152388	AGAGTTCACCACAAATACCCAGG	23	60.245	TGGTCGCTGCTACAATCTCC	20	59.824
Locus_1770	Chr07	380	29397892	29398271	TCAACCTTCTGAAGCTTGCAC	21	59.050	GAATCTGAGAGAGACTCCACTGATG	25	60.221
Locus_1771	Chr07	315	29396817	29397131	AAATCCAGTCACTTTGGTAAATGAAAC	27	59.074	CGCAGAAAGGGACAAATCAAATG	23	59.078
Locus_1772	Chr07	352	29439059	29439410	CCTGAGCCTTCTATTCTCAATGTAAG	26	59.295	TCAAGCCACAAACTGTCCTAATAAC	25	59.528
Locus_1773	Chr07	327	29456569	29456895	AAATGTCATATCCAATTTGCTTATGGC	27	59.341	AATCAACAGATCTAAGGTTCAGCAG	25	59.121
Locus_1774	Chr07	302	29459227	29459528	GGTGTTGCAAATTTGGTTTCTCG	23	59.755	AACCAGCTTCCTTTGCAAGC	20	59.610
Locus_1775	Chr07	330	29454568	29454897	ATCTCCGATTCTCAGCCGC	19	59.634	GAGGCAATGCGGAAGAAGAAG	21	59.600
Locus_1776	Chr07	362	29847016	29847377	AGTCCTGAAGCTGGAAGTGG	20	59.310	GGTGCAGTACTTACAGGTTAATTTCC	26	60.128
Locus_1777	Chr07	362	29845982	29846343	TGTTCCCATCGTCCTTGACC	20	59.676	CCAAAGGCTCAATACCTCCTCC	22	60.422
Locus_1778	Chr07	424	29845276	29845699	CCCTCCCACTGTTACATCCC	20	59.453	CATGCCCTGCAGCTTTGG	18	59.423
Locus_1779	Chr07	319	29878288	29878606	TGAAGGCTTCACCATAGACCTG	22	59.763	ACCTGCTCACTGAAGATCGC	20	60.108
Locus_1780	Chr07	306	30311394	30311699	GTTGTGAGCATGCTAAAGGGTAC	23	59.873	GAAGGTTCTTGAGAATTCCTGCTC	24	59.605
Locus_1781	Chr07	444	31797040	31797483	TGTGACAAGCTCCATACAGAGAG	23	59.806	GAAGCTGAGCCAATAGAACCATC	23	59.437
Locus_1782	Chr07	308	32471959	32472266	CGATTGCAGCTGGGAATTACC	21	59.665	TAGTTTGGGCCAAGACGGTG	20	60.251
Locus_1783	Chr07	408	32473001	32473408	GCAACCTGGAGAGAGATACAGATC	24	60.262	AAAGCTTGGCCTCACATTGAG	21	59.109
Locus_1784	Chr07	439	32629190	32629628	GGTGTTTGATCCTATACTTTCTTCCAC	27	59.934	TCAAACCCGTCAGGAATTTGTG	22	59.379
Locus_1785	Chr07	324	33037440	33037763	ACTAGTCTCATGACCGCACG	20	59.548	TTGTGCGTCTTAAATGAGCTCC	22	59.258
Locus_1786	Chr07	344	33037068	33037411	AGTCTTGGCGTAAAGTTGCATC	22	59.516	GGCTCATCCCATGGTCCAAG	20	60.467
Locus_1787	Chr07	333	33036679	33037011	GCTGCCTTTGGACTTTGGG	19	59.332	TCCAGTCCATTGGAGCATCAG	21	59.789
Locus_1788	Chr07	307	33064372	33064678	ATGGACTTTGTGATAAGATGCAGG	24	59.114	GCACATCAGTCTGTTGCTTAATCAC	25	60.898
Locus_1789	Chr07	407	33773117	33773523	AGCTATCTCCAATGTTGCAACAAC	24	60.083	TGATATCTGGAACTTGTTGACATCATC	27	59.503
Locus_1790	Chr07	385	34602803	34603187	CCGAGAACCATGCTTTGCG	19	59.865	TCATATTTGAGAGAGAGAAGAGCAAAG	27	59.019
Locus_1791	Chr07	423	34953612	34954034	TGGACGAGTACTCATTTAGCTGG	23	59.869	TCGCTGATAAGAGCACCTGG	20	59.538
Locus_1792	Chr07	387	34955874	34956260	TGGCCCGAGCACTTTGTAAG	20	60.605	CGCCATTTCCAACTACTATGCC	22	59.709
Locus_1793	Chr07	327	34957320	34957646	CAGACTGACCTGGCCCTTAC	20	59.749	AGACTTACTAGTGTACCAAGCGC	23	60.120
Locus_1794	Chr07	359	34957722	34958080	TGCTCTGGGTAATGTATGCAGG	22	60.159	ACACCTAGTTGCCATGTGGG	20	59.962
Locus_1795	Chr07	365	34958808	34959172	AATTGTAGCCCTTTCCGATGAAC	23	59.305	GCACTCTTTGAAGCTCAACTCC	22	59.775
Locus_1796	Chr07	341	34959829	34960169	TTGGCCACCAGGTATGATGC	20	60.396	CAGTTCTGCAGGTCTCATTTCTG	23	59.564
Locus_1797	Chr07	512	34991494	34992005	ATACTGAAAGGTTTGTTCCTGCTAG	25	59.060	TGCGCCTACAATGAAACCAC	20	59.122
Locus_1798	Chr07	301	35116119	35116419	GACTGTCAACAGATTGCAGGAG	22	59.259	TCCAACTGCTTCCTCCCAAG	20	59.598
Locus_1799	Chr07	286	35482235	35482520	CTTGGTGGCATCTTTAAATCCCTTG	25	60.625	AGTGTCAAGGGAGCCGATG	19	59.401
Locus_1800	Chr07	337	35492219	35492555	GGGCGTTAGAATTGGCAGTTTC	22	60.415	CTGGCAACACTAAGATCTGTGTC	23	59.318
Locus_1801	Chr07	464	35714311	35714774	TCAAGGTCTATAAGCGAGGACTC	23	59.116	TCTCCAAACTTGAGCCGGATG	21	60.339
Locus_1802	Chr07	302	36588900	36589201	GCTCGCTAGCTCTGTTTAACAAG	23	59.939	CCAAATTTGGCACAGGTAGACAG	23	60.057
Locus_1803	Chr07	446	39357275	39357720	AGTATTGGGACGAAGACGAGTTC	23	60.120	GAGATCAAATCGTGGCGGC	19	59.356
Locus_1804	Chr07	439	39579942	39580380	GCTTTGGAATTCCTTCAGGGAC	22	59.506	GCACCTAGGAATTCAATGGCC	21	59.317
Locus_1805	Chr07	403	39580521	39580923	TGTGCTTGATGACCTCCTCTC	21	59.448	AGTGCAGCAGTAGCAGATGAG	21	60.135
Locus_1806	Chr07	281	40645955	40646235	AGCATTTGGTGGTATTGATGGATG	24	59.657	TGTCCGAGCTGTTGGTGTAAC	21	60.539
Locus_1807	Chr07	317	41639832	41640148	CTGATGAAGCTGTTCGAGATCG	22	59.212	ATTTCATTGAAGCAGTGGCAGAG	23	59.807
Locus_1808	Chr07	302	42845943	42846244	TGATGGCTGGGACAATGAGC	20	60.395	CCGGAATACCCTCTGTAACATCC	23	60.244
Locus_1809	Chr07	351	44214165	44214515	GAGCTTTGATTTGGGTTGCAAAG	23	59.504	GCAGGTAGCTCTTCCTCCTTAG	22	59.636
Locus_1810	Chr07	298	44213342	44213639	AGCATAAGATGAGGGAATTCTGGG	24	60.203	GCTCCTGACGCCATCCTTC	19	60.523
Locus_1811	Chr07	316	45044108	45044423	GTCAGCATGGACCAGAGACC	20	60.108	AGGGTAAAGTGAGGACACCAG	21	59.021
Locus_1812	Chr07	330	45928758	45929087	ACCTTGTAGCATGAAGTTGAACTTTC	26	60.239	ACCTTTCCAAACTCTGTCGTTG	22	59.057
Locus_1813	Chr07	301	49552639	49552939	CAAGAGAACTGCCGTTTCTAGTG	23	59.570	AGGCCAGCAACACTCACAG	19	60.228
Locus_1814	Chr07	419	49570920	49571338	GAATTTGCCACTGCCAGCTC	20	60.109	TTGCAAACGCAACTGCCG	18	60.278
Locus_1815	Chr07	428	49571391	49571818	TGATGCACTCAGGGAGCTTTAC	22	60.355	TACACCACCTTCACGACTGC	20	59.967
Locus_1816	Chr07	488	49572048	49572535	ACCATGCCGAGCTCCATTAAG	21	60.476	TCTTACAGTGGCAGCACTCG	20	60.038
Locus_1817	Chr07	360	49742577	49742936	GGATGCTAGGGAGTCATCATCC	22	59.764	CCCACCATTTCTCAGGCACC	20	60.967
Locus_1818	Chr07	364	49742058	49742421	ACTTCCAAGTGGATCCTTCTGC	22	60.291	TTCACAGCCTGCAACATGTG	20	59.330
Locus_1819	Chr07	489	49740694	49741182	TTGGCCCTTATATGTGTGCTTTC	23	59.301	GCCTGCTAGTGTGCAATTGAG	21	59.868
Locus_1820	Chr07	299	51786871	51787169	CCACTTCGTACCCATCTCTCAG	22	59.900	CCCTCTTTGACATACCAGTAGGC	23	60.432
Locus_1821	Chr07	444	52711649	52712092	CTTGTAGTTTCCTTGGCTGATGC	23	60.120	TATTCGTGGACTGATGCCTCC	21	59.587
Locus_1822	Chr07	443	53921856	53922298	TGCCATGTTAGGGTTCTTCCTTC	23	60.561	GTCCTGGATCAGCCACTGG	19	59.777
Locus_1823	Chr07	333	54252229	54252561	CGAAGTATTGCACAAATGAAGGTG	24	59.147	TGAGGAGCTATAGCCAGATTGC	22	59.699
Locus_1824	Chr07	294	55497595	55497888	TGGACGCCTGACATAAGAGAG	21	59.249	TGATATGCATGAATGGCCAAACAG	24	60.202
Locus_1825	Chr07	316	55491207	55491522	CTTCCTTGTAGTCCAGATTCTCTTTC	26	59.184	GCAGCTAGCACTTGGTGTAATC	22	59.647
Locus_1826	Chr07	404	57617448	57617851	ATCCACGGGTAAGTGCATGC	20	60.748	GAAGCAAGTGCACCTTTCTCC	21	59.732
Locus_1827	Chr07	390	57618551	57618940	TGGAACTGTTTACGGTCCTCC	21	59.655	CAAGATCAAGAGGTGCACGC	20	59.555
Locus_1828	Chr07	331	57618941	57619271	TTACCAGGGCCTTGACCTTC	20	59.303	TGCTCGTCACTCTCACTTCC	20	59.401
Locus_1829	Chr07	527	57615681	57616207	GAGTCGGCTGATGGCACTC	19	60.520	TCAGCATTTCCACATCAACAGC	22	59.770
Locus_1830	Chr07	538	57616230	57616767	GGAGTTGATGCAGTAGTCCAGG	22	60.419	GGGAGACTGGCTGACTTTGG	20	60.322
Locus_1831	Chr07	329	57685048	57685376	TGGAGGCGATAGAACAAGTTGG	22	60.355	GCTGGCACCTGCATAAATAGTC	22	59.708
Locus_1832	Chr07	408	60344818	60345225	TGTGAGCCGAGTCCAGGG	18	60.997	TTCCTGCACAACATATGCCATAG	23	59.115
Locus_1833	Chr07	378	60343928	60344305	TCAACAATTAGCATGCAAACTGTTC	25	59.309	GAATCTGTCTGAACCTGTCAACC	23	59.251
Locus_1834	Chr07	415	60727159	60727573	TGGTTTGAGCGTGGCCAC	18	60.905	TCGCGAGGACACGATTATACTC	22	59.777
Locus_1835	Chr07	298	60726838	60727135	GTGATGGTCTTGTGGCTGC	19	59.121	GACAAGTCCAAAGGCAGATCTTC	23	59.562
Locus_1836	Chr07	352	60725119	60725470	ATTTGTCCCACCATCTATTGCTG	23	59.044	TTGCAAGCAGTTGATAAGGCC	21	59.454
Locus_1837	Chr07	421	60723771	60724191	TGATGTGTTGTACTGAGAGAGATGG	25	60.106	TCCAAACTGTAAGTCCGGCG	20	60.320
Locus_1838	Chr07	324	60723261	60723584	AAGCAGGTTTGTTTGTTGTTGC	22	59.258	CGTTACATTTACCCACCGAACC	22	59.584
Locus_1839	Chr07	464	61830609	61831072	ATGTGGAAGCTGAACAAGTCAATTG	25	60.508	AATTCAATCAGGCAGTGAACAGAG	24	59.542
Locus_1840	Chr07	472	61829334	61829805	GCTCAGAGCTTGTGAACTTTCTG	23	60.059	CAGCGACAGTTGCATTCTCAC	21	60.136
Locus_1841	Chr07	350	61828927	61829276	ATGTCGATTGGGATGGGCC	19	59.849	ACAACTGCAGATACAAGCCTCC	22	60.617
Locus_1842	Chr07	344	61827087	61827430	GTCAGTACTTCCTGGACCTACAG	23	59.556	TCCTGATTCATCGAGGTCATACC	23	59.426
Locus_1843	Chr07	313	63734311	63734623	CCTTTGGAGTGGCAACGATG	20	59.477	GGAGTCGCATCTCAGGTTGAG	21	60.471
Locus_1844	Chr07	318	63735264	63735581	ACTTGTGAAAGTGATTGAGGTCG	23	59.190	GCTCCATGGACTGTACGTGTC	21	60.736
Locus_1845	Chr07	350	64173164	64173513	GGCACTCGGGTTCAAGAAAG	20	59.125	CAGAGCATTTGGTGGTGGAAC	21	59.729
Locus_1846	Chr07	299	65825133	65825431	GACTTATATATTGGACTGCTCACTCG	26	59.196	CAGTGGAAGTAACATATACGAACTCAC	27	59.780
Locus_1847	Chr07	300	66501325	66501624	TATCAGGCAGGCATAGTTCAGC	22	60.224	TAGCGTCTGACACCACCATC	20	59.469
Locus_1848	Chr07	300	66502659	66502958	TGGATTCCAGCAAGTTCAGTTG	22	59.113	CTAATGGAGTTGGGTCAAGACAAC	24	59.544
Locus_1849	Chr07	300	66813580	66813879	GATGATGACTTCTCAGAATTGGGATC	26	59.572	GCTGCTTTCTAACGGCACTC	20	59.556
Locus_1850	Chr07	301	66813907	66814207	TGGGTAACTCTAATCTAACCGCC	23	59.614	CACTCTCTAAACATGCACATTGAATAC	27	59.093
Locus_1851	Chr07	383	66815970	66816352	CAGAGGACTCAGATGACTCTCG	22	59.386	GAGCATGGCCTCTCCTCG	18	59.579
Locus_1852	Chr07	381	66814733	66815113	GGAAATACTAGTCCTGCTGCAAG	23	59.126	TGTGAGGTGGAGATGATATTGGTG	24	60.142
Locus_1853	Chr07	345	66824858	66825202	ACTGAGTTGAAGATCGATCGATTTG	25	59.482	CGTCGTGCAGTACTAGTGGG	20	60.179
Locus_1854	Chr07	380	67033215	67033594	AGGAGCTATGACTTCGACAACTG	23	60.119	TCTTGTCCACCACCGAAACG	20	60.531
Locus_1855	Chr07	301	67034425	67034725	CAGTGTGTGACCAAGGCTTG	20	59.335	ACCACTCACAAAGCTGTTGC	20	59.259
Locus_1856	Chr07	413	67040233	67040645	TGCATTCATTCAATTTGTTGGAAAGAG	27	59.828	TTCAACTTATCTGCAATCTCTCTTCTC	27	59.236
