# Supplementary material for: Identification and assessment of variable single-copy orthologous (SCO) nuclear loci for low-level phylogenomics: a case study in the genus Rosa (Rosaceae)
Source: BMC Evol Biol. 2019 Jul 24;19:152. doi: 10.1186/s12862-019-1479-z (PMC6657147; doi:10.1186/s12862-019-1479-z)
Supplement: Supplementary file 3 — : Sequences of the 1856 SCOTags across seven Rosaceae outgroups and 12 Rosa species. Raw fasta sequences associated with the 1856 SCOTags per species. These sequences correspond to either target-assembled SCOTags from whole genome shotgun Illumina paired-end reads or SCOTags that were found in already assembled datasets. (TXT 11170 kb) [file 12862_2019_1479_MOESM3_ESM.txt]

>Locus_0001_Potentilla_micrantha
AAGAGACGTATAGGGAAGACGAAGGGGTCCAAAGCCAGAAAGAAAGCGAAGAAGATGCCG
CACGCTTCAGACGGAAACAGAGCCATGAAGCCCAAGAAGATTGACCCCAAAATGAAGAAG
CTTTATCGAAAACGGGCCAGAGAGTACGATTCAGATGAGGAAGAGGAGAGTGGTGGGTCT
GAGGAGGAAGAAGAAGAGAGAGAAGCAAAGCAGAGGCTTGAAGCGGAGAATGGGTTCTCG
GATGGTGAGGAAGACGATGAAGTTGAGCCCGGAATTACG
>Locus_0001_Rosa_OBH
AAGAGGCGAATAGGGAAGACGAAGGGGTCTAAGGCCAGAAAGAAAGCAAAGAAGATGCCG
CACGCGTCGGACGGAAGCAGAGCCATGAAGCCCAAGAAGATTGACCCGAAAATGAAGAAG
CTTTATCGAAAACGGGCCAGAGAGTACGATTCAGAGGAGGAGAAGGAGGAGGAGAGTGGT
GGGTCTGAAGAGGAAGGAGAAGAAAAAGAGGCGGAAGCTAAGGAGAGGCGTAAAGCAGAG
GAAGGGTTCTCGGATGATGAGGAAGACGATGAAGTTCAGCCCGGAATTACG
>Locus_0001_Rosa_arvensis
AAGAGGCGAATAGGGAAGACGAAGGGCTCTAAAGCCAGAAAGAAAGCAAAGAAGATGCCG
CACGCGTCAGACGGAAGCAGAGCCATGAAGCCCAAGAAGATTGACCCGAAAATGAAGAAG
CTTTATCGAAAACGGGCCAGAGAGTACGATTCAGAGGAGGAGAAGGAGGAGGAGAGTGCT
GGGTCTGAGGAAGAAGGAGAAGAAAAAGAGGCGGAAGCTAAGGAGAGGCGTAAAGCAGAG
GAAGGGTTCTCGGATGATGAGGAAGACGATGAAGTTCAGCCCGGAATTACG
>Locus_0001_Rosa_chinensis
AAGAGGCGAATAGGGAAGACGAAGGGCTCTAAAGCCAGAAAGAAAGCAAAGAAGATGCCG
CACGCGTCAGACGGCAGCAGAGCCATGAAGCCCAAGAAGATTGACCCGAAAATGAAGAAG
CTTTATCGAAAACGGGCCAGAGAGTACGATTCAGAGGAGGAGAAGGAGGAGGAGATTGGT
GGGTCTGAGGAGGAAGGAGAAGAAAAAGAGGCGGAAGCTAAGGAGAGGCGTAAAGCAGAG
GAAGGGTTCTCGGATGATGAGGAAGACGATGAAGTTCAGCCCGGAATTACG
>Locus_0001_Rosa_gigantea
AAGAGGCGAATAGGGAAGACGAAGGGGTCTAAGGCCAGAAAGAAAGCAAAGAAGATGCCG
CACGCGTCAGACGGCAGCAGAGCCATGAAGCCCAAGAAGATTGACCCGAAAATGAAGAAG
CTTTATCGAAAACGGGCCAGAGAGTACGATTCAGAGGAGGAGAGTGGTGGGTCTGAAGAG
GAAGGAGAAGAAAAAGAGGCGGAAGCTAAGGAGAGGCGTAAAGCAGAGGAAGGGTTCTCG
GATGATGAGGAAGACGATGAAGTTCAGCCCGGAATTACG
>Locus_0001_Rosa_laevigata
AAGAGGCGAATAGGGAAGACGAAGGGGTCTAGGGCCAGAAAGAAAGCAAAGAAGATGCCG
CACGCGTCAGACGGCAGCAGAGCCATGAAGCCCAAGAAGATTGACCCAAAAATGAAGAAG
CTTTATCGAAAACGGGCCAGAGAGTACGATTCAGAGGAGGAGGAGGAGGAGGAGGAGAGT
GGTGGGTCTGAAGAGGAAGGAGAAGAAAAAGAGGCGGAAGCTAAGGAGAGGCGTAAAGCA
GAGGAAGGGTTCTCGGATGATGCGGAAGACGATGAAGTTCAGCCCGGAATTACG
>Locus_0001_Rosa_majalis
AAGAGGCGAATAGGGAAGACGAAGGGCTCTAAAGCCAGAAAGAAAGCAAAGAAGATGCCG
CACGCGTCAGACGGCAGCAGAGCCGTGAAGCCCAAGAAGATTGACCCCAAAATGAAGAAG
CTTTATCGAAAACGGGCCAGAGAGTACGATTCAGAGGAGGAGGAGAGTGGTGGGTCTGAA
GAGGAAGGAGAAGTAAAAGAGGCGGAAGCTAAGGAGAGGCGTAAAGCAGAGGAAGGGTTC
TCGGATGATGAGGAAGACGATGAAGTTCAGCCCGGAATTACG
>Locus_0001_Rosa_minutifolia
AAGAGGCGAATAGGGAAGACGAAGGGGTCTAAGGCCAGAAAGAAAGCAAAGAAGATGCCG
CACGCGTCGGACGGCAGCAGAGCCATGAAGCCCAAGAAGATTGACCCCAAAATGAAGAAG
CTTTATCGAAAACGGGCCAGAGAGTACGATTCAGAGGAGGAGAAGGAGGAGAAGGAGGAG
GAGAGTGGTGGGTCTGAAGAGGAAGGAGAAGTAAAAGAGGCGGAAGCTAAGGAGAGGCGT
AAAGCAGAGGAAGGGTTCTCGGATGATGAGGAAGACGATGAAGTTCAGCCCGGAATTACG
>Locus_0001_Rosa_moschata
AAGAGGCGAATAGGGAAGACGAAGGGCTCTAAAGCCAGAAAGAAAGCAAAGAAGATGCCG
CACGCGTCAGACGGCAGCAGAGCCGTGAAGCCCAAGAAGATTGACCCCAAAATGAAGAAG
CTTTATCGAAAACGGGCCAGAGAGTACGATTCAGAGGAGGAGGAGAGTGGTGGGTCTGAA
GAGGAAGGAGAAGTAAAAGAGGCGGAAGCTAAGGAGAGGCGTAAAGCAGAGGAAGGGTTC
TCGGATGATGAGGAAGACGATGAAGTTCAGCCCGGAATTACG
>Locus_0001_Rosa_multiflora
AAGAGGCGAATAGGGAAGACGAAGGGGTCTAAGGCCAGAAAGAAAGCAAAGAAGATGCCG
CACGCATCGGACGGAAGCAGAGCCATGAAGCCCAAGAAGATTGACCCGAAAATGAAGAAG
CTTTATCGAAAACGGGCCAGAGAGTACGATTCAGAGGAGGAGAAGGAGGAGGAGAGTGGT
GGGTCTGAAGAGGAAGGAGAAGAAAAAGAGGCGGAAGCTAAGGAGAGGCGTAAAGCAGAG
GAAGGGTTCTCGGATGATGAGGAAGACGATGAAGTTCAGCCGGGAATTACG
>Locus_0001_Rosa_odorata
AAGAGGCGAATAGGGAAGACGAAGGGGTCTAAGGCCAGAAAGAAAGCAAAGAAGATGCCG
CACGCGTCGGACGGAAGCAGAGCCATGAAGCCCAAGAAGATTGACCCGAAAATGAAGAAG
CTTTATCGAAAACGGGCCAGAGAGTACGATTCAGAGGAGGAGAGTGGTGGGTCTGAAGAG
GAAGGAGAAGAAAAAGAGGCGGAAGCTAAGGAGAGGCGTAAAGCAGAGGAAGGGTTCTCG
GATGATGAGGAAGACGATGAAGTTCAGCCCGGAATTACG
>Locus_0001_Rosa_palustris
AAGAGGCGAATAGGGAAGACGAAGGGGTCTAAGGCCAGAAAGAAAGCAAAGAAGATGCCG
CACGCATCGGACGGGAGCAGAGCCATGAAGCCCAAGAAGATTGACCCCAAAATGAAGAAG
CTTTATCGAAAACGGGCCAGAGAGTACGATTCAGAGGAGGAGGAGAGTGGTGGGTCTGAA
GAGGAAGGAGAAGTAAAAGAGGCGGAAGCTAAGGAGAGGCGTAAAGCAGAGGAAGGGTTC
TCGGATGATGAGGAAGACGATGAAGTTCAGCCCGGAATTACG
>Locus_0001_Rosa_persica
AAGAGGCGAATAGGGAAGACGAAGGGGTCCAAGGCCAGAAAGAAAGCAAAGAAGATGCCG
CACGCATCGGACGGAAGCAGAGCCATGAAGCCCAAGAAGATTGACCCGAAAATGAAGAAG
CTTTATCGAAAACGGGCCAGAGAGTACGATTCAGAGGAGGAGGAGAGTGGTGGGTCTGAA
GAGGAAGGAGAAGAAAAAGAAGCAGAAGGTAAAGAGAGGCGTAAAGCAGAGGAAGGGTTC
TCGGATGATGAGGAAGCCGAGGAAGTTCAGCCCGGAATTACG
>Locus_0001_Rosa_wichurana
AAGAGGCGAATAGGGAAGACGAAGGGCTCTAAAGCCAGAAAGAAAGCAAAGAAGATGCCG
CACGCGTCAGACGGCAGCAGAGCCATGAAGCCCAAGAAGATTGACCCGAAAATGAAGAAG
CTTTATCGAAAACGGGCCAGAGAGTACGATTCAGAGGAGGAGAGTGGTGGGTCTGAAGAG
GAAGGAGAAGAAAAAGAGGCGGAAGCTAAGGAGAGGCGTAAAGCAGAGGAAGGGTTCTCG
GATGATGAGGAAGACGATGAAGTTCAGCCCGGAATTACG
>Locus_0001_Rosa_x_damascena
AAGAGGCGAATAGGGAAGACGAAGGGCTCTAAAGCCAGAAAGAAAGCAAAGAAGATGCCG
CACGCATCGGACGGCAGCAGAGCCATGAAGCCCAAGAAGATTGACCCGAAAATGAAGAAG
CTTTATCGAAAACGGGCCAGAGAGTACGATTCAGAGGAGGAGAAGGAGGAGGAGAGTGGT
GGGTCTGAGGAGGAAGGAGAAGAAAAAGAGGCGGAAGCTAAGGAGAGGCGTAAAGCAGAG
GAGGGGTTCTCGGATGATGAGGAAGACGATGAAGTTCAGCCCGGAATTACG
>Locus_0002_Fragaria_iinumae
GGTCAAGGGAGAGGCTAAGGACAAACAATTGGTAATTCATACCCTCTATTCACTTTTGGT
GATTACATATAAATGTGTTCATTGTCATGTGTTCAAGGTTTAATAGTGATTTTCAATGTT
ACAGGTAATAGAAAAGGGGCATGTTGTGAATCCTGTCAACTTTGACTCGCATGAAAAGTT
TCTAATTACTCTTGCTACTAGAGGAGGTATGTTTTATTTTTCTTCGCTTGCTGATGTATA
GATATCCTAGCTTTACCAAATTCTTCTCATACTGACTAAGTTCACATTTGCATATGGGAA
TGCTGGATTTGC
>Locus_0002_Fragaria_nipponica
GGTCAAGGGAGAGGCTAAGGACAAACAATTGGTAATTCATACCCTCTATTCACTTTTGGT
GATTACATATAAATGTGTTCACTGTCATGTGTTCAAGGTTTAATAGTGCTTTTCAATGTT
ACAGGTAATAGAAAAGGGGCATGTTGTGAATCCTGTCAACTTTGACCCGCATGAAAAGTT
TTTAATTAGTCTTGCTACTAGAGGAGGTATGTTTTCTTTTTCTTCGCTTGCTGATGTATA
GATATCCTAGGTTTATCAAATTCTTCTCATACTGACTAAGTTCACATTTGCATATGGGAA
TGCTGGATTTGC
>Locus_0002_Fragaria_nubicola
GGTCAAGGGAGAGGCTAAGGACAAACAATTGGTAATTCATACCCTCTATTCACTTGTGAT
TACATATAAATGTGTTCACTGTCACGTGTTCAAGATTTAATAGTGCTTTTCAATGTTACA
GGTAATAGAAAAGGGGCATGTTGTGAATCCTGTCAACTTTGACCCGCATGAAAAGTTTCT
AATTAGTCTTGCTACTAGAGGAGGTATGTTTTATTTTTCTTCACTTGCTGATGTATAGAT
ATCCTAGCTTTATCAAATTCTTCTCATACTGACTAAGTTCACATTTGCATATGGGAATGC
TGGATTTGC
>Locus_0002_Fragaria_vesca
GGTCAAGGGAGAGGCTAAGGACAAACAATTGGTAATTCATACCCTCTATTCACTTGTGAT
TACATATAAATGTGTTCACTGTCACATGTTCAAGATTTAATAGTGCTTTTCAATGTTACA
GGTAATAGAAAAGGGGCATGTTGTGAATCCTGTCAACTTTGACCCGCATGAAAAGTTTCT
AATTAGTCTTGCTACTAGAGGAGGTATGTTTTATTTTTCTTCACTTGCTGATGTATAGAT
ATCCTAGCTTTATCAAATTCTTCTCATACTGACTAAGTTCACATTTGCATATGGGAATGC
TGGATTTGC
>Locus_0002_Potentilla_micrantha
GGTCAAGGGAGATGTTAAGGAAAAACAATTGGTAATTCATGACCTGTATTTGCTTTCGGT
TATTACATAGAAATGCATTCATTGTCATGTGCTTAAGGTTTAATAACGCTTTCTACTGTT
ACAGGTAATAGAAAAGGGGCATGTTGTCAATCCTGTCAACTATAACCCACATGAAAAGTT
TCTAATTAGTCTTGCGACTAGAGGAGGTAAGTTTTATTTGTTTTCTTGGCCGATGTATAT
TCCTAGCTTTAACCAATTCTTTCTCATACTGACTAAGTTCACATTTGCCTACGGGAATGC
TGGATTTGC
>Locus_0002_Rosa_OBH
GGTCAAGGGAGAGGCTAAGGAAAAACAATTGGTAATGCATACAATCTATTTACATTCGGT
TATTACATATAAATGCGTTCAGTTTCATGTGCTTAAGGTTTAATAGTGCTTTTTGATGTT
ACAGGTAATAGAAAAGGGGCATGTTGTTAAACCTGTCAACTATGACCCGCATGAAAAGTT
TCTAATTAGTCTTGCTACTAGAGGAGGTATGTTTTTTTTTTTTGCTTGGTTGATGTATAA
ATAATCCTGGCTTTAACAAATTCTTTCTAATACTGACTAAGTTACATTTACTTATGGAAT
GCTGGATTTGC
>Locus_0002_Rosa_arvensis
GGTCAAGGGAGAGGCTAAGGAAAAACAATTGGTAATTCATACAATCTATTTACATTCGGT
TATTACATATAAATGCGTTCAGTTTCATGTGCTTAAGGTTTAATAGTGCTTTTTGATGTT
ACAGGTAATAGAAAAGGGGCATGTTGTTAAACCTGTCAACTATGACCCGCATGAAAAGTT
TCTAAGTAGTCTTGCTACTAGAGGAGGTATGTTTTTTTTTTTTGCTTGGTTGATGTATAA
ATAATCCTGGCTTTAACAAATTCTTTCTAATACTGACTAAGTTCACATTTACTTATGGAA
TGCTGGATTTGC
>Locus_0002_Rosa_chinensis
GGTCAAGGGAGAGGCTAAGGAAAAACAATTGGTAATTCATACAATCTATTTACATTCGGT
TATTACATATAAATGCGTTCAGTTTCATGTGCTTAAGGTTTAATAGTGCTTTTTGATGTT
ACAGGTAATAGAAAAGGGGCATGTTGTTAAACCTGTCAACTATGACCCGCATGAAAAGTT
TCTAATTAGTCTTGCTACTAGAGGAGGTATGTTTTTTTTTTTTGCTTGGTTGATGTATAA
ATAATCCTGGCTTTAACAAATTCTTTCTAATACTGACTAAGTTCACATTTACTTATGGAA
TGCTGGATTTGC
>Locus_0002_Rosa_majalis
GGTCAAGGGAGAGGCTAAGGAAAAACAATTGGTAATGCATACAATCTATTTACATTTGGT
TATTACATATAAATGCGTTCAGTTTCATGTGCTTAAGGTTTAATAGTGCTTTTTGATGTT
ACAGGTAATAGAAAAGGGGCATGTTGTTAAACCTGTCAACTATGACCCGCATGAAAAGTT
TCTAATTAGTCTTGCTACTAGAGGAGGTATGTTTTTTTTTTTTTTTTGCTTGGTTGATGT
ATAAATAATCCTGGCTTTAACAAATTATTTTTTCTAATACTGACTAAGTTACATTTACTT
ATGGAATGCTGGATTTGC
>Locus_0002_Rosa_minutifolia
GGTCAAGGGAGAGGCTAAGGAAAAACAATTGGTAATGCATACAATCTATTTACATTTGGT
TATTACATATAAATGCGTTCAGTTTCATGTGCTTAAGGTTTAATAGTGCTTTTTGATGTT
ACAGGTAATAGAAAAGGGGCATGTTGTTAAACCTGTCAACTATGACCCGCATGAAAAGTT
TCTAATTAGTCTTGCTACTAGAGGAGGTATGTTTTTTTTTTTTTGCTTGGTTGATGTATA
AATAATCCTGGCTTTAACAAATTATTTTTTCTAATACTGACTAAGTTACATTTACTTATG
GAATGCTGGATTTGC
>Locus_0002_Rosa_moschata
GGTCAAGGGAGAGGCTAAGGAAAAACAATTGGTAATGCATACAATCTATTTACATTTGGT
TATTACATATAAATGCGTTCAGTTTCATGTGCTTAAGGTTTAATAGTGCTTTTTGATGTT
ACAGGTAATAGAAAAGGGGCATGTTGTTAAACCTGTCAACTATGACCCGCATGAAAAGTT
TCTAATTAGTCTTGCTACTAGAGGAGGTATGTTTTTTTTTTTTTTGCTTGGTTGATGTAT
AAATAATCCTGGCTTTAACAAATTATTTTTTCTAATACTGACTAAGTTGCATTTACTTAT
GGAATGCTGGATTTGC
>Locus_0002_Rosa_multiflora
GGTCAAGGGAGAGGCTAAGGAAAAACAATTGGTAATTCATACAATCTATTTACATTCGGT
TATTACATATAAATGCGTTCAGTTTCATGTGCTTAAGGTTTAATAGTGCTTTTTGATGTT
ACAGGTAATAGAAAAGGGGCATGTTGTTAAACCTGTCAACTATGACCCGCATGAAAAGTT
TCTAATTAGTCTTGCTACTAGAGGAGGTATGTTTTTTTTTTTTTGCTTGGTTGATGTATA
AATAATCCTGGCTTTAACAAATTCTTTCTAATACTGACTAAGTTCACATTTACTTATGGC
ATGCTGGATTTGC
>Locus_0002_Rosa_pendulina
GGTCAAGGGAGAGGCTAAGGAAAAACAATTGGTAATGCATACAATCTATTTACATTTGGT
TATTACATATAAATGCGTTCAGTTTCATGTGCTTAAGGTTTAATAGTGCTTTTTGATGTT
ACAGGTAATAGAAAAGGGGCATGTTGTTAAACCTGTCAACTATGACCCGCATGAAAAGTT
TCTAATTAGTCTTGCTACTAGAGGAGGTATGTTTTTTTTTTTTGCTTGGTTGATGTATAA
ATAATCCTGGCTTTAACAAATTATTTTTTCTAATACTGACTAAGTTACATTTACTTATGG
AATGCTGGATTTGC
>Locus_0002_Rosa_persica
GGTCAAGGGAGAGGCTAAGGAAAAACAATTGGTAATTCATACCATCTATTTACTTTCGGT
TAAATGTGTTCATTTTCATGTGCTTAAGGTTTAATAGTGCTTTTTGATGTTACAGGTAAT
AGAAAAGGGGCATGTTGTCAAACCTGTCAACTATGATCCGCATGAAAAGTTTCTAATTAG
TCTTGCTACAAGAGGGGGTATGTTTTTGTTTTTTTTTTTTGCTTGGTTGATGTATAAATA
ATCCTGGCTTTAACAAATTTTTTCTAATACTGACTAAGTTCACATTTACTTATGGAATGC
TGGATTTGC
>Locus_0002_Rosa_wichurana
GGTCAAGGGAGAGGCTAAGGAAAAACAACTGGTAATTCATACAATCTATTTACATTTGGT
TATTACATATAAATGCGTTCAGTTTCATGTGCTTAAGGTTTAATAGTGCTTTTTGATGTT
ATAGGTAATAGAAAAGGGGCATGTTGTTAAACCTGTCAACTATGACCCGCATGAAAAGTT
TCTAATTAGTCTTGCTACTAGAGGAGGTATGTTTTTTTTTTGCTTGGTTGATGTATAAAT
AATCCTGGCTTTAACAAATTCTTTCTAATACTGACTAAGTTCACATTTACTTATGGAATG
CTGGATTTGC
>Locus_0003_Geum_urbanum
AGCGAAGGAAAGAAGCCTTCTTTTCAGAGCTGGGCAAAACTAGTGCTTCTGCCAAGGTTG
GTTTTTATGCTCATTGTATTCAGTACTTCATTCTGTAGCTTATTGTGATGATGGTTTTGA
AGTATGAAAGGGATAGTTGCACACCTTTAGGCTTTTTTTGCAATGATCTCAACATACACC
ATTACTACAAAATATATCAAGCTCCCCTTTCAAAATATAATCTTCCAACCACTCAGTTAT
CTGTAGATTAATTAAGGTTGGCATAGATTAATCTTGTAAAGTGAAGTGGTTGTGAACACC
AATGTCTTGACATGCAGGCTCAGATGT
>Locus_0003_Rosa_OBH
AGCGGAGGAAAGAAGCCTTCTTTTCAGAGTTGGGCAAAACTGGTGCTTCTGCAAAGGTTT
GCTTTTATGCTCCTTTTTCTAGTGACTTCATTCTGTGACTTTAGTAACTTGATGCTTTTG
AAGGGCGGAAGGGATGGTGTATACCATTCTAGTTTTTCGCATTAAAGATTTTTAACATAC
ACCATTGCCTGCAGAATATGAAGTTCCCTCTTCAAAGTATAATTATCTTCCAACCACCCT
GTTATCTATAGAATAATGAAGGTTGACATAAATTAAGCTTGCAAGCTAAACTGGTTGCAA
ACACAAATGATTTGACATGCAGGCTCAGACGT
>Locus_0003_Rosa_arvensis
AGCGGAGGAAAGAAGCCTTCTTTTCAGAGTTGGGCAAAACTAGTGCTTCTGCAAAGGTTT
GCTTTTATGCTCCTTTTTCTAGTGACTTCATTCTGTGACTTTAGTACCTTGATGCTTTTG
AAGGGTGGAAGGGATGGTGTATACCATTCTAGTTTTTCGCATTAAAGATTTTTAACATAC
ACCATTGCCTGCAGAATATGAAGTTCCCTCTTCAAAGTATAATTATCTTCCAACCACCCT
GTTATCTATAGAATAATGAAGGTTGACATAAATTAAGCTTGCAAGCTAAACTGGTTGCAA
ACACAAATGATTTGACATGCAGGCTCAGACGT
>Locus_0003_Rosa_chinensis
AGCGGAGGAAAGAAGCCTTCTTTTCAGAGTTGGGCAAAACTAGTGCTTCTGCAAAGGTTT
GCTTTTATGCTCCCTTTTCTAGTGACTTCATTCTGTGACTTTAGTACCTTGATGCTTTTG
AAGGGTGGAAGGGATGGTGTATACCATTCTAGTTTTTCACATTAAAGATTTTTCACATAC
ACCATTGCCTGCAGAATATGAAGTTCCCTTATCTTCCAACCACCCTGTTATCTATAGAAT
AATGAAGGTTGACATAAATTAAGCTTGCAAGCTAAACTGGTTGCAAACACAAATGATTTG
ACATGCAGGCTCAGACGT
>Locus_0003_Rosa_minutifolia
AGCGGAGGAAAGAAGCCTTCTTTTCAGAGTTGGGCAAAACTAGTGCTTCTGCAAAGGTTT
GCTTTTATGCTCCTTTTTATAGGGACTTCATTCTGTGACTTTAGTACCTTGATGCTTTTG
AAGGGTGGAAGGGATGATGTATACCATTCTAGTTTTTCGCATTAAAGATTTTTAACATAC
ACCATTGCCTGCAGAATATGAAGTTCCCTCTTCAAAGTATAATTATCTTCCAACCACCCT
GTTATCTATAGAATAATGAAGGTTGACATAAATTAAGCTTGCAAGCTAAACTGGTTGCAA
ACGCAAATGACTTGACATGCAGGCTCAGACGT
>Locus_0003_Rosa_multiflora
AGCGGAGGAAAGAAGCCTTCTTTTCAGAGTTGGGCAAAACTGGTGCTTCTGCAAAGGTTT
GCTTTTATGCTCCTTTTTCTAGTGACTTCATTCTGTGACTTTAGTACCTTGATGCTTTTG
AAGGGTGGAAGGGATGGTGTATACCATTCTAGTTTTTCGCATTAAAGATTTTTAACATAC
ACCATTGCCTGCAGAATATGAAGTTCCCTCTTCAAAGTATAATTATCTTCCAACCACCCT
GTTATCTATAGAATAATGAAGGTTGACATAAATTAAGCTTGCAAGCTAAACTGGTTGCAA
ACACAAATGATTTGACATGCAGGCTCAGACGT
>Locus_0003_Rosa_pendulina
AGCGGAGGAAAGAAGCCTTCTTTTCAGAGTTGGGCAAAACTAGTGCTTCTGCAAAGGTTT
GCTTTTATGCTCCTTTTTATAGGGACTTCATTCTGTGACTTTAGTACCTTGATGCTTTTG
AAGGGTGGAAGGGATGGTGTATACCATTCTAGTTTTTCGCATTAAAGATTTTTAACATAC
ACCATTGCCTGCAGAATATGAAGTTCCCTCTTCAAAGTATAATTATCTTCCAACCACCCT
GTTATCTATAGAATAATGAAGGTTGACATAAATTAAGCTTGCAAGCTAAACTGGTTGCAA
ACGCAAATGACTTGACATGCAGGCTCAGACGT
>Locus_0003_Rosa_persica
AGCGGAGGAAAGAAGCCTTCTTTTCAGAGTTGGGCAAAACTAGTGCTTCTGCAAAGGTTT
GCTTTTATGCTCCTTTTTTTAGTGTCTTCATTCTGTGACTTTATTACCTTTATGCTTTTG
AAGGGTGGAAGGGATGGTGTACACCATTCTAGTTTTTCGCATTAAAGATTTTTAACATAC
ACCATTGCCTGCAGAATATGAAGTTCCCTCTTCAAAATATAATTATCTTCTAACCACCCT
GTTACCTATAGAATAATGAAGGTTGACATAAATTAAGCTTGCAAGCTAAACTGGTTGCAA
ACGCAAATGACTTGACATGCAGGCTCAGACGT
>Locus_0003_Rosa_rugosa
AGCGGAGGAAAGAAGCCTTCTTTTCAGAGTTGGGCAAAACTGGTGCTTCTGCAAAGGTTT
GCTTTTATGCTCCTTTTTCTAGTGACTTCATTCTGTGACTTTAGTACCTTGATGCTTTTG
AAGGGTGGAAGGGATGGTGTATACCATTCTAGTTTTTCGCATTAAAGATTTTTAACATAC
ACCATTGCCTGCAGAATATGAAGTTCCCTCTTCAAAGTATAATTATCTTCCAACCACCCT
GTTATCTATAGAATAATGAAGGTTGACATAAATTAAGCTTGCAAGCTAAACTGGTTGCAA
ACACAAATGATTTGACATGCAGGCTCAGACGT
>Locus_0003_Rosa_wichurana
AGCGGAGGAAAGAAGCCTTCTTTTCAGAGTTGGGCAAAACTAGTGCTTCTGCAAAGGTTT
GCTTTTATGCTCCTTTTTCTAGTGACTTCATTCTGTGACTTTAGTACCTTGATGCTTTTG
AAGGGTGGAAGGGATGGTGTATACCATTCTAGTTTTTCGCATTAAAGATTTTTAACATAC
ACCATTGCCTGCAGAATATGAAGTTCCCTCTTCAAAGTATAATTATCTTCCAACCACCCT
GTTATCTATAGAATAATGAAGGTTGACATAAATTAAGCTTGCAAGCTAAACTGGTTGCAA
ACACAAATGATTTGACATGCAGGTTCAGATGT
>Locus_0003_Rosa_x_damascena
AGCGGAGGAAAGAAGCCTTCTTTTCAGAGTTGGGCAAAACTAGTGCTTCTGCAAAGGTTT
GCTTTTATGCTCCTTTTTCTAGTGACTTCATTCTGTGACTTTAGTACCTTGATGCTTTTG
AAGGGTGGAAGGGATGGTGTATACCATTCTAGTTTTTCGCATCAAGGGTTTTTAACATAC
ACCATTGCCTGCAGAATATGAAGTTCCCTCTTCAAAGTATAATTATCTTCCAACCACCCT
GTTATCTATAGAATAATGAAGGTTGACATAAATTAAGATTGCAAGCTAAACTGGTTGCAA
ACACAAATGATTTGACATGCAGGCTCAGACGT
>Locus_0003_Rosa_xanthina
AGCGGAGGAAAGAAGCCTTCTTTTCAGAGTTGGGCAAAACTAGTGCTTCTGCAAAGGTTT
GCTTTTATGCTCCTTTTTTTAGTGTCTTCATTCTGTGACTTTATTACCTTTATGCTTTTG
AAGGGTGGAAGGGATGGTGTACACCATTCTAGTTTTTTGCATTAAAGATTTTTAACATAC
ACCATTGCCTGCAGAATATGAAGTTCCCTCTTCAAAATATAATCATCTTCTAACCACCCT
GTTATCTATAGAATAATGAAGGTTGACATAAATTAAGCTTGCAAGCTAAACTGGTTGCAA
ACGCAAATGACTTGACATGCAGGCTCAGACGT
>Locus_0003_Rubus_occidentalis
AGCGGAGGAAAGAAGCCTTCTTTTCAGAGTTGGGCAAAACTAGTGCTTCTGCCAAGGTTG
GCTTTTATTCTCCATTTACAGTGCCTTCATTCTATGACTTTATTATCTTGATGTTTTTGA
AGGGTGGAAAGGAACACATTCTAGTTTTTCACATTAAAGATTTTGACATACACCATTGCT
GCAGAAGTGCAGAATATATTTATGAAAGTTCCGTTTTCAAAATATCTTTTTACCACCCGG
TTATCTATAAAATTATGGAGGTTGACATAAATTAAGGCATTAAGCTTGTAAACTAAACTG
GTTACATATGAATTGACACAGGGTCAGATGT
>Locus_0004_Fragaria_iinumae
TTTTCTTGACAGATTGCTGGAGGTGTAAATTTCAAGTATAACTATTTCATAAAGAGAGAA
GAGTGGCCTTCTTGTGATATTATTTGGAGACCTGGACCTCAATTGTCTTTGTCAGTACCC
CTACCTGTCAAGGGTGGAAAAATTGTGGTGAGGGACTCATGGATGAGGACGACGATGTCT
CCTATTCATCCATGGGGCTCATTGATAGAAGAGACATATTTTCCAATACAACCTTTATTC
TCAGCTCCAGCTAGAGGTAAATTTCATTTTGATGCCTTGTATATGCAATCTCCTTACTTG
AAATGGTTCTGAACACTCAAATGCTTCCAGTTATTTGACAGATGAGG
>Locus_0004_Fragaria_nubicola
TTTTCTTGACAGATTGCTGGAGGTGTAAATTTCAAGTATAACTATTTCATAAAGAGAGAA
GTGTGGCCTTCTTGTGATATTATTTGTAGACCTGGACCTGAATTGTCTTTGTCAGTACCC
CTACCTGTCAAGGGTGGAAAAATTGTGGTGAGGGACTCATGGATGAGGACGACGATGTCT
CCTATTCATCCATGGGGCTCATTGATAGAAGAGACATATTTTCAAATACAACCTTTATTC
TCAGCTCCAGCTAGAGGTAAATTTCATTTTGATGCCTTGTATATGCAATCTCCTTACTTG
AAATGGTTCTGAACACTCAAATGCTTCCAGTTATTTGACAGATGAGG
>Locus_0004_Geum_urbanum
TTTGCTTGGCAGATTGCCGGTGGTGTAAATTTCAAGTATAACTATTTTATAAAGAGGGAA
ATATGGCCTTCATGTGACATTATCTGGAGACCCGGACCTGAATTATCTTTGTCAGTACCT
GTACTCATCAAATCAGGTGGAAATATCATGGTGCGGGATTCATGGATGAGGAATAGGGTG
TCTTCTTTTCATCCATTGGGTTCGTGGACAGAGGAGCCATACTTTCCAATACAACCTTTA
TTCTCACCTCTAGCTAGAGGTAATCTTCGTTCTAATGCCCCAGTATATGCAATCTCCTTA
CTTGAAATGGTTCTGAACACTCAAATGCTTCCAGTTGTTTGACAGATGAGG
>Locus_0004_Potentilla_micrantha
TTAGCTTGGCAGATTGCTGGAGGTGTGAATTTCAAGTATAACTATTTCATTAAGAGAGAA
ATGTGGCCTTCTTGTGACATTATTTGGAGACCTGGACCTGAATTGTCTATATCGGTACCC
CTACCTGTCAAGGGTGGAAAACTCAAGGTGAGGGACTCATGGATGAGGACTACTATGTCT
CCTATTCATCCATGGGGCTCATTGATAGAAGAGACCTATTTTCCAATACAACCTTTATTC
TCAGCTCCAGCTAGAGGTAAATTTTCATTTCGATGCCTAGTATATGCAATCTCCTTTCTT
GAAATGGTTCTGAACACTCAAATGCTTCCAGTTATTTGACAGATGAGG
>Locus_0004_Rosa_OBH
TTTGCTTGGCAGATTGCTGGTGGTGTAAATTTCAAGTATAACTATTTCATAAAGAGAGAA
GTATGGCCTTCATGTGACATTATTTGGAGACCTGGACCTGAATTCTCTTTGTCAGTACCC
CGACCTGTCAACAGTGGAAAACTCGTGGTGAGGGACTCATGGATGAGGACTACGATGTCT
CCTATTCATCCATGGGGCTCATTGATAGAAGAGACATATTTTCCAATACAGCCTTTATTC
TCAGCTCCAGCTACAGGTAAATTTTCATTTTGATGCCCTAGTATATGCAATCTCCTTACT
TGAAATGGTTCTGAACACTCAATGCTTCCAGTTATTTGACAGATGAGG
>Locus_0004_Rosa_arvensis
TTTGCTTGGCAGATTGCTGGTGGTGTAAATTTCAAGTATAACTATTTCATAAAGAGAGAA
GTATGGCCTTCATGTGACATTATTTGGAGACCTGGACCTGAATTCTCTTTGTTAGTACCC
CGACCTGTCAACGGTGGAAAACTCGTGGTGAGGGACTCATGGATGAGGACTACGATGTCT
CCTATTCATCCATGGGGCTCATTGATAGAAGAGACATATTTTCCAATACAACCTTTATTC
TCAGCTCCAGCTACAGGTAAATTTTCATTTTGATGCCCTAGTATATGCAATCTCCTTACT
TGAAATGGTTCTGAACACTCAATGCTTCCAGTTATTTGACAGATGAGG
>Locus_0004_Rosa_chinensis
TTTGCTTGGCAGATTGCTGGTGGTGTAAATTTCAAGTATAACTATTTCATAAAGAGAGAA
GTATGGCCTTCATGTGACATTATTTGGAGACCTGGACCTGAATTCTCTTTGTCAGTACCC
CGACCTGTCAACAGTGGAAAACTCGTGGTGAGGGACTCATGGATGAGGACTACGATGTCT
CCTATTCATCCATGGGGCTCATTGATAGAAGAGACATATTTTCCAATACAACCTTTATTC
TCAGCTCCAGCTCCAGCTACAGGTAAATTTTCATTTTGATGCCCTAGTATATGCAATCTC
CTTACTTGAAATGGTTCTGAACACTCAATGCTTCCAGTTATTTGACAGATGAGG
>Locus_0004_Rosa_gigantea
TTTGCTTGGCAGATTGCTGGTGGTGTAAATTTCAAGTATAACTATTTCATAAAGAGAGAA
GTATGGCCTTCATGTGACATTATTTGGAGACCTGGACCTGAATTCTCTTTGTCAGTACCC
CGACCTGTCAACGGTGGAAAACTCGTGGTGAGGGACTCATGGATGAGGACTACGATGTCT
CCTATTCATCCATGGGGCTCATTGATAGAAGAGACATATTTTCCAATACAACCTTTATTC
TCAGCTCCAGCTCCAGCTCCAGCTACAGGTAAATTTTCATTTTGATGCCCTAGTATATGC
AATCTCCTTACTTGAAATGGTTCTGAACACTCAATGCTTCCAGTTATTTGACAGATGAGG
>Locus_0004_Rosa_laevigata
TTTGCTTGGCAGATTGCTGGTGGTGTAAATTTCAAGTATAACTATTTCACAAAGAGAGAA
GTGTGGCCTTCATGTGACATTATTTGGAGACCTGGGCCTGAATTCTCTTTGTCAGTACCC
CGAACTGTCAAAGGTGGAAAACTCGTGGTGAGGGACTCATGGATGAGGACTACAATGTCT
CCTATTCATCCATGGGGCTCATTGATAGAAGAGACATATCTTCCAGTACAACCTTTATTC
TCAGCTCCAGCGTCAGCTACAGGTAAATTTTCATTTTGATGCGCTAGTATATGCAATCTC
CTTACTTGAAATGGTTCTGAACACTCAATGCTTCCAGTTATTTGACAGATGAGG
>Locus_0004_Rosa_majalis
TTTGCTTGGCAGATTGCTGGTGGTGTAAATTTCAAATATAACTATTTCATAAAGAGAGAA
GTATGGCCTTCATGTGACATTATTTGGAGACCTGGACCTGAATTCTCTTTGTCAGTACCC
CGACCTGTCAACGGTGGAAAACTCGTGGTGAGGGACTCATGGATGAGGACTACGATGTCT
CCTATTCATCCATGGGGCTCATTGATAGAAGAGACATATTTTCCAATACAACCTTTATTC
TCAGCTCCAGATCCAGCTACAGGTAAATTTTCATTTTGATGCCCTAGTATATGCAATCTC
CTTACTTGAAATGGTTCTGAACACTCAATGCTTCCAGTTATTTGACAGATGAGG
>Locus_0004_Rosa_minutifolia
TTTGCTTGGCAGATTGCTGGTGGTGTAAATTTCAAGTATAACTATTTCATAAAGAGAGAA
GTATGGCCTTCATGTGACATTATTTGGAGACCTGGACCTGAATTCTCTTTGTCAGTACCC
CGACCTGTCAACGGTGGAAAACTCGTGGTGAGGGACTCATGGATGAGGACTACGATGTCT
CCTATTCATCCATGGGGCTCATTGATAGAAGAGACATATTTTCCAATACAACCTTTATTC
TCAGCTCCAGCTCCAGCTACAGGTAAATTTTCATTTTGATGCCCTAGTATATGCAATCTC
CTTACTTGAAATGGTTCTGAACACTCAATGCTTCCAGTTATTTGACAGATGAGG
>Locus_0004_Rosa_multiflora
TTTGCTTGGCAGATTGCTGGTGGTGTAAATTTCAAGTATAACTATTTCATAAAGAGAGAA
GTATGGCCTTCATGTGACATTATTTGGAGACCTGGACCTGAATTCTCTTTGTCAGTACCC
CGACCTGTCAACGGTGGAAAACTCGTGGTGAGGGACTCATGGATGAGGACTACGATGTCT
CCTATTCATCCATGGGGCTCATTGATAGAAGAGACATATTTTCCAATACAGCCTTTATTC
TCAGCTCCAGCTACAGGTAAATTTTCATTTTGATGCCCTAGTATATGCAATCTCCTTACT
TGAAATGGTTCTGAACACTCAATGCTTCCAGTTATTTGACAGATGAGG
>Locus_0004_Rosa_odorata
TTTGCTTGGCAGATTGCTGGTGGTGTAAATTTCAAGTATAACTATTTCATAAAGAGAGAA
GTATGGCCTTCATGTGACATTATTTGGAGACCTGGACCTGAATTCTCTTTGTCAGTACCC
CGACCTGTCAACGGTGGAAAACTCGTGGTGAGGGACTCATGGATGAGGACTACGATGTCT
CCTATTCATCCATGGGGCTCATTGATAGAAGAGACATATTTTCCAATACAACCTTTATTC
TCAGCTCCAGCTCCAGCTCCAGCTACAGGTAAATTTTCATTTTGATGCCCTAGTATATGC
AATCTCCTTACTTGAAATGGTTCTGAACACTCAATGCTTCCAGTTATTTGACAGATGAGG
>Locus_0004_Rosa_persica
TTTGCTTGGCAGATTGCTGGTGGTGTAAATTTCAAGTATAACTATTTCATAAAGAGAGAA
GTATGGCCTTCATGTGACATTATTTGGAGACCTGGACCTGAATTCTCTTTGTCAGTACTC
CGACCTGTCAAAGATGGAACACTCATGGTGAGGGACTCATGGATGAGGACTACAATGTCT
CCTATTCATCCATGGGGCTCATTGATAGAAGAGACATATTTTCCAATACAACCTTTATTC
TCAGCTCCAGCTCCAGCTACAGGTAAATTTTCATTTTGATGCCCTAGTATATGCAATCTC
CTTACTTGAAATGGTTCTGAACACTCAGTGCTTCCAGTTATTTGACAGATGAGG
>Locus_0004_Rosa_rugosa
TTTGCTTGGCAGATTGCTGGTGGTGTAAATTTCAAATATAACTATTTCATAAAGAGAGAA
GTATGGCCTTCATGTGACATTATTTGGAGACCTGGACCTGAATTCTCTTTGTCAGTACCC
CGACCTGTCAACGGTGGAAAACTCGTGGTGAGGGACTCATGGATGAGGACTACGATGTCT
CCTATTCATCCATGGGGCTCATTGATAGAAGAGACATATTTTCCAATACAACCTTTATTC
TCAGCTCCAGATCCAGCTACAGGTAAATTTTCATTTTGATGCCCTAGTATATGCAATCTC
CTTACTTGAAATGGTTCTGAACACTCAATGCTTCCAGTTATTTGACAGATGAGG
>Locus_0004_Rosa_wichurana
TTTGCTTGGCAGATTGCTGGTGGTGTAAATTTCAAGTATAACTATTTCATAAAGAGAGAA
GTATGGCCTTCATGTGACGTTATTTGGAGACCTGGACCTGAATTCTCTTTGTCAGTACCC
CGACCTGTCAACGGTGGAAAACTCGTTGTGAGGGACTCATGGATGAGGACTACGATGTCT
CCTATTCATCCATGGGGCTCATTGATAGAAGAGACATATTTTCCAATACAACCTTTATTC
TCAGCTCCAGCTCCAGCTACAGGTAAATTTTCATTTTGATGCCCTAGTATATGCAATCTC
CTTACTTGAAATGGTTCTGAACACTCAATGCTTCCAGTTATTTGACAGATGAGG
>Locus_0004_Rosa_x_damascena
TTTGCTTGGCAGATTGCTGGTGGTGTAAACTTCAAGTATAACTATTTCATAAAGAGAGAA
GTATGGCCTTCATGTGACATTATTTGGAGACCTGGACCTGAATTCTCTTTGTCAGTACCC
CGACCTGTCAACAGTGGAAAACTCGTGGTGAGGGACTCATGGATGAGGACTACGATGTCT
CCTATTCATCCATGGGGCTCATTGATAGAAGAGACATATTTTCCAATACAACCTTTATTC
TCAGCTCCAGCTCCAGCTACAGGTAAATTTTCATTTTGATGCCCTAGTATATGCAATCTC
CTTACTTGAAATGGTTCTGAACACTCAATGCTTCCAGTTATTTGACAGATGAGG
>Locus_0004_Rosa_xanthina
TTTGCTTGGCAGATTGCTGGTGGTGTAAATTTCAAGTATAACTATTTCATAAAGAGAGAA
GTGTGGCCTTCATTGGACATTATTTGGAGACCTGGACCTGAATTCTCTTTGTCAGTACCC
CGACCTGTCAAAGGTGGAAAACTCGTGGTGAGGGACTCATGGATGAGGACTACGATGACT
CCTATTCATCCATGGGGCTCATTGATAGAAGAGACATATTTTCCAATACAACCTTTATTC
TCAGCTCCAGCTCCAGCTCCAGCTCCAGCTACAGGTAAATTTTCATTTTGATGCCCTAGT
ATATGCAATCTCCTTACTTGAAATGGTTCTGAACACTCAATGCTTCCAGTTATTTGACAG
ATGAGG
>Locus_0004_Rubus_occidentalis
TTTGCTTGGCAGATTGCTGGTGGTGTAAATTTCAAGTATAACTATTTTATAAAGAGAGAA
GTGTGGCCTTCATGTGACATTATTTGGAGACCTGGACCTGAATTCTCTTTGTCAGTACCC
CTACCTGTCAAACAAGGTGGACAAATTGTGGTGAGGGATTCATGGATGAGGACTACAATG
TCTCCTATTCATCCTTGGGGCTTGTGGATAGAGGAGACATATCTTCCAATTCAACCTTTA
TTCTCAGCTCCAGCTAGAGGTAAATCTTCATTTTGATGCCCTAGTATATGCAATCTCCTT
ACTTGAAATGGTTCTGAACACTCAAATGCTTCCAGTTATTTGACAGATGAGG
>Locus_0005_Fragaria_iinumae
TGGTTGAGCTACTATTGGAACCTGTTAAGAGTACTGTGCAGTGTGATAGCGTTTATCTAG
GGGTGGTTACGAAACTTGTCCCTCATATGGGTGGAGCATTTGTAAACATAGGGAATTCTA
GACCCTCTCTAATGGACATCAAACACAACAGAGAGCCTTTCATATTCCCTCCATTCCGAA
GGACAAAGAAAACAGAAGCCAACAGTCATATGTTTGAAGAGCACATGACTGCAGATGAAA
ATGAACACATGTCACTTGATTTCGAAGTGACTGATGACATCATAGAAATTAGCTCTCAGG
ACGATTATGTAAAATCACTGCACAGTGATGATGAGGAGCATGAAATTGAGGATGCATTTG
ATCTTTCAGATGATAAGGAACACATGAA
>Locus_0005_Fragaria_nipponica
TGGTTGAGCTACTATTGGAACCTGTTAAGAGTACTGTGCAGTGTGATAGCGTTTATCTAG
GGGTGGTTACGAAACTTGTCCCTCATATGGGTGGCGCATTTGTAAACATAGGGAATTCTA
GACCCTCTCTAATGGACATCAAACACAACAGAGAGCCTTTCATATTCCCTCCATTCCGAA
GGACAAAGAAAACAGATGCCAACAGTCATATGTTTGAAGAGCACATGACTGCAGATGAAA
ATGAACACATGTCACTTGATTTTGAAGTGACTGATGACATCATAGAAATTAGCTCTCAGG
ACGATTATGTAAAATCACTGCACAGTGATGATGAGGAGCATGAAATTGAGGATGCATTTG
ATCTTTCAGATGATAAGGAACACATGAA
>Locus_0005_Fragaria_nubicola
TGGTTGAGCTACTATTGGAACCTGTTAAGAGTACTGTGCAGTGTGATAGCGTTTATCTAG
GGGTGGTTACGAAACTTGTCCCTCATATGGGTGGCGCATTTGTAAACATAGGGAATTCTA
GACCCTCTCTAATGGACATCAAACATAACAGAGAGCCTTTCATATTCCCTCCATTCCGAA
GGACAAAGAAAACAGAAGCCAACAGTCATATGTTTGAAGAGCACATGACTGCAGATGAAA
ATGAACACATGTCACTTGATTTTGAAGTGACTGATGACATCATAGAAATTAGCTCTCAGG
ATGATTATGTAAAATCACTGCACAGTGATGATGAGGAGCATGAAATTGAGGATGCATTTG
ATCTTTCAGATGATAAGGAACACATGAA
>Locus_0005_Fragaria_vesca
TGGTTGAGCTACTATTGGAACCTGTTAAGAGTACTGTGCAGTGTGATAGCGTTTATCTAG
GGGTGGTTACGAAACTTGTCCCTCATATGGGTGGCGCATTTGTAAACATAGGGAATTCTA
GACCCTCTCTAATGGACATCAAACACAACAGAGAGCCTTTCATATTCCCTCCATTCCGAA
GGACAAAGAAAACAGAAGCCAACAGTCATATGTTTGAAGAGCACATGACTGCAGATGAAA
ATGAACACATGTCACTTGATTTCGAAATGACTGATGACATCATAGAAATTAGCTCTCAGG
ACGATTATGTAAAATCACTGCACAGTGATGATGAGGAGCATGAAATTGAGGATGCATTTG
ATCTTTCAGATGATAAGGAACACATGAA
>Locus_0005_Geum_urbanum
TGGTTGAGCTCCTACTGGAACCTGTTAAAAGTACTGTGCAGTGTGATAGCGTTTATCTAG
GGGTAGTTACAAAACTTGTCCCTCACATGGGTGGTGCATTTGTAAATATAGGGAATTCTA
GACCCTCTCTGATGGACATCAAACATTACAGAGAACCTTTCATATTCCCTCCATTCCGTA
GGACAAAGAAAACGAAAGCGAACAGTCACATACTAGAAGAGCACATTACTGCCAATGAAG
ATGAACTCATGTCACATGAAGTCGAAGCTACTGAGGACATGATGGAAATCAACTCTCAGG
ATGATTTTGTAAAATCAATGCACAGTGACGATGAAGACCATGAGATTGAGGATGCATTTG
ATCTCCCAGATGTCAAGGAACACATGAA
>Locus_0005_Rosa_OBH
TGGTTGAGCTACTATTGGAACCTGTTAAAAGTACTGTGCAGTGTGATAGCGTTTATCTAG
GGGTGGTTACAAAACTTGTCCCCCATATGGGTGGGGCATTTGTAAATATAGGGAATTCTA
GACCATCTCTAATGGACATCAAACACAACAGGGAGCCTTTTATATTCCCTCCATTCCGAA
GGACAAAGAAAATGGAAGCCAACAGTCATATGTTCGAAGAACACATGACTGCAGATGAAA
ATGAACGCATGTCACTTGATTTCGAAGTGACTGATGACATCATGGAAATTAGCTCTCAGG
ACGATTTTGTAAAATCAATGCACAGTGACGATGAGGAGCATGAAATTGAGGATGCATTTG
ATCTCTCAGATGTTAAGGAACACATGAA
>Locus_0005_Rosa_arvensis
TGGTTGAGCTACTATTGGAACCTGTTAAAAGTACTGTGCAGTGTGATAGCGTTTATCTAG
GGGTGGTTACAAAACTTGTCCCCCATATGGGTGGGGCATTTGTAAATATAGGGAATTCTA
GACCATCTCTAATGGACATCAAACACAACAGGGAGCCTTTTATATTCCCTCCATTCCGAA
GGACAAAGAAAATGGAAGCCAACAGTCATATGTTCGAAGAACACATGACTGCAGATGAAA
ATGAACGCATGTCACTTGATTTCGAAGCGACTGATGACATCATGGAAATTAGCTCTCAGG
ACGATTTTGTAAAATCAATGCACAGTGACGATGAGGAGCATGAAATTGAGGATGCATTTG
ATCTCTCAGATGTTAAGGAACACATGAA
>Locus_0005_Rosa_chinensis
TGGTTGAGCTACTATTGGAACCTGTTAAAAGTACTGTGCAGTGTGATAGCGTTTATCTAG
GGGTGGTTACAAAACTTGTCCCCCATATGGGTGGGGCATTTGTAAATATAGGGAATTCTA
GACCATCTTTAATGGACATCAAACACAACAGGGAGCCTTTTATATTCCCTCCATTCCGAA
GGACAAAGAAAATGGAAGCCAACAGTCATATGTTCGAAGAACACATGACTGCAGATGAAA
ATGAACGCATGTCACTTGATTTCGAAGTGACTGATGACATCATGGAAATTAGCTCTCAGG
ACGATTTTGTAAAATCAATGCACAGTGACGATGAGGAGCATGAAATTGAGGATGCATTTG
ATCTCTCAGATGTTAAGGAACACATGAA
>Locus_0005_Rosa_gigantea
TGGTTGAGCTACTATTGGAACCTGTTAAAAGTACTGTGCAGTGTGATAGCGTTTATCTAG
GGGTGGTTACAAAACTTGTCCCCCATATGGGTGGGGCATTTGTAAATATAGGGAATTCTA
GACCATCTCTAATGGACATCAAACACAACAGGGAGCCTTTTATATTCCCTCCATTCCGAA
GGACAAAGAAAATGGAAGCCAACAGTCATATGTTTGAAGAACACATGACTGCAGATGAAA
ATGAACGCATGTCACTTGATTTCGAAGTGACTGATGACATCATGGAAATTAGCTCTCAGG
ACGATTTTGTAAAATCAATGCACAGTGACGATGAGGAGCAAGAAATTGAGGATGCATTTG
ATCTCTCAGATGTTAAGGAACACATGAA
>Locus_0005_Rosa_laevigata
TGGTTGAGCTACTATTGGAACCTGTTAAAAGTACTGTGCAGTGTGATAGCGTTTATCTAG
GGGTGGTTACAAAACTTGTCCCCCATATGGGTGGGGCATTTGTAAATATAGGGAATTCTA
GACCATCTCTAATGGACATCAAACACAACAGGGAGCCTTTTATATTCCCTCCATTCCGAA
GGACAAAGAAAACGGAAGCCAACAGTCATATGTTCGAAGAGCACATGACTGCAGATGAAA
ATGAACGCATGTCACTTGATTTCGAAGTGACTGATGACATCATGGAAATTAGCTCTCAGG
ATGATTTTGTAAAATCAATGCACAGTGACGATGAGGAGCATGAAATTGAGGATACATTTG
ATCTCTCAGATGTTAAGGAACACATGAA
>Locus_0005_Rosa_majalis
TGGTTGAGCTACTATTGGAACCTGTTAAAAGTACTGTGCAGTGTGATAGCGTTTATCTAG
GGGTGGTTACAAAACTTGTCCCCCATATGGGTGGGGCATTTGTAAATATAGGGAATTCTA
GACCATCTCTAATGGACATCAAACACAACAGGGAGCCTTTTATATTCCCTCCATTCCGAA
GGACAAAGAAAACGGAAGCCAACAGTCATATGTTCGAAGAACACATGACTGCAGATGAAA
ATGAACGCATGTCACTTGATTTCGAAGTGACTGATGACATCATGGAAATTAGCTCTCAGG
ACGATTTTGTAAAATCAATGCACAGTGACGATGAGGAGCATGAAATTGAGGATGCATTTG
ATCTCTCAGATGTTAAGGAACACATGAA
>Locus_0005_Rosa_minutifolia
TGGTTGAGCTACTATTGGAACCTGTTAAAAGTAACGTGCAGTGTGATAGCGTTTATCTAG
GGGTGGTTACAAAACTTGTCCCCCATATGGGTGGGGCATTTGTAAATATAGGGAATTCTA
GACCATCTCTAATGGACATCAAACACAACAGGGAGCCTTTTATATTCCCTCCATTCCGAA
GGACAAAGAAAACGGAAGCCAACAGTCATATGTTCGAAGAACACACGACTGCAGATGAAA
ATGAACGCATGTCACTTGATTTCGAAGTGACTGATGACATCATGGAAATTAGCTCTCAGG
ACGATTTTGTAAAATCAATGCACAGTGACGATGAGGAGCATGAAATTGAGGATGCATTTG
ATCTCTCAGATGTTAAGGAACACATGAA
>Locus_0005_Rosa_moschata
TGGTTGAGCTACTATTGGAACCTGTTAAAAGTAATGTGCAGTGTGATAGCGTTTATCTAG
GGGTGGTTACAAAACTTGTCCCCCATATGGGTGGGGCATTTGTAAATATAGGGAATTCTA
GACCATCTCTAATGGACATCAAACACAACAGGGAGCCTTTTATATTCCCTCCATTCCGAA
GGACAAAGAAAACGGAAGCCAACAGTCATATGTTCGAAGAACACACGACTGCAGATGAAA
ATGAACGCATGTCACTTGATTTCGAAGTGACTGATGACATCATGGAAATTAGCTCTCAGG
ACGATTTTGTAAAATCAATGCACAGTGACGATGAGGAGCATGAAATTGAGGATGCATTTG
ATCTCTCAGATGTTAAGGAACACATGAA
>Locus_0005_Rosa_multiflora
TGGTTGAGCTACTATTGGAACCTGTTAAAAGTACTGTGCAGTGTGATAGCGTTTATCTAG
GGGTGGTTACAAAACTTGTCCCCCATATGGGTGGGGCATTTGTAAATATAGGGAATTCTA
GACCATCTCTAATGGACATCAAACACAACAGGGAGCCTTTTATATTCCCTCCATTCCGAA
GGACAAAGAAAATGGAAGCCAACAGTCATATGTTCGAAGAACACATGACTGCAGATGAAA
ATGAACGCATGTCACTTGATTTCGAAGTGACTGATGACATCATGGAAATTAGCTCTCAGG
ACGATTTTGTAAAATCAATGCACAGTGACGATGAGGAGCATGAAATTGAGGATGCATTTG
ATCTCTCAGATGTTAAGGAACACATGAA
>Locus_0005_Rosa_odorata
TGGTTGAGCTACTATTGGAACCTGTTAAAAGTACTGTGCAGTGTGATAGCGTTTATCTAG
GGGTGGTTACAAAACTTGTCCCCCATATGGGTGGGGCATTTGTAAATATAGGGAATTCTA
GACCATCTCTAATGGACATCAAACACAACAGGGAGCCTTTTATATTCCCTCCATTCCGAA
GGACAAAGAAAATGGAAGCCAACAGTCATATGTTCGAAGAACACATGACTGCAGATGAAA
ATGAACGCATGTCACTTGATTTCGAAGTGACTGATGACATCATGGAAATTAGCTCTCAGG
ACGATTTTGTAAAATCAATGCACAGTGACGATGAGGAGCAAGAAATTGAGGATGCATTTG
ATCTCTCAGATGTTAAGGAACACATGAA
>Locus_0005_Rosa_palustris
TGGTTGAGCTACTATTGGAACCTGTTAAAAGTACTGTGCAGTGTGATAGCGTTTATCTAG
GGGTGGTTACAAAACTTGTCCCCCATATGGGTGGGGCATTTGTAAATATAGGGAATTCTA
GACCGTCTCTAATGGACATCAAACACAACAGGGAGCCTTTTATATTCCCTCCATTCCGAA
GGACAAAGAAAACGGAAGCCAACAGTCATATGTTCGAAGAACACATGACTGCAGATGAAA
ATGAACGCATGTCACTTGATTTCGAAGTGACTGATGACATCATGGAAATTAGCTCTCAGG
ACGATTTTGTAAAATCAATGCACAGTGACGATGAGGAGCATGAAATTGAGGATGCATTTG
ATCTCTCAGATGTTAAGGAACACATGAA
>Locus_0005_Rosa_pendulina
TGGTTGAGCTACTATTGGAACCTGTTAAAAGTACTGTGCAGTGTGATAGCGTTTATCTAG
GGGTGGTTACAAAACTTGTCCCCCATATGGGTGGGGCATTTGTAAATATAGGGAATTCTA
GACCATCTCTAATGGACATCAAACACAACAGGGAGCCTTTTATATTCCCTCCATTCCGAA
GGACAAAGAAAATGGAAGCCAACAGTCATATGTTCGAAGAACACATGACTGCAGATGAAA
ATGAACGCATGTCACTTGATTTCGAAGTGACTGATGACATCATGGAAATTAGCTCTCAGG
ACGATTTTGTAAAATCAATGCACAGTGACGATGAGGAGCATGAAATTGAGGATGCATTTG
ATCTCTCAGATGTTAAGGAACACATGAA
>Locus_0005_Rosa_persica
TGGTTGAGCTACTATTGGAACCTGTTAAAAGTACTGTGCAGTGTGATAGCGTTTATCTAG
GGGTGGTTACGAAACTTGTCCCCCATATGGGTGGGGCATTTGTAAATATAGGGAATTCTA
GACCATCTCTAATGGACATCAAACACAACAGGGAGCCTTTTATATTCCCTCCATTCCGAA
GGACAAAGAAAACGGAAGCCAACATTCCTATGTTCGAAGAGCACATGACTGCAGATGAAA
ATGAACGCATGTCACTTGATTTCGAAGTGACTGATGACGTCATGGAAATTAGCTCTCAGG
ATGATTTTGTAAAATCAATGCACAGTGACGATGAGGAGCATGAGATTGAGGATGCATTAG
ATCTCTCAGATGTTAAGGAACACATGAA
>Locus_0005_Rosa_rugosa
TGGTTGAGCTACTATTGGAACCTGTTAAAAGTACTGTGCAGTGTGATAGCGTTTATCTAG
GGGTGGTTACAAAACTTGTCCCCCATATGGGTGGGGCATTTGTAAATATAGGGAATTCTA
GACCATCTCTAATGGACATCAAACACAACAGGGAGCCTTTTATATTCCCTCCATTCCGAA
GGACAAAGAAAACGGAAGCCAACAGTCATATGTTCGAAGAACACATGACTGCAGATGAAA
ATGAACGCATGTCACTTGATTTCGAAGTGACTGATGACATCATGGAAATTAGCTCTCAGG
ACGATTTTGTAAAATCAATGCACAGTGACGATGAGGAGCATGAAATTGAGGATGCATTTG
ATCTCTCAGATGTTAAGGAACACATGAA
>Locus_0005_Rosa_wichurana
TGGTTGAGCTACTATTGGAACCTGTTAAAAGTACCGTGCAGTGTGATAGCGTTTATCTAG
GGGTGGTTACAAAACTTGTCCCCCATATGGGTGGGGCATTTGTAAATATAGGGAATTCTA
GACCATCTCTAATGGACATCAAACACAACAGGGATCCTTTTATATTCCCTCCATTCCGAA
GGACAAAGAAAATGGAAGCCAACAGTCATATGTTCGAAGAACACATGACTGCAGATGAAA
ATGAACGCATGTCACTTGATTTTGAAGTGACTGATGACATCATGGAAATTAGCTCTCAGG
ACGATTTTGTAAAATCAATGCACAGTGACGATGAGGAGCATGAAATTGAGGATGCATTTG
ATCTCTCAGATGTTAAGGAACACATGAA
>Locus_0005_Rosa_x_damascena
TGGTTGAGCTACTATTGGAACCTGTTAAAAGTACTGTGCAGTGTGATAGCGTTTATCTAG
GGGTGGTTACAAAACTTGTCCCCCATATGGGTGGGGCATTTGTAAATATAGGGAATTCTA
GACCATCTTTAATGGACATCAAACACAACAGGGAGCCTTTTATATTCCCTCCATTCCGAA
GGACAAAGAAAATGGAAGCCAACAGTCATATGTTCGAAGAACACATGACTGCAGATGAAA
ATGAACGCATGTCACTTGATTTCGAAGTGACTGATGACATCATGGAAATTAGCTCTCAGG
ACGATTTTGTAAAATCAATGCACAGTGACGATGAGGAGCATGAAATTGAGGATGCATTTG
ATCTCTCAGATGTTAAGGAACACATGAA
>Locus_0005_Rosa_xanthina
TGGTTGAGCTACTATTGGAACCTGTTAAAAGTACTGTGCAGTGTGATAGCGTTTATCTAG
GGGTGGTTACAAAACTTGTCCCCCATATGGGTGGGGCATTTGTAAATATAGGGAATTCTA
GACCATCTCTAATGGACATCAAACACAACAGGGAGCCTTTTATATTCCCTCCATTCCGAA
GGACAAAGAAAACGGAAGCCAACAGTCATATGTTCGAAGAGCACATGACTGCAGATGAAA
ATGAACGCATGTCACTTGATTTCGAAGTGACTGATGACATCATGGAAATTAGCTCTCAGG
ACGATTTTGTAAAATCAATGCACAGTGACGATGAGGAGCATGAAATTGAGGATGCATTTG
ATCTCTCAGATGTTAAGGAACACATGAA
>Locus_0005_Rubus_occidentalis
TGGTTGAGCTACTATTGGAACCTGTTAAAAGTACTGTGCAGTGCGATAGTGTGTATCTAG
GGGCGGTTACGAAACTTGTCCCCCATATGGGTGGTGCATTTGTAAATATAGGGAATTCTA
GACCCTCTCTAATGGACATCAAACACAACAGAGAACCTTTCATATTCCCTCCATTCCGAA
GGACAAAGAAAACGGAAGCCAGCAGTCATATGTTCGAAGAGCACATGACTGCCGATGAAA
ATGAACACATGTCACTTGATTTCGAAGTGACTGATGACAACATGGAAATCAGCTCTCAGG
ATGATTTTGTAAAATCAATGCACAGTGATGATGAGGAGCATGAGGTTGATGATGCATTTG
ATCTTTCAGATGTTAAGGAACACATGAA
>Locus_0006_Fragaria_iinumae
TGAACTGTCTAGGCATGGACTCATGGAAATAACAAGAAAGAGAGTATGTTACACTATACT
GTGATTACCAATTTTCTCCCTGATATTCAAATAGTCTTGATACATTTGCATTGAAGTATC
CAACTCTCAAATACTTGAGATTGGCTAGGAATCGCTTGAAATGAAATTATAAAAAGGAAA
ACTTATAAAAAGGACAATTTGAATTTATTCACTAGATTTATATGTTAACTATAGTTTGCT
GGCACAATGTTTGAGCTCATTGAGTTCTTTTGGCTCCATGTTGGACAGGTACGACCTAGT
GTAACATTTATGATTAGTGAACCATGTTCTTGTTGTCATGCCACTGGG
>Locus_0006_Fragaria_nipponica
TGAACTGTCTAGGCATGGACTCATGGAAATAACAAGAAAGAGAGTATGTTGCACTATACT
GTGATTACCAATTTTCTCCCTGATATTCAAATAGTCGTGATGCATTTGCATTGAAGTATC
CAACTCTCAAATACCTTGAGATTGGCTAGGAAACGCTTGAAATTATAAAAAGGAAAACTT
ATAAAAAGGACAACTTGAATTTATTCACTAGATTTATATATTAACTATAGTTTGCTGGCA
CAATGTTTGAGCTTATTGAGTTTTTTTGGCTCCATGTTGGACAGGTACGACCTAGTGTAA
CATTTATGATTAGTGAACCATGTTCTTGTTGTCATGCCACTGGG
>Locus_0006_Fragaria_vesca
TGAACTGTCTAGGCATGGACTCATGGAAATAACAAGAAAGAGAGTATGTTGCACTATACT
GTGATTACCAATTTTCTCCCTGATATTCAAATAGTCATGATACATTTGCATTGAAGTATC
CAACTCTCAAATACCTTGAGATTGGCTAGGAATCGTTTGAAATTATAAAAAAGGAAACTT
TTAAAATGGACAACTTGAATTCATTCACTAGATTTATATATTAACTATAGTTTGCTGGCA
CAATGTTTGAGCTCATTGAGTTCTTTTGGCTCCTTGTTGGACAGGTACGACCTAGTGTAA
CATTTATGATTAGTGAACCATGTTCTTGTTGTCATGCCACTGGG
>Locus_0006_Potentilla_micrantha
TGAACTGTCTAGGCATGGACTCATGGAAATAACAAGAAAGAGAGTATGATGCACTATATT
GTTGATTACCAATTTTCTCCTTAATATTAAAATAGCCATGACAGAATTGCACTGAAGCAT
CCAAATCTCAAATACTTGAGAGTTGCTAGGAATTGCTTGAAAGTAGAAATGTTATCCTGA
TCATGCAACATCCAGAAACTTATTGAATGGACAACTTGAAATTATGCACTAGATTTATAT
ATTAACTAAAATTTGCTGACACACTGCTTCAGCTCATTGAGTTTTTTGGCTCCATGTTGG
ACAGGTACGACCTAGTGTGACATTTATGATTAGTGAACCATGTTCTTGTTGTCATGCCAC
TGGG
>Locus_0006_Rosa_OBH
TGAACTGTCTAGGCATGGACTCATGGAAATAACGAGAAAGAGAGTATGTTGCACTTTATC
GTGATTAACAATTTTCTCTTTGCTATTAAAATAGTTGTGAAATATTTGCAATGAAGGATC
CAAATCTCAAATACGTAAGATTTGCTAGGAATTGCTTGAAAGTAGAAATGCTATACCGAT
CAGCCAACATTCAGAAACTTATATTAAGGACAACTTGAAAATATTCACTAGATTTATTAT
TTATATATTAACTAAAGTTTGCTGGCACAATGTTTGAGCTCATTGAGTTTTTTGGCTCCA
TGTTGGACAGGTACGACCTAGTGTGACATTTATGATTAGTGAACCATGTACTTGTTGTCA
TGCCACTGGG
>Locus_0006_Rosa_chinensis
TGAACTGTCTAGGCATGGACTCATGGAAATAACGAGAAAGAGAGTATGTTGCACTTTATC
GTGATTAACAATTTCTCTTTGCTATTAAAATAGTTGTGAAATATTTGCAATGAAGGATCC
AAATCTCAAATACGTAAGATTTGCTAGGAATTGCTTGAAAGTAGAAATGCTATACTGGTC
ATCCAACATTCAGAAACTTATATAAAGGACAACTTGAAAATATTCACTAGATTTATTATT
TATATATTAACTAAAGTTTGCTGGCACAATGTTTGTGCTCATTGAGTTTTTTGGCTCCAT
GTTGGACAGGTACGACCTAGTGTGACATTTATGATTAGTGAACCATGTACTTGTTGTCAT
GCCACTGGG
>Locus_0006_Rosa_minutifolia
TGAACTGTCTAGGCATGGACTCATGGAAATAACGAGAAAGAGAGTATGTTGCACTTTATC
GTGATTAACAATTTTCTCTTTGCTATTAAAATAGTTGTGAAAGATTTGCAATGAAGGATC
CAAATCTCAAATACGTAAGATTTGCTAGGAATTGCTTGAATGTAGAAATGCTATACCGAT
CATCCAACATTCAGAAACTTATATAAAGGACAACTTGAAAATATTCACTAGATTTATTAT
TTATATATTAACTAAAGTTTGCTGGCACAATGTTTGAGTTCATTGAGTTTTTTGGCTCCA
TGTTGGACAGGTACGACCTAGTGTGACATTTATGATTAGTGAACCATGTACTTGTTGTCA
TGCCACTGGG
>Locus_0006_Rosa_multiflora
TGAACTGTCTAGGCATGGACTCATGGAAATAACGAGAAAGAGAGTATGTTGCACTTTATC
GTGATTAACAATTTTCTCTTTGCTATTAAAATAGTTGTGAAATATTTGCAATGAAGGATC
CAAATCTCAAATACGTAAGATTTGCTAGGAATTGCTTGAAAGTAGAAATGCTATACCGAT
CAGCCAACATTCAGAAACTTATATAAAGGACAACTTGAAAATATTCACTAGATTTATTAT
TTATATATTAACTAAAGTTTGCTGGCACAATGTTTGAGCTCATTGAGTTTTTTGGCTCCA
TGTTGGACAGGTACGACCTAGTGTGACATTTATGATTAGTGAACCATGTACTTGTTGTCA
TGCCACTGGG
>Locus_0006_Rosa_persica
TGAACTGTCTAGGCATGGACTCATGGAAATAACGAGAAAGAGAGTATGTTGCACTTTATT
GTGATTAACAATTTTCTCTTTGCTATTAAAATAGTTGTGAAAGATTTGTAATGAAGCATC
CAAATCTCAAATACGTAAGATTGCTAGGAATTGCTTGAAAGTAGAAATGCTATACTGATC
ATCCAACATTCAGAAACTTATATAAAGGACAACTTAAAAATATTCACTAGATTTATTATT
TATATATTAACTAAAGTTCACTGGCACAACGTTTGAGCTCATTGAGTTTTTTGGCTCCAT
GTTGGACAGGTACGACCTAGTGTGACATTTATGATCAGTGAACCATGTACTTGTTGTCAT
GCCACTGGG
>Locus_0006_Rosa_wichurana
TGAACTGTCTAGGCATGGACTCATGGAAATAACGAGAAAGAGAGTATGTTGCACTTTATC
GTGATTAGCAATTTTCTCTTTGCTATTAAAATAGTTGTGAAATATTTGCAATGAAGGATC
CAAATCTCAAATACGTAAGATTTGCTAGGAATTGCTTGAAAGTAGAAATGCTATACTGAT
CATCCAACATTCAGAAACTTATATAAAGGACAACTTGAAAATATTCACTAGATTTATTAT
TTATATATTAACTAAAGTTTGCTGGCACAATGTTTGAGCTCATTGAGTTTTTTGGCTCCA
TGTTGGACAGGTACGACCTAGTGTGACATTTATGATTAGTGAACCATGTACTTGTTGTCA
TGCCACTGGG
>Locus_0006_Rosa_x_damascena
TGAACTGTCTAGGCATGGACTCATGGAAATAACGAGAAAGAGAGTATGTTGCACTTTATC
GTGATTAACAATTTCTCTTTGCTATTAAAATAGTTGTGAAATATTTGCAATGAAGGATCC
AAATCTCAAATACGTAAGATTTGCTAGGAATTGCTTGAAAGTAGAAATGCTATACTGGTC
ATCCAACATTCAGAAACTTATATAAAGGACAACTTGAAAATATTCACTAGATTTATTATT
TATATATTAACTAAAGTTTGCTGGCACAATGTTTGTGCTCATTGAGTTTTTTGGCTCCAT
GTTGGACAGGTACGACCTAGTGTGACATTTATGATTAGTGAACCATGTACTTGTTGTCAT
GCCACTGGG
>Locus_0006_Rosa_xanthina
TGAACTGTCTAGGCATGGACTCATGGAAATAACGAGAAAGAGAGTATGTTGCACTTTATT
GTGATTAACAATTTTCTCTTTGCTATTAAAATAGTTGTGAAAGATTTGCAATGAAGGATC
CTAATCTCAAATACGCAAGATTTGCTAGGAATTGCTTGAAAGTAGAAATGCTATACTGAT
CATCCAACATTCAGAAACTTATAGAAAGGACAACTTGAAAATATTCACTAGATTTATTAT
TTATATATTAACTAAAGTTTGCTGGCACAATGTTTGAGCTCATTGAGTTTTTTTGGCTCC
ATGTTGGACAGGTACGACCTAGTGTGACATTTATGATTAGTGAACCATGTACTTGTTGTC
ATGCCACTGGG
>Locus_0006_Rubus_occidentalis
TGAACTGTCTAGGCATGGACTTATGGAAATAACAAGAAAGAGAGTACGTTGCATTTCATT
GTGATTAACAATATTCTCCTTGCTATTAAAATAGTTGTGAAAGATTTGCAATTAAGCGTC
CAAATCTTAAGTATTTGAGTTTGGCTAGGACTGGCTTGAAAGTAGAAATGCATATAGTGA
TCATCCAACATTCAGAAATTTATATAAAGGACAACTTGAAAATATTCACCAGATGTCTAG
ATTTTTGTATTAAGTATTAACTATAGTTGTTGGGAAAACAGTTGAGCTCAATGACTTGTA
TGCTTCTATCTGATGAATGATGGCATCATGTTGGACAGGTACGACCTAGTGTGACATTTA
TGATTAGTGAACCATGCACTTGTTGTCATGCCACCGGG
>Locus_0007_Fragaria_iinumae
GCCTTGGAGACCTCGTTCTCCAAAATTGAACAAGAAATTTCTCGATTGCTGGTAAGTGAA
GGCTTAGACTGCTAATGTATTTACTGCTTCCACATACAAATCTGAAAGAGAAGCACCAAC
GCATTTAGGAAAAACCAACACATTCAGTTTGGTACAACTTTTAAGGAAACAAAGACTCAA
AAGCTTCCAATTTAAATTATTTAATGAACTCCATAGTAGAATTTCAATTCTGTAAGCGGG
TTATAGCATCTGACCTAGACAGTAATTTAACTTCACTACCAACTTTTGTTTGACTTCATT
AAACAATATATTTTTTGGGAATTTTGATCAGGCAATGAGGGAACAGAAACCAGACCCAGA
GAACC
>Locus_0007_Fragaria_nubicola
GCCTTAGAGACCTCGTTCTCCAAAATTGAACAAGAAATTTCTCGATTGCTGGTAAGTGAA
GGCTTAGATTGCTAATGTATTTACTGCTTCCACATACAAATCTGAAAGAGAAGCACCAAC
GGATTTAGGAAAAACCAACACATTCAGTTTGCTACAACTTTTAAGGAAACAAGGACTCGA
AAGCTTCCAATTTAAATTATTTAATGAACTCCATAGTAGAATTTCAATTCTGTAAGCGGG
TTATAGCATCTGACCTAGAATTTCAATTTAACTTCACTACCAACATTTGTTTGACCTCAT
TAAAAAATATATTTTTTTGGGAATTTTGATCAGGCAATGAGGGAACAGAAACCAGACCCA
GAGAACC
>Locus_0007_Fragaria_vesca
GCCTTAGAGACCTCGTTCTCCAAAATTGAACAAGAAATTTCTCGATTGCTGGTAAGTGAA
GGCTTAGATTGCTAATGTATTTACTGCTTCCACATACAAATCTGAAAGAGAAGCACCAAC
GCATTTAGGAAAAACCAACACATTCAGTTTGGTACAACTTTTAAGGAAACAAAGACTTGA
ATGCTTCCAATTTAAATTATTTAATGAACTCCATAGTAGAATTTCAATTCTGTAAGCGGG
TTATAGCATCTGACCTAGACAGTAATTTAACTTCACTACCAACTTTTGTTTGACCTCATT
AAACAATATATTTTTTCGGTATTTTGATCAGGCAATGAGGGAACAGAAACCAGACCCAGA
GAACC
>Locus_0007_Potentilla_micrantha
GCCTTAGAGACCTCGTTCTCCAAAATTGAACAAGAAATATCTCGACTGCTGGTAAGTGAA
GGCTTAGGCTACTAATGTAGTTTACTCCTTCCACATACAAATCTGAAAGAGACCAACACA
TTTGGAAAAAACCAACACATGCAAATTGGTACAACTTCTAAAAAAAACTAACACTTGAAA
GCTTCCAATATGGTAAACTCCATAGTAGAATTTCAATTCTATAAGCGGGTTTTAGCATCT
GACCTAAACAGTAATTTCTTACAACTTCACTACCAACTTTTGTTTCACCTCATTAAATAG
CCTTTTTTTTTTTTTGAATTATAATCAGGCAATGAGGGAACAGAAACCAGACCCAGAGAA
CC
>Locus_0007_Rosa_OBH
GCCTTAGAGACCTCGTTCTCCAAAATTGAACAAGAAATTTCTCGATTGCTGGTAAGTGCA
GGCTTAGACTACTAACGTTTTTTATTCCATCGACCTACAAATCTGAAAGAGAAGCATCAA
TGCCTTTGGGAAAAACCAGCACATGGAGTTTGGTACAACTTTTAAAGAAACCCTTGAAAG
CTTCCTTTATTAATAAACTCCATGGTGGAATTTCAATTTGCAAGCGGTTCATAGCATCTG
GCCTGGATAGTAATTTCTTGTAACTTCACTACCGACTTTTTTTTTGCCTCACTAAAGAAT
CTATTTTTTGAAATTATATTCAGGCAATGATGGAATGGAAACCAGACCCAGAGAACC
>Locus_0007_Rosa_chinensis
GCCTTAGAGACCTCGTTCTCCAAAATTGAACAAGAAATTTCTCGATTGCTGGTAAGTGAA
GGCTTTAGACTACTAACGTATTTTATTCTGTCGACCTACAAATCTGAAAGAGAAGCACCA
ATGCCTTTGGGAAAAACCAGCACATGCAGTTTGGTACAACTTTTAAAGAAACCCTTGAAA
GCTTCCTTTATTAATAAACTCCATGGTGGAATTTCAATTTGCAAGCGGTTCATAGCATCT
GGCCTGGATAGTAATTTCTTGTAACTTCACTACCGACTTTTTTTTTTGCCTCACTAAAGA
ATCTATTTTTTGAAATTATATTCAGGCAATGATGGAACGGAAACCAGACCCAGAGAACC
>Locus_0007_Rosa_minutifolia
GCCTTAGAGACCTCGTTCTCCAAAATTGAACAAGAAATTTCTCGATTGCTGGTAAGTGAA
GGCTTAGACTACTAACGTATTTTATTCCTTCGACCTACAAATCTGAAAGAGAAGCACCAA
TGCCTTTGGGAAAAACCAGCACATGCAGTTTGGAACAACTTTTAAAGAAACCCTTGAAAG
CTTCCTTTATTAATAAACTCCATGGTGGAATTTCAATTTGCAAGCGGTTCATAGCATCTG
GCCTAGATAGTAATTTCTTGTAACTTCACTACCGACTCTTTTTTTTGCCTCACTAAAGAA
TTTATTTTTTGAAATTATAATCAGGCAATGATGGAACGGAAACCAGACCCAGAGAACC
>Locus_0007_Rosa_multiflora
GCCTTAGAGACCTCGTTCTCCAAAATTGAACAAGAAATTTCTCGATTGCTGGTAAGTGCA
GGCTTAGACTACTAACGTTTTTTATTCCGTCGACCTACAAATCTGAAATAGAAGCATCAG
TGCCTTTGGGAAAAACCAGCACATGCAGTTTGGTACAACTTTTAAAGAAACCCTTGAAAG
CTTCCTTTATTAATAAACTCCATGGTGGAATTTCAATTTGCAAGCGGTTCATAGCATCTG
GCCTGGATAGTAATTTCTTGTAACTTCACTACCGACTTTTTTTTTGCCTCACTAAAGAAT
CTATTTTTTGAAATTATATTCAGGCAATGATGGAACGGAAACCAGACCCAGAGAACC
>Locus_0007_Rosa_persica
GCCTTAGAGACCTCGTTCTCCAAAATTGAACAAGAAATTTCTCGATTGCTGGTAAATGAA
GGCTTAGACTACTAACATATTTAATCTGAAAGAGAAGCACTAATGCCTTTCGGAAAACCA
GCACATGCAGTTTGGTACAACTTTTAAAGAAAAAACCCTTGAAAGCTTCCTTTATTGATA
AACTCCATGGTGGAATTTCAATTTGCAAGCGGTTTATAGCATCTGGCCTAGATAGTAATT
TCTTGTAACTTCACTAGACTTTTTTTTTTTTGCCTCACTGAAGAATTGAAATTATAATCA
GGCAATGATGGAACGGAAACCAGACCCAGAGAACC
>Locus_0007_Rosa_wichurana
GCCTTAGAGACCTCGTTCTCCAAAATTGAACAAGAAATTTCTCGATTGCTGGTAAGTGAA
GGCTTAGACTACTAACGTATTTTATTCCGTCGACCTACAAATCTGAAAGAGAAGCACCAA
TGCCTTTGGGAAAAACCAGCACATGCAGTTTGGTACAACTTTTAAAGAAACCCTTGAAAG
CTTCCTTTATTAATAAACTCCATGGTGGAATTTCAATTTGCAAGCGGTTCATAGCGTCTG
GCCTGGATAGTAATTTCTTGTAACTTCACTACCGACTTTTTTTTGCCTCACTAAAGAATC
TATTTTTTGAAATTATATTCAGGCAATGATGGAACGGAAACCAGACCCAGAGAACC
>Locus_0007_Rosa_x_damascena
GCCTTAGAGACCTCGTTCTCCAAAATTGAACAAGAAATTTCTCGATTGCTGGTAAGTGAA
GGCTTTAGACTACTAACGTATTTTATTCCGTCGACCTACAAATCTGAAAGAGAAGCACCA
ATGCCTTTGGGAAAAACCAGCACATGCAGTTTGGTACAACTTTTAAAGAAACCCTTGAAA
GCTTCCTTTATTAATAAACTCCATGGTGGAATTTCAATTTGCAAGCGGTTCATAGCATCT
GGCCTGGATAGTAATTTCTTGTAACTTCACTACCGACTTTTTTTTTTGCCTCACTAAAGA
ATCTATTTTTTGAAATTATATTCAGGCAATGATGGAACGGAAACCAGACCCAGAGAACC
>Locus_0007_Rosa_xanthina
GCCTTAGAGACCTCGTTCTCCAAAATTGAACAAGAAATTTCTCGATTGCTGGTAAGTGAA
GGCTTAGACTACTAACATATTTTATTCTGTCAACCTACAAATCTGAAAGAGAAGCACCAA
TGCCTTTGGGAAAAACCAGCACATGCAGTTTGGTACAACTTTTAAAGAAACCCTTGAAAG
CTTCCTTTATTGATAAACTCCATGGTGGAATATCAATTTGCAAGCGGTTCATAGCATCTG
GCCTAGATAGTAATTTCTTGTAACTTCACTACCGAGTTTTTTTTTTTTTTTTGCCTCACT
AAAGAATCTATTTTTTGAAATTATAATCAGGCAATGATGGAACGGAAACCAGACCCAGAG
AACC
>Locus_0007_Rubus_occidentalis
GCCTTAGAAACCTCCTTCTCCAAGATTGAACAAGAAATTTCTCGATTGCTGGTAAGTGAA
GGTTTAGACTACTAACATATTTTGCTTTGTGCACATATAAATCTGAAGGAGAAGCACCAA
AACATTTGGGACGAAGCAGCGCATGCAGTTGGGTACAACTCATAAAGAAACAAACCCTTG
ACATCCTTTATTGATAAACTCCATAATTAGTGGAATTCCAATTCTTTCTCAAATTGAAAT
TCTGCAAACGGGTTATAGCATCTGACCTATATAGTAATTTCTTGTAATTTCACTACCAAT
TTTTGTTTTGCCTCTCATGGAAGAATCTACTTTTTGAAACAATAATCAGGCAATGATGGA
ACAGAAACCAGACCCAGAGAACC
>Locus_0008_Fragaria_iinumae
CGGCCACAGTATCTGAAAGTAGCTGTTGGTAGTATATCTCAGGTTGGAGGAATCAATGAG
ACTTTACTGATAGTTAGTCATGATGGGTACTTTGAGGAAATGAATAAGATTGTTGAGGGT
ATTAGGTTTTGCCAAGTGAAGCAGATATTTGCTCCTTTCTCGCCGCATGTCTTTCCCAAA
GGCTTTCCGGGACTCTCACCCGCGGATTGTAAGGAGAAGGATGATGCTGCGGAGAAGCAC
TGTAAAGGGACTCCTGATCAGTATGGGAACCACAGGTCGCCAAAGATTGTGTCTTTGAAG
CATCATTGGTGGTGGATG
>Locus_0008_Fragaria_nipponica
CGGCCACAGTATCTGAAAGTAGCTGTTGATAGTATATCTCAGGTTGTAGGAATCAATGAG
ACTTTACTGATAGTTAGTCATGATGGGTACTTTGAGGAAATGAATAAGATTGTTGAGGGT
ATTAGGTTTTGCCAAGTGAAGCAGATATTTGCTCCTTTCTCGCCGCATGTCTTTCCCAAA
GGCTTTCCAGGAGTGTCACCCGCGGATTGTAAGGAGAAGGATGATGCTGCGGAGAAGCAC
TGTAAAGGGACTCCTGATCAGTATGGGAACCACAGGTCGCCAAAGATTGTGTCTTTGAAG
CATCATTGGTGGTGGATG
>Locus_0008_Fragaria_nubicola
CGGCCACAGTATCTGAAAGTAGCTGTTGATAGTATATCTCAGGTTGTAGGAATCAATGAG
ACTTTACTGATAGTTAGTCATGATGGGTACTTTGAGGAAATGAATAAGATTGTTGAGGGT
ATTAGGTTTTGCCAAGTGAAGCAGATATTTGCTCCTTTCTCGCCGCATGTCTTTCCCAAA
GGCTTTCCGGGAGTGTCACCCGCAGATTGTAAGGAGAAGGATGATGCTGCGGAGAAGCAC
TGTAAAGGGACTCCTGATCAGTATGGGAACCACAGGTTGCCAAAGATTGTGTCTTTGAAG
CATCATTGGTGGTGGATG
>Locus_0008_Fragaria_vesca
CGGCCACAGTATCTGAAAGTAGCTGTTGATAGTATATCTCAGGTTGTGGGAATCAATGAG
ACTTTACTGATAGTTAGTCATGATGGGTACTTTGAGGAAATGAATAAGATTGTTGAGGGT
ATTAGGTTTTGCCAAGTGAAGCAGATATTTGCTCCTTTCTCGCCGCATGTCTTTCCCAAA
GGCTTTCCGGGAGTGTCACCCGCAGATTGTAAGGAGAAGGATGATGCTGCAGAGAAGCAC
TGTAAAGGGACTCCTGATCAGTATGGGAACCACAGGTTGCCAAAGATTGTGTCTTTGAAG
CATCATTGGTGGTGGATG
>Locus_0008_Geum_urbanum
CGGCCAAAGTATCTGAAAGTAGTTGTTGATAGTCTGTCTCAGGTTGTAGGAATCAATGAG
ACTTTACTCATAGTTAGCCATGATGGGTACTTTGAGGAAATGAATAAGATTGTTGATGGG
ATTAGGTTTTGTCAAGTGAAGCATATATTTGCTTCCTACTCGCCGCATGTGTTTCCCAGT
AGCTTTCCGGGAGTGTCACCCGCGGATTGTAAGCATCAAGATGATGCCGTGAAGAAGGGA
TGTAAAGGGACTCCTGATCAGTATGGGAACCACCGCGAGCCGAAGATTGTGTCTTTGAAG
CATCATTGGTGGTGGATG
>Locus_0008_Potentilla_micrantha
CGGCCACAATATCTGAAAGTAGCTGTTGATAGTATATCTCAGGTTGTAGGAATCAATGAG
ACTTTGCTGATAGTTAGTCATGATGGGTACTTTGAGGAAATGAATAAGATTGTTGAGGGT
ATTAGGTTTTGTCAAGTGAAGCAGATATTTGCTCCTTTCTCGCCGCATGTCTTTCCCAGT
GGCTTTCCGGGAGTGTCACCTGCGGATTGTAAGGAGAAGGATGATGCTGCAGAGAAGTAC
TGCAAAGGGACTCCTGATCAGTATGGGAACCACAGGTCGCCAAAGATTGTGTCTTTGAAG
CATCATTGGTGGTGGATG
>Locus_0008_Rosa_OBH
CGGCCACAATATCTGAAAGTAGCTGTTGATAGTATATCTCAGGTTGTAGGAATCAATGAG
ACTTTACTGATAGTTAGCCATGATGGGTACTTTGAGGAAATGAATAAGATTGTTGAGGAT
GTTAGGTTTTGCCAAGTCAAGCAGATATTTGCCCCTTTCTCGCCGCATGTCTTTCCCAGT
GGCTTTCCGGGAGTGTCGCCTGGGGATTGTAAGGATAAGGATGATGGTGCGGAGAAGCAC
TGTAAAGGGACTCCTGATCAGTATGGGAACCATCGGTCGCCAAAGATTGTGTCCTTGAAG
CATCATTGGTGGTGGATG
>Locus_0008_Rosa_arvensis
CGGCCACAATATCTGAAAGTAGCTGTTGATAGTATATCTCAGGTTGTAGGAATCAATGAG
ACTTTACTGATAGTTAGCCATGATGGGTACTTTGAGGAAATGAATAAGATTGTTGAGGGT
ATTAGGTTTTGCCAAGTCAAGCAGATATTTGCTCCTTTCTCGCCGCATGTCTTTCCCAGT
GGCTTTCCGGGAGTGTCACCTGGGGATTGTAAGGATAAGGATGATGGTGCGGAGAAGCAC
TGTAAAGGGACTCCTGATCAGTATGGGAACCATCGGTCACCAAAGATTGTGTCCTTGAAG
CATCATTGGTGGTGGATG
>Locus_0008_Rosa_chinensis
CGGCCACAATATCTGAAAGTAGCTGTTGATAGTATATCTCAGGTTGTAGGAATCAATGAG
ACTTTACTGATAGTTAGCCATGATGGGTACTTTGAGGAAATGAATAAGATTGTTGAGGAT
GTTAGGTTTTGCCAAGTCAAGCAGATATTTGCCCCTTTCTCGCCGCATGTCTTTCCCAGT
GGCTTTCCGGGAGTGTCGCCTGGGGATTGTAAGGATAAGGATGATGGTGCGGAGAAGCAC
TGTAAAGGGACTCCTGATCAGTATGGGAACCATCGGTCGCCAAAGATTGTGTCCTTGAAG
CATCATTGGTGGTGGATG
>Locus_0008_Rosa_gigantea
CGGCCACAATATCTGAAAGTAGCTGTTGATAGTATATCTCAGGTTGTAGGAATCAATGAG
ACTTTACTGATAGTTAGCCATGATGGGTACTTTGAGGAAATGAATAAGATTGTTGAGGAT
GTTAGGTTTTGCCAAGTCAAGCAGATATTTGCCCCTTTCTCGCCGCATGTCTTTCCCAGT
GGCTTTCCAGGAGTGTCGCCTGGGGATTGTAAGGATAAGGATGATGGTGCGGAGAAGCAC
TGTAAAGGGACTCCTGATCAGTATGGGAACCATCGGTCGCCAAAGATTGTGTCCTTGAAG
CATCATTGGTGGTGGATG
>Locus_0008_Rosa_laevigata
CGGCCACAATATCTGAAAGTAGCTGTTGATAGTATATCTCAGGTTGTAGGAATCAATGAG
ACTTTACTGATAGTTAGCCATGATGGGTACTTTGAGGAAATGAATAAGATTGTTGAGGGT
ATTAGGTTTTGCCAAGTCAAGCAGATATTTGCTCCTTTCTCGCCGCATGTCTTTCCCAGT
GGCTTTCCGGGAGTGTCACCTGGGGATTGTAAGGATAAGGATGATGGAGCGGAGAAGCAT
TGTAAAGGGACTCCTGATCAGTATGGGAACCATCGGTCGCCAAAGATTGTGTCCTTGAAG
CATCATTGGTGGTGGATG
>Locus_0008_Rosa_majalis
CGGCCACAATATCTGAAAGTAGCTGTTGATAGTATATCTCAGGTTGTAGGAATCAATGAG
ACTTTACTGATAGTTAGCCATGATGGGTACTTTGAGGAAATGAATAAGATTGTTGAGGGT
ATTAGGTTTTGCCAAGTCAAGCAGATATTTGCCCCTTTCTCGCCGCATGTCTTTCCCAGT
GGCTTTCCGGGAGTGTCACCTGGGGATTGTAAGGATAAGGATGATGGTGCGGAGAAGCAC
TGTAAAGGGACTCCTGATCAGTATGGGAACCATCGGTCGCCAAAGATTGTGTCCTTGAAG
CATCATTGGTGGTGGATG
>Locus_0008_Rosa_minutifolia
CGGCCACAATATCTGAAAGTAGCTGTTGATAGTATATCTCAGGTTGTAGGAATCAATGAG
ACTTTACTGATAGTTAGCCATGATGGGTACTTTGAGGAAATGAATAAGATTGTTGAGGGT
ATTCGGTTTTGCCAAGTCAAGCAGATATTTGCTCCTTTCTCGCCGCATGTCTTTCCCAGT
GGCTTTCCAGGAGTGTCACCCGGGGATTGTAAGGATAAGGATGATGCTGCGGAGAAGCGC
TGTAAAGGGACTCCTGATCAGTATGGGAACCATCGGTCGCCGAAGATTGTGTCCTTGAAG
CATCATTGGTGGTGGATG
>Locus_0008_Rosa_moschata
CGGCCACAATATCTGAAAGTAGCTGTTGATAGTATATCTCAGGTTGTAGGAATCAATGAG
ACTTTACTGATAGTTAGCCATGATGGGTACTTTGAGGAAATGAATAAGATTGTTGAGGAT
ATTAGGTTTTGCCAAGTCAAGCAGATATTTGCCCCTTTCTCACCACATGTCTTTCCCAGT
GGCTTTCCGGGAGTGTCACCTGGGGATTGTAAGGATAAGGATGATGGTGCGGAGAAGCAC
TGTAAAGGGACTCCTGATCAGTATGGGAACCATCGGTCGCCAAAGATTGTGTCCTTGAAG
CATCATTGGTGGTGGATG
>Locus_0008_Rosa_multiflora
CGGCCACAATATCTGAAAGTAGCTGTTGATAGTATATCTCAGGTTGTAGGAATCAATGAG
ACTTTACTGATAGTTAGCCATGATGGGTACTTTGAGGAAATGAATAAGATTGTTGAGGGT
ATTAGGTTTTGCCAAGTCAAGCAGATATTTGCTCCTTTCTCGCCGCATGTCTTTCCCAGT
GGCTTTCCGGGAGTGTCACCTGGGGATTGTAAGGATAAGGATGATGGTGCGGAGAAGCAC
TGTAAAGGGACTCCTGATCAGTATGGGAACCATCGGTCACCAAAGATTGTGTCCTTGAAG
CATCATTGGTGGTGGATG
>Locus_0008_Rosa_odorata
CGGCCACAATATCTGAAAGTAGCTGTTGATAGTATATCTCAGGTTGTAGGAATCAATGAG
ACTTTACTGATAGTTAGCCATGATGGGTACTTTGAGGAAATGAATAAGATTGTTGAGGAT
GTTAGGTTTTGCCAAGTCAAGCAGATATTTGCCCCTTTCTCGCCGCATGTCTTTCCCAGT
GGCTTTCCAGGAGTGTCGCCTGGGGATTGTAAGGATAAGGATGATGGTGCGGAGAAGCAC
TGTAAAGGGACTCCTGATCAGTATGGGAACCATCGGTCGCCAAAGATTGTGTCCTTGAAG
CATCATTGGTGGTGGATG
>Locus_0008_Rosa_palustris
CGGCCACAATATCTGAAAGTAGCTGTTGATAGTATATCTCAGGTTGTAGGAATCAATGAG
ACTTTACTGATAGTTAGCCATGATGGGTACTTTGAGGAAATGAATAAGATTGTTGAGGGT
ATTAGGTTTTGCCAAGTCAAGCAGATATTTGCCCCTTTCTCGCCGCATGTCTTTCCCAGT
GGCTTTCCGGGAGTGTCACCTGGGGATTGTAAGGATAAGGATGATGGTGCGGAGAAGCAC
TGTAAAGGGACTCCTGATCAGTATGGGAACCATCGGTCGCCAAAGATTGTGTCCTTGAAG
CATCATTGGTGGTGGATG
>Locus_0008_Rosa_pendulina
CGGCCACAATATCTGAAAGTAGCTGTTGATAGTATATCTCAGGTTGTAGGAATCAATGAG
ACTTTACTGATAGTTAGCCATGATGGGTACTTTGAGGAAATGAATAAGATTGTTGAGGGT
ATTAGGTTTTGCCAAGTCAAGCAGATATTTGCCCCTTTCTCGCCGCATGTCTTTCCCAGT
GGCTTTCCGGGAGTGTCACCTGGGGATTGTAAGGATAAGGATGATGGTGCGGAGAAGCAC
TGTAAAGGGACTCCTGATCAGTATGGGAACCATCGGTCGCCAAAGATTGTGTCCTTGAAG
CATCATTGGTGGTGGATG
>Locus_0008_Rosa_persica
CGGCCACAATATCTGAAAGTAGCTGTTGATAGTATATCTCAGGTTGTAGGAATCAATGAG
ACTTTACTGATAGTTAGCCATGATGGGTACTTTGAAGAAATGAATAAGATTGTTGAGGGT
ATTAGGTTTTGCCAAGTGAAGCAGATATTTGCTCCTTTCTCGCCGCATGTCTTTCCCAGT
GGCTTTCCGGGAGTGTCACCTGGGGACTGTAAGGATAAGGATGATGCTGCGGAGAAGCAC
TGTAAAGGGACTCCTGATCAGTATGGGAACCATCGGTCGCCAAAGATTGTGTCTTTGAAG
CATCATTGGTGGTGGATG
>Locus_0008_Rosa_rugosa
CGGCCACAATATCTGAAAGTAGCTGTTGATAGTATATCTCAGGTTGTAGGAATCAATGAG
ACTTTACTGATAGTTAGCCATGATGGGTACTTTGAGGAAATGAATAAGATTGTTGAGGGT
ATTAGGTTTTGCCAAGTCAAGCAGATATTTGCCCCTTTCTCACCACATGTCTTTCCCAGT
GGCTTTCCGGGAGTGTCACCTGGGGATTGTAAGGATAAGGATGATGGTGCGGAGAAGCAC
TGTAAAGGGACTCCTGATCAGTATGGGAACCATCGGTCGCCAAAGATTGTGTCCTTGAAG
CATCATTGGTGGTGGATG
>Locus_0008_Rosa_wichurana
CGGCCACAATATCTGAAAGTAGCTGTTGATAGTATATCTCAGGTTGTAGGAATCAATGAG
ACTTTACTGATAGTTAGCCATGATGGGTACTTTGAGGAAATGAATAAGATTGTTGAGGGT
ATTAGGTTTTGCCAAGTCAAGCAGATATTTGCTCCTTTCTCGCCGCATGTCTTTCCCAGT
GGCTTTCCGGGAGTGTCACCTGGGGATTGTAAGGATAAGGATGATGGTGCGGAGAAGCAC
TGTAAAGGGACTCCTGATCAGTATGGGAACCATCGGTCACCAAAGATTGTGTCCTTGAAG
CATCATTGGTGGTGGATG
>Locus_0008_Rosa_x_damascena
CGGCCACAATATCTGAAAGTAGCTGTTGATAGTATATCTCAGGTTGTAGGAATCAATGAG
ACTTTACTGATAGTTAGCCATGATGGGTACTTTGAGGAAATGAATAAGATTGTTGAGGAT
GTTAGGTTTTGCCAAGTCAAGCAGATATTTGCCCCTTTCTCACCGCATGTCTTTCCCAGT
GGCTTTCCGGGAGTGTCGCCTGGGGATTGTAAGGATAAGGATGATGGTGCGGAGAAGCAC
TGTAAAGGGACTCCTGATCAGTATGGGAACCATCGGTCGCCAAAGATTGTGTCCTTGAAG
CATCATTGGTGGTGGATG
>Locus_0008_Rosa_xanthina
CGGCCACAATATCTGAAAGTAGCTGTTGATAGTATATCTCAGGTTGTAGGAATCAATGAG
ACTTTACTGATAGTTAGCCATGATGGGTACTTTGAGGAAATGAATAAGATTGTTGAGAGT
ATTAGGTTTTGCCAAGTCAAGCAGATATTTGCTCCTTTCTCGCCGCATATCTTTCCCAGT
GGCTTTCCGGGATTGTCACCCGGGGATTGTAAGGATAAGGATGATGCTGCGGAGAAGCGC
TGTAAAGGGACTCCTGATCAGTATGGGAACCATCGGTCACCGAAGATTGTGTCCTTGAAG
CATCATTGGTGGTGGATG
>Locus_0008_Rubus_occidentalis
CGGCCCCAATATCTCAAAGTAGCTATTGATAGTCTCTCTCGGGTTGTTGGAATCGATGAG
ACTTTACTGATAGTTAGCCATGATGGGTACTTTGAGGAGATGAACAAGATTGTTGACGGT
ATCAGGTTTTGTCAAGTGAAGCAGATATTTTCTCCTTACTCGCCACATGTTTTTCCCAAT
AGCTTTCCGGGAGTATCACCCTCTGATTGTAAGGATCAGGATGATGCCACAAAAAATCAC
TGTAAAGGGACTCCTGATCAGTATGGAAATCACCGCTCTCCGAAGATTGTGTCTTTGAAG
CATCATTGGTGGTGGATG
>Locus_0009_Fragaria_iinumae
CCACTTTCTGTATCCCAATGCGTATCAGAACTTGAAGATACTGACAGCGCTGAAGCCTAA
AAAATGTCCCCATTGCTATGCCGCGAATTTGGCACCTTGTGATGTGACTGCCAGGGGAGA
AGGTTGGGATAGTTTGATTGCAGAGAGAATGGGAAATGTTGGTTATACATTTAACCGGAC
TGTTTGGAGGAAAATCCATAAGAAGACCAGCAAGTTCTGTTTGTTTGATGATTACAATTG
GGATATTACAATGTGGGCAACTGTTTATCCCTCATTTGGTAATGCTGTTTTCACGTTACG
AGGGCCTAGGACAAGTGCAGTGCACTTTGGAAAGTGTGGTTTGCACCAGGGCCAGGAGGG
CCAGAAAGCGTGCATTGATAATGGCGAGGTAAACTTTCAAGTGGAAGATGTAGACAAGGT
TGCAAACATCAATCCAGACTGGGAAGTGCGAGTCTTTGAGAATCAGC
>Locus_0009_Fragaria_nipponica
CCACTTTCTGTATCCCAATGCGTATCAGAACTTGAAGATACTGACAGCGCTGAAGCCTAA
AAAATGCCCCCATTGCTATGCCGCGAATTTGGCACCTTGTGATGTGACTGCCAGGGGAGA
AGGTTGGGATAGTTTGATTGCAGAGAGAATGGGAAATGTTGGTTATACATTTAACCGGAC
TGTTTGGAGGAAAATCCATAAGAAGACCAGCAAGTTCTGTTTCTTTGATGATTACAATTG
GGATATTACAATGTGGGCAACTGTTTATCCCTCATTTGGTAATGCTGTTTTCACGTTACG
AGGGCCTAGGACAAGTGCAGTGCACTTTGGAAAGTGTGGTTTGCACCAGGGCCAGGAGGG
CCAGAAAGCGTGCATTGATAATGGCGTAGTAAACTTTCAAGTGGAAGATGTAGACAAGGT
TGCAAACATCAATCCAGACTGGGAAGTGCGAGTCTTTGAGAATCAGC
>Locus_0009_Fragaria_nubicola
CCACTTTCTGTATCCCAATGCGTATCAGAACTTGAAGATACTGGCAGCGCTGAAGCCTAA
AAAATGCCCCCATTGCTATGCCGCGAATTTGGCACCTTGTGATGTGACTGCCAGGGGAGA
AGGTTGGGATAGTTTGATTGCAGAGAGAATGGGAAATGTTGGTTATACATTTAACCGGAC
TGTTTGGAGGAAAATCCATAAGAAGACCAGCAAGTTCTGTTTCTTTGATGATTACAATTG
GGATATTACAATGTGGGCAACTGTTTATCCCTCATTTGGTAATGCTGTTTTCACGTTACG
AGGGCCTAGGACAAGTGCAGTGCACTTTGGAAAGTGTGGTTTGCACCAGGGCCAGGAGGG
CCAGAAAGCGTGCATTGATAACGGCGTAGTAAACTTTCAAGTGGAAGATGTAGACAAGGT
TGCAAACATCAATCCAGACTGGGAAGTGCGAGTCTTTGAGAATCAGC
>Locus_0009_Fragaria_vesca
CCACTTTCTGTATCCCAATGCGTATCAGAACTTGAAGATACTGGCAGCGCTGAAGCCTAA
AAAATGCCCCCATTGCTATGCCGCGAATTTGGCACCTTGTGATGTGACTGCCAGGGGAGA
AGGTTGGGATAGTTTGATTGCAGAGAGAATGGGAAATGTTGGTTATACATTTAACCGGAC
TGTTTGGAAGAAAATCCATAAGAAGACCAGCAAGTTCTGTTTCTTTGATGATTACAATTG
GGATATTACAATGTGGGCAACTGTTTATCCCTCATTTGGTAATGCTGTTTTCACGTTACG
AGGGCCTAGGACAAGTGCAGTGCACTTTGGAAAGTGTGGTTTGCACCAGGGCCAGGAGGG
CCAGAAAGCGTGCATTGATAACGGCGTAGTAAACTTTCAAGTGGAAGATGTAGACAAGGT
TGCAAACATCAATCCAGACTGGGAAGTGCAAGTCTTTGAGAATCAGC
>Locus_0009_Potentilla_micrantha
CCACTTTCTGTATCCCAATGCGTATCAGAACTTGAAGACACTGACAGCGCTGAAGCCTAA
AAAATGCCCCCATTGCTATGCTGCGAATTTGGCACCTTGTGATGTGAGTGCCAGAGGAGA
AGGTTGGGATAGTTTGATTGCAGAGAGAATGGGAAATGTGGGTTATACATTTAACCGGAC
TGTTTGGAGGAAGATCCATAAGAAGACCAGCAAGTTCTGTTTCTTTGATGATTACAATTG
GGATATTACAATGTGGGCTACGGTTTATCCCTCATTTGGTAATGCTGTTTTCACATTACG
AGGGCCTAGGACGAGCGCAGTGCACTTCGGAAAATGTGGTTTGCACCAGGGCCAGGAGGG
TGAGAAAGTGTGCATTGATAATGGCGTGGTGAACTTTCATGTAGAAGATGTAGACAAGGT
TGCAAACATCAATTCAGACTGGGAAGTGCGTATCTTTGAGAATCAGC
>Locus_0009_Rosa_OBH
CCACTTTCTGTATCCCAATGCCTATCAGAACTTGAAGATACTGACAGCACTGAAGCCTCA
AAAATGCCCCCATTGCTATGCTGCTAATTTGGCACCCTGTGATGTGAATGCCAGGGGAGA
AGATTGGGATAGTTTGATTGCAGAGAGAATGGGGAATGTGGGTTATACATTTAACCGTAC
TGTTTGGAGGAAGATCCATAAGAAGACCAACAAATTCTGTTTCTTTGATGATTACAATTG
GGATATAACAATGTGGGCAACAGTCTATCCCTCATTTGGTAATCCTGTTTTCACGTTACG
AGGGCCTAGGACAAGCGCAGTGCACTTCGGAAAGTGTGGTTTGCACCAGGGCCAGGAGGG
TGAGAAAGCGTGCATTGATAATGGCGCCGTGAACTTTCAAGTGCAGGATGTAGACAAGGT
TGCAAACATCAATTCAGATTGGGAAGTGCGAGTCTTTGAGAATCAGC
>Locus_0009_Rosa_arvensis
CCACTTTCTGTATCCCAATGCCTATCAGAACTTGAAGATACTGACAGCACTGAAGCCTCA
AAAATGCCCCCATTGCTATGCTGCTAATTTGGCACCTTGTGATGTGAATGCCAGGGGAGA
AGGTTGGGATAGTTTGATTGCAGAGAGAATGGGGAATGTGGGTTATACATTTAACCGTAC
TGTTTGGAGGAAGATCCATAAGAAGACCAACAAATTCTGTTTCTTTGATGATTACAATTG
GGATATAACAATGTGGGCAACGGTCTATCCCTCATTTGGTAATCCTGTTTTCACGTTACG
AGGGCCTAGGACAAGCGCAGTGCACTTCGGAAAGTGTGGTTTGCACCAGGGCCAGGAGGG
TGAGAAAGCGTGCATTGATAATGGCGTGGTGAACTTTCAAGTGCAGGATGTAGACAAGGT
TGCAAACATCAATTCAGACTGGGAAGTGCGAGTCTTTGAGAATCAGC
>Locus_0009_Rosa_chinensis
CCACTTTCTGTATCCCAATGCCTATCAGAACTTGAAGATACTGACAGCACTGAAGCCTCA
AAAATGCCCCCATTGCTATGCCGCTAATTTGGCACCCTGTGATGTGAATGCCAGAGGAGA
AGGTTGGGATAGTTTGATTGCAGAGAGAATGGGGAATGTGGGTTATACATTTAACCGTAC
TGTTTGGAGGAAGATCCATAAGAAGACCGACAAATTCTGTTTCTTTGATGATTACAATTG
GGATATAACAATGTGGGCAACGGTCTATCCCTCATTTGGTAATCCTGTTTTCACGCTACG
AGGGCCTAGGACAAGCGCAGTGCACTTCGGAAAGTGTGGTTTGCACCAGGGCCAGGAGGG
TGAGAAAGCATGCATTGATAATGGCGCGGTGAACTTTCAAGTGGAGGATGTAGATAAGGT
TGCAAACATCAATTCAGACTGGGAAGTGCGAGTCTTTGAGAATCAGC
>Locus_0009_Rosa_gigantea
CCACTTTCTGTATCCCAATGCCTATCAGAACTTGAAGATACTGACAGCACTGAAGCCTCA
AAAATGCCCCCATTGCTATGCTGCTAATTTGGCACCCTGTGATGTGAATGCCAGGGGAGA
AGGTTGGGATAGTTTGATTGCAGAGAGAATGGGGAATGTGGGTTATACATTTAACCGTAC
TGTTTGGAGGAAGATCCATAAGAAGACCAACAAATTCTGTTTCTTTGATGATTACAATTG
GGATATAACAATGTGGGCAACGGTCTATCCCTCATTTGGTAATCCTGTTTTCACGTTACG
AGGGCCTAGGACAAGTGCAGTGCACTTCGGGAAGTGTGGTTTGCACCAGGGCCAGGAGGG
TGAGAAAGCGTGCATTGATAATGGCGCGGTGAACTTTCAAGTGCAGGATGTAGACAAGGT
TGCAAACATCAATTCAGACTGGGAAGTGCGAGTCTTTGAGAATCAGC
>Locus_0009_Rosa_laevigata
CCACTTTCTGTATCCCAATGCCTATCAGAACTTGAAGATACTGACAGCACTGAAGCCTCA
AAAATGCCCCCATTGCTATGCTGCTAATTTGGCACCTTGTGATGTGAATGCCAGGGGAGA
AGGTTGGGATAGTTTGATTGCAGAGAGAATGGGGAATGTGGGTTATACATTTAACCGTAC
TGTTTGGAGGAAGATCCATAAGAAGACCAACAAATTCTGTTTCTTTGATGATTACAATTG
GGATATAACAATGTGGGCAACGGTCTATCCCTCATTTGGTAATCCTGTTTTCACGTTACG
AGGGCCAAGGACAAGCGCAGTGCACTTCGGAAAGTGTGGTTTGCACCAGGGCCAGGAGGG
TGAGAAAGCGTGCATTGATAATGGCGTGGTGAACTTTCAAGTGGAGGATGTAGACAAGGT
TGCAAACATCAATTCAGACTGGGAAGTGCGAGTCTTTGAGAATCAGC
>Locus_0009_Rosa_majalis
CCACTTTCTGTATCCCAATGCCTATCAGAACTTGAAGATACTGACAGCACTGAAGCCTCA
AAAATGCCCCCATTGCTATGCCGCTAATTTGGCACCTTGTGATGTGAATGCCAGGGGAGA
AGGTTGGGATAGTTTGATTGCAGAGAGAATGGGGAATGTGGGTTATACATTTAACCGTAC
TGTTTGGAGGAAGATCCATAAGAAGACCAACAAATTCTGTTTCTTTGATGATTACAATTG
GGATATAACAATGTGGGCAACGGTCTATCCCTCATTTGGTAATCCTGTTTTCACGTTACG
AGGGCCTAGGACAAGCGCAGTGCACTTCGGAAAGTGTGGTTTGCACCAGGGCCAGGAGGG
TGAGAAAGCATGCATTGATAATGGCGTGGTGAACTTTCAAGTGGAGGATGTAGACAAGGT
TGCAAACATCAATTCAGACTGGGAAGTGCGAGTCTTTGAGAATCAGC
>Locus_0009_Rosa_minutifolia
CCACTTTCTGTATCCCAATGCCTATCAGAACTTGAAGATACTGACAGCGCTAAAGCCTCA
CAAATGCCCCAATTGCTATGCTGCTAATTTGGCACCTTGTGATGTGAATGCCAGGGGAGA
AGGTTGGGATAGTTTGATTGCAGAGAGAATGGGAAATGTGGGTTATACATTTAACCGGAC
TGTTTGGAGGAAGATCCATAAGAAGACCAGCAAATTCTGTTTCTTTGATGATTACAACTG
GGATATAACAATGTGGGCAACGGTCTATCCCTCATTTGGTAATCCTGTTTTCACGTTACG
AGGGCCTAGGACGAGTGCAGTGCACTTCGGAAAGTGTGGTTTGCACCAGGGCCACGAGGG
TGAGAAAGCGTGCATTGATAATGGCGCGGTGAACTTTCAAGTGGAGGATGTAGACAAGGT
TGCAAACATCAATTCAGACTGGGAAGTGCGAGTCTTTGAGAATCAGC
>Locus_0009_Rosa_moschata
CCACTTTCTGTATCCCAATGCCTATCAGAACTTGAAGATACTGACAGCGCTAAAGCCTCA
CAAATGCCCCAATTGCTATGCTGCTAATTTGGCACCTTGTGATGTGAATGCTAGGGGAGA
AGGTTGGGATAGTTTGATTGCAGAGAGAATGGGAAATGTGGGTTATACATTTAACCGGAC
TGTTTGGAGGAAGATCCATAAGAAGACCAGCAAATTCTGTTTCTTTGATGATTACAACTG
GGATATAACAATGTGGGCAACGGTCTATCCCTCATTTGGTAATCCTGTTTTCACGTTACG
AGGGCCTAGGACGAGCGCAGTGCACTTCGGAAAGTGTGGTTTGCACCAGGGCCATGAGGG
TGAGAAAGCGTGCATTGATAATGGCGCAGTGAACTTTCAAGTGGAGGATGTAGACAAGGT
TGCAAACATCAATTCAGACTGGGAAGTGCGAGTCTTTGAGAATCAGC
>Locus_0009_Rosa_multiflora
CCACTTTCTGTATCCCAATGCCTATCAGAACTTGAAGATACTGACAGCACTGAAGCCTCA
AAAATGCCCCCATTGCTATGCTGCTAATTTGGCACCTTGTGATGTGAATGCCAGGGGAGA
AGGTTGGGATAGTTTGATTGCAGAGAGAATGGGGAATGTGGGTTATACATTTAACCGTAC
TGTTTGGAGGAAGATCCATAAGAAGACCAACAAATTCTGTTTCTTTGATGATTACAATTG
GGATATAACAATGTGGGCAACGGTCTATCCCTCATTTGGTAATCCTGTTTTCACGTTACG
AGGGCCTAGGACAAGCGCAGTGCACTTCGGAAAGTGTGGTTTGCACCAGGGCCAGGAGGG
TGAGAAAGCGTGCATTGATAATGGCGCGGTGAACTTTCAAGTGCGGGATGTAGACAAGGT
TGCAAACATCAATTCAGACTGGGAAGTGCGAGTCTTTGAGAATCAGC
>Locus_0009_Rosa_odorata
CCACTTTCTGTATCCCAATGCCTATCAGAACTTGAAGATACTGACAGCACTGAAGCCTCA
AAAATGCCCCCATTGCTATGCTGCTAATTTGGCACCCTGTGATGTGAATGCCAGGGGAGA
AGATTGGGATAGTTTGATTGCAGAGAGAATGGGGAATGTGGGTTATACATTTAACCGTAC
TGTTTGGAGGAAGATCCATAAGAAGACCAACAAATTCTGTTTCTTTGATGATTACAATTG
GGATATAACAATGTGGGCAACAGTCTATCCCTCATTTGGTAATCCTGTTTTCACGTTACG
AGGGCCTAGGACAAGCGCAGTGCACTTCGGAAAGTGTGGTTTGCACCAGGGCCAGGAGGG
TGAGAAAGCGTGCATTGATAATGGCGCCGTGAACTTTCAAGTGCAGGATGTAGACAAGGT
TGCAAACATCAATTCAGATTGGGAAGTGCGAGTCTTTGAGAATCAGC
>Locus_0009_Rosa_palustris
CCACTTTCTGTATCCCAATGCCTATCAGAACTTGAAGATACTGACAGCACTGAAGCCTCA
AAAATGCCCCCATTGCTATGCCGCTAATTTGGCACCTTGTGATGTGAATGCCAGGGGAGA
AGGTTGGGATAGTTTGATTGCAGAGAGAATGGGGAATGTGGGTTATACATTTAACCGTAC
TGTTTGGAGGAAGATCCATAAGAAGACCAACAAATTCTGTTTCTTTGATGATTACAATTG
GGATATAACAATGTGGGCAACGGTCTATCCCTCATTTGGTAATCCTGTTTTCACGTTACG
AGGGCCTAGGACAAGCGCAGTGCACTTCGGAAAGTGTGGTTTGCACCAGGGCCAGGAGGG
TGAGAAAGCATGCATTGATAATGGCGTGGTGAACTTTCAAGTGGAGGATGTAGACAAGGT
TGCAAACATCAATTCAGACTGGGAAGTGCGAGTCTTTGAGAATCAGC
>Locus_0009_Rosa_pendulina
CCACTTTCTGTATCCCAATGCCTATCAGAACTTGAAGATACTGACAGCGCTAAAGCCTCA
CAAATGCCCCAATTGCTATGCTGCTAATTTGGCACCTTGTGATGTGAATGCCAGGGGAGA
AGGTTGGGATAGTTTGATTGCAGAGAGAATGGGGAATGTGGGTTATACATTTAACCGTAC
TGTTTGGAGGAAGATCCATAAGAAGACCAACAAATTCTGTTTCTTTGATGATTACAATTG
GGATATAACAATGTGGGCAACGGTCTATCCCTCATTTGGTAATCCTGTTTTCACGTTACG
AGGGCCTAGGACGAGTGCAGTGCACTTCGGAAAGTGTGGTTTGCACCAGGGCCATGAGGG
TGAGAAAGCGTGCATTGATAATGGCGCGGTGAACTTTCAAGTGGAGGATGTAGACAAGGT
TGCAAACATCAATTCAGACTGGGAAGTGCGAGTCTTTGAGAATCAGC
>Locus_0009_Rosa_persica
CCACTTTCTGTATCCCAATGCCTATCAGAACTTGAAGATACTGACAGCGCTGAAGCCTCA
CAAATGCCCCCATTGCTATGCCGCAAATTTGGCACCTTGTGATGTGAATGCGAGGGGAGA
AGGTTGGGATAGTTTGATTGCAGAGAGAATGGGAAATGTGGGTTATACATTTAACCGGAC
TGTTTGGAGGAAGATCCATAAGAAGACCAGCAAATTCTGTTTCTTTGATGATTACAACTG
GGATATAACAATGTGGGCAACGGTCTATCCCTCATTTGGTAATCCTGTTTTCACGTTACG
AGGGCCTAGGACAAGCGCAGTGCACTTCGGAAAGTGTGGTTTGCACCAGGGCCACGAGGG
TGAGAAAGCGTGCATTGATAATGGCACGGTGAACTTTCAAGTGGAGGATGTAGACAAGGT
TGCAAACATCAATTCAGACTGGGAGGTGCGAGTCTTTGAGAATCAGC
>Locus_0009_Rosa_rugosa
CCACTTTCTGTATCCCAATGCCTATCAGAACTTGAAGATACTGACAGCACTGAAGCCTCA
AAAATGCCCCCATTGCTATGCTGCTAATTTGGCACCTTGTGATGTGAATGCCAGGGGAGA
AGGTTGGGATAGTTTGATTGCAGAGAGAATGGGGAATGTGGGTTATACATTTAACCGTAC
TGTTTGGAGGAAGATCCATAAGAAGACCAACAAATTCTGTTTCTTTGATGATTACAATTG
GGATATAACAATGTGGGCAACGGTCTATCCCTCATTTGGTAATCCTGTTTTCACGTTACG
AGGGCCTAGGACAAGCGCAGTGCACTTCGGAAAGTGTGGTTTGCACCAGGGCCAGGAGGG
TGAGAAAGCATGCATTGATAATGGCGTGGTGAACTTTCAAGTGCAGGATGTAGACAAGGT
TGCAAACATCAATTCAGACTGGGAAGTGCGAGTCTTTGAGAATCAGC
>Locus_0009_Rosa_wichurana
CCACTTTCTGTATCCCAATGCCTATCAGAACTTGAAGATACTGACAGCACTGAAGCCTCA
AAAATGCCCCCATTGCTATGCTGCTAATTTGGCACCTTGTGATGTGAATGCCAGGGGAGA
AGGTTGGGATAGTTTGATTGCAGAGAGAATGGGGAATGTGGGTTATACATTTAACCGTAC
TGTTTGGAGGAAGATCCATAAGAAGACCAACAAATTCTGTTTCTTTGATGATTACAATTG
GGATATAACAATGTGGGCAACGGTCTATCCCTCATTTGGTAATCCTGTTTTCACGTTACG
AGGGCCTAGGACAAGCGCAGTGCACTTCGGAAAGTGTGGTTTGCACCAGGGCCAGGAGGG
TGAGAAAGCGTGCATTGATAATGGCGTGGTGAACTTTCAAGTGCAGGATGTAGACAAGGT
TGCAAACATCAATTCAGACTGGGAAGTGCGAGTCTTTGAGAATCAGC
>Locus_0009_Rosa_x_damascena
CCACTTTCTGTATCCCAATGCCTATCAGAACTTGAAGATACTGACAGCACTGAAGCCTCA
AAAATGCCCCCATTGCTATGCCGCTAATTTGGCACCCTGTGATGTGAATGCCAGAGGAGA
AGGTTGGGATAGTTTGATTGCAGAGAGAATGGGGAATGTGGGTTATACATTTAACCGTAC
TGTTTGGAGGAAGATCCATAAGAAGACCGACAAATTCTGTTTCTTTGATGATTACAATTG
GGATATAACAATGTGGGCAACGGTCTATCCCTCATTTGGTAATCCTGTTTTCACGTTACG
AGGGCCTAGGACAAGCGCAGTGCACTTCGGAAAGTGTGGTTTGCACCAGGGCCAGGAGGG
TGAGAAAGCATGCATTGATAATGGCGCGGTGAACTTTCAAGTGGAGGATGTAGACAAGGT
TGCAAACATCAATTCAGACTGGGAAGTGCGAGTCTTTGAGAATCAGC
>Locus_0009_Rosa_xanthina
CCACTTTCTGTATCCCAATGCCTATCAGAACTTGAAGATACTGACAGCGCTGAAGCCTCA
CAAATGCCCCCATTGCTATGCCGCTAATTTGGCACCTTGTGATGTGAATGCCAGGGGAGA
AGGTTGGGATAGTTTGATTGCAGAGAGAATGGGAAATGTGGGTTATACATTTAACCGGAC
TGTTTGGAGGAAGATCCATAAGAAGACCAGCAAATTCTGTTTCTTTGATGATTACAACTG
GGATATAACAATGTGGGCAACGGTCTATCCCTCATTTGGTAATCCTGTTTTCACGTTACG
AGGGCCTAGGACGAGCGCAGTGCACTTCGGAAAGTGTGGTTTGCACCAGGGCCACGAGGG
TGAAAAAGCGTGCATTGATAATGGCGCGGTGAACTTTCAAGTGGAGGATGTAGACAAGGT
TGCAAACATCAATTCAGACTGGGAAGTGCGAGTCTTTGAGAATCAGC
>Locus_0009_Rubus_occidentalis
CCACTTTCTTTATCCCAACGCATATCAAAACTTGAAGATACTCACAGCATTGAAGCCTCA
CAAATGCCCTCATTGCTATGCTGCCAATTTAGCACCTTGTGATGTGAATGCCAGAGGAGA
AGGTTGGGATAGTTTGATTGCAGAGAGAATGGGAAATGTGGGCTATACATTTAACCGGAC
CGTTTGGAGGAAAATCCATAAGAAAACCAGCAAATTCTGTTTCTTTGATGATTACAATTG
GGATATAACAATGTGGGCAACGGTCTATCCCTCATTCGGTAATCCTGTTTTCACGTTAAG
AGGGCCTAGGACAAGTGCAGTACACTTCGGAAAGTGTGGGTTACACCAGGGCCAGGAGGG
CGCGAAAGCGTGCATTGATAATGGCGTGGTAAACTTTCAAGTGGAGAATGTAGACAAGGT
TGCAAACATCAAGTCAGACTGGGTAGTGCGAGTCTTTGAGAATCAGC
>Locus_0010_Fragaria_iinumae
CAGGTGTGTTCGACGTGGCGCGCCGTTTCCCGCTCAGAATTGCTATGGCACCAGCTGACT
GGCCGGATTTGGGGGCGGACTGGACGTACTCAGGACACGTGGCGTGATGAGTATGTGTAC
TGGCATCGGACGGCTAGGAACTTCCGGACGGGGAGGTACTCGCACACGAGGCTTTACTTT
GACCCGTCTGACGTGGACGACCCGGACGGGTTGACCTGCCGGTGCCTGGCTCTCTCCGAC
ACCCACCTCGCGTGCGGCTTTGCCGACGGAGCGGTAAGGCTCTTCGACCTCACCACGCGC
CTCCACGTCAGCACGTACCGGCCCCACCACCGTGACCGTTTGGGGAGATTTTCCCGGGCG
GTTACGGGGATCGTGATCAGTGATTCTC
>Locus_0010_Fragaria_nipponica
CAGGTGTGTTCGACGTGGCGCGCCGTTTCCCGCTCCGAACTTCTCTGGCGCCGGCTTACT
CGCCGGATTTGGGGGCGGACTCAACTCCTCCAGGACACTTGGCGTGACGAGTATGTGTAC
TGGCATCGGACGGCTAGAAACTTCCGGACGGGGAGGTACACGCACACGAGGCTTTACTTT
GACCCGTCTGACGTGGACGACCCGGACGGGTTGACTTGCCGGTGCCTGGCTCTCTCCGAC
ACCCACCTCGCGTGCGGCTTTGCCGACGGAGCGGTCAGGCTCTTCGACCTCTCCACGCGC
CTCCACGTCAGCACGTACCGGCCCCACCACCGCGACCGTTTGGGGAGATTTTCCCGGGCG
GTTACGGGGATTGTGATCAGTGATTCTC
>Locus_0010_Fragaria_nubicola
CAGGTGTGTTCGACGTGGCGCGCCGTTTCCCGCTCAGAACTTCTATGGCGCCGGCTTACT
CGCCGGATTTGGGGGCGGACTCAACTTACTCAGGACACGTGGCGTGACGAGTATGTGTAC
TGGCATCGGACGGCTAGAAACTTCCGGATGGGGAGGTACACGCACACGAGGCTTTACTTT
GACCCGTCTGACGTGGACGACCCGGACGGGTTGACCTGCCGGTGCCTGGCTCTCTCCGAC
ACCCACCTCGCGTGCGGCTTTGCCGACGGAGCGGTCAGGCTCTTCAACCTCACCACGCGC
CTCCACGTCAGCACGTACCGGCCCCACCACCGTGACCGTTTGGGGAGATTTTCCCGGGCG
GTTACGGGGATCGTGATCAGTGATTCTC
>Locus_0010_Fragaria_vesca
CAGGTGTGTTCGACGTGGCGCGCCGTTTCCCGCTCAGAACTTCTATGGCGCCGGCTTTCT
CGCCGGATTTGGGGGCGGACTCAACTTACTCAGGACACGTGGCGTGACGAGTATGTGTAC
TGGCATCGGACGGCTAGAAACTTCCGGATGGGGAGGTACACGCACACGAGGCTTTACTTT
GACCCGTCTGACGTGGACGACCCGGACGGGTTGACCTGCCGGTGCCTGGCTCTCTCCGAC
ACCCACCTCGCGTGCGGCTTTGCCGACGGAGCGGTCAGGCTCTTCAACCTCACCACGCGC
CTCCACGTCAGCACGTACCGGCCCCACCACCGTGACCGTATGGGGAGATTTTCCCGGGCG
GTTACGGGGATCGTGATCAGTGATTCTC
>Locus_0010_Rosa_OBH
CAGGTCTGCTCCACGTGGCGCGCCGTTTCCCGCTCGGACCTGCTCTGGCGCCGGCTCACT
CGCCGGATTTGGGGCCGGACTCGCCTCCTCCAGGACACGTGGCGCGACGAGTACGTCTAC
TGGCATCGTACGGCTAGAAACTTCCGGACAAGGAGGTATGCGCACACGATACTCTACTTT
GACCCGTCTGACGTCGACGATGCGGATGGACTGACTTGCCGGTGCCTGACTCTCTCCGAC
AACTACCTCGCCTGCGGCTTCGCGGACGGCGCAGTCCGACTCTTCGACCTCGCCACGCGC
CTCCACGTCAGCACGTACCGGCCCCACCAGCGCGACAGGTTGGGCCGATTTTCCCGGGCC
GTTACGGGGATCGTCATCAGCAATTCTC
>Locus_0010_Rosa_arvensis
CAGGTCTGCTCCACGTGGCGCGCCGTTTCCCGCTCGGACCTGCTCTGGCGCCGGCTCACT
CGCCGGATTTGGGGCCGGACTCGCCTCCTCCAGGACACGTGGCGCGACGAGTACGTCTAC
TGGCATCGTACGGCTAGAAACTTCCGGACAAGGAGGTATGCGCACACGATACTCTACTTT
GACCCGTCTGACGTGGACGATCCGGATGGACTGACTTGCCGGTGCCTGACTCTCTCCGAC
AACTACCTCGCCTGCGGCTTCGCGGACGGCGCCGTCCGACTCTTCGACCTCGCCACGCGC
CTCCACGTCAGCACGTACCGGCCCCACCAGCGCGACAGGTTGGGCCGATTTTCCCGGGCC
GTTACGGGGATCGTCATCAGCAATTCTC
>Locus_0010_Rosa_chinensis
CAGGTCTGCTCCACGTGGCGCGCCGTTTCCCGCTCGGACCTGCTCTGGCGCCGGCTCACT
CGCCGGATTTGGGGCCGGACTCGCCTCCTCCAGGACACGTGGCGCGACGAGTACGTCTAC
TGGCATCGTACGGCTAGAAACTTCCGGACAAGGAGGTATGCGCACACGATACTCTACTTT
GACCCGTCTGACGTGGACGATCCGGATGGACTGACTTGCCGGTGCCTGACTCTCTCCGAC
AACTACCTCGCCTGCGGCTTCGCGGACGGCGCCGTCCGACTCTTCGACCTCGCCACGCGC
CTCCACGTCAGCACGTACCGGCCCCACCAGCGCGACAGGTTGGGCCGATTTTCCCGGGCC
GTTACGGGGATCGTCATCAGCAATTCTC
>Locus_0010_Rosa_gigantea
CAGGTCTGCTCCACGTGGCGCGCCGTTTCCCGCTCGGACCTGCTCTGGCGCCGGCTCACT
CGCCGGATTTGGGGCCGGACTCGCCTCCTCCAGGACACGTGGCGCGACGAGTACGTCTAC
TGGCATCGTACGGCTAGAAACTTCCGGACAAGGAGGTATGCGCACACGATACTCTACTTT
GACCCGTCTGACGTGGACGATCCGGATGGACTGACTTGCCGGTGCCTGACTCTCTCCGAC
AACTACCTCGCCTGCGGCTTCGCGGACGGCGCCGTCCGACTCTTCGACCTCGCCACGCGC
CTCCACGTCAGCACGTACCGGCCCCACCAGCGCGACAGGTTGGGCCGATTTTCCCGGGCC
GTTACGGGGATCGTCATCAGCAATTCTC
>Locus_0010_Rosa_laevigata
CAGGTCTGCTCCACGTGGCGCGCCGTATCCCGCTCGGACCTGCTCTGGCGACGGCTCACT
CGCCGGATTTGGGGCCGGACTCGCCTCCTCCAGAACACGTGGCGCGAGGAGTACGTCTAC
TGGCACCGTACGGCTAGAAACTTCCGGACACCGAGGTATGCTCACACGATACTCTACTTT
GACCCGTCTGACGTGGACGATCCGGATGGACTGACCTGCCGGTGCCTGACTCTCTCCGAC
AACTACCTCGCCTGCGGCTTCGCGGACGGCGCCGTCAGACTCTTCGACCTCGCCACGCGC
CTCCACGTCAGCACGTACCGGCCCCACCACCGCGACAGGTTGGGCCGATTTTCCCGGGCC
GTTACGGGGATCGTCATCAGCAATTCTC
>Locus_0010_Rosa_majalis
CAGGTCTGCTCCACGTGGCGCGCCGTTTCCCGCTCGGACCTGCTCTGGCGCCGTCTCACT
CGCCGGATTTGGGGCCGGACTCGCCTCCTCCAGGACACGTGGCGCGACGAGTACGTCTAC
TGGCATCGTACGGCTAGAAACTTCCGGACAAGGAGGTATGCGCACACGATACTCTACTTT
GACCCTTCTGACGTGGACGATCCGGATGGACTGACTTGCCGGTGCCTGACTCTCTCCGAC
AACTACCTCGCCTGCGGCTTCGCGGACGGCGCCGTCCGACTCTTCGACCTCGCCACGCGC
CTCCACGTCAGCACGTACCGGCCCCACCACCGCGACAGGTTGGGCCGATTTTCCCGGGCC
GTTACGGGGATCGTCATCAGCAATTCTC
>Locus_0010_Rosa_minutifolia
CAGGTCTGCTCCACGTGGCGCGCCGTTTCCCGCTCGGACCTGCTCTGGCGCCGTCTCACT
CGCCGGATTTGGGGCCGGACTCGCCTCCTCCAGGACACGTGGCGCGACGAGTACGTCTAC
TGGCATCGTACGGCTAGAAACTTCCGGACAAGGAGGTATGCGCACACGATACTCTACTTT
GACCCGTCTGACGTGGACGATCCGGATGGACTGACTTGCCGGTGCCTGACTCTCTCCGAC
AACTACCTCGCCTGCGGCTTCGCGGACGGCGCCGTCCGACTCTTCGACCTCGCCACGCGC
CTCCACGTCAGCACGTACCGGCCCCACCACCGCGACAGGTTGGGCCGATTTTCCCGGGCC
GTTACGGGGATCGTCATCAGCAATTCTC
>Locus_0010_Rosa_moschata
CAGGTCTGCTCCACGTGGCGCGCCGTTTCCCGCTCGGACCTGCTCTGGCGCCGTCTCACT
CGCCGGATTTGGGGCCGGACTCGCCTCCTCCAGGACACGTGGCGCGACGAGTACGTCTAC
TGGCATCGTACGGCTAGAAACTTCCGGACAAGGAGGTATGCGCACACGATACTCTACTTT
GACCCGTCTGACGTGGACGATCCGGATGGACTGACTTGCCGGTGCCTGACTCTCTCCGAC
AACTACCTCGCCTGCGGCTTCGCGGACGGCGCCGTCCGACTCTTCGACCTCGCCACGCGC
CTCCACGTCAGCACGTACCGGCCCCACCACCGCGACAGGTTGGGCCGATTTTCCCGGGCC
GTTACGGGGATCGTCATCAGCAATTCTC
>Locus_0010_Rosa_multiflora
CAGGTCTGCTCCACGTGGCGCGCCGTTTCCCGCTCGGACCTGCTCTGGCGCCGGCTCACT
CGCCGGATTTGGGGCCGGACTCGCCTCCTCCAGGACACGTGGCGCGACGAGTACGTCTAC
TGGCATCGTACGGCTAGAAACTTCCGGACAAGGAGGTATGCGCACACGATACTCTACTTT
GACCCGTCTGACGTGGACGATGCGGATGGACTGACTTGCCGGTGCCTGACTCTCTCCGAC
AACTACCTCGCCTGCGGCTTCGCGGACGGCGCAGTCCGACTCTTCGACCTCGCCACGCGC
CTCCACGTCAGCACGTACCGGCCCCACCAGCGCGACAGGTTGGGCCGATTTTCCCGGGCC
GTTACGGGGATCGTCATCAGCAATTCTC
>Locus_0010_Rosa_odorata
CAGGTCTGCTCCACGTGGCGCGCCGTTTCCCGCTCGGACCTGCTCTGGCGCCGGCTCACT
CGCCGGATTTGGGGCCGGACTCGCCTCCTCCAGGACACGTGGCGCGACGAGTACGTCTAC
TGGCATCGTACGGCTAGAAACTTCCGGACAAGGAGGTATGCGCACACGATACTCTACTTT
GACCCGTCTGACGTCGACGATGCGGATGGACTGACTTGCCGGTGCCTGACTCTCTCCGAC
AACTACCTCGCCTGCGGCTTCGCGGACGGCGCAGTCCGACTCTTCGACCTCGCCACGCGC
CTCCACGTCAGCACGTACCGGCCCCACCAGCGCGACAGGTTGGGCCGATTTTCCCGGGCC
GTTACGGGGATCGTCATCAGCAATTCTC
>Locus_0010_Rosa_persica
CAGGTCTGCTCCACGTGGCGCGCCGTTTCCCGCTCGGACCTGCTCTGGCGCCGGCTCACT
TGCCGGATTTGGGGCCGGACTCGCCTCCTCCAGGACACGTGGCGCGACGAGTACGTCTAC
TGGCATCGTACGGCTAGAAACTTCCGGACAGGGAGGTACGCGCACACGATACTCTACTTT
GACCCGTCTGACGTGGACGATCCCGACGGACTGACTTGCCGGTGCCTGACTCTCTCTGAC
AACTACCTCGCCTGCGGCTTCGCAGACGGCGCCATCCGACTCTTCGACCTCGCCACGCGC
CTCCACGTCAGCACGTACCGGCCCCACCACCGCAACAGGTTAGGCCGATTTTCCCGGGCC
GTTACGGGGATCGTCATCAGCAATTCTC
>Locus_0010_Rosa_rugosa
CAGGTCTGCTCCACGTGGCGCGCCGTTTCCCGCTCGGACCTGCTCTGGCGCCGGCTCACT
CGCCGGATTTGGGGCCGGACTCCCCTCCTCCAGGACACGTGGCGCGACGAGTACGTCTAC
TGGCATCGTACGGCTAGAAACTTCCGGACAAGGAGGTATGAGCACACGATACTCTACTTT
GACCCGTCTGACGTGGACGATGCGGACGGACTGACTTGCCGGTGCCTGACTCTCTCCGAC
AACTACCTCGCCTGCGGCTTCGCGGACGGCGCAGTCCGACTCTTCGACCTCGCCACGCGC
CTCCACGTCAGCACGTACCGGCCCCACCAGCGCGACAGGTTGGGCCGATTTTCCCGGGCC
GTTACGGGGATCGTCATCAGCAATTCTC
>Locus_0010_Rosa_wichurana
CAGGTCTGCTCCACGTGGCGCGCCGTTTCCCGCTCGGACCTGCTCTGGCGCCGGCTCACT
CGCCGGATTTGGGGCCGGACTCGCCTCCTCCAGGACACGTGGCGCGACGAGTACGTCTAC
TGGCATCGTACGGCTAGAAACTTCCGGACAAGGAGGTATGCGCACACGATACTCTACTTT
GACCCGTCTGACGTGGACGATGCGGATGGACTGACTTGCCGGTGCCTGACTCTCTCCGAC
AACTACCTCGCCTGCGGCTTCGCGGACGGCGCAGTCCGACTCTTCGACCTCGCCACGCGC
CTCCACGTCAGCACGTACCGGCCCCACCAGCGCGACAGATTGGGCCGATTTTCCCGGGCC
GTTACGGGGATCGTCATCAGCAATTCTC
>Locus_0010_Rosa_x_damascena
CAGGTCTGCTCCACGTGGCGCGCCGTTTCCCGCTCGGACCTGCTCTGGCGCCGGCTCACT
CGCCGGATTTGGGGCCGGACTCGCCTCCTCCAGGACACGTGGCGCGACGAGTACGTCTAC
TGGCATCGTACGGCTAGAAACTTCCGGACAAGGAGGTATGCGCACACGATACTCTACTTT
GACCCGTCTGACGTGGACGATCCGGATGGACTGACTTGCCGGTGCCTGACTCTCTCCGAC
AACTACCTCGCCTGCGGCTTCGCGGACGGCGTCGTCCGACTCTTCGACCTCGCCACGCGC
CTCCACGTCAGCACGTACCGGCCCCACCAGCGCGACAGGTTGGGCCGATTTTCCCGGGCC
GTTACGGGGATCGTCATCAGCAATTCTC
>Locus_0010_Rosa_xanthina
CAGGTCTGCTCCACGTGGCGCGCCGTTTCCCGCTCGGACCTGCTCTGGCACCGGCTCACT
CTCCGGATTTGGGGCCGGACTCGCCTCATCCAGCACACGTGGCGCGACGAGTACGTCTAC
TGGCATCGTACGGCTAGAAACTTCCGGACAGCGAGGTACGCGCACACGATACTCTACTTT
GACCCGTCTGACGTGGACGATCCGGATGGACTGACTTGCCGGTGCCTGACTCTCTCCGAC
AACTACCTCGCCTGCGGCTTCGCGGACGGCGCCGTCCGACTCTTCGACCTCGCCACGCGC
CTCCACGTCAGCACGTACCGGCCCCACCACCGCAACCGGTTAGGCCGATTTTCCCGGGCC
GTTACGGGGATCGTCATCAGCAATTCTC
>Locus_0011_Fragaria_iinumae
ACCATTGGTCACCTTGAGCCGTCTTATGTTATACAAAAGTTTCTAGATGCACAACGAATC
TACAACCTCACTAATTACTTGGAAAAATTACATGAGAAGGGGCTTGCTTCTAAAGATCAT
ACCACTCTTCTATTGAATTGCTACACCAAATTGAAAGATGTTGACAAGCTAAACGTGTTC
ATCAAAAGTGAGGATGGTTTTGGGGAACATAAGTTTGATGTGGAGACGGCAATACGGGTC
TGCCGCGCTACCAACTACCATGAACATGCTATGTATGTCGCTAAGAAGGCAGGGAAGCAT
>Locus_0011_Fragaria_nipponica
ACCATTGGTCACCTTGAGCCGTCTTATGTTATACAAAAGTTTCTAGATGCACAACGAATC
TACAACCTCACTAATTACTTGGAAAAATTACACGAGAAGGGGCTTGCTTCTAAAGATCAT
ACCACTCTTCTATTGAACTGCTACACCAAATTGAAAGATGTTGACAAGCTAAACGTGTTC
ATCAAAAGTGAGGATGGTTTTGGGGAACATAAGTTTGATGTGGAGACGGCAATACGGGTC
TGCCGCGCTACCAACTACCATGAACATGCTATGTATGTCGCTAAGAAGGCAGGGAAGCAT
>Locus_0011_Fragaria_nubicola
ACCATTGGTCACCTTGAGCCGTCTTATGTTATACAAAAGTTTCTAGATGCACAACGAATC
TACAACCTCACTAATTACTTGGAAAAATTACACGAGAAGGGGCTTGCTTCTAAAGATCAT
ACCACTCTTCTATTGAACTGCTACACCAAATTGAAAGATGTTGACAAGCTAAACGTGTTC
ATCAAAAGTGAGGATGGTTTTGGGGAACATAAGTTTGATGTGGAGACGGCAATACGGGTC
TGCCGCGCTACCAACTACCATGAACATGCCATGTATGTCGCTAAGAAGGCAGGGAAGCAT
>Locus_0011_Fragaria_vesca
ACCATTGGTCACCTTGAGCCGTCTTATGTTATACAAAAGTTTCTAGATGCACAACGAATC
TACAACCTTACTAATTACTTGGAAAAATTACACGAGAAGGGGCTTGCTTCTAAAGATCAT
ACCACTCTTCTATTGAACTGCTACACCAAATTGAAAGATGTTGACAAGCTAAACGTGTTC
ATCAAAAGTGAGGATGGTTTTGGGGAACATAAGTTTGATGTCGAGACGGCAATACGGGTC
TGCCGCGCTACCAACTACCATGAACATGCTATGTATGTCGCTAAGAAGGCAGGGAAGCAT
>Locus_0011_Geum_urbanum
ACCATTGGTCACCTTGAGCCATCATATGTTATACAAAAGTTTCTAGATGCACAACGAATC
CACAACCTTACAAATTACTTGGAAAACTTACATGAGAAGGGGGGGCTTGCTTCTAAAGAT
CATACCACTCTCCTATTGAATTGCTACACCAAATTGAAAGATGTTGACAAGCTAAATCTG
TTCATTAAAGGTGAGGATGGTCTTGGGGAACACAAGTTTGATGTGGAGACAGCAATACGG
GTCTGCCGTGCTACCAACTACCATGAGCATGCAATGTATGTTGCAAAGAAGGCAGAGAAG
CAT
>Locus_0011_Potentilla_micrantha
ACCATTGGTCACCTTGAGCCGTCTTATGTTATACAAAAGTTTCTAGATGCACAACGAATC
TATAACCTTACGAATTACTTGGAAAAATTACATGAGAAGGGACTTGCTTCTAAAGATCAT
ACCACTCTTCTATTAAATTGCTACACCAAATTGAAAGATGTTGACAAGCTAAACGTGTTT
ATTAAAAGTGAGGATGGTTTTGGGGAGCATAAGTTTGATGTGGAGACAGCAATACGGGTC
TGCCGTGCTACCAACTACCATGAGCATGCAATGTATGTTGCTAAGAAGGCAGGGAAGCAT
>Locus_0011_Rosa_OBH
ACCATTGGTCACCTTGAGCCATCTTATGTTATACAAAAGTTTCTAGATGCGCAACGAATC
TACAATCTTACGAATTACTTGGAGAAATTACATGAGAAGGGGCTTGCTTCTAAAGATCAT
ACCACTCTTCTATTGAACTGCTACACCAAATTGAAAGATGTTGACAAGCTAAATGTGTTC
ATTAAAAGTGAGGATGGTCTTGGGGAACATAGGTTTGATGTGGAGACGGCAATACGGGTC
TGCCGTGCTACCAACTACTATGAGCATGCAATGTATGTTGCTAAGAAGGCAGGGAAGCAT
>Locus_0011_Rosa_chinensis
ACCATTGGTCACCTTGAGCCATCTTATGTTATACAAAAGTTTCTAGATGCGCAACGAATC
TACAATCTTACGAATTACTTGGAGAAATTACATGAGAAGGGGCTTGCTTCTAAAGATCAT
ACCACTCTTCTATTGAACTGCTACACCAAATTGAAAGATGTTGACAAGCTAAATGTGTTC
ATTAAAAGTGAGGATGGTCTTGGGGAACATAGGTTTGATGTGGAGACGGCAATACGGGTC
TGCCGTGCTACCAACTACTATGAGCATGCAATGTATGTTGCTAAGAAGGCAGGGAAGCAT
>Locus_0011_Rosa_gigantea
ACCATTGGTCACCTTGAGCCATCTTATGTTATACAAAAGTTTCTAGATGCGCAACGAATC
TACAATCTTACGAATTACTTGGAGAAATTACATGAGAAGGGGCTTGCTTCTAAAGATCAT
ACCACTCTTCTATTGAACTGCTACACCAAATTGAAAGATGTTGACAAGCTAAATGTGTTC
ATTAAAAGTGAGGATGGTTTTGGGGAACATAGGTTTGATGTGGAGACGGCAATACGGGTC
TGCCGTGCTACCAACTACTTTGAGCATGCAATGTATGTTGCTAAGAAGGCAGGGAAGCAT
>Locus_0011_Rosa_laevigata
ACCATTGGTCACCTTGAGCCATCTTATGTTATACAAAAGTTTCTAGATGCGCAACGAATC
TACAATCTTACAAATTACTTGGAGAAATTACATGAGAAGGGGCTTGCTTCTAAAGATCAT
ACCACTCTTCTATTGAACTGCTACACCAAATTGAAAGATGTTGACAAGCTAAATGTGTTC
ATTAAAAGTGAGGATGGTCTTGGGGAACATAGGTTTGATGTGGAGACGGCAATACGGGTC
TGCCGTGCTACCAACTACCATGAGCATGCAATGTATGTCGCTAAGAAGGCAGGGAAGCAT
>Locus_0011_Rosa_majalis
ACCATTGGTCACCTTGAGCCATCTTATGTTATACAAAAGTTTCTAGATGCGCAACGAATC
TACAATCTTACGAATTACTTGGAGAAATTACATGAGAAGGGGCTTGCTTCTAAAGATCAT
ACCACTCTTCTATTGAACTGCTACACCAAATTGAAAGATGTTGACAAGCTAAATGTGTTC
ATTAAAAGTGAGGATGGTCTTGGGGAACATAGGTTTGATGTGGAGACGGCAATACGGGTC
TGCCGTGCTACCAACTACCATGAGCATGCAATGTATGTCGCTAAGAAGGCAGGGAAGCAT
>Locus_0011_Rosa_minutifolia
ACCATTGGTCACCTTGAGCCATCTTATGTTATACAAAAGTTTCTAGATGCGCAACGAATC
TACAATCTTACGAATTACTTGGAGAAATTGCATGAGAAGGGGCTTGCTTCTAAAGATCAT
ACCACTCTTCTATTGAACTGCTACACCAAATTGAAAGATGTTGACAAGCTAAATGTGTTC
ATTAAAAGTGAGGATGGTCTTGGGGAACACAGGTTTGATGTGGAGACGGCAATACGGGTC
TGCCGTGCTACCAACTACCATGAGCATGCAATGTATGTCGCTAAGAAGGCAGGGAAGCAT
>Locus_0011_Rosa_moschata
ACCATTGGTCACCTTGAGCCATCTTATGTTATACAAAAGTTTCTAGATGCGCAACGAATC
TACAATCTTACGAATTACTTGGAGAAATTGCATGAGAAGGGGCTTGCTTCTAAAGATCAT
ACCACTCTTCTATTGAACTGCTACACCAAATTGAAAGATGTTGACAAGCTAAATGTGTTC
ATTAAAAGTGAGGATGGTCTTGGGGAACATAGGTTTGATGTGGAGACGGCAATACGGGTC
TGCCGTGCTACCAACTACCATGAGCATGCAATGTATGTCGCTAAGAAGGCAGGGAAGCAT
>Locus_0011_Rosa_multiflora
ACCATTGGTCACCTTGAGCCATCTTATGTTATACAAAAGTTTCTAGATGCGCAACGAATC
TACAATCTTACGAATTACTTGGAGAAATTACATGAGAAGGGGCTTGCTTCTAAAGATCAT
ACCACTCTTCTATTGAACTGCTACACCAAATTGAAAGATGTTGACAAGCTAAATGTGTTC
ATTAAAAGTGAGGATGGTCTTGGGGAACATAGGTTTGATGTGGAGACGGCAATACGGGTC
TGCCGTGCTACCAACTACTATGAGCATGCAATGTATGTTGCTAAGAAGGCAGGGAAGCAT
>Locus_0011_Rosa_odorata
ACCATTGGTCACCTTGAGCCATCTTATGTTATACAAAAGTTTCTAGATGCGCAACGAATC
TACAATCTTACGAATTACTTGGAGAAATTACATGAGAAGGGGCTTGCTTCTAAAGATCAT
ACCACTCTTCTATTGAACTGCTACACCAAATTGAAAGATGTTGACAAGCTAAATGTGTTC
ATTAAAAGTGAGGATGGTTTTGGGGAACATAGGTTTGATGTGGAGACGGCAATACGGGTC
TGCCGTGCTACCAACTACTTTGAGCATGCAATGTATGTTGCTAAGAAGGCAGGGAAGCAT
>Locus_0011_Rosa_palustris
ACCATTGGTCACCTTGAGCCATCTTATGTTATACAAAAGTTTCTAGATGCGCAACGAATC
TACAATCTTACGAATTACTTGGAGAAATTGCATGAGAAGGGGCTTGCTTCTAAAGATCAT
ACCACTCTTCTATTGAACTGCTACACCAAATTGAAAGATGTTGACAAGCTAAATGTGTTC
ATTAAAAGTGAGGATGGTCTTGGGGAACATAGGTTTGATGTGGAGACGGCAATACGGGTC
TGCCGTGCTACCAACTACCATGAGCATGCAATGTATGTCGCTAAGAAGGCAGGGAAGCAT
>Locus_0011_Rosa_pendulina
ACCATTGGTCACCTTGAGCCATCTTATGTTATACAAAAGTTTCTAGATGCGCAACGAATC
TACAATCTTACGAATTACTTGGAGAAATTACATGAGAAGGGGCTTGCTTCTAAAGATCAT
ACCACTCTTCTATTGAACTGCTACACCAAATTGAAAGATGTTGACAAGCTAAATGTGTTC
ATTAAAAGTGAGGATGGTCTTGGGGAACATAGGTTTGATGTGGAGACGGCAATACGGGTC
TGCCGTGCTACCAACTACCATGAGCATGCAATGTATGTCGCTAAGAAGGCAGGGAAGCAT
>Locus_0011_Rosa_persica
ACCATTGGTCACCTTGAGCCATCTTATGTTATACAAAAGTTTCTAGATGCACAACGAATC
TACAATCTTACGAATTACTTGGAGAAATTACATGAGAAGGGGCTTGCTTCTAAAGATCAT
ACCACTCTTCTATTGAACTGCTACACCAAATTGAAAGATGTTGACAAGCTAAATGTGTTC
ATTAAAAGTGAGGATGGTCTTGGGGAACATAAGTTTGATGTGGAGACGGCAATACGGGTC
TGCCGTGCTACCAACTACCATGAGCATGCAATGTATGTCGCTAAGAAGGCAGGGAAGCAT
>Locus_0011_Rosa_rugosa
ACCATTGGTCACCTTGAGCCATCTTATGTTATACAAAAGTTTCTAGATGCGCAACGAATC
TACAATCTTACGAATTACTTGGAGAAATTGCATGAGAAGGGGCTTGCTTCTAAAGATCAT
ACCACTCTTCTATTGAACTGCTACACCAAATTGAAAGATGTTGACAAGCTAAATGTGTTC
ATTAAAAGTGAGGATGGTCTTGGGGAACATAGGTTTGATGTGGAGACGGCAATACGGGTC
TGCCGTGCTACCAACTACCATGAGCATGCAATGTATGTCGCTAAGAAGGCAGGGAAGCAT
>Locus_0011_Rosa_wichurana
ACCATTGGTCACCTTGAGCCATCTTATGTTATACAAAAGTTTCTAGATGCGCAACGAATC
TACAATCTTACGAATTACTTGGAGAAATTACATGAGAAGGGGCTTGCTTCTAAAGATCAT
ACCACTCTTCTATTGAACTGCTACACCAAATTGAAAGATGTTGACAAGCTAAATGTGTTC
ATTAAAAGTGAGGATGGTCTTGGGGAACATAGGTTTGATGTGGAGACGGCAATACGGGTC
TGCCGTGCTACCAACTACTATGAGCATGCAATGTATGTTGCTAAGAAGGCAGGGAAGCAT
>Locus_0011_Rosa_x_damascena
ACCATTGGTCACCTTGAGCCATCTTATGTTATACAAAAGTTTCTAGATGCGCAACGAATC
TACAATCTTACGAATTACTTGGAGAAATTACATGAGAAGGGGCTTGCTTCTAAAGATCAT
ACCACTCTTCTATTGAACTGCTACACCAAATTGAAAGATGTTGACAAGCTAAATGTGTTC
ATTAAAAGTGAGGATGGTCTTGGGGAACATAGGTTTGATGTGGAGACGGCAATACGGGTC
TGCCGTGCTACCAACTACTATGAGCATGCAATGTATGTTGCTAAGAAGGCAGGGAAGCAT
>Locus_0011_Rosa_xanthina
ACCATTGGTCACCTTGAGCCGTCTTATGTTATACAAAAGTTTCTAGATGCGCAACGAATC
TACAATCTTACGAATTACTTGGAGAAATTACATGAGAAGGGGCTTGCTTCTAAAGATCAT
ACCACTCTTCTATTGAACTGCTACACCAAATTGAAAGATGTTGACAAGCTAAATGTGTTC
ATTAAAAGTGAGGATGGTCTTGGGGAACATAAGTTTGATGTGGAGACGGCAATACGGGTC
TGCCGTGCTACCAACTACCATGAGCATGCAATGTATGTTGCTAAGAAGGCAGGGAAGCAT
>Locus_0012_Fragaria_iinumae
AATCAGCCAAGAGAGGAGGTGTTAATGGTGCATACTTAACTATGTTACCATCTCCTGTTG
ATTTCCTCAACATCTTCATCCATCATCTTCAGTCGCTTATGGTTTTCCTTGAAAAGTATA
CCAACAAGGTCAAAGACTCTCCTGCTCAAGTAGAAATCCATAACACACTCTTGGAGTTGT
ATTTGTCAAATGACTTGAACTTCCCATTGATGTCACAAGCTAGCAATGGTGGTGAAATTA
GTGTTATGGCTACTAGACTGGGAGCAGGGGCAATGTCCAATGGGAAGTTTGTTGCTGATG
GCAAAGACTTAACTCAGGAAATGGACCGTATGGAAAGGCAAGAGAAAGGGCTCAGGCTGC
TTAAGAGTGCATGGCCGTCTGAGCTGGAACATCCGCTATATGATGTTGATCTTGCTATAA
TCCTCTGCGAAATGAATGACTTTAAGGAAGGGCTTCTCTATATATATGAGAAGATGAAGC
TCTACAAAGAGGTGATTTCTTGCTACATGCAAGCTCATGAC
>Locus_0012_Fragaria_nipponica
AATCAGCCAAGAGAGGAGGTGCTAATGGTGCATACTTAACTATGTTACCATCTCCTGTTG
ATTTCCTCAACATCTTCATCCATCATCTTCAGTCGCTTATGGTTTTCCTTGAAAAGTATA
CCAACAAGGTCAAAGACTCTCCTGCTCAAGTAGAAATCCATAACACACTCTTGGAGTTGT
ATTTGTCAAATGACTTGAACTTCCCATTGATGTCACAAGCTAGCAATGGTGGTGAAATTA
GTGTTACGGCTACTAGACCGGGAGCAGGGGCAATGTCCAATGGGAAGTTTGTTGCTGATG
GCAAAGACTTAACTCAGGAAATGGACCGTATGGAAAGGCAAGAGAAAGGGCTCAGGCTGC
TTAAGAGTGCATGGCCGTCTGAGCTGGAACATCCGCTATATGATGTTGATCTTGCTATAA
TCCTCTGCGAAATGAATGACTTTAAGGAAGGGCTTCTCTATATATATGAGAAGATGAAAC
TCTACAAAGAGGTGATTTCTTGCTACATGCAAGCTCATGAC
>Locus_0012_Fragaria_nubicola
AATCAGCCAAGAGAGGAGGTGCTAATGGTGCATACTTAACTATGTTACCATCTCCTGTTG
ATTTCCTCAACATCTTCATCCATCATCTTCAGTCGCTTATGGTTTTCCTTGAAAAGTATA
CCAACAAGGTCAAAGACTCTCCTGCTCAAGTAGAAATCCATAACACACTCTTGGAGTTGT
ATTTGTCAAATGACTTGAACTTCCCATTGATGTCACAAGCTAGCAATGGTGGTGAAATTA
GTGTTACGGCTACTAGACCGGGAGCAGGGGCCATGTCCAATGGGAAGTTTGTTGCTGATG
GCAAAGACTTAACTCAGGAAATGGACCGTATGGAAAGGCAAGAGAAAGGGCTCAGGCTGC
TTAAGAGTGCATGGCCGTCTGAGCTGGAACATCCGCTATATGATGTTGATCTTGCTATAA
TCCTCTGCGAAATGAATGACTTTAGGGAAGGTCTTCTCTATATATATGAGAAGATGAAAC
TCTACAAAGAGGTGATTTCTTGCTACATGCAAGCTCATGAC
>Locus_0012_Fragaria_vesca
AATCAGCCAAGAGAGGAGGTGCTAATGGTGCATACTTAACTATGTTACCATCTCCTGTTG
ATTTCCTCAACATCTTCATCCATCATCTTCAGTCGCTTATGGTTTTCCTTGAAAAGTATA
CCAACAAGGTCAAAGACTCTCCTGCTCAAGTAGAAATCCATAACACACTCTTGGAGTTGT
ATTTGTCAAATGACTTGAACTTCCCATTGATGTCACAAGCTAGCAATGGTGGTGAAATTA
GTGTTAGGTCTACTAGACCAGGAGCAGGGGCAATGTCCAATGGGAAGTTTGTTGCTGATG
GCAAAGACTTAACTCAGGAAATGGACCGTATGGAAAGGCAAGAGAAAGGGCTCAGGCTGC
TTAAGAGTGCATGGCCGTCTGAGCTGGAACATCCGCTATATGATGTTGATCTTGCTATAA
TCCTCTGTGAAATGAATGACTTTAAGGAAGGGCTTCTCTATATATATGAGAAGATGAAAC
TCTACAAAGAGGTGATTTCTTGCTACATGCAAGCCCATGAC
>Locus_0012_Geum_urbanum
AATCAGCCAAGAGTGGAGCTACTAATGGTGCATACTTAACTATGCTTCCTTCTCCTGTTG
ATTTCCTTAACATCTTCATCCATCATCTTCTGTCCCTAATGGTTTTCCTTGAAAAGTATA
CCAACATGGTCAAAGACTCTCCTGCTCAAGTAGAAATCCATAACACACTCTTGGAGTTGT
ATTTGTCGAATGACCTGAACTTCCCTTTGATGTCACAAGCAAGCAATGGTGGAGATCTTA
CCGCACCAAGTTCAGCCGCATTTTTAAAAGCCAATTCAAATGGGAAATTTATGGCCGATG
GGAAAGACTTGAGTCCAGAAATGGACCGTCTGGAAAGGCAAGAGAAAGGGCTACGATTGC
TTAAGAGTGCGTGGCCACTTGAGCTGGAACATCCTCTTTATGATGTTGATCTTGCCATAA
TCCTCTGTGAAATGAATGAATTTAGAGAAGGGCTTCTATATCTGTATGAGAAAATGAAAC
TCTACAAAGAAGTGATCTCTTGCTACATGCAAGCCCATGAC
>Locus_0012_Potentilla_micrantha
AATCAGCCAAGAAAGGAGGTGCTAATGGTGCATACTTAACTATGTTACCATCTCCTGTTG
ATTTCCTGAACATCTTCATCCATCATCTTCAGTCGCTTATGATTTTCCTTGAAAAGTATA
CCAACAAGGTCCAAGACTCTCCTGCTCAAGTAGAAATCCATAACACACTCTTGGAGTTGT
ATTTGTCAAATGACTTGAACTTCCCATTGATGTCACAAGCTAGCAATGGTGGTGATATTA
GTGTTAGGGCTACTAGACCGGGAGCAGGCGCAATGTCAAAAGCTAAGTCCAATGGGAAAT
TTGTTGCTGATGGCAAGGACATAACTCAGGAAATGGACCGTATGGAAAGGCAAGAGAAAG
GGCTAAGACTGCTTAAGAGTGCATGGCCACCTGAGCTGGAACATCCGCTATATGATGTTG
ATCTTGCTATAATCCTCTGCGAAATGAATGAATTTAAGGAGGGGCTTCTCTATATATATG
AGAAGATGAAACTCTACAAAGAGGTGATTTCTTGCTACATGCAAGCCCATGAC
>Locus_0012_Rosa_OBH
AATCAGCCAAGAGAGGACGCACTAATGGTGCATACTTAACTATGTTACCATCTCCTGTTG
ATTTCCTGAACATCTTCATCCATCATCTTCAGTCACTTATGGTTTTCCTTGAAAAGTATA
CCAACAAGGTCAAAGACTCTCCTGCTCAAGTAGAAATCCATAACACACTCTTGGAGTTGT
ATTTGTCGAATGACTTGAACTTCCCGTTGATGTCGCAAGCTAGCAATGGTGGAGATATAA
GTGTTAGGGCTATTAGACCGGGAGCAGCCACAATGTCAAAAGCTGAGTCGAATGGGAAAT
TTGTTGCTGATGGCAAAGACTTGACTCAGGAAATGGACCGTATGGAAAGGCAAGAGAAAG
GGCTAAGACTGCTAAAGAGTGCATGGCCGTCTGAGCTGGAACATCCACTTTATGATGTTG
ATCTTGCCATAATCCTCTGCGAAATGAATGAATTTAAGGAAGGGCTTCTCTATATATATG
AGAAAATGAAACTCTATAAAGAGGTTATTTCTTGCTACATGCAAGCCCATGAC
>Locus_0012_Rosa_chinensis
AATCAGCCAAGAGAGGACGCACTAATGGTGCATACTTAACTATGTTACCATCTCCTGTTG
ATTTCCTGAACATCTTCATCCATCATCTTCAGTCACTTATGGTTTTCCTTGAAAAGTATA
CCAACAAGGTCAAAGACTCTCCTGCTCAAGTAGAAATCCATAACACACTCTTGGAGTTGT
ATTTGTCGAATGACTTGAACTTCCCGTTGATGTCGCAAGCTAGCAATGGTGGAGATATAA
GTGTTAGGGCTATTAGACCGGGAGCAGCCACAATGTCAAAAGCTGAGTCGAATGGGAAAT
TTGTTGCTGATGGCAAAGACTTAACTCAGGAAATGGACCGTATGGAAAGGCAAGAGAAAG
GGCTAAGACTGCTAAAGAGTGCATGGCCGTCTGAGCTGGAACATCCGCTTTATGATGTTG
ATCTTGCCATAATCCTCTGCGAAATGAATGAATTTAAGGAAGGGCTTCTCTATATATATG
AGAAAATGAAACTCTATAAAGAGGTGATTTCTTGCTACATGCAAGCCCATGAC
>Locus_0012_Rosa_gigantea
AATCAGCCAAGAGAGGACGCACTAATGGTGCATACTTAACTATGTTACCATCTCCTGTTG
ATTTCCTGAACATCTTCATCCATCATCTTCAGTCACTTATGGTTTTCCTTGAAAAGTATA
CCAACAAGGTCAAAGACTCTCCTGCTCAAGTAGAAATCCATAACACACTCTTGGAGTTGT
ATTTGTCGAATGACTTGAACTTCCCGTTGATGTCGCAAGCTAGCAATGGTGGAGATATAA
GTGTTAGGGCTATTAGACCGGGAGCAGCCACAATGTCAAAAGCTGAGTCGAATGGGAAAT
TTGTTGCTGATGGCAAAGACTTAACTCAGGAAATGGACCGTATGGAAAGGCAAGAGAAAG
GGCTAAGACTGCTAAAGAGTGCATGGCCGTCTGAGCTGGAACATCCGCTTTATGATGTTG
ATCTTGCCATAATCCTCTGCGAAATGAATGAATTTAAGGAAGGGCTTCTCTATATATATG
AGAAAATGAAACTCTATAAAGAGGTGATTTCTTGCTACATGCAAGCCCATGAC
>Locus_0012_Rosa_laevigata
AATCAGCCAAGAGAGGACGCACTAATGGTGCATACTTAACTATGTTACCATCTCCTGTTG
ATTTCCTGAACATCTTCATCCATCATCTTCAGTCACTTATGGTTTTCCTTGAAAAGTATA
CCAACAAGGTCAAAGACTCTCCTGCTCAAGTAGAAATCCATAACACACTCTTGGAGTTGT
ATTTGTCAAATGACTTGAACTTCCCGTTGATGTCGCAAGCTAGCAATGGTGGAGATATAA
GTTTTAGGGCTATTAGACCGGGAGCAGCCACAATGTCAAAAGCTGAGTCGAATGGGAAAT
TTGTTGCTGATGGCAGAGACTTAACTCAGGAAATGGACCGTATGGAAAGGCAAGAGAAAG
GGCTAAGACTGCTAAAGAGTGCATGGCCGTCTGAGCTGGAACATCCGCTTTATGATGTTG
ATCTTGCCATAATCCTCTGCGAAATGAATGAATTTAAGGAAGGGCTTCTCTATATATATG
AGAAAATGAAACTCTATAAAGAGGTGATTTCTTGCTACATGCAAGCCCATGAC
>Locus_0012_Rosa_majalis
AATCAGCCAAGAGAGGACGCACTAATGGTGCATACTTAACTATGTTACCATCTCCTGTTG
ATTTCCTGAACATCTTCATCCATCATCTTCAGTCACTTATGGTTTTCCTTGAAAAGTATA
CCAACAAGGTCAAAGACTCTCCTGCTCAAGTAGAAATCCATAACACACTCTTGGAGTTGT
ATTTGTCAAATGACTTGAACTTCCCGTTGATGTCGCAAGCTAGCAATGGTGGAGATATAA
GTGTTAGGGCTATTAGACCGGGAGCAGCCACAATGTCAAAAGCTGAGTCGAATGGGAAAT
TTGTTGCTGATGGCAAAGACTTAACTCAGGAAATGGACCGTATGGAAAGGCAAGAGAAAG
GGCTAAGACTGCTAAAGAGTGCGTGGCCGTCTGAGCTGGAACATCCGCTTTATGATGTTG
ATCTTGCCATAATCCTCTGCGAAATGAATGAATTTAAGGAAGGGCTTCTCTATATATATG
AGAAAATGAAACTCTATAAAGAGGTCATTTCTTGCTACATGCAAGCCCATGAC
>Locus_0012_Rosa_minutifolia
AATCAGCCAAGAGAGGACGCACTAATGGTGCATACTTAACTATGTTACCATCTCCTGTTG
ATTTCCTGAACATCTTCATCCATCATCTTCAGTCACTTATGGTTTTCCTTGAAAAGTATA
CCAACAAGGTCAAAGACTCTCCTGCTCAAGTAGAAATCCATAACACACTCTTGGAGTTGT
ATTTGTCGAATGACTTGAACTTCCCATTGATGTCGCAAGCTAGCAATGGTGGAGATATAA
GTGTTAGGGCTATTAGACCGGGAGCAGCCACAATGTCAAAAGCTGAGTCGAATGGGAAAT
TTGTTGCTGATGGCAAAGACTTAACTCAGGAAATGGACCGTATGGAAAGGCAAGAGAAAG
GGCTAAGACTGCTAAAGAGTGCATGGCCGTCTGAGCTGGAACATCCGCTTTATGATGTTG
ATCTTGCCATAATCCTCTGCGAAATGAATGAATTTAAGGAAGGGCTTCTCTATATATATG
AGAAAATGAAACTCTATAAAGAGGTGATTTCTTGCTACATGCAAGCCCATGAC
>Locus_0012_Rosa_moschata
AATCAGCCAAGAGAGGACGCACTAATGGTGCATACTTAACTATGTTACCATCTCCTGTTG
ATTTCCTGAACATCTTCATCCATCATCTTCAGTCACTAATGGTTTTCCTTGAAAAGTATA
CCAACAAGGTCAAAGACTCTCCTGCTCAAGTAGAAATCCATAACACACTCTTGGAGTTGT
ATTTGTCGAATGACTTGAACTTCCCATTGATGTCGCAAGCTAGCAATGGTGGAGATATAA
GTGTTAGGGCTATTAGACCGGGAGCAGCCACAATGTCAAAAGCTGAGTCGAATGGGAAAT
TTGTTGCGGATGGCAAAGACTTAACTCAGGAAATGGACCGTATGGAAAGGCAAGAGAAAG
GGCTAAGACTGCTAAAGAGTGCATGGCCGTCTGAGCTGGAACATCCGCTTTATGATGTTG
ATCTTGCCATAATCCTCTGCGAAATGAATGAATTTAAGGAAGGGCTTCTCTATATATATG
AGAAAATGAAACTCTATAAAGAGGTCATTTCTTGCTACATGCAAGCCCATGAC
>Locus_0012_Rosa_multiflora
AATCAGCCAAGAGAGGACGCACTAATGGTGCATACTTAACTATGTTACCATCTCCGGTTG
ATTTCCTGAACATCTTCATCCATCATCTTCAGTCACTTATGGTTTTCCTTGAAAAGTATA
CCAACAAGGTCAAAGACTCTCCTGCTCAAGTAGAAATCCATAACACACTCTTGGAGTTGT
ATTTGTCGAATGACTTGAACTTCCCGTTGATGTCGCAAGCTAGCAATGGTGGAGATATAA
GTGTTAGGGCTATTAGACCGGGAGCAGCCACAATGTCAAAAGCTGAGTCGAATGGGAAAT
TTGTTGCTGATGGCAAAGACTTAACTCAGGAAATGGACCGTATGGAAAGGCAAGAGAAAG
GGCTAAGACTGCTAAAGAGTGCATGGCCGTCTGAGCTGGAACATCCGCTTTATGATGTTG
ATCTTGCCATAATCCTCTGCGAAATGAATGAATTTAAGGAAGGGCTTCTCTATATATATG
AGAAAATGAAACTCTATAAAGAGGTGATTTCTTGCTACATGCAAGCCCATGAC
>Locus_0012_Rosa_odorata
AATCAGCCAAGAGAGGACGCACTAATGGTGCATACTTAACTATGTTACCATCTCCTGTTG
ATTTCCTGAACATCTTCATCCATCATCTTCAGTCACTTATGGTTTTCCTTGAAAAGTATA
CCAACAAGGTCAAAGACTCTCCTGCTCAAGTAGAAATCCATAACACACTCTTGGAGTTGT
ATTTGTCGAATGACTTGAACTTCCCGTTGATGTCGCAAGCTAGCAATGGTGGAGATATAA
GTGTTAGGGCTATTAGACCGGGAGCAGCCACAATGTCAAAAGCTGAGTCGAATGGGAAAT
TTGTTGCTGATGGCAAAGACTTGACTCAGGAAATGGACCGTATGGAAAGGCAAGAGAAAG
GGCTAAGACTGCTAAAGAGTGCATGGCCGTCTGAGCTGGAACATCCACTTTATGATGTTG
ATCTTGCCATAATCCTCTGCGAAATGAATGAATTTAAGGAAGGGCTTCTCTATATATATG
AGAAAATGAAACTCTATAAAGAGGTTATTTCTTGCTACATGCAAGCCCATGAC
>Locus_0012_Rosa_palustris
AATCAGCCAAGAGAGGACGCACTAATGGTGCATACTTAACTATGTTACCATCTCCTGTTG
ATTTCCTGAACATCTTCATCCATCATCTTCAGTCACTTATGGTTTTCCTTGAAAAGTATA
CCAACAAGGTCAAAGACTCTCCTGCTCAAGTAGAAATCCATAACACACTCTTGGAGTTGT
ATTTGTCGAATGACTTGAACTTCCCATTGATGTCGCAAGCTAGCAATGGTGGAGATATAA
GTGTTAGGGCTATTAGACCGGGAGCAGCCACAATGTCAAAAGCTGAGTCGAATGGGAAAT
TTGTTGCTGATGGCAAAGACTTAACTCAGGAAATGGACCGTATGGAAAGGCAAGAGAAAG
GGCTAAGACTGCTAAAGAGTGCATGGCCGTCTGAGCTGGAACATCCGCTTTATGATGTTG
ATCTTGCCATAATCCTCTGCGAAATGAATGAATTTAAGGAAGGGCTTCTCTATATATATG
AGAAAATGAAACTCTATAAAGAGGTGATTTCTTGCTACATGCAAGCCCATGAC
>Locus_0012_Rosa_pendulina
AATCAGCCAAGAGAGGACGCACTAATGGTGCATACTTAACTATGTTACCATCTCCTGTTG
ATTTCCTGAACATCTTCATCCATCATCTTCAGTCACTTATGGTTTTCCTTGAAAAGTATA
CCAACAAGGTCAAAGACTCTCCTGCTCAAGTAGAAATCCATAACACACTCTTGGAGTTGT
ATTTGTCGAATGACTTGAACTTCCCATTGATGTCGCAAGCTAGCAATGGTGGAGATATAA
GTGTTAGGGCTATTAGACCGGGAGCAGCCACAATGTCAAAAGCTGAGTCGAATGGGAAAT
TTGTTGCTGATGGCAAAGACTTAACTCAGGAAATGGACCGTATGGAAAGGCAAGAGAAAG
GGCTAAGACTGCTAAAGAGTGCGTGGCCGTCTGAGCTGGAACATCCGCTTTATGATGTTG
ATCTTGCCATAATCCTCTGCGAAATGAATGAATTTAAGGAAGGGCTTCTCTATATATATG
AGAAAATGAAACTCTATAAAGAGGTCATTTCTTGCTACATGCAAGCCCATGAC
>Locus_0012_Rosa_persica
AATCAGCCAAGAGAGGACGCACTAATGGTGCATACTTAACTATGTTACCATCTCCTGTTG
ATTTCCTGAACATCTTCATCCATCATCTTCAGTCGCTTATGGTTTTCCTTGAAAAGTATA
CCAACAAGGTCAAAGACTCTCCTGCTCAAGTAGAAATCCATAACACACTCTTGGAGTTGT
ATTTGTCGAATGACTTGAACTTCCCGTTGATGTCACAAGCTAGCAATGGTGGAGATATAA
GTGTTAGGGCTATTAGACCGGGAGCAGCCACAGTGTCAAAAGCTGAGTCGAATGGGAAAT
TTGTTGCTGATGACAAAGACTTAACTCAGGAAATGGACCGTATGGAAAGGCAAGAGAAAG
GGCTAAGACTGCTAAAGAGTGCATGGCCGTCTGAGCTGGAACATCCGCTTTATGATGTTG
ATCTTGCCATAATCCTCTGCGAAATGAATGAATTTAAGGAAGGGCTTCTCTATATATATG
AGAAAATGAAACTCTATAAAGAGGTGATTTCTTGCTACATGCAAGCCCATGAC
>Locus_0012_Rosa_rugosa
AATCAGCCAAGAGAGGACGCACTAATGGTGCATACTTAACTATGTTACCATCTCCTGTTG
ATTTCCTGAACATCTTCATCCATCATCTTCAGTCACTTATGGTTTTCCTTGAAAAGTATA
CCAACAAGGTCAAAGACTCTCCTGCTCAAGTAGAAATCCATAACACACTCTTGGAGTTGT
ATTTGTCGAATGACTTGAACTTCCCGTTGATGTCGCAAGCTAGCAATGGTGGAGATATAA
GTGTTAGGGCTATTAGACCGGGAGCAGCCACAATGTCAAAAGCTGAGTCGAATGGGAAAT
TTGTTGCTGATGGCAAAGACTTGACTCAGGAAATGGACCGTATGGAAAGGCAAGAGAAAG
GGCTAAGACTGCTAAAGAGTGCATGGCCGTCTGAGCTGGAACATCCGCTTTATGATGTTG
ATCTTGCCATAATCCTCTGCGAAATGAATGAATTTAAGGAAGGGCTTCTCTATATATATG
AGAAAATGAAACTCTATAAAGAGGTCATTTCTTGCTACATGCAAGCCCATGAC
>Locus_0012_Rosa_wichurana
AATCAGCCAAGAGAGGACGCACTAATGGTGCATACTTAACTATGTTACCATCTCCTGTTG
ATTTCCTGAACATCTTCATCCATCATCTTCAGTCACTTATGGTTTTCCTTGAAAAGTATA
CCAACAAGGTCAAAGACTCTCCTGCTCAAGTAGAAATCCATAACACACTCTTGGAGTTGT
ATTTGTCGAATGACTTGAACTTCCCGTTGATGTCGCAAGCTAGCAATGGTGGAGATATAA
GTGTTAGGGCTATTAGACCGGGAGCAGCCACAATGTCAAAAGCTGAGTCGAATGGGAAAT
TTGTTGCTGATGGCAAAGACTTAACTCAGGAAATGGACCGTATGGAAAGGCAAGAGAAAG
GGCTAAGACTGCTAAAGAGTGCATGGCCGTCTGAGCTGGAACATCCGCTTTATGATGTTG
ATCTTGCCATAATCCTCTGCGAAATGAATGAATTTAAGGAAGGGCTTCTCTATATATATG
AGAAAATGAAACTCTATAAAGAGGTGATTTCTTGCTACATGCAAGCCCATGAC
>Locus_0012_Rosa_x_damascena
AATCAGCCAAGAGAGGACGCACTAATGGTGCATACTTAACTATGTTACCATCTCCTGTTG
ATTTCCTGAACATCTTCATCCATCATCTTCAGTCACTTATGGTTTTCCTTGAAAAGTATA
CCAACAAGGTCAAAGACTCTCCTGCTCAAGTAGAAATCCATAACACACTCTTGGAGTTGT
ATTTGTCGAATGACTTGAACTTCCCGTTGATGTCGCAAGCTAGCAATGGTGGAGATATAA
GTGTTAGGGCTATTAGACCGGGAGCAGCCACAATGTCAAAAGCTGAGTCGAATGGGAAAT
TTGTTGCTGATGGCAAAGACTTAACTCAGGAAATGGACCGTATGGAAAGGCAAGAGAAAG
GGCTAAGACTGCTAAAGAGTGCATGGCCGTCTGAGCTGGAACATCCGCTTTATGATGTTG
ATCTTGCCATAATCCTCTGCGAAATGAATGAATTTAAGGAAGGGCTTCTCTATATATATG
AGAAAATGAAACTCTATAAAGAGGTGATTTCTTGCTACATGCAAGCCCATGAC
>Locus_0012_Rosa_xanthina
AATCAGCCAAGAGAGGACGCACTAATGGTGCATACTTAACTATGTTACCATCTCCTGTTG
ATTTCCTGAACATCTTCATCCATCATCTTCAGTCGCTTATGGTTTTCCTTGAAAAGTATA
CCAACAAGGTCAAAGACTCTCCTGCTCAAGTAGAAATCCATAACACACTCTTGGAGTTGT
ATTTGTCGAATGACTTGAACTTCCCGTTGATGTCACAAGCTAGCAATGGTGGAGATATAA
GTGTTAGGGCTATTAGACCGGGAGCAGCCACAATGTCAAAAGCTGAGTCGAATGGGAAAT
TTGTTGCTGATGGCAAAGACTTAACTCAGGAAATGGACCGTATGGAAAGGCAAGAGAAAG
GGCTAAGACTGCTAAAGAGTGCATGGCCGTCTGAGCTGGAACATCCGCTTTATGATGTTG
ATCTTGCCATAATCCTCTGCGAAATGAATGAATTTAAGGAAGGGCTTCTCTATATATATG
AGAAAATGAAACTCTATAAAGAGGTGATTTCTTGCTACATGCAAGCCCATGAC
>Locus_0013_Fragaria_iinumae
GGTGAGCTTTGGCGGTTTCATTGTAGCCCCTCTGGTGTTAGCCGTAAGAAAGTATATCAG
GACAATCAGATTTCATCCTCCCAAGGCGGTGACAGTGACATCAAGGGCTATCCAAGGTCA
CTGACCTGGTGTTTTCCAAATCTTCATGTGGAGGAATCCGGCCGGCATTTTGTTGTTCTG
ACTGATCGCGAAATGCAATGTTTTAGCATTGAACTTTCTCCTGATTATGTTGTGTCAAAG
CTTTGGTCTCATGAGATTATTGGCTCAGATGGTGACAAGGGTATCAAAAAGGATTTGGCT
GGCCAGAAGCGAATCTGGCCTCTTGACATGCAGGT
>Locus_0013_Fragaria_nipponica
GGTGAGCTTTGGCGGTTTCATTGTAGCCCCTCTGGTGTTAGCCGTAAGAAAGTATATCAG
GACAATCAGATTTCATCCTCCCAAGGCGGTGACAGTGACATCAAGGGCTATCCAAGGTCA
CTGACCTGGTGTTTTCCAAATCTTCAAGTGGAGGAATCCCACCGGAAATTTGTTGTTCTG
ACAGATCGCGAGATGAAATGTTTTAGCATTGAACTTTCTCCTGATTATGTTGTGTCAAAG
CTCTGGTCTCATGAGATTATTGGCTCAGATGGTGACAAGGGTATCAAAAAGGATTTGGCT
GGCCAGAAGCGAATCTGGCCTCTTGACATGCAGGT
>Locus_0013_Fragaria_nubicola
GGTGAGCTTTGGCGGTTTCATTGTAGCCCCTCTGGTGTTAGCCGTAAGAAAGTATATCAG
GACAATCAGATTTCATCCTCCCAAGGCGGTGACAGTGACATCAAGGGCTATCCAAGGTCA
CTGACCTGGTGTTTTCCAAATCTTCAAGTGGAGGAATCCCGCCGGCAATTTGTTGTTCTG
ACAGATCGCGAGATGCAATGTTTTAGCATTGAACTTTCTCCTGATTATGTTGTGTCAAAG
CTCTGGTCTCATGAGATTATTGGCTCAGATGGTGACAAGGGTATCAAAAAGGATTTGGCT
GGCCAGAAGCGAATCTGGCCTCTTGACATGCAGGT
>Locus_0013_Fragaria_vesca
GGTGAGCTATGGCGGTTTCATTGTAGCCCCTCGGGTGTTAGCCGTAAGAAAGTATATCAG
GACAATCAGATTTCATCCTCCCAAGGTGGTGACAATGACATCAAGGGCTATCCAAGGTCA
CTGACCTGGTGTTTTCCAAATCTTCAAGTGGTGGAATCCCACCGGCAATTTGTTGTTCTG
ACAGATCGCGAGATGCAATGTTTTAGCATTGAACTTTCTCCTGATTATGTTGTGTCAAAG
CTCTGGTCTCATGAGATTATTGGCTCAGATGGTGACAAGGGTATCAAAAAGGATTTGGCT
GGCCAGAAGCGAATCTGGCCTCTTGACATGCAGGT
>Locus_0013_Potentilla_micrantha
GGTGAGCTATGGCAGTTTTATTGTAGCCCCTTTGGTGTTAGCCGTAAGAAAGTATATCAG
CATGAACAGACTTCATCCTCCCAAGGGGGTGACAGTGGCAGCAAGGGCTATCCAAGGTCA
CTGACCTGGTGTTTTCCAAATCTTCATGTGCAGGAATCCAGCAGGCAATTTGTTGTTCTG
ACAGATCGTGAGATGCAATGTTTTAGCATTGAACTTTCTCCTGATTTTGTTGTGTCAAAG
CTCTGGTCTCATGAGATTATTGGCTCAGACGGTGAGCGGGGTATCAAGAAGGATTTGGCT
GGGCAGAAGCGAATCTGGCCTCTTGACATGCAGGT
>Locus_0013_Rosa_OBH
GGTGAGCTATGGCAGTTTCATTGTTGTCCATCTGGTGTTAGCCGTAAGAAGGTGTATCAA
CACAATCAGACTTCATCCCCCCAAGGGGGTTACAGTGGCAGCAAAGGCTATCCAAGGTCA
CTGACCTGGTGCTTTCCAAATCTTCATGTGCAGGAATCCAGCCGGCAATTTGTTGTTCTG
ACAGATCGTGAGATGCAATGTTTTAGCATTGAACTTTCTCCTGATTATGTTGTGTCAAAG
CTCTGGTCTCATGAGATTATTGGCTCGGATGGTGATCGGGGTATCAAGAAGGATTTGGCC
GGGCAGAAGCGAATCTGGCCTCTTGACATGCAGGT
>Locus_0013_Rosa_arvensis
GGTGAGCTATGGCAGTTTCATTGTTGTCCATCTGGTGTTAGCCGTAAGAAAGTGTATCAA
CACAATCAGACTTCATCCCCCCAAGGGGGTTACAGTGGCAGCAAAGGCTATCCAAGGTCA
CTGACCTGGTGCTTTCCAAATCTTCATGTGCAGGAATCCAGCCGGCAATTTGTTGTTCTG
ACAGATCGTGAGATGCAATGTTTTAGCATTGAACTTTCTCCTGATTATGTTGTGTCAAAG
CTCTGGTCTCATGAGATTATTGGCTCGGATGGTGATCGGGGTATCAAGAAGGATTTGGCC
GGGCAGAAGCAAATCTGGCCTCTTGACATGCAGGT
>Locus_0013_Rosa_chinensis
GGTGAGCTATGGCAGTTTCATTGTTGTCCATCTGGTGTCAGCCGTAAGAAAGTGTATCAA
CACAATCAGACTTCATCCCCCCAAGGGGGTTACAGTGGCAGCAAAGGCTATCCAAGGTCA
CTGACCTGGTGCTTTCCAAATCTTCATGTGCAGGAATCCAGCCGGCAATTTGTTGTTCTG
ACAGATCGTGAGATGCAATGTTTTAGCATTGAATTTTCTCCTGATTATGTTGTGTCAAAG
CTCTGGTCTCATGAGATTATTGGCTCGGATGGTGATCGGGGTATCAAGAAGGATTTGGCC
GGGCAGAAGCGAATCTGGCCTCTTGACATGCAGGT
>Locus_0013_Rosa_gigantea
GGTGAGCTATGGCAGTTTCATTGTTGTCCATCTGGTGTTAGCCGTAAGAAAGTGTATCAA
CACAATCAGACTTCATCCCCCCAAGGGAATTACAGTGGCAGCAAAGGCTATTCAAGGTCA
CTGACCTGGTGCTTTCCAAATCTTCATGTGCAGGAATCCAGCCGGCAATTTGTTGTTCTG
ACAGATCGTGAGATGCAATGTTTTAGCATTGAACTTTCTCCTGATTATGTTGTGTCAAAG
CTCTGGTCTCATGAGATTATTGGCTCGGATGGTGATCGGGGTATCAAGAAGGATTTGGCC
GGGCAGAAGCGAATCTGGCCTCTTGACATGCAGGT
>Locus_0013_Rosa_laevigata
GGTGAGCTATGGCAGTTTCATTGTAGCCCATCTGGTGTTAGCCGTAAGAAAGTGTATCAA
CACAATCAGACTTCATCCCCCCAAGGGGGTGGCAGTGGCAGCAAAGGCTATCCAAGGTCA
CTGACCTGGTGCTTTCCAAATCTTCATGTGCAGGAATCCAGCCGGCAATTTGTTTTTCTG
ACAGATCGTGAGATGCAATGTTTTAGCATTGAACTTTCTCCTGATTATGTTGTGTCAAAG
CTCTGGTCTCATGAGATTATTGGCTCAGATGGTGATCGGGGTATCAAGAAGGATTTGGCC
GGGCAGAAGCGAATCTGGCCTCTTGACATGCAGGT
>Locus_0013_Rosa_majalis
GGTGAGCTATGGCAGTTTCATTGTTGCCCATCTGGTGTTAGCCGTAAGAAAGTCTATCAA
CACAATCAGACTTCATCCCCCCAAGGGGGTGACAGTGGCAGCAAAGGCTATCCAAGGTCA
CTGACCTGGTGCTTTCCAAATCTTCATGTGCAGGAATCCAGCCGGCAATTTGTTGTTCTG
ACAGATCGTGAGATGCAATGTTTTAGCATTGAACTTTCTCCTGATTATGTTGTGTCAAAG
CTCTGGTCTCATGAGATTATTGGCTCAGATGGTGATCGGGGTATCAAGAAGGATTTGGCC
GGGCAGAAGCGAATATGGCCTCTTGACATGCAGGT
>Locus_0013_Rosa_minutifolia
GGTGAGCTATGGCAGTTTCATTGTTGCCCATCTGGTGTTAGCCGTAAGAAAGTGTATCAA
CACAATCAGACTTCATCCCCCCAAGAGGGTGACAGTGGCAGCAAAGGCTATCCAAGGTCA
CTGACCTGGTGCTTTCCAAATCTTCATGTGCAGGAATCCAGCCGGCAATTTGTTGTTCTG
ACAGATCGTGAGATGCAATGTTTTAGCATTGAACTTTCTCCTGATTATGTTGTGTCAAAG
CTCTGGTCTCATGAGATTATTGGCTCAGATGGTGATCGGGGTATCAAGAAGGATTTGGCT
GGGCAGAAGCGAATATGGCCTCTTGACATGCAGGT
>Locus_0013_Rosa_moschata
GGTGAGCTATGGCAGTTTCATTGTTGCCCATCTGGTGTTAGCCGTAAGAAAGTCTATCAA
CACAATCAGACTTCATCCCCCCAAGGGGGTGACAGTGGCAGCAAAGGCTATCCAAGGTCA
CTGACCTGGTGCTTTCCAAATCTTCATGTGCAGGAATCCAGCCGGCAATTTGTTGTTCTG
ACAGATCGTGAGATGCAATGTTTTAGCATTGAACTTTCTCCTGATTATGTTGTGTCAAAG
CTCTGGTCTCATGAGATTATTGGCTCAGATGGTGATCGGGGTATCAAGAAGGATTTGGCC
GGGCAGAAGCGAATATGGCCTCTTGACATGCAGGT
>Locus_0013_Rosa_multiflora
GGTGAGCTATGGCAGTTTCATTGTTGTCCATCTGGTGTTAGCCGTAAGAAAGTGTATCAA
CACAATCAGAACTCATCCCCCCAAGGGGGTTACAGTGGCAGCAAAGGCTATCCAAGGTCA
TTGACCTGGTGCTTTCCAAATCTTCATGTGCAGGAATCCAGCCGGCAATTTGTTGTTCTG
ACAGATCGTGAGATGCAATGTTTTAGCATTGAACTTTCTCCTGATTATGTTGTGTCAAAG
CTCTGGTCTCATGAGATTATTGGCTCGGATGGTGATCGGGGTATCAAGAAGGATTTGGCC
GGGCAGAAGCGAATCTGGCCTCTTGACATGCAGGT
>Locus_0013_Rosa_odorata
GGTGAGCTATGGCAGTTTCATTGTTGTCCATCTGGTGTTAGCCGTAAGAAAGTGTATCAA
CACAATCAGACTTCATCCCCCCAAGGGAATTACAGTGGCAGCAAAGGCTATTCAAGGTCA
CTGACCTGGTGCTTTCCAAATCTTCATGTGCAGGAATCCAGCCGGCAATTTGTTGTTCTG
ACAGATCGTGAGATGCAATGTTTTAGCATTGAACTTTCTCCTGATTATGTTGTGTCAAAG
CTCTGGTCTCATGAGATTATTGGCTCGGATGGTGATCGGGGTATCAAGAAGGATTTGGCC
GGGCAGAAGCGAATCTGGCCTCTTGACATGCAGGT
>Locus_0013_Rosa_pendulina
GGTGAGCTATGGCAGTTTCATTGTTGCCCATCTGGTGTTAGCCGTAAGAAAGTCTATCAA
CACAATCAGACTTCATCCCCCCAAGGGGGTGACAGTGGCAGCAAAGGCTATCCAAGGTCA
CTGACCTGGTGCTTTCCAAATCTTCATGTGCAGGAATCCAGCCGGCAATTTGTTGTTCTG
ACAGATCGTGAGATGCAATGTTTTAGCATTGAACTTTCTCCTGATTATGTTGTGTCAAAG
CTCTGGTCTCATGAGATTATTGGCTCAGATGGTGATCGGGGTATCAAGAAGGATTTGGCC
GGGCAGAAGCGAATATGGCCTCTTGACATGCAGGT
>Locus_0013_Rosa_persica
GGTGAGCTATGGCAGTTTCATTGTAGCCCATCTGGTGTTAGCCGTAAGAAAGTATATCAG
CACAATCAGACTTCATCCCCCCAAGGGGGTGACAGTGGCAGCAAGGGCTATCCAAGGTCA
CTGACCTGGTGTTTTCCAAATCTTCATGTGCAGGAATCCAGCCGGCAATTTTTTGTTCTG
ACAGATCGTGAGATGCAATGTTTTAGCATTGAACTTTCGCCTGATTATGTTGTGTCAAAG
CTCTGGTCTCATGAGATTATTGGCTCAGATGGTGATCGGGGTATCAAGAAGGATTTGGCT
GGGCAGAAGCGAATATGGCCTCTTGACATGCAGGT
>Locus_0013_Rosa_rugosa
GGTGAGCTATGGCAGTTTCATTGTTGCCCATCTGGTGTTAGCCGTAAGAAAGTCTATCAA
CACAATCAGACTTCATCCCCCCAAGGGGGTGACAGTGGCAGCAAAGGCTATCCAAGGTCA
CTGACCTGGTGCTTTCCAAATCTTCATGTGCAGGAATCCAGCCGGCAATTTGTTGTTCTG
ACAGATCGTGAGATGCAATGTTTTACCATTGAACTTTCTCCTGATTATGTTGTGTCAAAG
CTCTGGTCTCATGAGATTATTGGCTCGGATGGTGATCGGGGTATCAAGAAGGATTTGGCC
GGGCAGAAGCGAATCTGGCCTCTTGACATGCAGGT
>Locus_0013_Rosa_wichurana
GGTGAGCTATGGCAGTTTCATTGTTGTCCATCTGGTGTTAGCCGTAAGAAGGTGTATCAA
CACAATCAGACTTCATCCCCCCAAGGGGGTTACAGTGGCAGCAAAGGCTATCCAAGGTCA
CTGACCTGGTGCTTTCCAAATCTTCATGTGCAGGAATCCAGCCGGCAATTTGTTGTTCTG
ACAGATCGTGAGATGCAATGTTTTAGCATTGAACTTTCTCCTGATTATGTTGTGTCAAAG
CTCTGGTCTCATGAGATTATTGGCTCGGATGGTGATCGGGGTATCAAGAAGGATTTGGCC
GGGCAGAAGCGAATCTGGCCTCTTGACATGCAGGT
>Locus_0013_Rosa_xanthina
GGTGAGCTATGGCAGTTTCATTGTAGCCCATCTGGTGTTAGCCGTAAGAAAGTATATCAG
CACAATCAGACTTCATCCCCCCAAGGGGGTGACAGTGGCAGCAAGGGCTATCCAAGGTCA
CTGACCTGGTGTTTTCCAAATCTTCATGTGCAGGAATCCAGCCGGCAATTTGTTGTTCTG
ACAGATCGTGAGATGCAATGTTTTAGCATTGAACTTTCTCCTGATTATGTTGTGTCAAAG
CTCTGGTCTCATGAGATTATTGGCTCAGATGGTGATCGGGGTATCAAGAAGGATTTGGCC
GGGCAGAAGCGAATATGGCCTCTTGACATGCAGGT
>Locus_0013_Rubus_occidentalis
GGTGAGCTATGGCAGTTTCATTGTAGCCCCTCTGGTGTTAGCCGTAAGAAAGTATATCAA
GACAATCACTCGTCATCCTCCCAAGGGGGTGACAGTGGTCAAAATGTAGGGAGCAAGGGC
TATCCAAGGTCACTGACCTGGTGTTTTCCAAATCTTCATATGCAGGAACCCAACCGGCAA
TTTGTTGTTCTCACAGATCGTGAGATGCAATGTTTTAGCATTGAACTTTCTCCTGATTTT
GTAGTGTCAAAGCTTTGGTCTCATGAGATTATTGGCTCAGATGGTGATCGCGGTATTAAG
AAGGATTTGGCCGGGCAGAAGCGAATATGGCCTCTTGATATGCAGGT
>Locus_0014_Geum_urbanum
CCCTCTGCTTGGACCAGGGTAATAGTTCAAGCTACACACAGTATTCTCTTTTGACCATGC
AGCATAAATCTGGTGGTAGTATAGAGCCGACACAAGAAACAGTTTTAGAGAGAAAAGATC
CTATCCAGGTGATCATTCCAAAAGGAAGAGTAGAAGATGAAGACTTCTTATTCTCCATGA
GGCTGCGGGTAGGGGGAAAGCCTTCCGGATCAGCAATTATACTCTCTGGTGATGGAACTG
CCACAGTATCCCATTATTATAGAGCGTCTACACGGCTCTATAAGTTTGACCTACCTTATG
ATGCTGGAAAGGTTCTAGATGC
>Locus_0014_Rosa_OBH
CCTTCTGCTTGGACCGGGGTAGTAGTTCAAGCTACATGCAGTATTCTCTTTTGACCATGC
AGTATAAATCTGGAGGTAATATAGCACCTACTCAAGAAACAGTTTTAGAGAGAAAAGATC
CTATCCAGGTGATCATTCCAAAAGCAAGAGTAGAAGATGAAGACTTCTTATTCTCCATGA
GACTGCGGGTAGGGGGAAAGCCTTCCGGATCAGCAATTATACTTTCTGGTGATGGAACCG
CTACAGTATCCCATTATTATAGAACGACTACACGGCTCTATAAATTTGACCTACCTTATG
ATGCTGGAAAGGTTCTAGATGC
>Locus_0014_Rosa_arvensis
CCTTCTGCTTGGACCGGGGTAGTAGTTCAAGCTACATGCAGTATTCTCTTTTGACCATGC
AGTATAAATCTGGAGGTAGTATAGCACCTACTCAAGAAACAGTTTTAGAGAGAAAAGATC
CTATCCAGGTGATCATTCCAAAAGCAAGAGTAGAAGATGAAGACTTCTTATTCTCCATGA
GACTGCGGGTAGGGGGAAAGCCTTCCGGATCAGCAATTATACTTTCTGGTGATGGAACCG
CTACAGTATCCCATTATTATAGAACGACTACACGGCTCTATAAATTTGACCTACCTTATG
ATGCTGGAAAGGTTCTAGATGC
>Locus_0014_Rosa_chinensis
CCTTCTGCTTGGACCGGGGTAGTAGTTCAAGCTACATGCAGTATTCTCTTTTGACCATGC
AGTATAAATCTGGAGGTAGTATAGCACCTACTCAAGAAACAGTTTTAGAGAGAAAAGATC
CTATCCAGGTGATCATTCCAAAAGCAAGAGTAGAAGATGAAGACTTCCTATTCTCCATGA
GACTGCGGGTAGGGGGAAAGCCTTCCGGATCAGCAATTATACTTTCTGGTGATGGAACCG
CTACAGTATCCCATTATTATAGAACGACTACACGGCTCTATAAATTTGACCTACCTTATG
ATGCTGGAAAGGTTCTAGATGC
>Locus_0014_Rosa_gigantea
CCTTCTGCTTGGACCGGGGTAGTAGTTCAAGCTACATGCAGTATTCTCTTTTGACCATGC
AGTATAAATCTGGAGGTAGTATAGCACCTACTCAAGAAACAGTTTTAGAGAGAAAAGATC
CTATCCAGGTGATCATTCCAAAAGCAAGAGTAGAAGATGAAGACTTCTTATTCTCCATGA
GACTGCGGGTAGGGGGAAAGCCTTCCGGATCAGCAATTATACTTTCTGGTGATGGAACCG
CTACAGTATCCCATTATTATAGAACGACTACACGGCTCTATAAATTTGACCTACCTTATG
ATGCTGGAAAGGTTCTAGATGC
>Locus_0014_Rosa_laevigata
CCTTCTGCTTGGACCGGGGTAGTAGTTCAAGCTACATGCAGTATTCTCTTTTGACCATGC
AGTATAAATCTGGAGGTAGTACAGCACCAACTCAAGAAACAGTTTTAGAGAGAAAAGATC
CTATCCAGGTGATCATTCCAAAAGCAAGAGTAGAAGATGAAGACTTCTTATTCTCTATGA
GACTGCGGGTAGGGGGAAAGCCTTCCGGATCAGCAATTATACTTTCTGGTGATGGAACTG
CTACAGTATCCCATTATTATAGAACGATTACGCGGCTCTATAAATTTGACCTACCTTATG
ATGCTGGAAAGGTTCTAGATGC
>Locus_0014_Rosa_majalis
CCTTCTGCTTGGACCGGGGTAGTAGTTCAAGCTACACGCAGTATTCTCTTTTGACCATGC
AGTATAAATCTGGAGGTAGTATAGCACCTACTCAAGAAACAGTTTTAGAGAGAAAAGATC
CTATCCAGGTGATCATTCCAAAAGCAAGAGTAGAAGAAGAAGACTTCTTATTCTCCATGA
GACTGCGGGTAGGGGGAAAGCCTTCCGGATCAGCAATTATACTTTCTGGTGATGGAACCG
CTACAGTATCCCATTATTATAGAACGACTACACGGCTTTATAAATTTGACCTACCTTATG
ATGCTGGAAAGGTTCTAGATGC
>Locus_0014_Rosa_minutifolia
CCTTCTGCTTGGACCGGGGTAGTAGTTCAAGCTACACGCAGTATTCTCTTTTGACCATGC
AGTATAAATCTGGAGGTAGTATAGCACCTACTCAAGAAACAGTTTTAGAGAGAAAAGATC
CTATCCAGGTGATCATTCCAAAAGCAAGAGTAGAAGAAGAAGACTTCTTATTCTCCATGA
GACTGCGGGTAGGGGGAAAGCCTTCCGGATCAGCAATTATACTTTCTGGTGATGGAACCG
CTACAGTATCCCATTATTATAGAACGACTACACGGCTCTATAAATTTGACCTGCCTTATG
ATGCTGGAAAGGTTCTAGATGC
>Locus_0014_Rosa_moschata
CCTTCTGCTTGGACCGGGGTAGTAGTTCAAGCTACACGCAGTATTCTCTTTTGAACATGC
AGTATAAATCTGGAGGTAGTATAGCACCTACTCAAGAAACAGTTTTAGAGAGAAAAGATC
CTATCCAGGTGATCATTCCAAAAGCAAGAGTAGAAGAAGAAGACTTCTTATTCTCCATGA
GACTGCGGGTAGGGGGAAAGCCTTCCGGATCAGCAATTATACTTTCTGGTGATGGAACCG
CTACAGTATCCCATTATTATAGAACGACTACACGGCTTTATAAATTTGACCTACCTTATG
ATGCTGGAAAGGTTCTAGATGC
>Locus_0014_Rosa_multiflora
CCTTCTGCTTGGACCGGGGTAGTAGTTCAAGCTACGTGCAGTATTCTCTTTTGACCATGC
AGTTTAAATCTGGAGGTAGTATAGCACCTACTCAAGAAACAGTTTTAGAGAGAAAAGATC
CTATCCAGGTGATCATTCCAAAAGCAAGAGTAGAAGATGAAGACTTCTTATTCTCCATGA
GACTGCGGGTAGGGGGAAAGCCTTCTGGATCAGCAATTATACTTTCTGGTGATGGAACCG
CTACAGTATCCCATTATTATAGAACGACTACACGGCTTTATAAATTTGACCTACCTTATG
ATGCTGGAAAGGTTCTAGATGC
>Locus_0014_Rosa_odorata
CCTTCTGCTTGGACCGGGGTAGTAGTTCAAGCTACATGCAGTATTCTCTTTTGACCATGC
AGTATAAATCTGGAGGTAGTATAGCACCTACTCAAGAAACAGTTTTAGAGAGAAAAGATC
CTATCCAGGTGATCATTCCAAAAGCAAGAGTAGAAGATGAAGACTTCTTATTCTCCATGA
GACTGCGGGTAGGGGGAAAGCCTTCCGGATCAGCAATTATACTTTCTGGTGATGGAACCG
CTACAGTATCCCATTATTATAGAACGACTACACGGCTCTATAAATTTGACCTACCTTATG
ATGCTGGAAAGGTTCTAGATGC
>Locus_0014_Rosa_palustris
CCTTCTGCTTGGACCGGGGTAGTAGTTCAAGCTACACGCAGTATTCTCTTTTGACCATGC
AGTATAAATCTGGAGGTAGTATAGCACCTACTCAAGAAACAGTTTTAGAGAGAAAAGATC
CTATCCAGGTGATCATTCCAAAAGCAAGAGTAGAAGAAGAAGACTTCTTATTCTCCATGA
GACTGCGGGTAGGGGGAAAGCCTTCCGGATCAGCAATTATACTTTCTGGTGATGGAACCG
CTACAGTATCCCATTATTATAGAACGACTACACGGCTTTATAAATTTGACCTACCTTATG
ATGCTGGAAAGGTTCTAGATGC
>Locus_0014_Rosa_pendulina
CCTTCTGCTTGGACCGGGGTAGTAGTTCAAGCTACACGCAGTATTCTCTTTTGACCATGC
AGTATAAATCTGGAGGTAGTATAGCACCTACTCAAGAAACAGTTTTAGAGAGAAAAGATC
CTATCCAGGTGATCATTCCAAAAGCAAGAGTAGAAGAAGAAGACTTCTTATTCTCCATGA
GACTGCGGGTAGGGGGAAAGCCTTCCGGATCAGCAATTATACTTTCTGGTGATGGAACCG
CTACAGTATCCCATTATTATAGAACGACTACACGGCTCTATAAATTTGACCTGCCTTATG
ATGCTGGAAAGGTTCTAGATGC
>Locus_0014_Rosa_persica
CCTTCTGCTTGGACCGGGGTAGTAGTTCAAGCTACACGCAGTATTCTCTTTTGACCATGC
AGTATAAATCTGGAGTTAGTATAGCTCCTACTCAAGAAACAGTTTTAGAGAGAAAAGATC
CTATCCAGGTGATCATTCCAAAAGCAAGAGTAGAAGATGAAGACTTCTTATTCTCCATGA
GACTGCGGGTAGGGGGAAAGCCTTCCGGATCAGCAATTATACTTTCTGGTGATGGAACCG
CTACAGTATCCCATTATTATAGAACGACTACACGGCTCTATAAATTTGACCTACCGTATG
ATGCTGGAAAGGTTCTAGATGC
>Locus_0014_Rosa_rugosa
CCTTCTGCTTGGACCGGGGTAGTAGTTCAAGCTACGTGCAGTATTCTCTTTTGACCATGC
AGTTTAAATCTGGAGGTAGTATAGCACCTACTCAAGAAACAGTTTTAGAGAGAAAAGATC
CTATCCAGGTGATCATTCCAAAAGCAAGAGTAGAAGAAGAAGACTTCTTATTCTCCATGA
GACTGCGGGTAGGGGGAAAGCCTTCCGGATCAGCAATTATACTTTCTGGTGATGGAACCG
CTACAGTATCCCATTATTATAGAACGACTACACGGCTTTATAAATTTGACCTACCTTATG
ATGCTGGAAAGGTTCTAGATGC
>Locus_0014_Rosa_wichurana
CCTTCTGCTTGGACCGGGGTAGTAGTTCAAGCTACATGCAGTATTCTCTTTTGACCATGC
AGTATAAATCTGGAGGAAATATAGCACCTACTCAAGAAACAGTTTTAGACAGAAAAGATC
CTATCCAGGTGATCATTCCAAAAGCAAGAGTAGAAGATGAAGACTTCTTATTCTCCATGA
GACTGCGGGTAGGGGGAAAGCCTTCCGGATCAGCAATTATACTTTCTGGTGATGGAACCG
CTACAGTATCCCATTATTATAGAACGACTACACGGCTCTATAAATTTGACCTACCTTATG
ATGCTGGAAAGGTTCTAGATGC
>Locus_0014_Rosa_xanthina
CCTTCTGCTTGGACCGGGGTAGTAGTTCAAGCTACACGCAGTATTCTCTTTTGACCATGC
AGTATAAATCTGGAGGTAGTATAGCTCCTACTCAAGAAACAGTTTTAGAGAGAAAAGATC
CTATCCAGGTGATCATTCCAAAAGCAAGAGTAGAAGACGAAGACTTCTTATTCTCCATGA
GACTGCGGGTAGGGGGAAAGCCTTCCGGATCAGCAATTATACTTTCTGGTGATGGAACCG
CTACAGTATCCCATTATTATAGAACGACTACACGGCTCTATAAATTTGACCTACCTTATG
ATGCTGGAAAGGTTCTAGATGC
>Locus_0015_Fragaria_iinumae
AGTTGAACCTCCTGAGCGAAGTTTATCCCGTAAAGGTAGCTCCAATGAAGGGTCCGCACA
AGAAGAGAGAAAGAACCTTACATTTGCAGGGAATCTTGCTCCTAGAAGGGCTAGTTCTGA
AGCATGGGATGCTGGTGAGAGACATAGGGTTATGCCCGTAATCGCACGTCAAAGTGCCCA
AGACGAAGAATCAGAAACTTTACTGAACCAGCTTTTCCATAATTATCATTTACATGGGCA
GGTTGAGGCATCACTTGAAAAACTTAAAAATGCGGGGGCTTTTGAAAGGGATAGAGAGAC
AAATGTTTTTGCACGACTGAGCAAGTCAATTG
>Locus_0015_Fragaria_nipponica
AGTTGAACCTCCTGAGCGAAGTTTATCCCGTAAAGGTAGCTCCAATGAAGGGTCCGCACA
AGAAGAGAGAAAGAACCTTACATTTGCAGGGAATCTTGCTCCTAGAAGGGCTAGTTCTGA
AGCATGGGATGCTGGTGAGAGACAAAGGGTTATGCCTGTAATCGCACGTCAAAGTGCCCA
AGACGAAGAATCAGAAACTTTACTGAACCAGCTTTTCCATGATTATCATTTACATGGGCA
GGTTGATGCATCACTTGAAAAACTAAAAAATGCGGGGGCTTTTGAAAGGGATAGAGAGAC
AAATGTTTTTGCACGACTGAGCAAGTCAATTG
>Locus_0015_Fragaria_nubicola
AGTTGAACCTCCTGAGCGAAGTTTATCCCGTAAAGGTAGCTCCAATGAAGGGTCCGCACA
AGAAGAGAGAAAGAACCTTACGTTTGCAGGGAATCTTGCTCCTAGAAGGGCTAGTTCTGA
AGCATGGGATGCTGGTGAGAGACAAAGGGTTATGCCCGTAATCGCACGTCAAAGTGCCCA
AGACGAAGAATCAGAAACTTTACTGAACCAGCTTTTCCATGATTATCATTTACATGGGCA
GGTTGATGCATCACTTGAAAAACTAAAAAATGCGGGGGCTTTTGAAAGGGATAGAGAGAC
AAATGTTTTTGCACGACTGAGCAAGTCAATTG
>Locus_0015_Fragaria_vesca
AGTTGAACCTCCTGAGCGAAGTCTATCCCGTAAAGGTAGCTCCAATGAAGGGTCCGCACA
AGAAGAGAGAAAGAACCTTACATTTGCAGGGAATCTTGCTCCTAGAAGGGCTAGTTCTGA
AGCATGGGATGCTGGTGAGAGACAAAGGGTTATGCCCGTAATCGCACGTCAAAGTGCCCA
AGATGAAGAATCAGAAACTTTACTGAACCAGCTTTTCCATGATTATCATTTACATGGGCA
GGTTGATGCATCACTTGAAAAACTAAAAAATGCGGGGGCTTTTGAAAGGGATAGAGAGAC
AAATGTTTTTGCACGACTGAGCAAGTCAATTG
>Locus_0015_Geum_urbanum
AGTAGAACCTCCTGAGCGGAGTTTATCACGTAAAGGTAGCTCTAATGAAGGATCAGCACA
AGAAGAGAGGAAGAACCTCACATCTTTTGGGAATCTTGCTCCTAGAAGGGCTACTTCTGA
AGCATGGGATGCTGGAGATAGACAAAGAGCTCTGCCTGTAATTGCACGTCAAACTTCCCA
AGATGAAGAATCAGAAACTTTACTTAGCCAGCTTTTTCATGATTATCATTTACATGGACA
GGTTGATGCCTCACTTGAAAAGCTAAAAAATGCTGGGGCATTTGAAAGGGATAGAGAGAC
AAATGTTTTTGCACGTCTGAGCAAATCAATTG
>Locus_0015_Potentilla_micrantha
AGTTGAACCTCCTGAGCGAAGTTTATCACGCAAAGGTAGCTCAAATGAAGGATCTGCACA
AGAAGAGAGAAAGAACCTTACATTTGCAGGGAATCTTGCTCCTAGAAGGGCTAGTTCCGA
AGCATGGGATGCTGGAGATAGACAGAGGGTTATGCCTGTAATTTCACGTCAAACTGCACA
AGATGAAGAATCAGAAACTTTACTGAGCCAGCTTTTCCATGATTATTATTTACATGGGCA
AGTTGATGCATCACTTGAAAGATTAAAAAAGGCGGGGGCATTTGAAAGGGACAGAGAGAC
AAATGTTTTTGCACGATTGAGCAAATCAATTG
>Locus_0015_Rosa_OBH
AGTTGAACCTCCTGAGCGAAGTTTATCACGTAAAGGTAGCTCAAATGAAGGATCCGCACA
AGAAGAGAGAAAGAACCTTACATTTGCAGGGAATCTTGCTCCTAGAAGGGCTAGTTCTGA
AGCATGGGATGCTGGAGATAGACAAAGGGTTATGCCTGTAATTGCACGTCAAACTGCCCA
AGATGAAGAATCAGAAACTTTACTGAGCCAGCTTTTCCATGATTATCATTTACATGGGCA
GGTTGATGCATCACTTGAAAAGCTAAAAATTGCAGGGGCATTTGAAAGGGATAGAGAGAC
AAATGTTTTTGCACGACTGAGCAAATCAATTG
>Locus_0015_Rosa_arvensis
AGTTGAACCTCCTGAGCGAAGTTTATCACGTAAAGGTAGCTCAAATGAAGGATCCGCACA
AGAAGAGAGAAAGAATCTTACATTTGCAGGGAATCTTGCTCCTAGAAGGGCTAGTTCTGA
AGCATGGGATGCTGGAGATAGACAAAGGGTTATGCCTGTAATTGCACGTCAAACTGCCCA
AGATGAAGAATCAGAAACTTTACTGAGCCAGCTTTTCCATGATTATCATTTACATGGGCA
GGTTGATGCATCACTTGAAAAGCTAAAAATTGCAGGGGCATTTGAAAGGGATAGAGAGAC
AAATGTTTTTGCACGACTGAGCAAATCAATTG
>Locus_0015_Rosa_chinensis
AGTTGAACCTCCTGAGCGAAGTTTATCACGTAAAGGTAGCTCAAATGAAGGATCCGCACA
AGAAGAGAGAAAGAACCTTACATTTGCAGGGAATCTTGCTCCTAGAAGGGCTAGTTCTGA
AGCATGGGATGCTGGAGATAGACAAAGGGTTATGCCTGTAATTGCACGTCAAACTGCCCA
AGATGAAGAATCAGAAACTTTACTGAGCCAGCTTTTCCATGATTATCATTTACATGGGCA
GGTTGATGCATCACTTGAAAAGCTAAAAATTGCAGGGGCATTTGAAAGGGATAGAGAGAC
AAATGTTTTTGCACGACTGAGCAAATCAATTG
>Locus_0015_Rosa_laevigata
AGTTGAACCTCCTGAGCGAAGTTTATCACGTAAAGGTAGCTCAAATGAAGGATCCGCACA
GGAGGAGAGAAAGAACCTTACATTTGCAGGGAATCTTGCTCCTAGAAGGGCTAGTTCTGA
AGCATGGGATGCTGGAGATAGACAAAGGGTTATGCCTGTAATTGCACGTCAAACTGCCCA
AGATGAAGAATCAGAAACTTTACTGAGCCAGCTTTTCCATGATTATCATTTACATGGGCA
GGTTGATGCATCACTTGAAAAGCTAAAAAATGCGGGGGCATTTGAAAGGGATAGAGAGAC
AAATGTTTTTGCACGACTGAGCAAATCAATTG
>Locus_0015_Rosa_majalis
AGTTGAACCTCCTGAGCGAAGTTTATCACGTAAAGGTAGCTCAAATGAAGGATCCGCACA
AGAAGAGAGAAAGAACCTTACATTTGCAGGGAATCTTGCTCCTAGAAGGGCTAGTTCTGA
AGCATGGGATGCTGGAGATAGACAAAGGGTTATGCCTGTAATTGCACGTCAAACTGCCCA
AGATGAAGAATCAGAAACTTTACTGAGCCAGCTTTTCCATGATTATCATTTACATGGGCA
GGTTGATGCATCACTTGAAAAGCTAAAAATTGCGGGGGCATTTGAAAGGGATAGAGAGAC
TAATGTTTTTGCACGACTGAGCAAATCAATTG
>Locus_0015_Rosa_minutifolia
AGTTGAACCTCCTGAGCGAAGTTTATCACGTAAAGGTAGCTCAAATGAAGGATCTGCACA
AGAAGAGAGAAAGAACCTTACATTTGCAGGGAATCTTGCTCCTAGAAGGGCTAGTTCTGA
AGCATGGGATGCTGGAGATAGACAAAGGGTTATGCCTGTAATTGCACGTCAAACTGCCCA
AGATGAAGAATCAGAAACTTTACTGAGCCAGCTTTTCCATGATTATCATTTACATGGGCA
GGTTGATGCATCACTTGAAAAGCTAAAAAATGCGGGGGCATTTGAAAGGGATAGAGAGAC
AAATGTTTTTGCACGACTGAGCAAATCAATTG
>Locus_0015_Rosa_moschata
AGTTGAACCTCCTGAGCGAAGTTTATCACGTAAAGGTAGCTCAAATGAAGGATCCGCACA
AGAAGAGAGAAAGAACCTTACATTTGCAGGGAATCTTGCTCCTAGAAGGGCTAGTTCTGA
AGCATGGGATGCTGGAGATAGACAAAGGGTTATGCCTGTAATTGCACGTCAAACTGCCCA
AGATGAAGAATCAGAAACTTTACTGAGCCAGCTTTTCCATGATTATCATTTACATGGGCA
GGTTGATGCATCACTTGAAAAGCTAAAAATTGCGGGGGCATTTGAAAGGGATAGAGAGAC
TAATGTTTTTGCACGACTGAGCAAATCAATTG
>Locus_0015_Rosa_multiflora
AGTTGAACCTCCTGAGCGAAGTTTATCACGTAAAGGTAGCTCAAATGAAGGATCCGCACA
AGAAGAGAGAAAGAACCTTACATTTGCAGGGAATCTTGCTCCTAGAAGGGCTAGTTCTGA
AGCATGGGATGCTGGAGATAGACAAAGGGTTATGCCTGTAATTGCACGTCAAACTGCCCA
AGATGAAGAATCAGAAACTTTACTGAGCCAGCTTTTCCATGATTATCATTTACATGGGCA
GGTTGATGCATCACTTGAAAAGCTAAAAATTGCAGGGGCATTTGAAAGGGATAGAGAGAC
AAATGTTTTTGCACGACTGAGCAAATCAATTG
>Locus_0015_Rosa_odorata
AGTTGAACCTCCTGAGCGAAGTTTATCACGTAAAGGTAGCTCAAATGAAGGATCCGCACA
AGAAGAGAGAAAGAACCTTACATTTGCAGGGAATCTTGCTCCTAGAAGGGCTAGTTCTGA
AGCATGGGATGCTGGAGATAGACAAAGGGTTATGCCTGTAATTGCACGTCAAACTGCCCA
AGATGAAGAATCAGAAACTTTACTGAGCCAGCTTTTCCATGATTATCATTTACATGGGCA
GGTTGATGCATCACTTGAAAAGCTAAAAATTGCGGGGGCATTTGAAAGGGATAGAGAGAC
AAATGTTTTTGCACGACTGAGCAAATCAATTG
>Locus_0015_Rosa_palustris
AGTTGAACCTCCTGAGCGAAGTTTATCACGTAAAGGTAGCTCAAATGAAGGATCCGCACA
AGAAGAGAGAAAGAACCTTACATTTGCAGGGAATCTTGCTCCTAGAAGGGCTAGTTCTGA
AGCATGGGATGCTGGAGATAGACAAAGGGTTATGCCTGTGATTGCACGTCAAACTGCCCA
AGATGAAGAATCAGAAACTTTACTGAGCCAGCTTTTCCATGATTATCATTTACATGGGCA
GGTTGATGCATCACTTGAAAAGCTAAAAATTGCGGGGGCATTTGAAAGGGATAGAGAGAC
TAATGTTTTTGCACGACTGAGCAAATCAATTG
>Locus_0015_Rosa_pendulina
AGTTGAACCTCCTGAGCGAAGTTTATCACGTAAAGGTAGCTCAAATGAAGGATCCGCACA
AGAAGAGAGAAAGAACCTTACATTTGCAGGGAATCTTGCTCCTAGAAGGGCTAGTTCTGA
AGCATGGGATGCTGGAGATAGACAAAGGGTTATGCCTGTAATTGCACGTCAAACTGCCCA
AGATGAAGAATCAGAAACTTTACTGAGCCAGCTTTTCCATGATTATCATTTACATGGGCA
GGTTGATGCATCACTTGAAAAGCTAAAAAATGCGGGGGCATTTGAAAGGGATAGAGAGAC
AAATGTTTTTGCACGACTGAGCAAATCAATTG
>Locus_0015_Rosa_persica
AGTTGAACCTCCTGAGCGAAGTTTATCACGTAAAGGTAGCTCAAATGAAGGATCCGCACA
AGAGGAGAGAAAGAACCTTACTTTTGCAGGGAATCTTGCTCCTAGAAGGGCTAGTTCTGA
AGCATGGGATGCTGGAGATAGACAAAGGGTTATGCCTGTAATTGCACGTCAAACTGCCCA
AGATGAAGAATCAGAAACTTTACTGAGCCAGCTTTTCCATGATTATCATTTATATGGGCA
GGTTGATGCATCACTTGAAAAGCTAAAAAATGCGGGGGCATTTGAAAGGGATAGAGAGAC
AAATGTTTTTGCACGACTGAGCAAATCAATTG
>Locus_0015_Rosa_rugosa
AGTTGAACCTCCTGAGCGAAGTTTATCACGTAAAGGTAGCTCAAATGAAGGATCCGCACA
AGAAGAGAGAAAGAACCTTACATTTGCAGGGAATCTTGCTCCTAGAAGGGCTAGTTCTGA
AGCATGGGATGCTGGAGATAGACAAAGGGTTATGCCTGTAATTGCACGTCAAACTGCCCA
AGATGAAGAATCAGAAACTTTACTGAGCCAGCTTTTCCATGATTATCATTTACATGGGCA
GGTTGATGCATCACTTGAAAAGCTAAAAATTGCAGGGGCATTTGAAAGGGATAGAGAGAC
AAATGTTTTTGCACGACTGAGCAAATCAATTG
>Locus_0015_Rosa_wichurana
AGTTGAACCTCCTGAGCGAAGTTTATCACGTAAAGGTAGCTCAAATGAAGGATCCGCACA
AGAAGAGAGAAAGAACCTTACATTTGCAGGGAATCTTGCTCCTAGAAGGGCTAGTTCTGA
AGCATGGGATGCTGGAGATAGACAAAGGGTTATGCCTGTAATTGCACGTCAAACTGCCCA
AGATGAAGAATCAGAAACTTTACTGAGCCAGCTTTTCCATGATTATCATTTACATGGGCA
GGTTGATGCATCACTTGAAAAGCTAAAAATTGCAGGGGCATTTGAAAGGGATAGAGAGAC
AAATGTTTTTGCACGACTGAGCAAATCAATTG
>Locus_0015_Rosa_x_damascena
AGTTGAACCTCCTGAGCGAAGTTTATCACGTAAAGGTAGCTCAAATGAAGGATCCGCACA
AGAAGAGAGAAAGAACCTTACATTTGCAGGGAATCTTGCTCCTAGAAGGGCTAGTTCTGA
AGCATGGGATGCTGGAGATAGACAAAGGGTTATGCCTGTAATTGCACGTCAAACTGCCCA
AGATGAAGAATCAGAAACTTTACTGAGCCAGCTTTTCCATGATTATCATTTACATGGGCA
GGTTGATGCATCACTTGAAAAGCTAAAAATTGCAGGGGCATTTGAAAGGGATAGAGAGAC
AAATGTTTTTGCACGACTGAGCAAATCAATTG
>Locus_0015_Rosa_xanthina
AGTTGAACCTCCTGAGCGAAGTTTATCACGTAAAGGTAGCTCAAATGAAGGATCCGCACA
AGAGGAGAGAAAGAACCTTACATTTGCAGGGAATCTTGCTCCTAGAAGGGCTAGTTCTGA
AGCATGGGATGCTGGAGATAGACAAAGGGTTATGCCTGTAATTGCACGTCAAACTGCCCA
AGATGAAGAATCAGAAACTTTACTGAGCCAGCTTTTCCATGATTATCATTTATATGGGCA
GGTTGATGCATCACTTGAAAAGCTAAAAAATGCGGGGGCATTTGAAAGGGATAGAGAGAC
AAATGTTTTTGCACGACTGAGCAAATCAATTG
>Locus_0015_Rubus_occidentalis
AGTTGAACCTCCTGAGCGAAGTTTATCACGTAAAGGTAGCTCAAATGAAGGATCCGCACA
AGAAGAGAGAAAGAACCTCACATTTGCAGGCAATCTTGCTCCTAGAAGGGCTAGTTCTGA
AGCATGGGATGCTGGAGATAGACAAAGGGTTATGCCTGTAATTGCACGTCAAACTGCCCA
AGATGAAGAATCAGAAACTTTACTGAGCCAGCTTTTCCATGATTATCATTTATATGGGCA
GGTTGATGCCTCACTTGAAAAGCTAAAAAAGGCTGGGGCATTTGAAAGGGATAGAGAGAC
AAATGTATTTGCACGACTGAGCAAATCAATTG
>Locus_0016_Rosa_OBH
GCTTACCTAGGGTTCTACCGGGTAATCAAAATGAAAAAGGGGATGAAATTAAGCCTGTAT
ATGTTGGAGAGTTTCCGCAAGTTGTTCGTGATGAACAGGCTAGTATGCTCCAGAGGCATG
TTCATGGTTAGTATATAGTGTGCTCCATTAGCTTGCTTTTCGAAACAGATTTAGTGCTTT
GGGAAGTTGTGCTATGTATTCTGTTGTTTTTTGTTTCAGGCGACGCTTCAGTATCCGGTG
GAATGGAGAGAGGGACATTGGCGTGGATTATATGTGGAGGCAGACTCTTTGTGTGGAGTT
ATT
>Locus_0016_Rosa_arvensis
GCTTACCTAGGGTTCTACCGGGTAATCAAAATGAAAAAGGGGATGAAATTAAGCCTGTAT
ATGTTGGAGAGTTTCCGCAAGTTGTTCGTGATGAACAGGCTAGTATGCTCCAGAGGCATG
TTCATGGTTAGTATATAGTGTGATCCATTAGCTTGCTTTTCGAAACAGATTTAGTGCTTT
GGGAAGTTGTGCTATGTATTCTGTTGTTTTTGTTGCAGGCGACGCTTCGGTATCCGGTGG
AATGGAGAGAGGGACATTGGCGTGGATTATATGTGGAGGCAGACTCTTTGTGTGGAGTTA
TT
>Locus_0016_Rosa_chinensis
GCTTACCTAGGGTTCTACCGGCTAATCAAAATGAAAAAGGGGATGAAATTAAGCCTGTAT
ATGTTGGAGAGTTTCCGCAAGTTGTTCGTGATGAACAGGCTAGTATGCTCCAGAGGCATG
TTCATGGTTAGTATATAGTGTGCTCCATTAGCTTGCTTTTCGAAACAGATTTAGTGCTTT
GGGAAGTTGTGCTATGTATTCTGTTGTTTTTGTTGCAGGCGACGCTTCGGTATCCGGTGG
AATGGAGAGAGGGACATCATTGGCGTGGATTATATGCGGAGGCAGACTCTTTGTGTGGAG
TTATT
>Locus_0016_Rosa_gigantea
GCTTACCTAGGGTTCTACCGGCTAATCAAAATGAAAAAGGGGATGAAATTAAGCCTGTAT
ATGTTGGAGAGTTTCCGCAAGTTGTTCGTGATGAACAGGCTAGTATGCTCCAGAGGCATG
TTCATGGTTAGTATATAGTGTGCTCCATTAGCTTGCTTTTCGAAACAGATTTAGTGCTTT
GGGAAGTTGTGCTATGTATTCTGTTGTTTTTGTTGCAGGCGACGCTTCGGTATCCGGTGG
AATGGAGAGAGGGACATCATTGGCGTGGATTATATGCGGAGGCAGACTCTTTGTGTGGAG
TTATT
>Locus_0016_Rosa_laevigata
GCTTACCTAGGGTTCTACCGGGTAATCAAAATGAAAGAGGGGATGAAATTAAGCCTGTAT
ATGTCGGAGAGTTTCCGCAAGTTGTTCGTGATGAACAAGCTAGTGTGCTCCAGAGGCATG
TTCATGGTTAGTATATAGTGTGCTCCATTAGCTTGGTTTTTGAAAATGATTAGTGGTTTG
AGAAGTTGTGCTATGTATTCTGTTGTTTTTTGTTGCAGGTGATGCTTCGGTATCCGGTGG
AATGGAGAGAGGGACATCATTGGCGTGGATTATATGCGGAAGCAGACTCTTTGTGTGGAG
TTATT
>Locus_0016_Rosa_majalis
GCTTACCTAGGGTTCTACCGGGTAATCAAAACGAAAAAGGCGATGAAATTAAGCCTGTAT
ATGTTGGAGAGTTTCCGCAAGTTGTTCGTGATGAACAGGCTAGTATGCTCCAGAGGCATG
TTCATGGTTAGTATATAGTGGGCTCCATTAGCTTGCTTTTCGAAAAAGATTTAGTGCTTT
GGGAAGGTGTGCTATGTATTCTGTTGTTTTTGTTGCAGGCGATGCCTCGGTATCGGGTGG
AATGGAGAGAGGGACATCATTGGCGTGGATTATATGCGGAGGCAGACTCTTTGTGTGGAG
TTATT
>Locus_0016_Rosa_minutifolia
GCTTACCTAGGGTTCTACCGGGTAATCAAAACGAAAAAGGCGATGAAATTAAGCCTGTAT
ATGTCGGAGAGTTTCCGCAAGTTGTTCGTGATGAACAGGCTAGTATGCTCCAGAGGCATG
TTCATGGTTAGTATATAGTGTGCTCCATTAGCTTGCTTTTCGAAAAAGATTTAGTGCTTT
GGGAAGGTGTGCTATGTATTCTGTTGTTTTTGTTGCAGGAGATGCCTCGGTATCCGGTGG
AATGGAGAGAGGGACATCATTGGCGTGGATTATATGCGGAGGCAGACTCTTTGTGTGGAG
TTATT
>Locus_0016_Rosa_moschata
GCTTACCTAGGGTTCTACCGGGTAATCAAAACGAAAAAGGCGATGAAATTAAGCCTGTAT
ATGTTGGAGAGTTTCCGCAAGTTGTTCGTGATGAACAGGCTAGTATGCTCCAGAGGCATG
TTCATGGTTAGTATATAGTGTGCTCCATTAGCTTGCTTTTCGAAAAAGATTTAGTGCTTT
GGGAAGGTGTGCTATGTATACTGTTGTTTTTGTGGCAGGTGATGCTTCGGTATCCGGTGG
AATGGAGAGAGGGACATCATTGGCGTGGATTATATGCGGAGGCAGACTCTTTGTGTGGAG
TTATT
>Locus_0016_Rosa_multiflora
GCTTACCTAGGGTTCTACCGGGTAATCAAAATGAAAAAGGGGATGAAATTAAGCCTGTAT
ATGTTGGAGAGTTTCCGCAAGTTGTTCGTGATGAACAGGCTAGTATGCTCCAGAGGCATG
TTCATGGTTAGTATATAGTGTGCTCCATTAGCTTGCTTTTCGAAACAGATTTAGTGCTTT
GGGAAGTTGTGCTATGTATTCTGTTGTTTTTTGTTGCAGGCGACGCTTCAGTATCCGGTG
GAATGGAGAGAGGGACATTGGCGTGGATTATATGTGGAGGCAGACTCTTTGTGTGGAGTT
ATT
>Locus_0016_Rosa_odorata
GCTTACCTAGGGTTCTACCGGGTAATCAAAATGAAAAAGGGGATGAAATTAAGCCTGTAT
ATGTTGGAGAGTTTCCGCAAGTTGTTCGTGATGAACAGGCTAGTATGCTCCAGAGGCATG
TTCATGGTTAGTATATAGTGTGCTCCATTAGCTTGCTTTTCGAAACAGATTTAGTGCTTT
GGGAAGTTGTGCTATGTATTCTGTTGTTTTTTGTTTCAGGCGACGCTTCAGTATCCGGTG
GAATGGAGAGAGGGACATTGGCGTGGATTATATGTGGAGGCAGACTCTTTGTGTGGAGTT
ATT
>Locus_0016_Rosa_persica
GCTTACCTAGGGTTCTACCGGGTAATCAAAATGAAAAAGGGGATGAAATTAAGCCTGTAT
ATGTCGGAGAGTTTCCGCAAGTTGTTCGTGATGAACAGGCTAGTATGCTCCAGAGGCATG
TTCATGGTTAGTATATAGTGTGCTCCATTAGCTTGGTTTTTGAAAAAGATTTAGTGCTTT
GGGAAGATGTGCTATGTATTCTGTTGTTTTTGTGGCAGGTGATGCTTCGGTATCCGGTGG
AATGGAGAGAGGGACATCATTGGCGTGGATTATATGCGGAGGCAGACTCTTTGTGTGGAG
TTATT
>Locus_0016_Rosa_rugosa
GCTTACCTAGGGTTCTACCGGGTAATCAAAATGAAAAAGGGGATGAAATTAAGCCTGTAT
ATGTTGGAGAGTTTCCGCAAGTTGTTCGTGATGAACAGGCTAGTATGCTCCAGAGGCATG
TTCATGGTTAGTATATAGTGTGCTCCATTAGCTTGCTTTTCGAAACAGATTTAGTGCTTT
GGGAAGTTGTGCTATGTATTCTGTTGTTTTTTGTTGCAGGCGACGCTTCAGTATCCGGTG
GAATGGAGAGAGGGACATTGGCGTGGATTATATGTGGAGGCAGACTCTTTGTGTGGAGTT
ATT
>Locus_0016_Rosa_wichurana
GCTTACCTAGGGTTCTACCGGGTAATCAAAATGAAAAAGGGGATGAAATTAAGCCTGTAT
ATGTTGGAGAGTTTCCACAAGTTGTTCGTGATGAACAGGCTAGTATGCTCCAGAGGCATG
TTCATGGTTAGTATATAGTGTGCTTCATTAGCTTGCTTTTCGAAACAGATTTAGTGCTTT
GGGAAGTTGTGCTATGTATTCTGTTGTTTTTTGTTGCAGGCGACACTTCAGTATCCGGTG
GAATGGAGAGAGGGACATTGGCGTGGATTATATGTGGAGGCAGACTCTTTGTGTGGAGTT
ATT
>Locus_0016_Rosa_x_damascena
GCTTACCTAGGGTTCTACCGGCTAATCAAAATGAAAAAGGGGATGAAATTAAGCCTGTAT
ATGTTGGAGAGTTTCCGCAAGTTGTTCGTGATGAACAGGCTAGTATGCTCCAGAGGCATG
TTCATGGTTAGTATATAGTGTGCTCCATTAGCTTGCTTTTCGAAACAGATTTAGTGCTTT
GGGAAGTTGTGCTATGTATTCTGTTGTTTTTGTTGCAGGCGACGCTTCGGTATCCGGTGG
AATGGAGAGAGGGACATCATTGGCGTGGATTATATGCGGAGGCAGACTCTTTGTGTGGAG
TTATT
>Locus_0016_Rosa_xanthina
GCTTACCTAGGGTTCTACCGGGTAATCAAAACGAAAAAGGAGATGAAATTAAGCCTGTAT
ATGTCGGAGAGTTTCCGCAAGTTGTTCGTGATGAACAGGCTAGTATGCTCCAGAGGCATG
TTCATGGTTAGTATATAGTGTGCTCCATTAGCTTGGTTTTCGAAAAAGATTTAGTGCTTT
GGGAAGGTGTTCTATGTATTCTGTTGTTTTTGTTGCAGGTGATGCTTCGGTATCAGGTGG
AATGGAGAGAGGGACATCGTTGGCGTGGATTATATGCGGAGGCAGACTCTTTGTGTGGAG
TTATT
>Locus_0017_Fragaria_iinumae
GACAGCATGGGACCTAATGGAGGGTTCAGTTACTATGTGTTCAAACAACTATATGCGAGG
AAACAATTTTCCAACCTTCTCAGGCTTGGGGAAGAGTTTCACGAAGCGCTCTCAATATTT
TTAAAGTATCATCCAGATCTTCTGTGGCTTCATGAAGTGTTCCTTCATCAGTTTTCCTCA
GCTTCAGACACTCTTCATGAATTAGCTCTTTCTCAAGAAGAAAGCTCAATTTCAGAGGTT
GAAGATGGGACTGGTCCTGGGAATATGACCACATTACCGAAACTGGCAGATAGAAAGCGT
>Locus_0017_Fragaria_nipponica
GACAGCATGGGACCTAATGGAGGGTTCAGTTACTATGTGTTCAAACAACTATATGCGAGG
AAACAATTTTCCAACCTTCTCAGGCTTGGGGAAGAGTTTCACGAAGCGCTCTCAATATTT
TTGAAGTATCATCCAGATCTTCTGTGGCTTCATGAAGTGTTCCTTCATCAGTTTTCCTCA
GCTTCAGACACTCTTCATGAATTAGCTCTTTCTCAAGAAGAAAGCTCAATTTCAGAGGCT
GAAGATGGGACTGGTCCTGGGAATATGACCACATTACCGAAACTGGCAGATAGAAAACGT
>Locus_0017_Fragaria_nubicola
GACAGCATGGGACCTAATGGAGGGTTCAGTTACTATGTGTTCAAACAACTATATGGGAGG
AAACAATTTTCCAACCTTCTCAGGCTTGGGGAAGAGTTTCACGAAGCGCTCTCAATATTT
TTAAAGTATCATCCAGATCTTCTGTGGCTTCATGAAGTGTTCCTTCATCAGTTTTCCTCA
GCTTCAGACACTCTTCATGAATTAGCTCTTTCTCAAGAAGAAAGCTCAATTTCAGAGGCT
GAAGATGGGACTGGTCCTGGGAATATGACCACATTACCGAAACTGGCAGATAGAAAGCGT
>Locus_0017_Fragaria_vesca
GACAGCATGGGACCTAATGGTGGGTTCAGTTACTATGTGTTCAAACAACTATATGCGAGG
AAACAATTTTCCAACCTTCTCAGGCTTGGGGAAGAGTTTCACGAAGCGCTCTCAATATTT
TTAAAGTATCATCCAGATCTTCTGTGGCTTCATGAAGTGTTCCTTCATCAGTTTTCCTCA
GCTTCAGACACTCTTCATGAATTAGCTCTTTCTCAAGAAGAAAGCTCAATTTCAGAGGCT
GAAGATGGGACTGGTCCTGGGAATATGACCACATTACCGAAACTGGCAGATAGAAAGCGT
>Locus_0017_Geum_urbanum
GACAGCATGGGACCTAATGGAGGGTTCAGTTACTATGTGTTCAAACAACTATATGCCAGG
AAACAATTTTCCAAACTTCTGAGGCTTGGGGAAGAGTTTCACGAACCACTTTCCATATTT
TTAAAGTATCATCAAGATCTTCTCTGGCTTCATCAATTGTTTCTTCATCAGTTTTCCCCA
GCTTCAGACAGCCTTCATGAATTAGCTCTTTCTCAAGAAGAGAGCTCAATTTCAGAGGCT
GAAGAGGGGGATGGTCCTGGGCATCCGACGACATTACTGAAGCTAGCAGATAGAAAGCGT
>Locus_0017_Potentilla_micrantha
GACAGCATGGGACCCAATGGAGGGTTCAGTTACTATGTGTTCAAACAACTATATGCGAGG
AAACAGTTTTCCAACCTTCTCAGGCTTGGGGAAGAGTTTCATGAAGCGCTCTCGATATTT
TTAAAGTATTATCCAGATCTTTTGTGGCTTCATGAAGTGTTTCTTCATCAGTTTTCCTCA
GCTTCAGACACTCTTCATAAATTAGCTCTTTCTCAAGAAGAAACCTCAATTTCAGAGGCT
GAAGATGGGACTGGTCCTGGGCATCTGTCTACATTACCAAAGCTGGCAGATAGAAAGCGT
>Locus_0017_Rosa_OBH
GACAGCATGGGACCTAATGGAGGGTTCAGTTACTATGTGTTCAAACAACTTTATGCGAGG
AAACAATTTTCCAAACTTCTCAGGCTTGGGGAAGAGTTTCACGAAGCGCTCTCAATATTT
TTAAAGTATCATCCAGATCTTCTGTGGCTTCATGAAGTGTTTCTTCATCAGTTTTCTTCA
GCTTCAGACACCCTTCATGAATTAGCTCTTTCTCAAGATGAAAGCTCAATTTCAGAGCCT
GAAGATGGGACTGGTCCTGGGCATCTCACTACATTACCGAAGCTGGCAGATAGAAAGCGT
>Locus_0017_Rosa_chinensis
GACAGCATGGGACCTAATGGAGGGTTCAGTTACTATGTGTTCAAACAACTATATGCGAGG
AAACAATTTTCCAAACTTCTCAGGCTTGGGGAAGAGTTTCACGAAGCGCTCTCAATATTT
TTAAAGTATCATCCAGATCTTCTGTGGCTTCATGAAGTGTTTCTTCATCAGTTTTCTTCA
GCTTCAGACACCCTTCATGAATTAGCTCTTTCTCAAGAACAAAGCTCAATTTCAGAGCCT
GAAGATGGGACTGGTCCTGGGCATCTCACTACATTACTGAAGCTGGCAGATAGAAAGCGT
>Locus_0017_Rosa_majalis
GACAGCATGGGACCTAATGGAGGGTTCAGTTACTATGTGTTCAAACAACTATATGCGAGG
AAACAATTTTCCAAACTTCTCAGGCTTGGGGAAGAGTTTCACGAAGCGCTCTCAATATTT
TTAAAGTATCATCCAGATCTTCTGTGGCTTCATGAAGTGTTTCTTCATCAGTTTTCTTCA
GCTTCAGACACCCTTCATGAATTAGCTCTTTCTCAAGAAGAAAGCTCAATTTCAGAGCCT
GAAGATGGGACTGGTCCTGGGCATCTCACTACATTACCGAAGCTGGCAGATAGAAAGCGT
>Locus_0017_Rosa_minutifolia
GACAGCATGGGACCTAATGGAGGGTTCAGTTACTATGTGTTCAAACAACTATATGCGAGG
AAACAATTTTCCAAACTTCTCAGGCTTGGGGAAGAGTTTCACGAAGCGCTCTCAATATTT
TTAAAGTATCATCCAGATCTTCTGTGGCTTCATGAAGTGTTTCTTCATCAGTTTTCTTCA
GCTTCAGACACCCTTCATGAATTAGCTCTTTCTCAAGAAGAAAGCTCAATTTCAGAGCCT
GAAGATGGGACTGGTCCTGGGCATCTCACTACATTACCGAAGCTGGCAGATAGAAAGCGT
>Locus_0017_Rosa_moschata
GACAGCATGGGACCTAATGGAGGGTTCAGTTACTATGTGTTCAAACAACTATATGCGAGG
AAACAATTTTCCAAACTTCTCAGGCTTGGGGAAGAGTTTCACGAAGCGCTCTCAATATTT
TTAAAGTATCATCCAGATCTTCTGTGGCTTCATGAAGTGTTTCTTCATCAGTTTTCTTCA
GCTTCAGACACCCTTCATGAATTAGCTCTTTCTCAAGAAGAAAGCTCAATTTCAGAGCCT
GAAGATGGGACTGGTCCTGGGCATCTCACTACATTACCGAAGCTGGCAGATAGAAAGCGT
>Locus_0017_Rosa_multiflora
GACAGCATGGGACCTAATGGAGGGTTCAGTTACTATGTGTTCAAACAACTATATGTGAGG
AAACAATTTTCCAAACTTCTCAGGCTTGGGGAAGAGTTTCACGAAGCGCTCTCAATATTT
TTAAAGTATCATCCAGATCTTCTGTGGCTTCATGAAGTGTTTCTTCATCAGTTTTCTTCA
GCTTCAGACACCCTTCATGAATTAGCTCTTTCTCAAGAAGAAAGCTCAATTTCAGAGCCT
GAAGATGGGACTGGTCCTGGGCATCTCACTACATTACCAAAGCTGGCAGATAGAAAGCGT
>Locus_0017_Rosa_palustris
GACAGCATGGGACCTAATGGAGGGTTCAGTTACTATGTGTTCAAACAACTATATGCGAGG
AAACAATTTTCCAAACTTCTCAGGCTTGGGGAAGAGTTTCACGAAGCGCTCTCAATATTT
TTAAAGTATCATCCAGATCTTCTGTGGCTTCATGAAGTGTTTCTTCATCAGTTTTCTTCA
GCTTCAGACACCCTTCATGAATTAGCTCTTTCTCAAGAAGAAAGCTCAATTTCAGAGCCT
GAAGATGGGACTGGTCCTGGGCATCTCACTACATTACCGAAGCTGGCAGATAGAAAGCGT
>Locus_0017_Rosa_persica
GACAGCATGGGACCTAATGGAGGGTTCAGTTACTATGTGTTCAAACAACTATATGTGAGG
AAACAATTCTCCAAACTTCTCAGGCTTGGGGAAGAGTTTCACGAAGCGCTCTCAATATTT
TTAAAGTATCATCCAGATCTTCTGTGGCTTCATGAAGTGTTTCTTCATCAGTTTTCTTCA
GCTTCAGACACCCTTCATGAATTAGCTCTTTCTCAAGAAGAAAGCTCAATTTCAGAGCCT
GAAGATGGGACTGGTCCTGGGCATCTTACTACATTACTGAAGCTGGCAGATAGAAAGCGT
>Locus_0017_Rosa_wichurana
GACAGCATGGGACCTAATGGAGGGTTCAGTTACTATGTGTTCAAACAACTTTATGCGAGG
AAACAATTTTCCAAACTTCTCAGGCTTGGGGAAGAGTTTCACGAAGCGCTCTCAATATTT
TTAAAGTATCATCCAGATCTTCTGTGGCTTCATGAAGTGTTTCTTCATCAGTTTTCTTCA
GCTTCAGACACCCTTCATGAATTAGCTCTTTCTCAAGATGAAAGCTCAATTTCAGAGCCT
GAAGATGGGACTGGTCCTGGGCATCTCACTACATTACCGAAGCTGGCAGATAGAAAGCGT
>Locus_0017_Rosa_x_damascena
GACAGCATGGGACCTAATGGAGGGTTCAGTTACTATGTGTTCAAACAACTATATGCGAGG
AAACAATTTTCCAAACTTCTCAGGCTTGGGGAAGAGTTTCACGAAGCGCTCTCAATATTT
TTAAAGTATCATCCAGATCTTCTGTGGCTTCATGAAGTGTTTCTTCATCAGTTTTCTTCA
GCTTCAGACACCCTTCATGAATTAGCTCTTTCTCAAGAACAAAGCTCAATTTCAGAGCCT
GAAGATGGGACTGGTCCTGGGCATCTCACTACATTACTGAAGCTGGCAGATAGAAAGCGT
>Locus_0017_Rosa_xanthina
GACAGCATGGGACCTAATGGAGGGTTCAGTTACTATGTGTTCAAACAACTATATGCGAGG
AAACAATTTTCCAAACTTCTCAGGCTTGGGGAAGAGTTTCACGAAGCGCTCTCAATATTT
TTAAAGTATCATCCAGATCTTCTGTGGCTTCATGAAGTGTTTCTTCATCAGTTTTCTTCA
GCTTCAGACACCCTTCATGAATTAGCTCTTTCTCAAGAAGAAAGCTCAATTTCAGAGCCT
GAAGATGGGACTGGTCCTGGGCATATCACTACTTTACCGAAGCTGGCAGATAGAAAGCGT
>Locus_0017_Rubus_occidentalis
GACAGCATGGGACCTAATGGAGGGTTCAGTTACTATGTGTTCAAACAACTATACGCGAGG
AGACAATTTTCCAAACTTCTCAGGCTTGGGGAAGAGTTTCATGAAGCACTCTCTATATTT
TTAAAGTATCATCAAGATCTTCTGTGGCTTCATGAAGTGTTTCTTCATCAGTTTTCCCCA
GCTTCAGACACCCTTCATGAATTAGCTCTTTCTCAAGAAGAAAGCTCAATTTCAGAGTCC
GAAGAGGGGATTGGTCCTGGGTATCTGACTACATTACCGAAGCTGGCAGATAGAAAGCGT
>Locus_0018_Fragaria_iinumae
ACTTCATTCTCGCTATTGCTTGTGAGGTACTTTTTTTTTTTGGTGCGGGCTTCATTGTTA
CGAGTGTTTTTGATATCTCAAAGATAAAATAAACCTCCCTTGCTAAAGAATTTGCTGTAT
AAACCTGAGGACTACTGTATATGTGTGAATTCAGGTTGTTGGAGCTGCTTTATTAAAATA
ATAACCGGGGAGGAAAATATGAGATAATTTCTTTCATGTTTGGTTACAGTGTACATATTA
TCTGCTACATTTAGTGTTTATACTGGTGATGTGACCACTTGACTAATTTGCTTCTCTAGC
AGGTAAGGATGCTGACTGT
>Locus_0018_Fragaria_nubicola
ACTTCATTCTCGCTATTGCTTGTGAGGTACTTTTTTTGGTGCAGGCTTCATTGGTACGAG
TGTTTTTGACATCTCAAAGATAAAATAAACCTCCCTTGCCAAAAAATCTGCTGTATAAAC
CTGAGGACTACTGTATATGTGTGAATTCAGGTTGTTGGAGCTGCTTTATTAAAATAATAA
CCGGGGAGGAAAATATGAGATACTTTCTTTCATGTTTGGTTACAGTGTACATATTATCTG
CTACCTTTAGTGTTTATACTGGTGATGTGACCACTTGACTAATTTACTTCTCTAGCAGGT
AAGGATGCTGACTGT
>Locus_0018_Potentilla_micrantha
ACTTTATGCTCACTATTGCTTGTGAGGTATTTTTTGTTTGGGTCTTCATTGGTACCGAGT
GTTTTTGACGTCTCAAAGATAAAGTAAACCCCCCTCCTTGCTTAAAGATCTTTCTGTATA
GAATTGAGGACTACGCAATCTGTGTGGTTACTGCTTCAGGGTGTTGGACTGTTGGAGCTG
CTTTATTAAAATATTAGTCAGGGAGGAAAATATGGGATAATTTCGTTCGTGTTTGGTTAC
AGTATATATTTTCTGCTGTATTTAGATTCTTTATACTGGTGTTTTGAACACTTAAAATTA
TTTGCTTCTCTAGCAGGTAAGAATGCTGACTGT
>Locus_0018_Rosa_OBH
ACTTTATGCTCACTGTTGCTTGTGAGATTTTTTTTTTTTTTTTTGGTGCTGTCTTCATTG
GTATGAGTGTTTTTGACATCTCAAAGATAAAGTAAACTTCCCTTGCTTAAGAAGTTGCAG
ATAACTGAGGACTATTTTATCTGCGTGGTTTACTGCTTCAGGATGTTGGAGATGCTTTAT
TATAATATTAATTGGGGAGGATATTATGGGATCATTTCTTTCGTATTGTGTGTATATTAT
CTGCTATATTTAAAGCATTTATACTGATGATGTGATCACTTAAATTATTTGCTTCTCTAG
CAGGTAAGGATGCTGACTGT
>Locus_0018_Rosa_chinensis
ACTTTATGCTCACTGTTGCTTGTGAGATTTTTTCTTTTTTCTTTTTTTTGGTGCTGTCTT
CATTGGTATGAGTGTTTTTGACATCTCAAAGATAAAGTAAACTTCCCTTGCTTAAGAAGT
TGCAGATAAGTGAGGACTATTTTATCTGTGTGGTTTACTGCTTCAGGATGATGGAGATGC
TTTATTGTAATATTAATTGGGGAGGATATTATGGGATCATTTCTTTCGTATTGTGTGTAT
ATTGTCTGCTATATTTAAAGCATTTATACTGATGATGTGATCACTTAAATTATTTGCTTC
TCTCGCAGGTAAGGATGCTGACTGT
>Locus_0018_Rosa_majalis
ACTTTATGCTCACTGTTGCTTGTGAGATTTTTTTTTTCTTTTTTTTTGGGTGCTGTCTTC
ATTGGTACGAGTGTTTTTGACATCTCAAAGATAAAGTAAACTTCCCTTGCTTAAGAAGTT
GCAGATAACTGAGGACTATTTTATCTGTGTGTTTTACTGCTTCAGGATGTTGGAGATGCT
TTATTGTAATATTAATTGGGGAGGATATTATGGGATCATTTCTTTCGTATTGTGTGTATA
TTGTCTGCTATATTTAAAGCATTTATACTGATGATGTGATCACTTAAATTATTTGCTTCT
CTAGCAGGTAAGGATGCTGACTGT
>Locus_0018_Rosa_minutifolia
ACTTTATGCTCACTGTTGCTTGTGCGATTTCTTTTTTGGTGCTGTCTTCATTGGTACGAG
TGTTTTTGACATCTCAAAGATAAAGTAAACTTCCCTTGCTTAAGAAGTTGCAGATAACTG
AGGACTATTTTATCTGTGTGGTTTACTGCTTCAGGATGTTGGAGATGCTTTATTGTAATA
TTAATTGGGGAGGATATTATGGGATCATTTCTTTCGTATTGTGTGTATATTGTCTGCTAT
ATTTAAAGCATTTATACTGATGATGTGACCACTTAAATTATTTGCTTCTCTAGCAGGTAA
GGATGCTGACTGT
>Locus_0018_Rosa_multiflora
ACTTTATGCTCACTGTTGCTTGTGAGATTTTTTTTTTTTTTTGGGTGCTGTCTTCATTGG
TATGAGTGTTTTTGACATCTCAAAGATAAAGTAAACTTCCCTTGCTTAAGAAGTTGCAGA
TAACTGAGGACTATTTTATCTGTGTGGTTTACTGCTTCAGGATGTTGGGGATGCTTTATT
ATAATATTAATTGGGGAGGATATTATGGGATCATTTCTTTCGTATTGTGTGTATATTGTC
TGCTATATTTAAAGCATTTATACTGATGATGTGATCACTTAAATTATTTGCTTCTCTAGC
AGGTAAGGATGCTGACTGT
>Locus_0018_Rosa_persica
ACTTTATGCTCACTGTTGCTTGTGAGATTTTTCTGTTCTTTTTTTTGGTGCTGTCTTCAT
TGGTACGAGTGTTTTTGACATCTCAAAGATAAAGTAAACTTCCCTTGCTTAAGAAGTTGC
AGATAACTGAGGACTATTTATGTGTGGTTTACTGCTTCAGGATGTTGGAGATGCTTTACT
GTAATATTAATTGGGGAGGATATTATGGGATCATTTCTTTCGTATTGTGTGTATATTATA
TGCTATATTTAAAGCATTTATACTGATGATGTGACCACTTAAATTATTTGCTTCTCTAGC
AGGTAAGGATGCTGACTGT
>Locus_0018_Rosa_wichurana
ACTTTATGCTCACTGTTGCTTGTGAGATTTTTTTTTTTTTTTTTTTTGGTGCTGTCTTCA
TTGGTATGAGTGTTTTTGACATCTCAAAGATAAAGTAAACTTCCCTTGCTTAAGAAGTTG
CAGATAACTGAGGACTATTTTATCTGTGTGGTTTACTGCTTCAGGATGTTGGAGATGCTT
TATTATAATATTAATTGGGGAGGATATTATGGGATCATTTCTTTCGTATTGTGTGTATAT
TATCTGCTATATTTAAAGCATTTATACTGATGATGTGATCACTTAAATTATTTGCTTCTC
TAGCAGGTAAGGATGCTGACTGT
>Locus_0018_Rosa_x_damascena
ACTTTATGCTCACTGTTGCTTGTGAGATTTTTTCTTTTTTCTTTTTTTTGGTGCTGTCTT
CATTGGTATGAGTGTTTTTGACATCTCAAAGATAAAGTAAACTTCCCTTGCTTAAGAAGT
TGCAGATAAGTGAGGACTATTTTATCTGTGTGGTTTACTGCTTCAGGATGATGGAGATGC
TTTATTGTAATATTAATTGGGGAGGATATTATGGGATCATTTCTTTCGTATTGTGTGTAT
ATTGTCTGCTATATTTAAAGCATTTATACTGATGATGTGATCACTTAAATTATTTGCTTC
TCTCGCAGGTAAGGATGCTGACTGT
>Locus_0018_Rosa_xanthina
ACTTTATGCTCACTGTTGCTTGTGAGATTTTTTTTTTCTTCTTTTTTTTGGTGCTGTCTT
CATTGGTACGAGTGTTTTTGACATCTCAAAGATAAAGTAAACTTCCCTTGCTTAAGAAGT
TGCAGATAACTGAGGACTATTTTATCTGTGTGGTTTACTGCTTCAGGATGTTGGAGATGT
TTTGTTGTAATATTAATTGGGGAGGATATTATGGGATCATTTCTTTTGTATTGTGTGTAT
ATTGTCTGCTATATTTAAAATATTTAAAGCATTTATACTGATGATGTGACCACTTAAATT
ATTTGCTTCTCTAGCAGGTAAGGATGCTGACTGT
>Locus_0019_Fragaria_iinumae
ACCAGCGCCTACTTCATCCTGAAGATCTTATCAAGCTGTGCCTTGAAGGTGAAAGCGCAG
AGCTCTCATTGCGGGCGTTTGATGTATTTGCATGGACCAGCTCCTCCTTTCGCCGGACCC
ATGCAAACCTCTTGGAGGATTGCTGGAGAAATGCGGCTGATCAAGATGATTGGAGTAAAC
TCTACCAAGCATCGGTATCTGAAGGGTGGAGTGATGAGGAAACCTTGCAGAACCTGAAAG
AGACGGTACTTTTTCAGGCTTCAAGTAGATGTTACGGGCCTGAAGCCGAGACTTTTGAAG
AAGGGTTTGATGAAGTGCTCACACTGAGACAAGAAAATGTGGAGCCTTCAACCATGAAAG
ATTCAGTTTCTTCTGTGGAGGCCATACTTATGCAGCACAAGGATTACTCGGA
>Locus_0019_Fragaria_nipponica
ACCAGCGCCTACTTCATCCTGAAGATCTTATCAAGCTGTGCCTTGAAGGTGAAAGCGCAG
AGCTCTCATTGCGGGCGTTTGATGTATTTGCATGGACCAGCTCCTCCTTTCGCCGGACCC
ATGCAAACCTCTTGGAGGATTGCTGGAGAAATGCGGTTGATCAAGATGATTGGAGTAAAC
TGTACCAAGCATTGGTATCTGAAGGGTGGAGTGATGAGGAAACTTTGCAGAACCTGAAAG
ACACGGTACTTTTTCAGGCTTCAAGTAGATGTTACGGGCCTGAAGCTGAGACTTTTGGAG
AAGGGTTTGATGAAGTGCTCACACTGAGACAAGAAAATGTGGAGCCTTCAACCATGAAAG
ATTCAGTTTCTTCTGTGGAGGCCATACTTATGCAGCACAAGGATTACTCGGA
>Locus_0019_Fragaria_nubicola
ACCAGCGCCTACTTCATCCTGAAGATCTTATCAAGCTGTGCCTTGAAGGTGAAAGCGCAG
AGCTCTCATTGCGGGCGTTTGATGTATTTGCATGGACCAGCTCCTCCTTTCGCCGGACCC
ATGCAAACCTCTTGGAGGATTGCTGGAGAAATGCGGCTGATCAAGATGATTGGAGTAAAC
TGTACCAAGCATCGGTATCTGAAGGGTGGAGTGATGAGGAAACCTTGCAGAACCTGAAAG
ACACGGTACTTTTTCAGGCTTCAAGTAGATGTTACGGGCCTGAAGCCGAGACGTTTGGAG
AAGGGTTTGATGAAGTGCTCACACTGAGACAAGAAAATGTGGAGCCTTCAACCATGAAAG
ATTCAGTTTCTTCTGTGGAGGCCATACTTATGCAGCACAAGGATTACTCGGA
>Locus_0019_Fragaria_vesca
ACCAGCGCCTACTTCATCCTGAAGATCTTATCAAGCTGTGCCTTGAAGGTGAAAGCGCAG
AGCTCTCATTGCAGGCGTTTGATGTATTTGCATGGACCAGCTCCTCCTTTCGCCGGATCC
ATGCAAACCTCTTGGAGGATTGCTGGAGAAATGCGGCTGATCAAGATGATTGGAGTAAAC
TGTACCATGCATCGGTCTCTGAAGGGTGGAGTGATGAGGAAACTCTGCAGAACCTGAAAG
ACACGGTACTTTTTCAGGCTTCAAGTAGATGTTACGGGCCTGAAGCCGAGACTTTTGGAG
AAGGGTTTGATGAAGTGCTCACACTGAGACAAGAAAATGTGGAGCCTTCAACCATGAAAG
ATTCAGTTTCTTCTGTGGAGGCCATACTTATGCAGCACAAGGATTACTCGGA
>Locus_0019_Geum_urbanum
ACAAGCGACTACTTCATCCAGAAGATCTTATTAAGCTCTGCCTTGAAGGTGAAAGCGCAG
AACTCTCATTGCGGGCTTTTGATGTATTTGCATGGACCTGCTCCTCCTTTCGTAGGACCC
ATGCAAGCCTCTTGGAGAACTGCTGGAGAAATGCCGCTGATCAAGACGATTGGAGTCAAC
TGTACCAGGCATCAGTATCTGAGGGGTGGAGCGATGAGGAAACATTACAGAATCTAAAGG
ACACAGTACTTTTTCAGGCTTCAAATAAATGTTACGGACCTGAAGCTGAAGTCTTTGGAG
AAGAATTTGATGAAGTTTTCCCACTTAGACAAGAAACTTTGGATCCTTCAATCATGAAAG
ATACGGGTTCGTCGGTAGAGGCAATACTTATGCAGCACAAGGACTATTCAGA
>Locus_0019_Potentilla_micrantha
ACAAGCGGCTGCTTCACCCCGAAGATCTTATCAAGCTGTGCCTCAAAGGTGAAAACTTAG
AGCTCCCATTGCGGGCTTTTGATGTATTCGCATGGACCAGCTCCTCATTTCGCCGGACCC
ATGCAAACCTCTTGGAGGACAGCTGGAGAAATGCCGCTGATCAAGATGATTGGAGTAAAC
TGTACGAAGCATCAGTATCTGAAGGGTGGAGTGATGAGGAAACCTTGCAGAACCTGAAAG
AGACGGTACTTTTTCAGGCTTCAAGTAGATGTTACGGGCCTGAAGCTGAGACTTTTGAAG
AAGGTTTTGATGAAGTGCTGACACTGAGACAAGAAATGGTGGAGCCTTCAACCATGAAAG
ATTCAGTTTCTTCTGTGGAGGGCATACTAATGCAGCACAAGGATTACTCAGA
>Locus_0019_Rosa_OBH
ACAAGCGGCTACTTCATCCAGAAGATCTTATCAAGCTGTGCCTCGAAGGTGAAAGCACAG
AGATCTCATTGCGGGCTTTTGATGTTTTCGCATGGACCAGCTCCTCCTTTCGTAGGACCC
ATGCAAACCTCTTGGACAATTGCTGGAGAAATGCCGCTGATCAAGATGATTGGAGTAAAA
TGTACCAAGCATCGGTATCTGAAGGGTGGAGTGATAAGGAAACCTTGCAGAACCTGAAAG
AGACGGTACTTTTTCAGGCTTCAAGTAGATGTTACGGACCTGAATCTGAGACTTTCGGAG
AAGGGTTTGATGAAGTGCTCCCACTGAGACAAGAAATTGTGGAGCCTTCAACCATGAAAG
ATTCAGTTTCTTCTGTAGAGGCCATACTTATGCAGCACAAGGACTACTCGGA
>Locus_0019_Rosa_chinensis
ACAAGCGGCTACTTCATCCAGAAGATCTTATCAAGCTGTGCCTCGAAGGTGAAAGCACAG
AGATCTCATTGCGGGCTTTTGATGTTTTCGCATGGACCAGCTCCTCCTTTCGTAGGACCC
ATGCAAACCTCTTGGACAATTGCTGGAGAAATGCCGCTGATCAAGATGATTGGAGTAAAA
TGTACCAAGCATCGGTATCTGAAGGGTGGAGTGATAAGGAAACCTTGCAGAACCTGAAAG
AGACGGTACTTTTTCAGGCTTCAAGTAGATGTTACGGACCTGAAGCTGAGACTTTCGGAG
AAGGGTTTGATGAAGTGCTCCCACTGAGACAAGAAATTGTGGAGCCTTCAACCATGAAAG
ATTCAGTTTCTTCCATAGAGGCCATACTTATGCAGCACAAGGACTACTCGGA
>Locus_0019_Rosa_majalis
ACAAGCGGCTACTTCATCCAGAAGATCTTATCAAGCTGTGCCTCGAAGGTGAAAGCGCAG
AGCTCTCATTGCCGGCTTTTGATGTTTTCGCATGGACCAGCTCCTCCTTTCGTAGGACCC
ATGCAAACCTCTTGGACGATTGCTGGAGAAATGCCGCTGATCAAGATGATTGGAGTAAAA
TGTACCAAGCATCGGTATCTGAAGGGTGGAGTGATGAGGAAACCTTGCAGAACCTGAAAG
AGACGGTACTTTTTCAGGCTTCAAGTAGATGTTACGGACCTGAAGCTGAGACTTTCGGAG
AAGGGTTTGATGAAGTGCTCCCACTGAGACAAGAAATTGTGGAGCCTTCAACCATGAAAG
ATTCAGTTTCTTCTGTAGAGGCCATACTTATGCAGCACAAGGACTACTCGGA
>Locus_0019_Rosa_minutifolia
ACAAGCGGCTACTTCATCCAGAAGATCTTATCAAGCTGTGCCTTGAAGGTGAAAGCGCAG
AGCTCTCATTGCGGGCTTTTGATGTTTTCGCATGGACCAGCTCCTCCTTTCGTAGGACCC
ATGCAAACCTCTTGGACGATTGCTGGAGAAATGCCGCTGATCAAGATGATTGGAGTAAAA
TGTACCAAGCATCGGTATCTGAAGGGTGGAGTGATGAGGAAACCTTGCAGAACCTGAAAG
AGACGGTACTTTTTCAGGCTTCAAGTAGATGTTACGGACCTGAAGCTGAGACTTTCGGAG
AAGGGTTTGATGAAGTGCTCCCACTGAGACAAGAAATTGTGGAGCCTTCAACCATGAAAG
ATTCAGTTTCTTCTGTAGAGGCCATACTTATGCAGCACAAGGACTACTCGGA
>Locus_0019_Rosa_multiflora
ACAAGCGGCTACTTCATCCAGAAGATCTTATCAAGCTGTGCCTCGAAGGTGAAAGCACAG
AGATCTCATTGCGGGCTTTTGATGTTTTCGCATGGACCAGCTCCTCCTTTCGTAGGACCC
ATGCAAACCTCTTGGACAATTGCTGGAGAAATGCCGCTGATCAAGATGATTGGAGTAAAA
TGTACCAAGCATCGGTATCTGAAGGGTGGAGTGATAAGGAAACCTTGCAGAACCTGAAAG
AGACGGTACTTTTTCAGGCTTCAAGTAGATGTTACGGACCTGAATCTGAGACTTTCGGAG
AAGGGTTTGATGAAGTGCTCCCACTGAGACAAGAAATTGTGGAGCCTTCAACCATGAAAG
ATTCAGTTTCTTCTGTAGAGGCCATACTTATGCAGCACAAGGACTACTCGGA
>Locus_0019_Rosa_palustris
ACAAGCGGCTACTTCATCCAGAAGATCTTATCAAGCTGTGCCTCGAAGGTGAAAGCGCAG
AGCTCTCATTGCGGGCTTTTGATGTTTTCGCATGGACCAGCTCCTCCTTTCGTAGGACCC
ATGCAAACCTCTTGGACGATTGCTGGAGAAATGCCGCTGATCAAGATGATTGGAGTAAAA
TGTACCAAGCATCGGTATCTGAAGGGTGGAGTGATGAGGAAACCTTGCAGAACCTGAAAG
AGACGGTACTTTTTCAGGCTTCAAGTAGATGTTACGGACCTGAAGCTGAGACTTTCGGAG
AAGGGTTTGATGAAGTGCTCCCACTGAGACAAGAAATTGTGGAGCCTTCAACCGTGAAAG
ATTCAGTTTCTTCTGTAGAGGCCATACTTATGCAGCACAAGGACTACTCGGA
>Locus_0019_Rosa_persica
ACAAGCGGCTACTTCATCCAGAAGATCTTATCAAGCTGTGCCTCGAAGGTGAAAGCGCAG
AGCTTTCATTGCGGGCTTTTGATGTTTTCGCATGGACCAGCTCCTCCTTTCGTAGGACCC
ATGCAAACCTCTTGGACGATTGCTGGAGAAATGCCACTGATCAAGATGATTGGAGTAAAA
TGTACCAAGCATCGGTATCTGAAGGGTGGAGTGATGAGGAAACCTTGCAGAACCTGAAAG
AGACGGTACTTTTTCGGGCTTCAAGTAGATGTTACGGACCTGAAGCTGAGACTTTCGGAG
AAGGGTTTGATGAAGTGCTCTCACTGAGACAAGAAATTGTGGAGCCTTCAACCATGAAAG
ATTCAGTTTCTTCTGTAGAGGCCATACTCATGCAGCACAAGGACTACTCGGA
>Locus_0019_Rosa_wichurana
ACAAGCGGCTACTTCATCCAGAAGATCTTATCAAGCTGTGCCTCGAAGGTGAAAGCACAG
AGATCTCATTGCGGGCTTTTGATGTTTTCGCATGGACCAGCTCCTCCTTTCGTAGGACCC
ATGCAAACCTCTTGGACAATTGCTGGAGAAATGCCGCTGATCAAGATGATTGGAGTAAAA
TGTACCAAGCATCGGTATCTGAAGGGTGGAGTGATAAGGAAACCTTGCAGAACCTGAAAG
AGACGGTACTTTTTCAGGCTTCAAGTAGATGTTACGGACCTGAATCTGAGACTTTCGGAG
AAGGGTTTGATGAAGTGCTCCCACTGAGACAAGAAATTGTGGAGCCTTCAACCATGAAAG
ATTCAGTTTCTTCTGTAGAGGCCATACTTATGCAGCACAAGGACTACTCGGA
>Locus_0019_Rosa_x_damascena
ACAAGCGGCTACTTCATCCAGAAGATCTTATCAAGCTGTGCCTCGAAGGTGAAAGCACAG
AGATCTCATTGCGGGCTTTTGATGTTTTCGCATGGACCAGCTCCTCCTTTCGTAGGACCC
ATGCAAACCTCTTGGACAATTGCTGGAGAAATGCCGCTGATCAAGATGATTGGAGTAAAA
TGTACCAAGCATCGGTATCTGAAGGGTGGAGTGATAAGGAAACCTTGCAGAACCTGAAAG
AGACGGTACTTTTTCAGGCTTCAAGTAGATGTTACGGACCTGAAGCTGAGACTTTCGGAG
AAGGGTTTGATGAAGTGCTCCCACTGAGACAAGAAATTGTGGAGCCTTCAACCATGAAAG
ATTCAGTTTCTTCCATAGAGGCCATACTTATGCAGCACAAGGACTACTCGGA
>Locus_0019_Rubus_occidentalis
ACAAGCGGCTACTTCATCCAGAAGATCTTATCAAGCTGTGCCTCGAAGGTGAAAGCGCAG
GGCTCTCATTGCGGGCTTTTGACGTATTTGCATGGACCAGCTCCTCCTTTCGTAGGACCC
ATGCAAACCTCTTGGACGATTGCTGGAGAAATGCCGCTGATCAAGACGATTGGAGTAAAC
TGTACCAAGCATCGGTATCAGAAGGGTGGAGTGATGAGGAAACCTTGCAGAACCTGAAAG
ACACAGTGCTTTTCCAGGCCTCAAATAGATGTTATGGACCTGAAGCAGAAACCTTTGGAG
AAGGGTTTGATGAAGTGTTCCCACTGAGACAAGAAATTGTGGAGCCTTCAACCATGAAAG
ATTCACTTTCTTCTGTGGAGGCAATACTTATGCAGCATAAGGATTATTCAGA
>Locus_0020_Fragaria_vesca
CAACCCTGGACCATCGATCCCGACCTCGACGGGATCGACCTCGACGCCGCCGACTTCGCC
TCCTCCCTCCCCTTAAAAAAAGTCCCACACGGCGACGTTTTCGAGGCCTCACGCGCCGGC
GACGTGGAGCGCCTCAGGTACTTGCTGGAGTTTGGAGTCAACGTCAACGCGCGTGACCGG
TGGGACTCGGTGGCGCTCTACTACGCGTGCCTCGCCGGACATCTTGAGGCGGCGCGTATG
TTGCTGGAGAGCGGCGCTATTTGCACGGAGCATACATTTGACGGCGATCGGTGTCATTAC
GCGGCGTTGAATTTGAAGGTTAGGAAGCTTTTGAAGGCGTTTGAGGCCAGGCCGCCGCCG
CTGGGGCCGTTGCAGGCGGCGATGAGAGAGAC
>Locus_0020_Geum_urbanum
CAACCCTGGACTATCGATCCCGACCTGGACGGGATCGACCTCGACGCTGCCGACTTCGCG
TCCTGCCTGCCTCTGAAGAAGGTCCCAAACGGCGACGTTTTCGAGGCCTCACGCGCCGGC
GACGTGGACCGGCTCGGCTACTTGTTGGAGTCGGGAGTCAACGTCAACGCTCGAGACCAG
TGGGACTCGGTGGCGCTCTACTACGCTTGCCTCGCCGGACACCTTGAGGCGGCGCGGATG
TTGCTCGAGAGCGGAGCCATTTGCACGGAGCATACGTTTGATGGAGACAGGTGTCATTAC
GCGGCGCTGAATTTGAAGGTGAGGAAGCTTTTGAAGGCGTTTGAGGCCAGGCCGCCGCCG
CTTGGGGCGTTGCAGGCGGCGATGAGGGAGAC
>Locus_0020_Potentilla_micrantha
CAACCCTGGACCATCGATCCCGACCTGGACGGGATCGACCTCGACGCCGCCGACTTCGCC
TCCTCCCTCCCCCTCAAGAAAGTCCCAAACGGCGACGTTTTCGAAGCCTCACGCGCCGGC
GACGTGGAGCGCCTCCGGTACTTGCTAGAGTCCGGAGTCAACGTCAACGCGCGTGACCGG
TGGGACTCGGTGGCGCTCTACTACGCGTGCCTCGCCGGACATCTTGAGGCGGCGCGTATG
TTGCTCGAGAGCGGGGCTATTTGCGAGGAGCATACGTTTGACGGCGATCGGTGTCATTAT
GCGGCGTTGAATTTGAAGGTCAGGAAGCTTTTGAAGGCTTTTGAGGCCCGGCCGCCGCCG
CTGGGGCCGCTGCAGGCGGCGATGAGAGAGAC
>Locus_0020_Rosa_OBH
CAATCCTGGACCATCGATCCCGACCTGGACGGGATCGACCTCGACGCCGCCGACTTCGCC
TCCTCCCTCCCCATTAAAAAAGTCCCAAACGGCGACGTTTTCGAGGCCTCACGCGCCGGC
GACGTCGACCGCCTCAGGTACTTGTTAGAGTCCGGAGTCAACGTCAACGCGCGTGACCAG
TGGGACTCGGTGGCGCTCTACTACGCGTGCCTCGCCGGACACCTCGAGGCGGCGCGTATG
TTGCTGGAGAGCGGAGCTATATGCACGGAGCATACTTTTGACGGCGATCGGTGTCATTAC
GCGGCGCTGAATTTGAAGGTGAGGAAGCTTTTGAAGGCGTTTGAGGCGCGGCCGCCGCCG
TTGGGGCCGTTGCAGGCGGCGATGAGAGAGAC
>Locus_0020_Rosa_arvensis
CAATCCTGGACCATCGATCCCGACCTGGACGGGATCGACCTCGACGCCGCCGACTTCGCC
TCCTCCCTCCCCATCAAAAAAGTCCCAAACGGCGACGTTTTCGAGGCCTCACGCGCCGGC
GACGTCGACCGCCTCAGGTACTTGTTAGAGTCCGGAGTCAACGTCAACGCGCGTGACCAG
TGGGACTCGGTGGCGCTCTACTACGCGTGCCTCGCCGGACACCTCGAGGCGGCGCGTATG
TTGCTGGAGAGCGGAGCTATATGCACGGAGCATACTTTTGACGGCGATCGGTGTCATTAC
GCGGCGCTGAATTTGAAGGTGAGGAAGCTTTTGAAAGCATTTGAGGCGCGGCCGCCGCCG
TTGGGGCCGTTGCAGGCGGCGATGAGAGAGAC
>Locus_0020_Rosa_chinensis
CAATCCTGGACCATCGATCCCGACCTGGACGGGATCGACCTCGACGCCGCCGACTTCGCC
TCCTCCCTCCCCATTAAAAAAGTCCCAAACGGCGACGTTTTCGAGGCCTCACGCGCCGGC
GACGTCGACCGCCTCAGGTACTTGTTAGAGTCCGGAGTCAACGTCAACGCGCGTGATCAG
TGGGACTCGGTGGCGCTCTACTACGCGTGCCTCGCCGGACACCTGGAGGCGGCGCGTATG
TTGCTGGAGAGCGGAGCTATATGCACGGAGCATACTTTTGACGGCGATCGGTGTCATTAC
GCGGCGCTGAATTTGAAGGTGAGGAAGCTTTTGAAGGCGTTTGAGGCGCGGCCGCCGCCG
TTGGGGCCGTTGCAGGCGGCGATGAGAGAGAC
>Locus_0020_Rosa_gigantea
CAATCCTGGACCATCGATCCCGACCTGGACGGGATCGACCTCGACGCCGCCGACTTCGCC
TCCTCCCTCCCCATTAAAAAAGTCCCAAACGGCGACGTTTTCGAGGCCTCACGCGCCGGC
GACGTCGACCGCCTCAGGTACTTGTTAGAGTCCGGAGTCAACGTCAACGCGCGTGACCAG
TGGGACTCGGTGGCGCTCTACTACGCGTGCCTCGCCGGACACCTCGAGGCGGCGCGTATG
TTGCTGCAGATCGGAGCTATATGCACGGAGCATACTTTTGACGGCGATCGGTGTCATTAC
GCGGCGCTGAATTTGAAGGTGAGGAAGCTTTTGAAGGCGTTTGAGGCGCGGCCGCCGCCG
TTGGGGCCGTTGCAGGCGGCGATGAGAGAGAC
>Locus_0020_Rosa_laevigata
CAATCCTGGACCATCGATCCCGACCTGGACGGGATCGACCTCGACGCCGCCGACTTCGCC
TCCTCCCTCCCCATTAAAAAAGTCCCAAACGGCGACGTTTTCGAGGCCTCACGCGCCGGC
GACGTCGACCGCCTCAGGTACTTGTTAGAGTCCGGAGTCAACGTCAACGCGCGTGACCAG
TGGGACTCGGTGGCGCTCTACTACGCGTGCCTCGCCGGACACCTCGAGGCGGCGCGTATG
TTGCTGGAGAGCGGAGCTATATGCACGGAGCATACTTTTGACGGCGATCGGTGTCATTAC
GCGGCGCTGAATTTGAAGGTGAGGAAGCTTTTGAAGGCCTTTGAGGCGCGGCCGCCGCCG
TTGGGGCCGTTGCAGGCGGCGATGAGAGAGAC
>Locus_0020_Rosa_majalis
CAATCCTGGACCATCGATCCCGACCTGGACGGGATCGACCTCGACGCCGCCGACTTCGCC
TCCTCCCTCCCCATTAAAAAAGTCCCAAACGGCGACGTCTTCGAGGCCTCACGCGCCGGC
GACGTCGACCGCCTCAGGTACTTGTTAGAGTCCGGAGTCAACGTCAACGCGCGTGACCAG
TGGGACTCGGTGGCGCTCTACTACGCGTGCCTCGCCGGACACCTCGAGGCGGCGCGTATG
TTGCTGGAGAGCGGAGCTATATGCACGGAGCATACTTTTGACGGCGATCGGTGTCATTAC
GCGGCGCTGAATTTGAAGGTGAGGAAGCTTTTGAAGGCGTTTGAGGCGCGGCCGCCGCCG
TTGGGGCCGTTGCAGGCGGCGATGAGAGAGAC
>Locus_0020_Rosa_minutifolia
CAATCCTGGACCATCGATCCCGACCTGGACGGGATCGACCTCGACGCCGCCGACTTCGCC
TCCTCCCTCCCCATTAAAAAAGTCCCAAACGGCGACGTTTTCGCGGCCTCACGCGCCGGC
GACGTCGACCGCCTCAGGTACTTGTTAGAGTCCGGAGTCAACGTCAACGCGCGTGACCAG
TGGGACTCGGTGGCGCTCTACTACGCGTGCCTCGCCGGACACCTCGAGGCGGCGCGTATG
TTGCTGGAGAGCGGAGCTATATGCACGGAGCATACTTTTGACGGCGATCGGTGTCATTAC
GCGGCGCTGAATTTGAAGGTGAGGAAGCTTTTGAAGGCGTTTGAGGCGCGGCCGCCGCCG
TTGGGGCCGTTGCAGGCGGCGATGAGAGAGAC
>Locus_0020_Rosa_multiflora
CAATCCTGGACCATCGATCCCGACCTGGACGGGATCGACCTCGACGCCGCCGACTTCGCC
TCCTCCCTCCCCATCAAAAAAGTCCCAAACGGCGACGTTTTCGAGGCCTCACGCGCCGGC
GACGTCGACCGCCTCAGGTACTTGTTAGAGTCCGGAGTCAACGTCAACGCGCGTGACCAG
TGGGACTCGGTGGCGCTCTACTACGCGTGCCTCGCCGGACACCTCGAGGCGGCGCGTATG
TTGCTGGAGAGCGGAGCTATATGCACGGAGCATACTTTTGACGGCGATCGGTGTCATTAC
GCGGCGCTGAATTTGAAGGTGAGGAAGCTTTTGAAGGCGTTTGAGGCGCGGCCGCCGCCG
TTGGGGCCGTTGCAGGCGGCGATGAGAGAGAC
>Locus_0020_Rosa_palustris
CAATCCTGGACCATCGATCCCGACCTGGACGGGATCGACCTCGACGCCGCCGACTTCGCC
TCCTCCCTCCCCATTAAAAAAGTCCCGAACGGCGACGTTTTCGAGGCCTCACGCGCCGGC
GACGTGGACCGCCTCAGGTACTTGTTAGAGTCCGGAGTCAACGTCAACGCGCGTGACCAG
TGGGACTCGGTGGCGCTCTACTACGCGTGCCTCGCCGGACACCTCGAGGCGGCGCGTATG
TTGCTGGAGAGCGGAGCTATATGCACGGAGCATACTTTTGACGGCGATCGGTGTCATTAC
GCGGCGCTGAATTTGAAGGTGAGGAAGCTTTTGAAGGCGTGTGAGGCGCGGCCGCCGCCG
TTGGGGCCGTTGCAGGCGGCGATGAGAGAGAC
>Locus_0020_Rosa_persica
CAATCCTGGACCATCGATCCCGACCTGGACGGGATCGACCTCGACGCCGCCGACTTCGCC
TCTTCCCTTCCCATTAAAAAAGTCCCAAATGGCGACGTTTTCGAGGCCTCACGCGCCGGC
GACGTCGACCGCCTCAGGTACTTGTTAGAGTCCGGAGTCAACGTCAACGCGCGTGACCAG
TGGGACTCGGTGGCGCTCTACTACGCGTGCCTCGCCGGACACCTCGAGGCGGCGCGTATG
TTGCTGGAGAGCGGAGCTATATGCACTGAGCATACTTTTGACGGCGATCGGTGTCATTAC
GCGGCGCTGAATTTGAAGGTGAGGAAGCTTTTGAAGGCGTTTGAGGCGCGGCCGCCGCCG
TTGGGGCCGTTGCAGGCGGCGATGAGAGAGAC
>Locus_0020_Rosa_wichurana
CAATCCTGGACCATCGATCCCGACCTGGACGGGATCGACCTCGACGCCGCCGACTTCGCC
TCCTCCCTCCCCATTAAAAAAGTCCCAAACGGCGACGTTTTCGAGGCCTCACGCGCCGGC
GACGTCGACCGCCTCAGGTACTTGTTAGAGTCCGGAGTCAACGTCAACGCGCGTGACCAG
TGGGACTCGGTGGCGCTCTACTACGCGTGCCTCGCCGGACACCTCGAGGCGGCGCGTATG
TTGCTGGAGAGCGGAGCTATATGCACGGAGCATACTTTTGACGGCGATCGGTGTCATTAC
GCGGCGCTGAATTTGAAGGTGAGGAAGCTTTTGAAGGCGTTTGAGGCGCGGCCGCCGCCG
TTGGGGCCGTTGCAGGCGGCGATGAGAGAGAC
>Locus_0020_Rosa_x_damascena
CAATCCTGGACCATCGATCCCGACCTGGACGGGATCGACCTCGACGCCGCCGACTTCGCC
TCCTCCCTCCCCATTAAAAAAGTCCCAAACGGCGACGTTTTCGAGGCCTCACGCGCCGGC
GACGTCGACCGCCTCAGGTACTTGTTAGAGTCCGGAGTCAACGTCAACGCGCGTGACCAG
TGGGACTCGGTGGCGCTCTACTACGCGTGCCTCGCCGGACACCTCGAGGCGGCGCGTATG
TTGCTGGAGATCGGAGCTATATGCACGGAGCATACTTTTGACGGCGATCGGTGTCATTAC
GCGGCGCTGAATTTGAAGGTGAGGAAGCTTTTGAAGGCGTTTGAGGCGCGGCCGCCGCCG
TTGGGGCCGTTGCAGGCGGCGATGAGAGAGAC
>Locus_0020_Rosa_xanthina
CAATCCTGGACCATCGATCCCGACCTGGACGGGATCGACCTCGACGCCGCCGACTTCGCC
TCCTCCCTCCCCTTAAAAAAAGTCCCAAACGGCGACGTTTTCGAGGCCTCACGCGCCGGC
GACGTCGACCGGCTCAGGTACTTGTTAGAGTCCGGAGTCAACGTCAACGCGCGTGACCAG
TGGGACTCGGTGGCGCTCTACTACGCGTGCCTCGCCGGACACCTCGAGGCGGCGCGTATG
TTGCTGGAGAGCGGAGCTATATGCACGGAGCATACTTTTGACGGCGATCGGTGTCATTAC
GCGGCGCTGAATTTGAAGGTGAGGAAGCTTTTGAAAGCGTTTGAGGCGCGGCCGCCGCCG
TTGGGCCCGTTGCAGGCGGCGATGAGAGAGAC
>Locus_0020_Rubus_occidentalis
CAATCGTGGACCATCGATCCCGACCTGGACGGGATCGACCTCGACGCCTCCGACTTCGCC
TCCTCGCTTCCCCTGAAAAAAGTCCCAAACGGCGACGTTTTCGAGGCCTCGCGCGCCGGC
GACGTCGGCCGCCTCAGGTACTTGTTAGAGTCCGGGGTCAACGTCAACGCACGTGACCAG
TGGGACTCCGTGGCTCTTTACTACGCGTGCCTCGCCGGACACCTCGAAGCGGCGCGTATG
TTGCTCGAGAGTGGCGCCATATGCACCGAGCACACGTTCGACGGCGATCGGTGTCACTAC
GCCGCGCTTAATTTGAAGGTGAGGAAGCTTTTGAAGGCGTTTGAGGCGAGGCCGCCGCCT
TTGAGCCCATTGCAGGCCGCCATGAGAGACAC
>Locus_0021_Fragaria_iinumae
TGTGACTGATTGGAAAGAGCGCAGAGAAGTGAGATTTTCAAAGGAAAAGTTGTCATATCC
TGCTTTATACAGTCTCATCCAATTCTTCTACTCCGACAGACTAGAAGTTGCTGTAGATGA
TATGGAGGATCTTGTGAGGATCTGCAAAGTATGTAAATGTGAATCTTTACAAAGGGTTCT
TGAGAAAGAATTGATTCACCAAAAGTATGCTGAGTACAAGGCATTGAGAGACATAGACAG
CTCTGTAAAACGATTCATCTTACAAGGTGCGTCTCTTCCTGAAGAAGATCGGCTTCCTGT
GACTTTGCATGAGATCCTTCAGATTTCCCTTGCC
>Locus_0021_Fragaria_nipponica
TGTGACTGATTGGAAAGAGCGCAGAGAAGTGAGATTTTCAAAGGAAAAGTTGTCATATCC
TGCTTTATACAGTCTCATCCAATTCTTCTACTCCGACAGACTAGAAGTTGCTGTAGATGA
TATGGAGGATCTTGTGAGGATCTGCAAAGTATGTAAATGTGAATCTTTACAAAGGGTTCT
CGAGAAAGAATTGATTCACCAAAAGTATGCTGAGTACAAGGCATTGAGAGACATAGACAG
CTCTGTAAAACGATTCATCTTACAAGGTGTGTCTCTTCCTGAAGAAGATCGGCTTCCTGC
GACTTTGCATGAGATCCTTCAGATTTCCCTTGCC
>Locus_0021_Fragaria_vesca
TGTGACTGATTGGAAAGAGCGCAGAGAAGTGAGATTTTCAAAGGAAAAGTTGTCATATCC
TGCTTTATACAGTCTCATCCAATTCTTCTACTCCGACAGACTAGAAGTTGCTGTAGATGA
TATGGAGGATCTTGTGAGGATCTGCAAAGTATGTAAATGTGAATCTTTACAAAGGGTTCT
CGAGAAAGAATTGATTCACCAAAAGTATGCTGAGTACAAGGCATTGAGAGACATAGACAG
CTCTGTAAAACGATTCATCTTACAAGGTGTGTCTCTTCCTGAAGAAGATCGACTTCCTGC
GACTTTGCATGAGATCCTTCAGATTTCCCTTGCC
>Locus_0021_Potentilla_micrantha
TGTGACTGATTGGAAAGATCGCAGAGAAGTGAGATTTTCAAAGGAAAAGTTGTCGTTTCC
TGCCTTATACAGTCTCATCCAATTCTTTTACTCCGACAGGCTAGAAGTTGCTGTGGATGA
TATGGAGGATCTTGTGAGGATCTGCAAAGTATGTAAATGTCAATCTTTACAAAGGATTCT
CGAGAAAGAATTGATTCATCAAAAGTATGCCGAGTACAAAGCATTGGGAGACATAGACAG
CTCTGTAAAACGGTTCATCTTACAAGGCGTGTCTCTTCCTGAAGAAGATCGGCTTCCTGC
GACTTTGCATGAGATCCTTCAAATTTCCCTTGCC
>Locus_0021_Rosa_OBH
TGTGACTGATTGGAAAGAACGCAGGGAAGTGAGATTTTCAAGGGAAAAGTTGTCATATCC
TGCTCTATACAGTCTCATCCAATTCTTTTACTCCGACAGACTAGAAGTTGCTGTAGATGA
TATGGAGGAACTTGTGAGGATCTGCAAAGTATGTAAATGTGAATCTTTACAAAGAATTCT
CGAGAAAGAATTGATTCACCAAAAGTATGCCGAGTACAAAGCATTGAGAGACATAGACAG
CTCTATAAAACGCTTCATCTTACAAGGTGTCTCTCTTCCTGAAGAAGATCGGCTTCCTGC
AACTTTGCATGAGATCCTTCAGATTTCCCTTGCC
>Locus_0021_Rosa_arvensis
TGTGACTGATTGGAAAGAACGCAGGGAAGTGAGATTTTCAAGGGAAAAGTTGTCATATCC
TGCTCTATACAGTCTCATCCAATTCTTTTACTCCGACAGACTAGAAGTTGCTGTAGATGA
TATGGAGGATCTTGTGAGGATCTGCAAAGTATGTAAATGTGAATCTTTACAAAGAATTCT
CGAGAAAGAATTGATTCACCAAAAGTATGCCGAGTACAAAGCATTGAGAGACATAGACAG
CTCTATAAAACGCTTCATCTTACAAGGTGTCTCTCTTCCTGGAGAAGATCGGCTTCCTGC
AACTTTGCATGAGATCCTTCAGATTTCCCTTGCC
>Locus_0021_Rosa_chinensis
TGTGACTGATTGGAAAGAACGCAGGGAAGTGAGATTTTCAAGGGAAAAGTTGTCATATCC
TGCTCTATACAGTCTCATCCAATTCTTTTACTCTGACAGACTAGAAGTTGCTGTAGATGA
TATGGAGGATCTTGTGAGGATCTGCAAAGTATGTAAATGTGAATCTTTACAAAGAATTCT
CGAGAAAGAATTGATTCACCAAAAGTATGCCGAGTACAAAGCATTGAGAGACATAGACAG
CTCTATAAAACGCTTCATCTTACAAGGTGTCTCTCTTCCTGAAGAAGATCGGCTTCCTGC
AACTTTGCATGAGATCCTTCAGATTTCCCTTGCC
>Locus_0021_Rosa_gigantea
TGTGACTGATTGGAAAGAACGCAGGGAAGTGAGATTTTCAAGGGAAAAGTTGTCATATCC
TGCTCTCTACAGTCTCATCCAATTCTTTTACTCCGACAGACTAGAAGTTGCTGTAGATGA
TATGGAGGATCTTGTGAGGATCTGCAAAGTATGTAAATGTGAATCTTTACAAAGAATTCT
CGAGAAAGAATTGATTCACCAAAAGTATGCCGAGTACAAAGCATTGAGAGACATAGACAG
CTCTATAAAACGCTTCATCTTACAAGGTGTCTCTCTTCCTGAAGAAGATCGGCTTCCTGC
AACTTTGCATGAGATCCTTCAGATTTCCCTTGCC
>Locus_0021_Rosa_laevigata
TGTGACTGATTGGAAAGAACGCAGAGAAGTGAGATTTTCAAGGGAAAAGTTGTCATATCC
TGCTCTATACAGTCTCATCCAATTCTTTTACTCCGACAGACTAGAAGTTTCTGTAGATGA
TATGGAGGATCTTGTGAGGATCTGCAAAGTATGTAAATGTGAATCTTTACAAAGAATTCT
TGAGAAAGAATTGATTCACCAAAAGTATGCCGAATACAAAGCATTGAGAGACATAGACAG
CTCTATAAAACGCTTCATCTTACAAGGTGTCTCTCTTCCTGAAGAAGATCGGCTTCCTGC
AACTTTGCATGAGATCCTTCAGATTTCCCTTGCC
>Locus_0021_Rosa_majalis
TGTGACTGATTGGAAAGAACGCAGAGAAGTGAGATTTTCAAGGGAAAAGTTGTCATATCC
TGCTCTATACAGTCTCATCCAATTCTTTTACTCTGACAGACTAGAAGTTGCTGTAGATGA
TATGGAGGATCTTGTGAGGATCTGCAAAGTATGTAAATGTGAATCTTTACAAAGAATTCT
CGAGAAAGAATTGATTCACCAAAAGTATGCCGAGTACAAAGCATTGAGAGACATAGACAG
CTCTATAAAACGCTTCATCTTACAAGGTGTCTCTCTTCCTGAAGACGATCGGCTTCCTGC
AACTTTGCATGAGATCCTTCAGATTTCCCTTGCC
>Locus_0021_Rosa_minutifolia
TGTGACTGATTGGAAAGAACGCAGAGAAGTGAGATTTTCAAGGGAAAAGTTGTCATATCC
TGCTCTATACAGTCTCATCCAATTCTTTTACTCCGACAGACTAGAAGTTGCTGTAGATGA
TATGGAGGATCTTGTGAGGATCTGCAAAGTATGTAAATGTGAATCTTTACAAAGAATTCT
CGAGAAAGAATTGATTCACCAAAAGTATGCCGAGTACAAAGCATTGAGAGACATAGACAC
CTCTATAAAACGCTTCATCTTACAAGGTGTCTCTCTTCCTGAAGAAGATCGGCTTCCTGC
AACTTTGCATGAGATCCTTCAGATTTCCCTTGCC
>Locus_0021_Rosa_moschata
TGTGACTGATTGGAAAGAACGCAGAGAAGTGAGATTTTCAAGGGAAAAGTTGTCATATCC
TGCTCTATACAGTCTCATCCAATTCTTTTACTCTGACAGACTAGAAGTTGCTGTAGATGA
TATGGAGGATCTTGTGAGGATCTGCAAAGTATGTAAATGTGAATCTTTACAAAGAATTCT
CGAGAAAGAATTGATTCACCAAAAGTATGCCGAGTACAAAGCATTGAGAGACATAGACAC
CTCTATAAAACGCTTCATCTTACAAGGTGTCTCTCTTCCTGAAGAAGATCGGCTTCCTGC
AACTTTGCATGAGATCCTTCAGATTTCCCTTGCC
>Locus_0021_Rosa_multiflora
TGTGACTGATTGGAAAGAACGCAGGGAAGTGAGATTTTCAAGGGAAAAGTTGTCATATCC
TGCTCTATACAGTCTCATCCAATTCTTTTACTCCGACAGACTAGAAGTTGCTGTAGATGA
TATGGAGGATCTTGTGAGGATCTGCAAAGTATGTAAATGTGAATCTTTACAAAGAATTCT
CGAGAAAGAATTGATTCACCAAAAGTATGCCGAGTACAAAGCATTGAGAGACATAGACAG
CTCTATAAAACGCTTCATCTTACAAGGTGTCTCTCTTCCTGATGAAGATCGGCTTCCTGC
AACTTTGCATGAGATCCTTCAGATTTCCCTTGCC
>Locus_0021_Rosa_odorata
TGTGACTGATTGGAAAGAACGCAGGGAAGTGAGATTTTCAAGGGAAAAGTTGTCATATCC
TGCTCTATACAGTCTCATCCAATTCTTTTACTCCGACAGACTAGAAGTTGCTGTAGATGA
TATGGAGGATCTTGTGAGGATCTGCAAAGTATGTAAATGTGAATCTTTACAAAGAATTCT
CGAGAAAGAATTGATTCACCAAAAGTATGCCGAGTACAAAGCATTGAGAGACATAGACAG
CTCTATAAAACGCTTCATCTTACAAGGTGTCTCTCTTCCTGAAGAAGATCGGCTTCCTGC
AACTTTGCATGAGATCCTTCAGATTTCCCTTGCC
>Locus_0021_Rosa_palustris
TGTGACTGATTGGAAAGAACGCAGAGAAGTGAGATTTTCAAGGGAAAAGTTGTCATATCC
TGCTCTATACAGTCTCATCCAATTCTTTTACTCTGACAGACTAGAAGTTGCTGTAGATGA
TATGGAGGATCTTGTGAGGATCTGCAAAGTATGTAAATGTGAATCTTTACAAAGAATTCT
CGAGAAAGAATTGATTCACCAAAAGTATGCCGAGTACAAAGCATTGAGAGACATAGACAG
CTCTATAAAACGCTTCATCTTACAAGGTGTCTCTCTTCCTGAAGAAGATCGGCTTCCTGC
AACTTTGCATGAGATCCTTCAGATTTCCCTTGCC
>Locus_0021_Rosa_pendulina
TGTGACTGATTGGAAAGAACGCAGAGAAGTGAGATTTTCAAGGGAAAAGTTGTCATATCC
TGCTCTATACAGTCTCATCCAATTCTTTTACTCTGACAGACTAGAAGTTGCTGTAGATGA
TATGGAGGATCTTGTGAGGATCTGCAAAGTATGTAAATGTGAATCTTTACAAAGAATTCT
CGAGAAAGAATTGATTCACCAAAAGTATGCCGAGTACAAAGCATTGAGAGACATAGACAG
CTCTATAAAACGCTTCATCTTACAAGGTGTCTCTCTTCCTGAAGAAGATCGGCTTCCTGC
AACTTTGCATGAGATCCTTCAGATTTCCCTTGCC
>Locus_0021_Rosa_persica
TGTGACTGATTGGAAAGAACGCAGAGAAGTGAGATTTTCAAGGGAAAAGTTGTCATATCC
TTCTCTATACAGTCTCATCCAATTCTTTTACTCCGACAGACTAGAGGTTGCTGTAGATGA
TATGGAGGATCTTGTGAGGATCTGCAAAGTATGTAAATGTGAATCCTTACAGAGAATTCT
TGAGAAAGAATTGATTCACCAAAAGTATGCCGAGTACAAAGCATTGAGAGACATGGACAG
CTCTGTAAAACGCTTCATCTTACAAGGTATCTCTCTTCCTGAAGAAGATCGGCTTCCTGC
AACTTTGCATGAGATCCTTCAGATTTCCCTTGCC
>Locus_0021_Rosa_rugosa
TGTGACTGATTGGAAAGAACGCAGGGAAGTGAGATTTTCAAGGGAAAAGTTGTCATATCC
TGCTCTATACAGTCTCATCCAATTCTTTTACTCCGACAGACTAGAAGTTGCTGTAGATGA
TATGGAGGAACTTGTGAGGATCTGCAAAGTATGTAAATGTGAATCTTTACAAAGAATTCT
CGAGAAAGAATTGATTCACCAAAAGTATGCCGAGTACAAAGCATTGAGAGACATAGACAG
CTCTATAAAACGCTTCATCTTACAAGGTGTCTCTCTTCCTGAAGAAGATCGGCTTCCTGC
AACTATGCATGAGATCCTTCAGATTTCCCTTGCC
>Locus_0021_Rosa_wichurana
TGTGACTGATTGGAAAGAACGCAGGGAAGTGAGATTTTCAAGGGAAAAGTTGTCATATCC
TGCTCTATACAGTCTCATCCAATTCTTTTACTCCGACAGACTAGAAGTTGCTGTAGATGA
TATGGAGGATCTTGTGAGGATCTGCAAAGTATGTAAATGTGAATCTTTACAAAGAATTCT
CGAGAAAGAATTGATTCACCAAAAGTATGCCGAGTACAAAGCATTGAGAGACATAGACAG
CTCTATAAAACGCTTCATCTTGCAAGGTGTCTCTCTTCCTGAAGAAGATCGGCTTCCTGC
AACTTTGCATGAGATCCTTCAGATTTCCCTTGCC
>Locus_0021_Rosa_x_damascena
TGTGACTGATTGGAAAGAACGCAGGGAAGTGAGATTTTCAAGGGAAAAGTTGTCATATCC
TGCTCTATACAGTCTCATCCAATTCTTTTACTCCGACAGACTAGAAGTTGCTGTAGATGA
TATGGAGGATCTTGTGAGGATCTGCAAAGTATGTAAATGTGAATCTTTACAAAGAATTCT
CGAGAAAGAATTGATCCACCAAAAGTATGCCGAGTACAAAGCATTGAGAGACATAGACAG
CTCTATAAAACGCTTCATCTTACAAGGTGTCTCTCTTCCTGAAGAAGATTGGCTTCCTGC
AACTTTGCATGAGATCCTTCAGATTTCCCTTGCC
>Locus_0021_Rosa_xanthina
TGTGACTGATTGGAAAGAACGCAGAGAAGTGAGATTTTCAAGGGAAAAGTTGTCATATCC
TGCTCTATACAGTCTCATCCAATTCTTTTACTCCGACAGACTAGAAGTTGCTGTAGATGA
TATGGAGGATCTTGTGAGGATCTGCAAAGTATGTAAATGTGAATCTTTACAAAGAATTCT
CGAGAAAGAATTGATTCACCAAAAGTATGCCGAGTACAAAGCATTGAGAGACATAGACAG
CTCTATAAAACGCTTCATCTTACAAGGTGTCTCTCTTCCTGAAGAAGATCGGCTTCCTGC
AACTTTGCATGAGATCCTTCAGATTTCCCTTGCC
>Locus_0021_Rubus_occidentalis
TGTGACTGATTGGAAGGAACGCAGAGAAATAAGATTTGCAAGGGAAAAGTTGTCATATCC
TGCTCTTTACAGTCTCATCCAATTCTTTTATTCTGACAGACTAGAGGTTGCTGTAGATGA
TATGGAGGATCTTGTGATGATCTGCAAAGTATGTAAATGTGAATCTTTACAAAGGATTCT
TGAGAAAGAAGTGATTCACCAAAAGTATGCCGAGTACAAAGCATTGAGAGACATAGACAG
CTCTATAAAACGATTCATCTTACAAGGTGTCTCTCTTCCTGCAGAAGATCGTCTTCCTGC
GACTTTGCATGAGATCCTTCAGATTTCCCTTGCC
>Locus_0022_Fragaria_iinumae
CTCACCAGCAGAATTGTGCAATTGGCTGATATTGTCAGACATGTATGGTTCTCCTTTATC
TCACACTCAGCAGATTTCTCCTCCTTGGATATTTTTATCAATAGCCTGTGATTTTGATTC
ATGGCATTTGTGTATAGGTATGGTGTCTTGAAGATAAGAGAATTTTGTTTAGATACAATA
GCTTGTAACTTTGAGACATTTGCTGACACTCGTGAATTCCGAGCAATGCTGTTGACACTC
CCTCCACCATCTGGGGATTCATCACTTCGCACCACTAATCCAAGTGCACCGGGA
>Locus_0022_Fragaria_nubicola
CTCACCAGCAGAATTGTGCAATTGGCTGATATTGTCAGACATGTATGGTTCTCCTTTATC
TCACACTCAGCAGAGTTCTCCTCCTTGGATATTTTTATCAATAGCCTGTGATTTTGATTC
ATGGCATTTGTATATAGGTATGGTGTCTTGAAGATAAGAGAATTTTGTTTAGATACAATA
GCTTGTAACTTTGAGACATTCGCTGACACTCGTGAATTCCGAGCAATGCTGTTGACACTC
CCTCCACCATCTGGGGATTCATCACTTCGCACCACTAATCCAAGTGCACCGGGA
>Locus_0022_Fragaria_vesca
CTCACCAGCAGAATTGTGCAATTGGCTGGTATTGTCAGACATGTATGGTTCTCCTTTATC
TCACACAGCAGATTTCTCCTCCTTGGATATTTTTATCAATAGCCTGTGATTTTGATTCAT
GGCATTTGTGTATAGGTATGGTGTCTTGAAGATAAGAGAATTTTGTTTAGATACAATAGC
TTGTAACTTTGAGACATTTGCTGACACTCGTGAATTCCGAGCAATGCTGTTGACACTCCC
TCCACCATCTGGGGATTCATCACTTCGCACCACTAATCCAAGTGCACCGGGA
>Locus_0022_Potentilla_micrantha
CTCACCAGCAGAATTGTGCAATTGGCTTATATTATCAGACATGTATGGTGCTCCTGTATT
CCACCCTCAGCAGATTTCTCCTCCTTGAATAATGTTATCAGTAGCCTGTGATTTTGATTC
ATGTCATTTGTGTATAGGTATGGCGTCTTGAAGATAAGGGAATTTTGTTTAGATGCAATA
GCTTGTAACTTTGAGACATTTGCTGATACTCGTGAATTCCGAGCAATGCTGTTGACACTC
CCTCCACCATCTGGGGATTCATCACTTCGCACCACTAATCCAAGTGCACCGGGA
>Locus_0022_Rosa_OBH
CTCACCGGCAGAATTGTGCAATTGGCTGATATTATCAGACATGTATGGTGCTCCTTCATC
CCACACTCAGCAGATTTTCCTCCTTGGATATTTTTATCAATAGCTTGATTCATGGAATTT
GTGTATACTGAATAGGTATGGCGTTCTGAAGATAAGGGAATTTTGTTTAGATACAATAGC
TTGTAACTTTGAGACATTTGCTGATACTCGTGAGTTCCGAGCAATGCTGTTGACACTCCC
TCCACCATCTGGGGATTCATCACTTCGCACCACTAATCCAAGTGCACCGGGA
>Locus_0022_Rosa_arvensis
CTCACCGGCAGAATTGTGCAATTGGCTGATATTATCAGACATGTATGGTGCTCCTGTATC
CCTCACTCAGCAGATTTTCCTCCTTGGATATATTTATCAATAGCTTGATTCATGGCATTT
GTGTATAGGTATGGCGTTCTGAAGATAAGGGAATTTTGTTTAGATACAATAGCTTGTAAC
TTTGAGACATTTGCTGATACTCGTGAGTTCCGAGCAATGCTGTTGACACTCCCTCCACCA
TCTGGGGATTCATCACTTCGCACCACTAATCCAAGTGCACCGGGA
>Locus_0022_Rosa_chinensis
CTCACCGGCAGAATTGTGCAATTGGCTGATATTATCAGACATGTATGGTGCTCCTTCATC
CCACACTGAGCAGATTTTCCTTGGATATTTTTATCAATAGCTTGATTCATGGAATTTGTG
TATACTGTATAGGTATGGCGTTCTGAAGATAAGGGAATTTTGTTTAGATACAATAGCTTG
TAACTTTGAGACATTTGCTGATACTCGTGAGTTCCGAGCAATGCTGTTGACACTCCCTCC
ACCATCTGGGGATTCATCACTTCGCACCACTAATCCAAGTGCACCGGGA
>Locus_0022_Rosa_gigantea
CTCACCGGCAGAATTGTGCAATTGGCTGATATTATCAGACATGTATGGTGCACCTTCATC
CCACACTCAGCAGATTTTCCTCCTTGGATATTTTTATCAATAGCTTGATTCATGGAATTT
GTGTATACTGTATAGGTATGGCGTTCTGAAGATAAGGGAATTTTGTTTAGATACAATAGC
TTGTAACTTTGAGACATTTGCTGATACTCGTGAGTTCCGAGCAATGCTGTTGACACTTCC
TCCACCATCTGGGGATTCATCACTTCGCACCACTAATCCAAGTGCACCGGGA
>Locus_0022_Rosa_majalis
CTCACCGGCAGAATTGTGCAATTGGCTTATATTATCAGACATGTATGGTGCTCCTTTATC
CCGCACTCAGCAGATTTTCCTCCTTGGATATTTTTATCATTAGCTTGTGATTTTGATTCA
TGGCATTTGTGTATAGGTATGGCGTTCTGAAGATAAGGGAATTTTGTTTAGATACAATAG
CTTGTAACTTTGAGACATTTGCTGATACTCATGAGTTCCGAGCAATGCTGTTGACACTCC
CTCCACCATCTGGGGATTCATCACTTCGCACCACTAATCCAAGTGCACCGGGA
>Locus_0022_Rosa_minutifolia
CTCACCGGCAGAATTGTGCAATTGGCTTATATTATCAGACATGTATGGTGCTCCTTTATC
CCGCACTCAGCAGATTTTCCTCCTTGGATATTTTTATCATTAGCTTGTGATTTTGATTCA
TGGCATTTGTGTATAGGTATGGCGTTCTGAAGATAAGGGAATTTTGTTTAGATACAATAG
CTTGTAACTTTGAGACATTTGCTGATACTCGTGAGTTCCGAGCAATGCTGTTGACACTCC
CTCCACCATCTGGGGATTCATCACTTCGCACCACTAATCCAAGTGCACCGGGA
>Locus_0022_Rosa_moschata
CTCACCGGCAGAATTGTGCAATTGGCTTATATTATCAGACATGTATGGTGCTCCTTTATC
CCGCACTCAGCAGATTTTCCTCCTTGGATATTTTTATCATTAGCTTGTGATTTTGATTCA
TGGCATTTGTGTATAGGTATGGCGTTCTGAAGATAAGGGAATTTTGTTTAGATACAATAG
CTTGTAACTTTGAGACATTTGCTGATACTCGTGAGTTCCGAGCAATGCTGTTGACACTCC
CTCCACCATCTGGGGATTCATCACTTCGCACCACTAATCCAAGTGCACCGGGA
>Locus_0022_Rosa_multiflora
CTCACCGGCAGAATTGTGCAATTGGCTGATATTATCAGACATGTATGGTGCTCCTTCATC
CCACACTCAGCAGATTTTCCTCCTTGGATATTTTTATCAATAGCTTGATTCATGGAATTT
GTGTATACTGTATAGGTATGGCGTTCTGAAGATAAGGGAATTTTGTTTAGATACAATAGC
TTGTAACTTTGAGACATTTGCTGATACTCGTGAGTTCCGAGCAATGCTGTTGACACTCCC
TCCACCATCTGGGGATTCATCACTTCGCACCACTAATCCAAGTGCACCAGGA
>Locus_0022_Rosa_persica
CTCACCGGCAGAATTGTGCAATTGGCTGATATTATCAGACATGTATGGTGCTCCTTTATC
CCGCACTCAGCAGATTTTCCTCCTTGGATATTTTTATCAATAGCTTGTGGTTTTGATTCA
TGGCATTTGTGTATAGGTATGGCGTTCTGAAGATAAGGGAATTTTGTTTAGATACAATAG
CTTGTAACTTTGAGACATTTGCTGATACTCGTGAGTTCCGAGCAATGCTGTTGACACTCC
CTCCACCATCTGGGGATTCATCACTTCGCACCACTAATCCAAGTGCACCGGGA
>Locus_0022_Rosa_wichurana
CTCACCGGCAGAATTGTGCAATTGGCTGATATTATCAGACATGTATGGTGCTCCTTCATC
CCACACTCAGCAGATTTTCCTCCTTGGATATTTTTATCAATAGCTTGATTCATGGAATTT
GTGTATACTGTATAGGTATGGCGTTCTGAAGATAAGGGAATTTTGTTTAGATACAATAGC
TTGTAACTTTGAGACATTTGCTGATACTCGTGAGTTCCGAGCAATGCTGTTGACACTCCC
CCCACCATCTGGGGATTCATCACTTCGCACCACTAATCCAAGTGCACCAGGA
>Locus_0022_Rosa_x_damascena
CTCACCGGCAGAATTGTGCAATTGGCTGATATTATCAGACATGTATGGTGCTCCTTCATC
CCACACCCAGCAGATTTTCCTCCTTGGATATTTTTATCAATAGCTTGATTCATGGAATTT
GTGTATACTGTATAGGTATGGCGTTCTGAAGATAAGGGAATTTTGTTTAGATACAATAGC
TTGTAACTTTGAGACATTTGCTGATACTCGTGAGTTCCGAGCAATGCTGTTGACACTCCC
TCCACCATCTGGGGATTCATCACTTCGCACCACTAATCCAAGTGCACCGGGA
>Locus_0022_Rosa_xanthina
CTCACCGGCAGAATTGTGCAATTGGCTGATATTATCAGACATGTATGGTGCTCCTTTATC
CCGCACTCAGCAGATTTTCCTCCTTGGATATTTTTATCAATAGCTTGTGATTTTGATTCA
TGGCATTTGTGTATAGGTATGGCGTTCTGAAGATAAGGGAATTTTGTTTAGATACAATAG
CTTGTAACTTTGAGACATTTGCTGATACTCGTGAGTTCCGAGCAATGCTGTTGACACTCC
CTCCACCATCTGGGGATTCATCACTTCGCACCACTAATCCAAGTGCACCGGGA
>Locus_0022_Rubus_occidentalis
CTCACTGGAAGAATTATGCCATTGGTTGATATTATCAGACTTGTATGGTGCTCCTTTATC
CTGCACTCCGCAGATTTCTCTTCCTTGGATATTTTTATCAATAGCTTGTGATTATGATTG
GCATTTGTGTATAGGTATGGCGTTCTGAAGATAAGGGAATTTTGTTTAGATACAATAGCT
TGTAACTTTGAGACATTTGCTGATACTCGTGAATTCCGAGCAATGCTGTTGACACTCCCT
CCACCATCTGGGGATTCATCACTTCGCACCACTCTTCCAAGTGCACCGGGA
>Locus_0023_Fragaria_iinumae
TTGCCTCATCTAAATAAACTCAGAGTGAGTGTCATAGGCCTACTGTCCAAGTCTATTATA
TTTGTGTCTTTTAATATTCTATATTTCATAGAATTTATTGTTGGATTGGTGCATCCTGGC
ATTTGTTTTGGCCAAGGGTTATAATTCTGTAACATTTGTGTCAGGTGAAGTTGCAGGAGA
CAATAGAAGCTGCTCTTCTGTTTCAACCTCATGTTGTCGTAACAGTGGATTCAAAGGGTT
TCTCTTTCCGTCTTCTGAAGCAGTTACGGGGTAATATAAACCACCTTGTTGGAGTTTTAG
TCATCCTCTAGTGATATGCATGGTTTGGAAAGTGGAGACATGCTTTTTGCAGCTAGATAC
AGTCAAAAAAGCTTCAAGATTCCAGTACACTTCCATTATGTAGCACCATCATTCTGGGCT
>Locus_0023_Fragaria_nubicola
TTGCCTCATCTAAATAAACTCAGAGTGAGTATCATAGGCCTACTGTCCAAGTCTATTATA
TTTGTGTCTTTTAATATTCTATATTTCATAGAATTTATTGTTGGATTGGTGCATCCTGGC
ATTTGTTTTGGCCAAGGGTTATAATTCTGTAACATTTGTGTCAGGTGAAGTTGCAGGAGA
CAATAGAAGCTGCTCTTCTGTTTCAACCTCATGTTGTCGTAACAGTGGATTCCAAGGGTT
TCTCTTTCCGTCTTCTGAAGCAGTTACGGGGTAATATAAACCACCTTGTTGGAGTTTTAG
TCATCCTCTAGTGATATGCATGGTATGGAAAGTGGAGACATGCTTTTTGCAGCTAGATAC
AGTCAAAAAAGCTTCGAGATTCCAGTACACTTCCATTATGTAGCACCATCATTCTGGGCT
>Locus_0023_Fragaria_vesca
TTGCCTCATCTAAATAAACTCAGAGTGAGTGTCATAGGCCTACTGTCCAAGTCTATTATA
TTTGTGTCTTTTAATATTCTATATTTCATAGAATTTATTGTTGGATTGGTGCATCCTGGC
ATTTGTTTTGGCCAAAGGGTTATAATTCTGTAACATTTGTGTCAGGTGAAGTTGCAGGAG
ACAATAGAAGCTGCTCTTCTGTTTCAACCTCATGTTGTCGTAACAGTGGATTCCAAGGGT
TTCTCTTTCCGTCTTCTGAAGCAGTTACGGGGTAATATAAACCACCTTGTTGGAGTTTAG
TCATCCTCTAGTGATATGCATGGTTTGGAAAATGGAGACATGCTTTTTGCAGCTAGATAC
AGTCAAAAAAGCTTCGAGATTCCAGTACACTTCCATTATGTAGCACCATCATTCTGGGCT
>Locus_0023_Potentilla_micrantha
TTGCCTCATCTAAATAAATTCAGAGTGAGCGTGATATGCATATCATCCAACTCTATTATA
ACTGGTGTCTTTTAATACTCTACTTTTCATAGAATCTATTTTTACAAGGATGGGTGCATC
CTAGCATCTTTCTTGGCCATTGTTGTAATACTGGAACATTTGTGTCAGGTGAAGTTGCAG
GAGACAATAGAAGCTGCTCTTCTGTTTAAACCTCATGTTGTTGTAACAGTGGATTCCAAG
GGTTTCTCTTTCCGTCTTCTAAAGCAGTTACGGGGTAATATAAACCACCTTCTTGGAGTT
CTAGTCATCCTTTAGTTACATGGTTTGGAAAGTGGGAACATGCTTTTTGCAGCTAGATAC
AGTCCAAAAAGCCTCGAGATTCCAGTACACTTTCATTATGTAGCACCATCATTCTGGGCT
>Locus_0023_Rosa_OBH
TTGCCTCATCTAAATAAACTCAGAGTGAGTATGATATAGATATTATCCGAGTGTATTATA
ATTTGCATCTTTTAATCTTTTTATTTTTCATAGAATCTATTGTTACAAGGATGGGTGCAT
CCTGGCATCTTACTTGGCCAAGGTTTTAATTCTGGAACATCTTTGTCAGCTGAAGTTGCA
GGAGACATTAGAAGCTGCTCTTCTGTTTCAACCTCATGTTGTTGTAACAGTGGATTCCAA
GGGATTCTCTTTCCGTCTTCTAAAGCAGTTACGGGGTAATATAAACCACCTTCTTGGAGT
TCTAGTCATCCTTTAGTGATATGCATGGTTTGGAAAGTGGGATCATGCTTTTTGCAGCTA
GATACAATCAAAAAAGCTTCGAGATTCCAGTACACTTCCATTATGTAGCACCATCATTCT
GGGCT
>Locus_0023_Rosa_arvensis
TTGCCTCATCTAAATAAACTCAGAGTGAGTATGATATAGATATTATCCGAGTGTATTATA
ATTTGCATCTTTTAATGTCTTTATTTTTCATAGAATCTATTGTTACAAGGATGGGTGCAT
CCTGGCATCTTACTTGGCCAAGGTTTTAATTCTGGAACATCTTTGTCAGCTGAAGTTGCA
GGAGACATTAGAAGCTGCTCTTCTGTTTCAACCTCATGTTGTTGTAACAGTGGATTCCAA
GGGATTCTCTTTCCGTCTTCTAAAGCAGTTACGGGGTAATATAAACCACCTTCTTGGAGT
TCTAGTCATCCTTTAGTGATATGCATGGTTTGGAAAGTGGGGACATGCTTTTTGCAGCTA
GATACAATAAAAAAAGCTTCGAGATTCCAGTACACTTCCATTATGTAGCACCATCATTCT
GGGCT
>Locus_0023_Rosa_chinensis
TTGCCTCATCTAAATAAACTCAGAGTGAGTATGATATAGATATTATCCGAGTGTATTATA
ATTTGCGTCTTTTAATCTTTTTATTTTTCATAGAATCTATTGTTACAAGGATGGGTGCAT
CCTGGCATCTTACTTGGCCAAGGTTTTAATTCTGGAACATCTTTGTCAGCTGAAGTTGCA
GGAGACGTTAGAAGCTGCTCTTCTGTTTCAACCTCATGTTGTTGTAACAGTGGATTCCAA
GGGATTCTCTTTCCGTCTTCTAAAGCAGTTACGGGGTAATATAAACCACCTTCTTGGAGT
TCTAGTCATCCTTTAGTGATATGCATGGTTTGGAAAGTGGGGACATGCTTTTTGCAGCTA
GATACAATCAAAAAAGCTTCGAGATTCCAGTACACTTCCATTATGTAGCACCATCATTCT
GGGCT
>Locus_0023_Rosa_gigantea
TTGCCTCATCTAAATAAACTCAGAGTGAGTATGATATAGATATTATCCGAGTGTATTATA
ATTTGCGTCTTTTAATCTTTTTATTTTTCATAGAATCTATTGTTACAAGGATGGGTGCAT
CCTGGCATCTTACTTGGCCAAGGTTTTAATTCTGGAACATCTTTGTCAGCTGAAGTTGCA
GGAGACATTAGAAGGTGCTCTTCTGTTTCAACCTCATGTTGTTGTAACAGTGGATTCCAA
GGGATTCTCTTTCCGTCTTCTAAAGCAGTTACGGGGTAATATATAAACCACCTTCTTGGA
GTTCTAGTCATCCTTTAGTGATATGCATGGTTTGGAAAGTGGGATCATGCTTTTTGCAGC
TAGATACAATAAAAAAAGCTTCGAGATTCCAGTACACTTCCATTATGTAGCACCATCATT
CTGGGCT
>Locus_0023_Rosa_laevigata
TTGCCTCATCTAAATAAACTCAGAGTGAGTATGATATAGATATTATCCGAGTATATTATA
ATTTGCATCTTTTAATCTTTTTATTTTTCATAGAATCTATTGTTACAAGGATGGGTGCAT
CCTGGCATCGTACTTGGCCAAGGTTTTAATTCTGGAACATCTTTGTCAGCTGAAGTTGCA
GGAGACATTAGAAGCTGCTCTTTTGTTTCAACCTCATGTTGTTGTAACAGTGGATTCCAA
GGGATTCTCTTTCCGTCTTCTAAAGCAGTTACGGGGTAATATAAACCACCTTCTTGGAGT
TCTAGTCATCCTTTAGTGATATGCATGGTTTGGAAAGTGGGGACATGCTTTTTGCAGCTA
GATACAATCAAAAAAGCTTCGAGATTCCAGTACACTTCCATTATGTAGCACCATCATTCT
GGGCT
>Locus_0023_Rosa_majalis
TTGCCTCATCTAAATAAACTCAGAGTGAGTATGATATAGATATTATCCGAGTGTATTATA
ATTTGCGTCTTTTAATCTTTTTATTTTTCATAGAATCTATTGTTACAAGGATGGGTGCAT
CCTGGCATCTTACTTGGCCAAGGTTTTAATTCTGGAACATCTTTGTCAGCTGAAGTTGCA
GGAGACATTAGAAGCTGCTCTTCTGTTTCAACCTCATGTTGTTGTAACAGTGGATTCCAA
GGGATTCTCTTTCCGTCTTCTAAAGCAGTTACGGGGTAATATAAACCACCTTCTTGGAGT
TCTAGTCATCCTTTAGTGATATGCATGGTTTGGAAAGTGGGAACATGCTTTTTGCAGCTA
GATACAATCAAAAAAGCTTCGAGATTCCAGTACACTTCCATTATGTAGCACCATCATTCT
GGGCT
>Locus_0023_Rosa_minutifolia
TTGCCTCATCTAAATAAACTCAGAGTGAGTATGATATAGATATTATCCGAGTGTATTATA
ATTTGCGTCTTTTAATCTTTTTATTTTTCATAGAATCTATTGTTACAAGGATGTGTGCAT
CCTGGCATCTTACTTGGCCAAGGTTTTAATTCTGGAACATCTTTGTCAGCTGAAGTTGCA
GGAGACATTAGAAGCTGCTCTTCTGTTTCAACCTCATGTTGTTGTAACAGTGGATTCCAA
GGGATTCTCTTTCCGTCTTCTAAAGCAGTTACGGGGTAATATAAACCACCTTCTTGGAGT
TGTAGTCATCCTTTAGTGATATGCATGGTTTGGAAAGTGGGAACATGCTTTTTGCAGCTA
GATACAATCAAAAAAGCTTCGAGATTCCAGTACACTTCCATTATGTAGCACCATCATTCT
GGGCT
>Locus_0023_Rosa_moschata
TTGCCTCATCTAAATAAACTCAGAGTGAGTATGATATAGATATTATCCGAGTGTATTATA
ATTTGCGTCTTTTAATCTTTTTATTTTTCATAGAATCTATTGTTACAAGGATGGGTGCAT
CCTGGCATCTTACTTGGCCAAGGTTTTAATTCTGGAACATCTTTGTCAGCTGAAGTTGCA
GGAGACATTAGAAGCTGCTCTTCTGTTTCAACCTCATGTTGTTGTAACAGTGGATTCCAA
GGGATTCTCTTTCCGTCTTCTAAAGCAGTTACGGGGTAATATAAACCACCTTCTTGGAGT
TCTAGTCATCCTTTAGTGATATGCATGGTTTGGAAAGTGGGAACATGCTTTTTGCAGCTA
GATACAATCAAAAAAGCTTCGAGATTCCAGTACACTTCCATTATGTAGCACCATCATTCT
GGGCT
>Locus_0023_Rosa_multiflora
TTGCCTCATCTAAATAAACTCAGAGTGAGTATGATATAGATATTATCCGAGTGTATTATA
ATTTGCATCTTTTAATCTTTTTATTTTTCATAGAATCTATTGTTACAAGGATGGGTGCAT
CCTGGCATCTTACTTGGCCAAGGTTTTAATTCTGGAACATCTTTGTCAGCTGAAGTTGCA
GGAGACATTAGAAGCTGCTCTTCTGTTTCAACCTCATGTTGTTGTAACAGTGGATTCCAA
GGGATTCTCTTTCCGTCTTCTAAAGCAGTTACGGGGTAATATAAACCACCTTCTTGGAGT
TCTAGTCATCCTTTAGTGATATGCATGGTTTGGAAAGTGGGATCATGCTTTTTGCAGCTA
GATACAATCAAAAAAGCTTCGAGATTCCAGTACACTTCCATTATGTAGCACCATCATTCT
GGGCT
>Locus_0023_Rosa_odorata
TTGCCTCATCTAAATAAACTCAGAGTGAGTATGATATAGATATTATCCGAGTGTATTATA
ATTTGCGTCTTTTAATCTTTTTATTTTTCATAGAATCTATTGTTACAAGGATGGGTGCAT
CCTGGCATCTTACTTGGCCAAGGTTTTAATTCTGGAACATCTTTGTCAGCTGAAGTTGCA
GGAGACATTAGAAGCTGCTCTTCTGTTTCAACCTGATGTTGTTGTAACAGTGGATTCCAA
GGGATTCTCTTTCCGTCTTCTAAAGCAGTTACGGGGTAATATAAACCACCTTCTTGGAGT
TCTAGTCATCCTTTAGTGATATGCATGGTTTGGAAAGTGGGATCATGCTTTTTGCAGCTA
GATACAATCAAAAAAGCTTCGAGATTCCAGTACACTTCCATTATGTAGCACCATCATTCT
GGGCT
>Locus_0023_Rosa_pendulina
TTGCCTCATCTAAATAAACTCAGAGTGAGTATGATATAGATATTATCCGAGTGTATTATA
ATTTGCGTCTTTTAATCTTTTTATTTTTCATAGAATCTATTGTTACAAGGATGTGTGCAT
CCTGGCATCTTACTTGGCCAAGGTTTTAATTCTGGAACATCTTTGTCAGCTGAAGTTGCA
GGAGACATTAGAAGCTGCTCTTCTGTTTCAACCTCATGTTGTTGTAACAGTGGATTCCAA
GGGATTCTCTTTCCGTCTTCTAAAGCAGTTACGGGGTAATATAAACCACCTTCTTGGAGT
TGTAGTCATCCTTTAGTGATATGCATGGTTTGGAAAGTGGGAACATGCTTTTTGCAGCTA
GATACAATCAAAAAAGCTTCGAGATTCCAGTACACTTCCATTATGTAGCACCATCATTCT
GGGCT
>Locus_0023_Rosa_persica
TTGCCTCATCTAAATAAACTCAGAGTGAGTTTGATATGCATATTATCTAAGTCAATTATA
ATTTGTGTCTTTTAATCTTTCTATTTTTCATAGAATCCATTGTTACAAGGGTGGGTGCAT
CCTGGCATCTTATTTCGCCAAGGTTTAATACTGGAACATCTTTGTCAGCTGAAGTTGCAG
GAGACATTAGAAGCTGCTCTTCTGTTTCAACCTCATGTTGTTGTAACAGTGGATTCCAAG
GGATTCTCTTTCCGTCTTCTAAAGCAGTTACAGGGTAATATAAACCACCTTCTTGGAGTT
CTAGTCATCCTTCAGTGATATGCATGGTTTGGAAAGTGGGGACATGCTTTTTGCAGCTAG
ATACAATAAAAAAAGCTTCGAGATTCCAGTACACTTCCATTATGTAGCACCATCATTCTG
GGCT
>Locus_0023_Rosa_wichurana
TTGCCTCATCTAAATAAACTCAGAGTGAGTATGATATAGATATTATCCGAGTGTATTATA
ATTTGCATCTTTTAATCTTTTTATTTTTCATAGAATCTATTGTTACAAGGATGGGTGCAT
CCTGGCATCTTACTTGGCCAAGGTTTTAATTCTCGAACATCTTTGTCAGCTGAAGTTGCA
GGAGACATTAGAAGCTGCTCTTCTGTTTCAACCTCATGTTGTTGTAACAGTGGATTCCAA
GGGATTCTCTTTCCGTCTTCTAAAGCAGTTACGGGGTAATATAAACCACCTTCTTGGAGT
TCTAGTCATCCTTTAGTGATATGCATGGTTTGGAAAGTGGGATCATGCTTTTTGCAGCTA
GATACAATCAAAAAAGCTTCGAGATTCCAGTACACTTCCATTATGTAGCACCATCATTCT
GGGCT
>Locus_0023_Rosa_x_damascena
TTGCCTCATCTAAATAAACTCAGAGTGAGTATGATATAGATATTATCCGAGTGTATTATA
ATTTGCGTCTTTTAATCTTTTTATTTTTCATAGAATCTATTGTTACAAGGATGGGTGCAT
CCTGGCATCTTACTTGGCCAAGGTTTTAATTCTGGAACATCTTTGTCAGCTGAAGTTGCA
GGAGACATTAGAAGCTGCTCTTCTGTTTCAACCTGATGTTGTTGTAACAGTGGATTCCAA
GGGATTCTCTTTCCGTCTTCTAAAGCAGTTACGGGGTAATATATAAACCACCTTCTTGGA
GTTCTAGTCATCCTTTAGTGATATGCATGGTTTGGAAAGTGGGATCATGCTTTTTGCAGC
TAGATACAATAAAAAAAGCTTCGAGATTCCAGTACACTTCCATTATGTAGCACCATCATT
CTGGGCT
>Locus_0023_Rosa_xanthina
TTGCCTCATCTAAATAAACTCAGAGTGAGTATGATATAGATATTATCCGAGTGTATTATA
ATTTGCGTCTTTTAATCTCTCTATTTTTCATAGAATCTATTGTTACAAGGATGGGTGCAT
CCTGGCATCTTATTTGGCCAAGGTTTTAATACTGGAACATCTTTGTTAGCTGAAGTTGCA
GGAGACATTAGAAGCTGCTCTTCTGTTTCAACCTCATGTTGTTGTAACAGTGGATTCCAA
GGGGTTCTCTTTCCGTCTTCTAAAGCAGTTACGGGGTAATATAAACCACCTTCTACTAGT
CATCCTTTAGTGATATGCATGGTTTGGAAAGTGGGGACATGCTTTTTGCAGCTAGATACA
ATCAAAAAAGCTTCGAGATTCCAGTACACTTCCATTATGTAGCACCATCATTCTGGGCT
>Locus_0023_Rubus_occidentalis
TTGCCTCATCTATATAAACTCAGAGTGAGTCTGATATACATATTACCCAAGTGTGTGATA
ATTTAAGTCTTTTATTCTTTCTATGTTACATGGCATCTTTTGTTACAAGAGAAAAGGATG
GGTGGATCCTGGCATCTTATTTGGCCAATGTTTTAATACTGGAACATCTATGTCAGGTGA
AGTTGCAGGAGACAATAGAAGCTGCTCTTCTGTTTCAACCTCATGTTGTTGTAACAGTGG
ATTCCAAGGGTTTCTCTTTCCGTCTTCTAAGGCAGTTACGGGGTAATATAAACCATCTTC
TTGGAGTTCTAGTCATCCTTTAGTGATATGTATGGTGTTGGAAAGTGGGGACATGCTTTT
TGCAGCTAGATACAATCAGAAGAGGTCCGAGGTTCCAGTACACTTCCATTATGTAGCACC
ATCATTCTGGGCT
>Locus_0024_Rosa_OBH
GTTGGTTTCAGTGGATGCAAATCAAAGAATAGCCTTTCCTGTCACATTTTGGTGTAATTT
AATAGGTCTAATCTTGGCTTTAGCCAAAACATATGGAAGGATGGTCCTTATAAGAAAATT
TGTTTCATGTTTAGAGTGTATAACTGTATAAGTAATCAAGTAGGCAGTAATGTTTGCTGC
ACCTGATAAATAATTTATTATTAAGAGATTTAAATTAGAAATTATTGATCATCTATACTG
GTAATCTGGTACTATCCTTTATAGCAATCAGCTTATGTGTTGGATAAAGAGGTGAGGGGT
TTATAACTTTACATATATTGATCATTAGAAATTTAGATATGCTCTTATCTATCTGTGTTT
GGGTGGTGGGTGTATTCTCTT
>Locus_0024_Rosa_laevigata
GTTGGTTTCAGTGGATGCAAATCAAAGAATAGCCTCTCCTGTCATATTTTGGTGTAATTT
AATAGGTCTAATCTTGGCTTTAGCCAAAACATATGGAAGGATGGTCATTATAAGCAAATT
TGTTTGATGTTTAGAGTGTATAACTATACAAGTAATCAAGTAGGCAGCAACGTTTGCTGC
AGCTCATAAATAATTTATTATTAAGGGATTTAAATTAGAAATTATTGATCATCTATACTG
GTAATCTGGTACTATCCTTTATAGCAATCAGCTTATGTGTTCGATTAAGTGGTTGGGGGT
TTATAACTTTACATATATTGATCATTAGCAATTTAGATATGCTTTTATCTATGTGTGTTT
GGGTGGTGGGTGTATTCTCTT
>Locus_0024_Rosa_multiflora
GTTGGTTTCAGTGGATGCAAATCAAAGAATAGCCTTTCCTGTCACATTTTGGTGTAATTT
AATAGGTCTAATCTTGGCTTTAGCCAAAACATATGGAAGGATGGTCCTTATAAGAAAATT
TGTTTCATGTTTAGAATGTATAACTGTATAAGTAATCAAGTAGGCAGCAATGTTTGCTGC
ACCTGATAAATAATTTATTATTAAGAGATTTAAATTAGAAATTATTGATCATCTATACTG
GTAATCTGGTACTATCCTTTATAGCAATCAGCTTATGTGTTGGATAAAGAGGTGAGGGGT
TTATAACTTTACATATATTGATCATTAGAAATTTAGATATGCTCTTATCTATCTGTGTTT
GGGTGGTGGGTGTATTCTCTT
>Locus_0024_Rosa_persica
GTTGGTTTCAGTGGATGCAAATCAAAAAATAGCCTTTCCTGTCACATTTTGGTGTAATTT
AATAGGTCTAATCTTGGCTTTAGCCAAAACATACGGAAGGATGGTCCTTATAAGCAAATT
TGTTTGATGTTTAGAGTGTATAACTGTATAAGTAATCAAGTAGGCAGCAACGTTTGCTGC
AGCTGATAAATGATTTATTATTAAGGGATTTAAATTAGAAATTATTAATCATCTATACTG
GTAATCTGGTACTATCCTTTATAGCAATCAGCTTGTGTGTTGGATAAGTGGTTAGGGGTT
TATAACTTTACATATATTGATCATTGGAAATTTAGATATGCTCTTATCTATCTATGTTCG
GGTGGTGGGTGTATTCTCTT
>Locus_0024_Rosa_rugosa
GTTGGTTTCAGTGGATGCAAATCAAAGAATAGCCTTTCCTGTCACATTTTGGTGTAATTT
AATAGGTCTAATCTTGGCTTTAGCCAAAACATATGGAAGGATGGTCCTTATAAGAAAATT
TGTTTCATGTTTAGAGTGTATAACTGTATAAGTAATCAAGTAGGCAGCAATGTTTGCTGC
ACCTGATAAATAATTTATTATTAAGAGATTTAAATTAGAAATTATTGATCATCTATACTG
GTAATCTGGTACTATCCTTTATAGCAATCAGCTTATGTGTTGGATAAAGTGGTGAGGGGT
TTATAACTTTACATATATTGATCATTAGAAATTTAGATATGCTCTTATCTATCTGTGTTT
GGGTGGTGGGTGTATTCTCTT
>Locus_0024_Rosa_wichurana
GTTGGTTTCAGTGGATGCAAATCAAAGAATAGCCTTTTCTGTCACATTTTGGTGTAATTT
AATAGGTCTAATCTTGGCTTTAGCCAAAACATATGGAAGGATGGTCCTTATAAGAAAATT
TGTTTCATGTTTAGAGTGTATAACTGTATAAGTAATCAAGTAGGCAGCAATGTTTGCTGC
ACCTGATAAATAATTTATTATTAAGAGATTTAAATTAGAAATTATTGATCATCTATACTG
GTAATCTGGTACTATCCTTTATAGCAATCAGCTTATGTGTTGGATAAAGAGGTGAGGGGT
TTATAACTTTACATATATTGATCATTAGAAATTTAGATATGCTCTTATCTATCTGTGTTT
GGGTGGTGGGTGTATTCTCTT
>Locus_0024_Rosa_x_damascena
GTTGGTTTCAGTGGATGCAGATCAAAGAATAGCCTTTCCTGTCACATTTTGGTGTAATTT
AATAGGTCTAATCTTGGCTTTAGCCAAAACATATGGAAGGATGGTCCTTATAAGAAAATT
TGTTTGATGTTTAGAGTGTATAACTGTATAAGTAATCAAGTAGGCAGCAACGTTTGCTGC
ACCTGATAAATAATTTGTTATTAAGAGATTTAAATTAGAAATTATTGATCATCTATACTG
GTAATCTGGTACTATCCTTTATAGCGATCAGCTTATGTGTTGGATAAAGAGGTGAGGGGT
TTATAACTTTACATATATTGATCATTAGAAATTTAGATATGCTCTTATCTATCTGTGTTT
GGGTGGTGGGTGTATTCTCTT
>Locus_0025_Fragaria_iinumae
TGGCCTTGCTTGTTGTTGGAGCTGTTGTCACAAGCAGCGGAAATTGATCATTTTCAGGTA
ATTGAAGTTCAAAATTTTGATATTGTGTTACTAGATGGTAAGTTGTCATGTTAGATTCAC
AATGCAAGTTGCTGTCTTTCAAGTTTGAAATAGTAATTGACTGATGTTTCAAATTATGAT
TGAGCAGCCTAAGCTGGTAATAAACAATATTGAAGTTTTGAAGAATGCAATTCTGTTAGA
TGAGAGTTCATCAGTCAGTGGATCAATGTACCATGACAGCCTAATTTGGAGA
>Locus_0025_Fragaria_nipponica
TGGCCTTGCTTGTTGTTGGAGCTGTTGTCACAAGCAGCGGAAATTGATCATTTTCAGGTA
ATTTAAGTTCAAAATTTTGTTATTGTGTTACTAGATGAAAAGTTGTCATGTTAGATTCTC
AATGCAAGTTGTTGTCTTTCAAGTTTGAAATAGTAATTGACTGATGTTTCAAATTATGAT
TGAGCAGCCTAAGCTGGTAATAAACAATATCGAAGTTTTGAAGAATGCAATTCTGTTAGA
TGAGAGTTCATCAGTCAGTGGATCAATGTACCATGACAGCCTAATTTGGAGA
>Locus_0025_Fragaria_nubicola
TGGCCTTGCTTGTTGTTGGAGCTGTTGTCACAAGCAGCGGAAATTGATCATTTTCAGGTA
ATTTAAGTTCAAAATTTTGATATTGTGTTACTAGATGGTAAGTTGTCATGTTAGATTCGC
AATGCAAGTTATTGTCTTTCAAGTTTGAATTAGTAATTGGCTGATGTTTCAAATTATGAT
TGAGCAGCCTAAGCTGGTAATAAACAATATTGAAGTTTTGAAGAATGCAATTCTGTTAGA
TGAGAGTTCATCAGTCAGTGGATCGATGTACCATGACAGCCTAATTTGGAGA
>Locus_0025_Fragaria_vesca
TGGCCTTGCTTGTTGTTGGAGCTGTTGTCACAAGCAGCGGAAATTGATCATTTTCAGGTA
ATTTAAGTTCAAAATTTTGATATTGTGTTACTAGATGGTAAGTTGTCATGTTAGATTCGC
AATGCAAGTTATTGTCTTTCAAGTTTGAATTAGTAATTGGCTGATGTTTCAAATTATGAT
TGAGCAGCCTAAGCTGGTAATAAACAATATTGAAGTTTTGAAGAATGCAATTCTGTTAGA
TGAGAGTTCATCAGTCAGTGGATCGATGTACCATGACAGCCTAATTTGGAGA
>Locus_0025_Potentilla_micrantha
TGGCCTTGTTTGTTGTTGGAGCTGTTGTCACAAGCTGCTGAAATCGACCACTTTCAGGTA
CTTAAGGTTTTGTAATGTTACATTCAGAATGCAAGTTGTTGTGCTTAAATATCGTTATAC
TGATGTGTAGAATAGTTTCTGGTACCTTGATAAAAATAGAAATCGACTGATGTTTATCAA
ATTATGTTTGAGCAGCCTAAGCTGGTAATAAACAATATTGAAGTTCTGAAGAATGCCGTT
CTGTTAGATGAGAGTTCAACAGTCAGTGGATCAATGTACCATGACAGCTTAATATGGAGA
>Locus_0025_Rosa_OBH
TGGCCTTGTTTGTTGTTGGAGTTGTTGTCACAAGCTGCTGAAATTGACCATTTTCAGGTA
ATTTAAGTTCAAACTTTTGATATCCTGCTACTAGATTATCGTTATATTCACAATGCAAGT
TGTTGTGCTTAAAGCTCAAAACACTGATGTGAAGAATTGTTTTTGGTGCTTTCATAAAAA
TAGTAATTGACTGACGTTTCAAATTATGTTTGAGCAGCCTAAGCTGGTAATAAACAATAT
CGAAGTTCTGAAGAATGCAATTCTGTTAGATGAGAGTTCATCAGTCAGTGGATCGATGTA
CCATGACAGCCTAATATGGAGA
>Locus_0025_Rosa_arvensis
TGGCCTTGTTTGTTGTTGGAGTTGTTGTCACAAGCTGCTGAAATTGACCATTTTCAGGTA
ATTTAAGTTCAAACTTTTGATATCCTGCTACTAGATTATCGTTATATTCACAATGCAAGT
TGTTGTGCTTAAAGTTCAAAACACTGATGTGAAGAATTGTTTTTGGTGCTTTCATAAAAA
TAATAATTGACTGACGTTTCAAATTATGTTTGAGCAGCCTAAGCTGGTAATAAACAATAT
CGAAGTTCTGAAGAATGCAATTCTGTTAGATGAGAGTTCATCAGTCAGTGGATCGATGTA
CCATGACAGCCTAATATGGAGA
>Locus_0025_Rosa_chinensis
TGGCCTTGTTTGTTGTTGGAGTTGTTGTCACAAGCTGCTGAAATTGACCATTTTCAGGTA
ATTTAAGTTCAAACTTTTGATATCCTGCTACTAGATTATCGTTATATTCACAATGCAAGT
TGTTGTGCTTAAAGTTCAAAACGCTGATGTGAAGAATTGTTTTTGGTGCTTTCATATAAA
TAGTAATTGACTGACGTTTCAAATTATGTTTGAGCAGCCTAAGCTGGTAATAAACAATAT
CGAAGTTCTGAAGAATGCAATTCTGTTAGATGAGAGTTCATCAGTCAGTGGATCGATGTA
CCATGACAGCCTAATATGGAGA
>Locus_0025_Rosa_gigantea
TGGCCTTGTTTGTTGTTGGAGTTGTTGTCACAAGCTGCTGAAATTGACCATTTTCAGGTA
ATTTAAGTTCAAACTTTTGATATCCTGCTACTAGATTATCGTTATATTCACAATGCAAGT
TGTTGTGCTTAAAGTTCAAAACACTGATGTGAAGAATTGTTTTTGGTGCTTTCATAAAAA
TAGTAATTGACTGACGTTTCAAATTATGTTTGAGCAGCCTAAGCTGGTAATAAACAATAT
CGAAGTTCTGAAGAATGCAATTCTGTTAGATGAGAGTTCATCAGTCAGTGGATCGATGTA
CCATGACAGCCTAATATGGAGA
>Locus_0025_Rosa_laevigata
TGGCCTTGTTTGTTGTTGGAGTTGTTGTCGCAAGCTGCTGAAATTGACCATTTTCAGGTA
AATTTAAGTTCAAACTTTTGATATCCTGTTACTAGATGATAAGTTTTGATGTTATATTCC
CAATGCAAGTTGTTGTGCTTAAAGTTCAAAACACTCATGTGAAGAATTGTTTTTGGTGCT
TTCATAAAAATAGTAATTGACTGATGTTTCAAATTATGTTTGAGCAGCCTAAGCTGGTAA
TAAACAATATCGAAGTTCTGAAGAATGCAATTCTGTTAGATGAGAGTTCATCAGTCAGTG
GATCGATGTACCATGACAGCCTAATATGGAGA
>Locus_0025_Rosa_majalis
TGGCCTTGTTTGTTGTTGGAGTTGTTGTCACAAGCTGCTGAAATTGATCATTTTCAGGTA
ATTTAAGTTCAAACTTTTGATATCCTGTTACTAGATGATAAGTTATGATGTTATATTCAC
AATGCAAGTTGTTGTGCTTAAAGTTCAAAACACTGATGTGAAGAATTGTTTTTGGTGCTT
TCATAAAAATAGTAATTGACTGATGTTTTAAATTATGTTTGAGCAGCCTAAGCTGGTGAT
AAACAATATCGAAGTTCTGAAGAATGCAATTCTGTTAGATGAGAGTTCATCAGTCAGTGG
ATCGATGTACCATGACAGCCTAATATGGAGA
>Locus_0025_Rosa_minutifolia
TGGCCTTGTTTGTTGTTGGAGTTGTTGTCACAAGCTGCTGAAATTGACCATTTTCAGGTA
ATTTAAGTTCAAACTTTTGATATCCTGTTACTAGATGATAAGTTATATTCACAATGCAAG
TTGTTGTGCTTAAAGTTCAAAACACTGATGTGAAGAATTGTTTTTGGTGCTTCCATAAAA
ATAGTAATTGACTGATGTTTTAAATTATGTTTGAGCAGCCTAAGCTGGTAATAAACAATA
TCGAAGTTCTGAAGAATGCAATTCTGTTAGATGAGAGTTCATCAGTCAGTGGATCGATGT
ACCATGACAGCCTAATATGGAGA
>Locus_0025_Rosa_moschata
TGGCCTTGTTTGTTGTTGGAGTTGTTGTCACAAGCTGCTGAAATTGATCATTTTCAGGTA
ATTTAAGTTCAGACTTTTGATATCCTGTTACTAGATGATAAGTTATGATGTTATATTCAC
AATGCAAGCTGTTGTGCTTAAAGTTCAAAACACTGATGTGAAGAATTGTTTTTGGTGCTT
TCATAAAAATAGTAATTGACTGATGTTTTAAATTATGTTTGAGCAGCCTAAGCTGGTGAT
AAACAATATCGAAGTTCTGAAGAATGCAATTCTGTTAGATGAGAGTTCATCAGTCAGTGG
ATCGATGTACCATGACAGCCTAATATGGAGA
>Locus_0025_Rosa_multiflora
TGGCCTTGTTTGTTGTTGGAGTTGTTGTCACAAGCTGCTGAAATTGACCATTTTCAGGTA
ATTTAAGTTCAAACTTTTGATATCCTGCTACTAGATTATCGTTATATTCACAATGCAAGT
TGTTGCGCTTAAAGCTCAAAACACTGATGTGAAGAATTGTTTTTGGTGCTTTCATAAAAA
TAGTAATTGACTGACGTTTCAAACTATGTTTGAGCAGCCGAAGCTGGTAATAAACAATAT
CGAAGTTCTGAAGAATGCAATTCTGTTAGATGAGAGTTCATCAGTCAGTGGATCGATGTA
CCATGACAGCCTAATATGGAGA
>Locus_0025_Rosa_odorata
TGGCCTTGTTTGTTGTTGGAGTTGTTGTCACAAGCTGCTGAAATTGACCATTTTCAGGTA
ATTTAAGTTCAAACTTTTGATATCCTGCTACTAGATTATCGTTATATTCACAATGCAAGT
TGTTGTGCTTAAAGCTCAAAACACTGATGTGAAGAATTGTTTTTGGTGCTTTCATAAAAA
TAGTAATTGACTGACGTTTCAAATTATGTTTGAGCAGCCTAAGCTGGTAATAAACAATAT
CGAAGTTCTGAAGAATGCAATTCTGTTAGATGAGAGTTCATCAGTCAGTGGATCGATGTA
CCATGACAGCCTAATATGGAGA
>Locus_0025_Rosa_persica
TGGCCTTGTTTGTTGTTGGAGTTGCTGTCACAAGCTGCTGAAATTGATCATTTTCAGGTA
AACTTTTGATATCCTGTTACTAGATGATAAGTTATTACGTTATATTCACAATGCAAGTTG
TTGTGCTTAAAGTTCAAAAATACTGATTTGAAGAGTCGTTTTTGGTGCTTTCATAAAAAT
AGTAATTGACTGATGTTTTAAATTATGTTTGAGCAGCCTAAGCTGGTAATAAACAATATC
GAAGTTCTGAAGAATGCAATTCTGTTAGATGAGAGTTCATCAGTCAGTGGATCGATGTAC
CATGACAGCCTAATATGGAGA
>Locus_0025_Rosa_rugosa
TGGCCTTGTTTGTTGTTGGAGTTGTTGTCACAAGCTGCTGAAATTGATCATTTTCAGGTA
ATTTAAGTTCAGACTTTTGATATCCTGTTACTAGATGATAAGTTATGATGTTATATTCAC
AATGCAAGCTGTTGTGCTTAAAGTTCAAAACACTGATGTGAAGAATTGTTTTTGGTGCTT
TCATAAAAATAGTAATTGACTGATGTTTTAAATTATGTTTGAGCAGCCTAAGCTGGTGAT
AAACAATATCGAAGTTCTGAAGAATGCAATTCTGTTAGATGAGAGTTCATCAGTCAGTGG
ATCGATGTACCATGACAGCCTAATATGGAGA
>Locus_0025_Rosa_wichurana
TGGCCTTGTTTGTTGTTGGAGTTGTTGTCACAAGCTGCTGAAATTGACCATTTTCAGGTA
ATTTAAGTTCAAACTTTTGATATCCTGGTACTAGATTATCGTTATATTCACAATGCAAGT
TGTTGTGCTTAAAGCTCAAAACACTGATGTGAAGAATTGTTTTTGGTGCTTTCATAAAAA
TAGTAATTGACTGACGTTTCAAATTATGTTTGAGCAGCCTAAGCTGGTAATAAACAATAT
CGAAGTTCTGAAGAATGCAATTCTGTTAGATGAGAGTTCATCAGTCAGTGGATCGATGTA
CCATGACAGCCTAATATGGAGA
>Locus_0025_Rosa_x_damascena
TGGCCTTGTTTGTTGTTGGAGTTGTTGTCACAAGCTGCTGAAATTGACCATTTTCAGGTA
ATTTAAGTTCAAACTTTTGATATCCTGCTACTAGATTATCGTTATATTCACAATGCAAGT
TGTTGTGCTTAAAGTTCAAAACACTGATGTGAAGAATTGTTTTTGGTGCTTTCATAAAAA
TAGTAATTGACTGACGTTTCAAATTATGTTTGAGCAGCCTAAGCTGGTAATAAACAATAT
CGAAGTTCTGAAGAATGCAATTCTGTTAGATGAGAGTTCATCAGTCAGTGGATCGATGTA
CCATGACAGCCTAATATGGAGA
>Locus_0025_Rosa_xanthina
TGGCCTTGTTTGTTGTTGGAGTTGCTGTCACAAGCTGCTGAAATTGACCATTTTCAGGTG
ATTTAAGTTCAAACTTTTGATATCCTGTTACTAGATGGTAAGTTATCATGTTATATTCAC
AATGCAAGTTGTTGTGCTTAAAGTTCAAAATACCTATGTGAAGAGTTGGTTTTGGTGCTT
TCATAAAAATAGTAATTGACTGATGTTTTAAATTATGTTTGAGCAGCCTAAGCTGGTAAT
AAACAATATCGAAGTTCTGAAGAATGCAATTGTGTTAGATGAGAGTTCATCAGTCAGTGG
ATCAATGTACCATGACAGCCTAATATGGAGA
>Locus_0025_Rubus_occidentalis
TGGCCTTGTTTGTTGTTGGAGTTGTTGTCACAAGCTGCTGAAATTGATCATTTTCAGGTA
ACTAAGTTCAAACTTTTGATATTGTGTTACTAGATTGTAAGTTATAATGTTATATTCACA
ATGCAAGTGCAATTTGTAGTGCTTAAAGTTCAAAATACTGATGTGTAGAATTTGATGGTG
CCTAAATTTGTGTGGTTTCCATTAGTTTTTGGTGGTTTCATAGAAATTGTAATCGACTGA
CGTTTCAAATTATATTGAGCAGCCTAAGCTGGTAATAAACAATATCGAAGTTCTGAAGAA
TGCAATTCTGTTAGATGAGAATTCATCAGTCAGTGGATCAATGTACCATGACAGCCTAAT
ATGGAGA
>Locus_0026_Fragaria_nubicola
CTGACTGTACTATCCAGAGAGGGAGACAGCTGTTTATGCTTACGCCGCTTCCCATATCAA
AGTCCCTGTCGTCCAAGCCCCCAATGCATTCCAAGCCTTTGGTGTTTGAGAGGGTTACGT
CTAGTACTAGTGATAGGCTACCATTTTTTCATACTACTAGGGGTGATACAAATGCTGATT
TACGTGGACGTGCCGTAGAGCCTATATCCTCTAAACCTTCTGATTCAGTTGTTACTGAGT
CTGGTGTTGAATCTACACCGCTGTCAAAGATTGGGGGCTCCATGGTGATGAATTTG
>Locus_0026_Fragaria_vesca
CTGACTGTACTATCCAGAGAGGGAAACAGCTGTTTATGCTTACGCCGCTTCCCATATCAA
AGTCCCTGTCGTCCAAGCCCCCAATGCATTCCAAGCCTTTGGTGTTTGAGAGGGTTACGT
CTAGTACTAGTGATAGGCTACCATTTTTTCATACTACTAGGGGTGATACAAATGCTGATT
TACGTGGACGTGCCGTAGAGCCTATATCCTCTAAACCTTCTGATTCAGTTGTTACTGAGT
CTGGTGTTGAATCTACACCGCTGTCAAAGATTGGGGGCTCCATGGTGATGAATTTG
>Locus_0026_Potentilla_micrantha
CTGACTGCACTATCCAGAGGGGCAGGCAGCTATTTACGCTTACGCCGCTTCCTATATCGA
AGTCTCTGTCATCCAAACCGCCACTGCATTCCAAACCTTTGGTGTTTGAGAGGGTTACAT
CTAGTACTACTAGTAGGGTGCCATTCTTTAGTATTACTAGTGGTGATACAAATGCTGACT
TGCCTGAGTTTGTTGGGATAGAGCCGATATCTTCTAAGCCTTCTGAGTCAGTTGCTACTA
AGACGGGAGGAGCTGTTGAGTCCGGCTGCGTATCCACACCCGTGTCAAAAATTGGGCGCT
CCATGGTTCTGAATTTG
>Locus_0026_Rosa_OBH
CTGACTGCACTATCCAGAGAGGAAGACAGTTGTTTATGCTTACGCCGCTTCCCATATCAA
AGTCTCTGTCATCCAAACCCCCAATGCCTTCCAAACCTATGGTGTTTGAGAGGGTTACAT
CTAATACTACAGATGGGCGACAGTTTTTTGGTACTACTAGTGGTGATGCAAATGATGATT
TGCCTGAATTTGTAGCGATAGAGCTGATTCCCTCTAAGCCTTCTGATTCAGTTACTACTG
AGACAGGAGGAGTTGTTGAGTCTGGCTTTGTTTCTACACCAGTGTCGAAAATTGGGGGCT
CCATGGTTCTGAATTTG
>Locus_0026_Rosa_arvensis
CTGACTGCACTATCCAGAGAGGAAGACAGTTGTTTATGCTTACGCCGCTTCCCATATCAA
AGTCTCTGTCATCCAAACCCCCAATGCCTTCCAAACCTATGGTGTTTGAGAGGGTTACAT
CTAATACTACAGATAGGCGACCGTTTTTTGGTACTACTAGTGGTGATGCAAATGATGATT
TGCCTGAATTTGTAGCGATAGAGCCGATTCCCTCTAAGCCTTCTGATTCAGTTACTACCG
AGACAGGAGGAGTTGTTGAGTCTGGCTTTGTTTCTACACCAGTGTCAAAACTTGGGGGCT
CCATGGTTCTGAATTTG
>Locus_0026_Rosa_chinensis
CTGACTGCACTATCCAGAGAGGAAGACAGTTGTTTATGCTTACGCCGCTTCCCATATCAA
AGTCTCTGTCATCCAAACCCCCAATGCCTTCCAAACCAATGGTGTTTGAGAGGGTTACAT
CTAATACTACAGATAGACGACAGTTTTTTGGTACTACTAGTGGTGATGCAAATGATGATT
TGCCTGAATTTGTAGCGATAGAGCCGATTCCCTCTAAGCCTTTTGATTCAGTTACTACTG
AGACAGGAGGAGTTGTTGAGTCTGGCTTTGTTTCTACACCAGTGTCGAAAATTGGGGGCT
CCATGGTTCTGAATTTG
>Locus_0026_Rosa_gigantea
CTGACTGCACTATCCAGAGAGGAAGACAGTTGTTTATGCTTACGCCGCTTCCCATATCAA
AGTCTCTGTCATCCAAACCCCCAATGCCTTCCAAACCTTTGGTGTTTGAGAGGGTTACAT
CCAATACTACAGATAGGCGACCATTTTTTGGTACTACTAGTGGTGATACAAATGATGATT
TGCCTGAATTTGTAGCGATAGAGCCGATTCCCTCTAAGCCTTCTGATTCAGTTACTACTG
AGACAGGAGGAGTTGTTGAGTCTGGCTTTGTTTCTACACCAGTGTCAAAAATTGGGGGCT
CCATGGTTCTGAATTTG
>Locus_0026_Rosa_laevigata
CTGACTGCACTATCCAGAGAGGAAGACAGTTGTTTATGCTTACGCCACTGCCCATATCAA
AGTCTCTGTCATCCAAACCCCCAATGCCTTCCAAACCTATGGTGTTTGAGAGGGTTACAT
CTAATACTACAGATAGGCGACCGTTCTTTGGTACAAATGATGATTTGCCTGAATTTGTAG
CGATAGAGCCGATTCCCTATAAGCCTTCTGATTCAGTTACTACTGATACAGGAGGAGTTG
TTGAGTCTGGCTTTGTTTCTACACCAGTGTCGAAAATTGGGGGCTCCATGGTTCTGAATT
TG
>Locus_0026_Rosa_majalis
CTGACTGCACTATCCAGAGAGGAAGACAGTTGTTTATGCTTACGCCTCTTCCCATATCAA
AGTCTCTGTCATCCAAACCCCCAATGCCTTCCAAGCCTATGGTGTTTGAGAGGGTTACAT
CTAATACTACAGATAGGCGACCGTTTTTTGGTACTACTAGTGGTGATGCAAATGATGATT
TGCCTGAATTTGTAGCGATAGAGCCGATTCCCTCTAAGCCTTCTGATTCAGTTACTACTG
AGACAGGAGGAGTTGTTGAGTCTGGCTTTGTTTCTACACCAGTGTCGAAAATTGGGGGCT
CCATGGTTCTGAATTTG
>Locus_0026_Rosa_minutifolia
CTGACTGCACTATCCAGAGAGGAAGACAGTTGTTTATGCTTACGCCGCTTCCCATATCAA
AGTCTCTGTCATCCAAACCCCCAATGCCTTCCAAACCTATGGTGTTTGAGAGGGTTACAT
CTAATACTACAGATAGGCGACCGTTTTTTGGTACTACTAGTGGTGATGCAAATGATGATT
TGCCTGAATTTGTAGCGATAGAGCCGATTCCCTCTAAGCCTTCTGATTCAGTTACTACTG
AGACAGGAGGAGTTGTTGAGTCTGGCTTTGTTTCTACACCAGTGTCGAAAATTGGGGGCT
CCATGGTTCTGAATTTG
>Locus_0026_Rosa_moschata
CTGACTGCACTATCCAGAGAGGAAGACAGTTGTTTATGCTTACGCCTCTTCCCATATCAA
AGTCTCTGTCATCCAAACCCCCAATGCCTTCCAAACCTATGGTGTTTGAGAGGGTTACAT
CTAATACTACAGATAGGCGACCGTTCTTTGGTACTACTAGTGGTGATGCAAATGATGATT
TGCCTGAATTTGTAGCGATAGAGCCGATTCCCTCTAAGCCTTCTGATTCAGTTACTACTG
AGACAGGAGGAGTTGTTGAGTCTGGCTTTGTTTCTACACCAGTGTCGAAAATTGGGGGCT
CCATGGTTCTGAATTTG
>Locus_0026_Rosa_multiflora
CTGACTGCACTATCCAGAGAGGAAGACAGTTGTTTATGCTTACGCCGCTTCCCATATCAA
AGTCTCTGTCATCCAAACCCCCAATGCCTTCCAAACCTATGGTGTTTGAGAGGGTTACAT
CTAATACTACAGATAGGCGACAGTTTTTTGGTACTACTAGTGGTGATGCAAATGATGATT
TGCCTGAATTTGTAGCGATAGAGCCGATTCCCTCTAAGCCTTCTGATTCAGTTACTACTG
AGACAGGAGGAGTTGTTGAGTCTGGCTTTGTTTCTACACCAGTGTCGAAAATTGGGGGCT
CCATGGTTCTGAATTTG
>Locus_0026_Rosa_odorata
CTGACTGCACTATCCAGAGAGGAAGACAGTTGTTTATGCTTACGCCGCTTCCCATATCAA
AGTCTCTGTCATCCAAACCCCCAATGCCTTCCAAACCTATGGTGTTTGAGAGGGTTACAT
CTAATACTACAGATGGGCGACAGTTTTTTGGTACTACTAGTGGTGATGCAAATGATGATT
TGCCTGAATTTGTAGCGATAGAGCTGATTCCCTCTAAGCCTTCTGATTCAGTTACTACTG
AGACAGGAGGAGTTGTTGAGTCTGGCTTTGTTTCTACACCAGTGTCGAAAATTGGGGGCT
CCATGGTTCTGAATTTG
>Locus_0026_Rosa_palustris
CTGACTGCACTATCCAGAGAGGAAGACAGTTGTTTATGCTTACGCCGCTTCCCATATCAA
AGTCTCTGTCATCCAAACCCCCAATGCCTTCCAAACCTATGGTGTTTGAGAGGGTTACAT
CTAATACAACAGATAGGCGACCGTTTTTTGGTACTACTAGTGGTGATGCAAATGATGATT
TGCCTGAATTTGTAGCGATAGAGCCGATTCCCTCTAAGCCTTCTGATTCAGTTACTACTG
AGACAGGAGGAGTTGTTGAGTCTGGCTTTGTTTCTACACCAGTGTCGAAAATTGGGGGCT
CCATGGTTCTGAATTTG
>Locus_0026_Rosa_pendulina
CTGACTGCACTATCCAGAGAGGAAGACAGTTGTTTATGCTTACGCCTCTTCCCATATCAA
AGTCTCTGTCATCCAAACCCCCAATGCCTTCCAAGCCTATGGTGTTTGAGAGGGTTACAT
CTAATACTACAGATAGGCGACCGTTTTTTGGTACTACTAGTGGTGATGCAAATGATGATT
TGCCTGAATTTGTAGCGATAGAGCCGATTCCCTCTAAGCCTTCTGATTCAGTTACTACTG
AGACAGGAGGAGTTGTTGAGTCTGGCTTTGTTTCTACACCAGTGTCGAAAATTGGGGGCT
CCATGGTTCTGAATTTG
>Locus_0026_Rosa_persica
CTGACTGCACTATCCAGAGAGGAAGACAGTTGTTTATGCTTACGCCGCTTCCCATATCAA
AGTCTCTGTCATCCAAACCCCCAATGCCTTCCAAACCGTTGGTGTTTGAGAGGGTTACAT
CTAATACGACAGATAGGCGACCGTTCTTTGGTACTACTAGTGGTGATACAAATGATGATT
TGCCTGAAGTTGTAGCGATAGAGCCGATTCCCTCTAAGCCTTCTGATTCAGTTACTACTG
AGACAGGAGGAGTTGTTGAGTCTGGCTTTGTTTCTACACCAGTGTCGAAAATTGGGGGCT
CCATGGTTCTGAATTTG
>Locus_0026_Rosa_rugosa
CTGACTGCACTATCCAGAGAGGAAGACAGTTGTTTATGCTTACGCCGCTTCCCATATCAA
AGTCTCTGTCATCCAAACCCCCAATGCCTTCCAAACCTATGGTGTTTGAGAGGGTTACAT
CTAATACTACAGATAGGCGACAGTTTTTTGGTACTACTAGTGGTGATGCAAATGATGATT
TGCCTGAATTTGTAGCGATAGAGCCGATTCCCTCTAAGCCTTCTGATTCAGTTACTACTG
AGACAGGAGGAGTTGTTGAGTCTGGCTTTGTTTCTACACCAGTGTCGAAAATTGGGGGCT
CCATGGTTCTGAATTTG
>Locus_0026_Rosa_wichurana
CTGACTGCACTATCCAGAGAGGAAGACAGTTGTTTATGCTTACGCCGCTTCCCATATCAA
AGTCTCTGTCATCCAAACCCCCAATGCCTTCCAAACCTATGGTGTTTGAGAGGGTTACAT
CTAATACTACAGATAGGCGACAGTTTTTTGGTACTACTAGTGGTGATGCAAATGATGATT
TGCCTGAATTTGTAGCGATAGAGCCGATTCCCTCTAAGCCTTCTGATTCAGTTACTACTG
AGACAGGAGGAGTTGTTGAGTCTGGCTTTGTTTCTACACCAGTGTCGAAAATTGGGGGCT
CCATGGTTCTGAATTTG
>Locus_0026_Rosa_x_damascena
CTGACTGCACTATCCAGAGAGGAAGACAGTTGTTTATGCTTACGCCGCTTCCCATATCAA
AGTCTCTGTCATCCAAACCCCCAATGCCTTCCAAACCAATGGTGTTTGAGAGGGTTACAT
CTAATACTACAGATAGACGACAGTTTTTTGGTACTACTAGTGGTGATGCAAATGATGATT
TGCCTGAATTTGTAGCGATAGAGCCGATTCCCTCTAAGCCTTCTGATTCAGTTACTACTG
AGACAGGAGGAGTTGTTGAGTCTGGCTTTGTTTCTACACCAGTGTCGAAAATTGGGGGCT
CCATGGTTCTGAATTTG
>Locus_0026_Rosa_xanthina
CTGACTGCACTATCCAGAGAGGAAGACAGTTGTTTATGCTTACGCCGCTTCCCATATCAA
AGTCTCTGTCATCCAAACCCCCAATGCCTTCCAAACCTATGGTGTTTGAGAGGGTTACAT
CTAATACGACAGATAGGCGACCGTTCTTTGGTACTACTAGTGGTGATACAAATGATGATT
TGCCTGAATTTGTAGCGATAGAGCCGATTCCCTCTAAGCCTTCTGATTCAGTTACTACTG
AGACAGGAGGAGTTGTTGAGTCTGGCTTTGTTTCTACACCAGTGTCGAAAATTGGGGGCT
CCATGGTTCTGAATTTG
>Locus_0026_Rubus_occidentalis
CTGACTGCACTATCCAGAGAGGAAGACAACTGTTTATGCTTACGCCTCTTCCCATATCAA
AATCTCTATCATCCAAACCCCCAATGCCTTCTAAAACGTTGGTATTTGAAAGGGTTACAT
CTAATACTACTGATGGGGTACCATTCTTTGATACTACTAGTGGTGATACAAATGATGTTG
TGCCTGAGTTTGTAGCAATAGAGCCAACTCCCTCTAAGCCTTCTGAATCAGTTGCTACTG
AGACAAAAGGCATTGTTGAGTCTGGCTTTGTTTCTCCACCAATGTCGAAAAGAGGGGGCT
CCATGCTTCTGAATTTG
>Locus_0027_Fragaria_nipponica
AGGGTCCCGAGATGAACATTGTGGAAGAGATCAGTGTGGAGTTTAGGGAATCATTACTTG
CCAGAGTTGCATTGAAGGGTGTTGTTTATTTGAAAACTCTGCCCACCAAAACTAGTGGGG
ATAAAGAAACTGAGTTTTCCTTCAGGGTTGAGGGAACCAGCGCAGTTAAAAGGTTTATTA
TGCAGAATTCTCGTATTAGTAGTCTAGGCAATGTAATGTTTCATGTGAGGACTGCAGCCT
CTGATGAGCCCTTACCCATCTTGAAATATAGTCTGCAACCTAGGTTAACCCCATTGCCTT
TGAGGGTTCGTCTTGTGCAACGTCACACAGGAAG
>Locus_0027_Fragaria_nubicola
AGGGTCCCGAGATGAACATTGTGGAAGAGATCAGTGTTGAGTTTAGGGAATCATTACTTG
CCAGAGTTGCATTGAAGGGTGTTGTTTATTTGAAAACTCTGCCCACCAAAACTAGTGGGG
ATAAAGAAACTGAGTTTTCCTTCAGGGTTGAGGGAACCAGCGCAGTTAAAAGGTTTATTA
TGCAGAATTCTCGTATTAGTAGTCTAGGCAATGGAATGTTTCATGTGAGGACTGCAGCCT
CTGATGAGCCCTTACCCATTTTGAAATATAGTCTGCAACCTAGGTTAACCCCATTGCCTT
TGAGGGTTCGTCTTGTGCAACGTCACACGGGAAG
>Locus_0027_Fragaria_vesca
AGGGTCCCGAGATGAACATTGTGGAAGAGATCAGTGTTGAGTTTAGGGAATCATTACTTG
CCAGAGTTGCATTGAAGGGTGTTGTTTATTTGAAAACTCTGCCCACCAAAACTAGTGGGG
ATAAAGAAACTGAGTTTTCCTTCAGGGTTGAGGGAACCAGCGCAGTTAAAAGGTTTATTA
TGCAGAATTCTCGTATTAGTAGTCTAGGCAATGGAATGTTTCATGTGAGGACTGCAGCCT
CTGATGAGCCCTTACCCATTTTGAAATATAGTCTGCAACCTAGGTTAACCCCATTGCCTT
TGAGGGTTCGTCTTGTGCAACGTCACACGGGAAG
>Locus_0027_Potentilla_micrantha
AGGGTCCGGAGATGAACATTGTGGAAGAGATCAGTGTTGAGTTTAGGGAGTCATTACTTG
CTAGAGTAGCATTGAAGGGTGTTGTGTATTTGAAAACTTTGCCGACTAAAACTAGTGGGG
ATAAAGAGACCGAGTTTTCCTTCAGGGTAGAGGGAACCAGCGCGGTTAAGAGGTTTATTA
TGCAGAGTTCTCGGATTAGTAGTCTAGGAAATGGGATGTTTCATGTGAGGACTGCAGCCT
CTGATGAGCCTTTACCCATTTTGAAGTACAGTTTGCAACCTAGGTTAACCCCATTGCCTT
TGAGGGTTCGTCTTGTTCAACGTCACACAGGGAG
>Locus_0027_Rosa_OBH
AGGGTCCTGAGATGAACATTGTGGAAGAGATCAATGTTGAGTTTAGGGAATCATTACTTG
CTAGAGCAGCATTAAAGGGTGTTGTTTATTTGAAAACTTTGCCAACCAAAACTAGTGGTG
ATAAAGAAACTGAGTTTTCCTTCAGGGTTGAGGGAACCAGTGCAGTTAAAAGGTTTGTTA
TGCAGAATTCTCGAATTAGTAGTCTAGGCAATGGGATGTTTCATGTGAGAACTGCGGCCT
CTGATGAGCCTTTACCCATTTTGAAGTATAGTTTGCAACCTAGGTTAACCCCATTGCCTT
TGAGGGTTCGTCTTGTGCAACGTCACACAGGAAG
>Locus_0027_Rosa_arvensis
AGGGTCCTGAGATGAACATTGTGGAAGAGATCAATGTTGAGTTTAGGGAATCATTACTTG
CTAGAGTAGCATTAAAGGGTGTTGTTTATTTGAAAACTTTGCCAACCAAAACTAGTGGTG
ATAAAGAAACTGAGTTTTCCTTCAGGGTTGAGGGAACCACTGCAGTTAAAAGGTTTGTTT
TGCAGAATTCTCGAATTAGTAGTCTAGGCAATGGGATGTTTCATGTGAGAACTGCGGCCT
CTGATGAGCCTTTGCCCATTTTGAAGTATAGTTTGCAACCTAGGTTAACCCCATTGCCTT
TGAGGGTTCGTCTTGTGCAACGTCACACAGGAAG
>Locus_0027_Rosa_chinensis
AGGGTCCTGAGATGAACATTGTGGAAGAGATCAATGTTGAGTTTAGGGAATCATTACTTG
CTAGAGTAGCATTAAAGGGTGTTGTTTATTTGAAAACTTTGCCAACCAAAACTAGTGGTG
ATAAAGAAACTGAGTTTTCCTTCAGGGTTGAGGGAACCAGTGCAGTTAAAAGGTTTGTTA
TGCAGAATTCTCGAATTAGTAGTCTAGGCAATGGGATGTTTCATGTGAGAACTGCGGCCT
CTGATGAGCCTTTACCCATTTTGAAGTATAGTTTGCAACCTAGGCTAACCCCATTGCCTT
TGAGGGTTCGTCTTGTGCAACGTCACACAGGAAG
>Locus_0027_Rosa_gigantea
AGGGTCCTGAGATGAACATTGTGGAAGAGATCAATGTTGAGTTTAGGGAATCATTACTTG
CTAGAGTAGCATTAAAGGGTGTTGTTTATTTGAAAACTTTGCCAACCAAAACTAGTGGTG
ATAAAGAAACTGAGTTTTCCTTCAGGGTTGAGGGAACCAGTGCTGTTAAAAGGTTTGTTA
TGCAGAATTCTCGAATTAGTAGTCTAGGCAATGGGATGTTTCATGTGAGAACTGCAGCCT
CTGATGAGCCTTTACCCATTTTGAAGTATAGTTTGCAACCTAGGTTAACCCCATTGCCTT
TAAGGGTTCGTCTTGTGCAACGTCACACAGGAAG
>Locus_0027_Rosa_laevigata
AGGGTCCTGAGATGAACATTGTGGAAGAGATCAGTGTTGAGTTTAGGGAATCATTACTTG
CTAGAGTAGCATTAAAGGGTGTTGTTTATTTGAAAACATTGCCAACCAAAACTAGTGGTG
ATAAAGAAACCGAGTTTTCCTTCAGGGTTGAGGGAGCCAGTGCAGTTAAAAGGTTTGTTA
TGCAGAATTCTCGAATTAGTAGTCTAGGGAATGGGATGTTTCATGTGAGAACTGCGGCAT
CTGATGAGCCTTTACCCATTTTGAAGTATAGTTTGCAACCTAGGTTAACCCCATTGCCTT
TGAGGGTTCGTCTTGTGCAACGTCACACAGGAAG
>Locus_0027_Rosa_majalis
AGGGTCCTGAGATGAACATTGTGGAAGAGATCAATGTTGAGTTTAGGGAATCATTACTTG
CTAGAGTAGCATTAAAGGGTGTTGTTTATTTGAAAACTTTGCCAACCAAAACTAGTGGTG
ATAAAGAAACTGAGTTTTCCTTCAGGGTTGAGGGAACCAGTGCAGTTAAAAGGTTTGTTA
TGCAGAATTCTCGAATTAGTAGTCTAGGCAATGGGATGTTTCATGTGAGAACTGCGGCCT
CTGATGAGCCTTTACCCATTTTGAAGTATAGTTTGCAACCTAGGTTAACCCCATTGCCTT
TGAGGGTTCGTCTTGTGCAACGTCACACAGGAAG
>Locus_0027_Rosa_moschata
AGGGTCCTGAGATGAACATTGTGGAAGAGATCAATGTTGAGTTTAGGGAATCATTACTTG
CTAGAGTAGCATTAAAGGGTGTTGTTTATTTGAAAACTTTGCCAACCAAAACTAGTGGTG
ATAAAGAAACCGAGTTTTCCTTCAGGGTTGAGGGAACCAGTGCAGTTAAAAGGTTTGTTA
TGCAGAATTCTCGAATTAGTAGTCTAGGCAATGGGATGTTTCATGTGAGAACTGCGGCCT
CTGATGAGCCTTTACCCATTTTGAAGTATAGTTTGCAACCTAGGTTAACCCCATTGCCTT
TGAGGGTTCGTCTTGTGCAACGTCACACAGGAAG
>Locus_0027_Rosa_multiflora
AGGGTCCTGAGATGAACATTGTGGAAGAGATCAATGTTGAGTTTAGGGAATCATTACTTG
CTAGAGTAGCATTAAAGGGTGTTGTTTATTTGAAAACTTTGCCAACCAAAACTAGTGGTG
ATAAGGAAACTGAGTTTTCCTTCAGGGTTGAGGGAACCACTGCAGTTAAAAGGTTTGTTA
TGCAGAATTCTCGAATTAGTAGTCTAGGCAATGGGATGTTTCATGTGAGAACTGCGGCCT
CTGATGAGCCTTTGCCCATTTTGAAGTATAGTTTGCAACCTAGGTTAACCCCATTGCCTT
TGAGGGTTCGTCTTGTGCAACGTCACACAGGAAG
>Locus_0027_Rosa_odorata
AGGGTCCTGAGATGAACATTGTGGAAGAGATCAATGTTGAGTTTAGGGAATCATTACTTG
CTAGAGTAGCATTAAAGGGTGTTGTTTATTTGAAAACTTTGCCAACCAAAACTAGTGGTG
ATAAAGAAACTGAGTTTTCCTTCAGGGTTGAGGGAACCAGTGCTGTTAAAAGGTTTGTTA
TGCAGAATTCTCGAATTAGTAGTCTAGGCAATGGGATGTTTCATGTGAGAACTGCGGCCT
CTGATGAGCCTTTACCCATTTTGAAGTATAGTTTGCAACCTAGGTTAACCCCATTGCCTT
TAAGGGTTCGTCTTGTGCAACGTCACACAGGAAG
>Locus_0027_Rosa_palustris
AGGGTCCTGAGATGAACATTGTGGAAGAGATCAGTGTTGAGTTTAGGGAATCATTACTTG
CTAGAGTAGCATTAAAGGGTGTTGTTTATTTGAAAACTTTGCCAACCAAAACTAGTGGTG
ATAAAGAAACCGAGTTTTCCTTCAGGGTTGAGGGAACCAGTGCAGTTAAAAGGTTTGTTA
TGCAGAATTCTCGAATTAGTAGTCTAGGCAATGGGATGTTTCATGTGAGAACTGCGGCCT
CTGATGAGCCTTTACCCATTTTGAAGTATAGTTTGCAACCTAGGTTAACCCCATTGCCTT
TGAGGGTTCGTCTTGTGCAACGTCACACAGGAAG
>Locus_0027_Rosa_pendulina
AGGGTCCTGAGATGAACATTGTGGAAGAGATCAATGTTGAGTTTAGGGAATCATTACTTG
CTAGAGTAGCATTAAAGGGTGTTGTTTATTTGAAAACTTTGCCAACCAAAACTAGTGGTG
ATAAAGAAACTGAGTTTTCCTTCAGGGTTGAGGGAACCAGTGCAGTTAAAAGGTTTGTTA
TGCAGAATTCTCGAATTAGTAGTCTAGGCAATGGGATGTTTCATGTGAGAACTGCGGCCT
CTGATGAGCCTTTACCCATTTTGAAGTATAGTTTGCAACCTAGGTTAACCCCATTGCCTT
TGAGGGTTCGTCTTGTGCAACGTCACACAGGAAG
>Locus_0027_Rosa_persica
AGGGTCCTGAGATGAACATTGTGGAGGAGATCAGTGTTGAGTTTAGGGAATCATTACTTG
CTAGAGTAGCATTAAAGGGTGTTGTTTATTTGAAAACTTTGCCAACCAAAACTAGTGGTG
ATAAAGAAACCGAGTTTTCCTTCAGGGTTGAGGGAACCAGTGCAGTTAAAAGGTTTGTTA
TGCAGAATTCTCGAATTAGTAGTCTAGGCAATCGGATGTTTCATGTGAGAACTGCGGCCT
CGGATGAGCCTTTACCCATTTTGAAGTATAGTTTGCAACCTAGGTTAACCCCATTGCCTT
TGAGGGTTCGTCTTGTGCAACGTCACACAGGAAG
>Locus_0027_Rosa_rugosa
AGGGTCCTGAGATGAACATTGTGGAAGAGATCAATGTTGAGTTTAGGGAATCATTACTTG
CTAGAGTAGCATTAAAGGGTGTTGTTTATTTGAAAACTTTGCCAACCAAAACTAGTGGTG
ATAAGGAAACTGAGTTTTCCTTCAGGGTTGAGGGAACCACTGCAGTTAAAAGGTTTGTTA
TGCAGAATTCTCGAATTAGTAGTCTAGGCAATGGGATGTTTCATGTGAGAACTGCGGCCT
CTGATGAGCCTTTACCCATTTTGAAGTATAGTTTGCAACCTAGGTTAACCCCATTGCCTT
TGAGGGTTCGTATTGTGCAACGTCACACAGGAAG
>Locus_0027_Rosa_wichurana
AGGGTCCTGAGATGAACATTGTGGAAGAGATCAATGTTGAGTTTAGGGAATCATTACTTG
CTAGAGTAGCATTAAAGGGTGTTGTTTATTTGAAAACTTTGCCAACCAAAACTAGTGGTG
ATAAGGAAACTGAGTTTTCCTTCAGGGTTGAGGGAACCACTGCAGTTAAAAGGTTTGTTA
TGCAGAATTCTCGAATTAGTAGTCTAGGCAATGGGATGTTTCATGTGAGAACTGCGGCCT
CTGATGAACCTTTACCCATTTTGAAGTATAGCTTGCAACCTAGGTTAACCCCATTGCCTT
TGAGGGTTCGTCTTGTGCAACGTCACACAGGAAG
>Locus_0027_Rosa_x_damascena
AGGGTCCTGAGATGAACATTGTGGAAGAGATCAATGTTGAGTTTAGGGAATCATTACTTG
CTAGAGTAGCATTAAAGGGTGTTGTTTATTTGAAAACTTTGCCAACCAAAACTAGTGGTG
ATAAGGAAACTGAGTTTTCCTTCAGGGTTGAGGGAACCACTGCAGTTAAAAGGTTTGTTA
TGCAGAATTCTCGAATTAGTAGTCTAGGCAATGGGATGTTTCATGTGAGAACTGCGGCCT
CTGATGAGCCTTTGCCCATTTTGAAGTATAGTTTGCAACCTAGGTTAACCCCATTGCCTT
TGAGGGTTCGTCTTGTGCAGCGTCACACAGGAAG
>Locus_0027_Rosa_xanthina
AGGGTCCTGAGATGAACATTGTGGAAGAGATCAGTGTTGAGTTTAGGGAATCATTACTTG
CTAGAGTAGCATTGAAGGGTGTTGTTTATTTGAAAACTTTGCCAACCAAAACTAGTGGTG
ATAAAGAAACCGAGTTTTCCTTCAGGGTTGAGGGAACCAGTGCAGTTAAAAGGTTTGTTA
TGCAGAATTCTCGAATTAGTAGTCTAGGCAATGGGATGTTTCATGTGAGAACTGCGGCCT
CTGATGAGCCTTTTCCCATTTTGAAGTATAGTTTGCAACCTAGGTTAACCCCATTGCCTT
TGAGGGTTCGTCTTGTGCAACGTCACACAGGAAG
>Locus_0027_Rubus_occidentalis
AGGGTCCTGAGATGCACATTGTGGAAGAGATCAGTGTTGAGTTTAGGGAATCATTACTTG
CTAGAGTGGCATTAAAGGGTGTTGTTTATTTGAGAACTTTGCCAACCAAAACTAGTGGTG
ATAAAGAAACCGAGTTTTCCTTCAGGGTTGAGGGAACCAGTGCGGTTAAAAGGTTTGTTA
TGCAGAATTCTCGAGTTAGTAGTCTGGGCAATGGGATGTTTCATGTGAGGACCGCAGCCT
CCGATGAGCCTTTACCCATTTTGAAGTATAGTTTGCAACCTAGGTTAACCCCATTGCCTT
TGAGGGTTCGTCTTGTGCAACGTCACACAGGGAG
>Locus_0028_Rosa_OBH
GATGCTGTCGTCGATGCACGGCGACGGCATTGCCAAGATGGTCCACTCGGCGCTGGACAC
CGAGAACAAGGTCCGAGGCGCCGAGAGCTGGAGAGGCACTGAGGTGCTTGCGGTGGAGCA
CGAGGCCGGAATTATGGCGTTCAACAATACGACGTTCGAGTTGCCGCCGGAGACGATCGC
CGCCGGGGACGAGGTGGCGGCTAGTTTGGCGCCGGTGGTACAGACTGAGGACAAGCAAGA
GGAGGAGGAAGAGAGTGAAGCAGAGAAAGATCCGTTTGCAGCTAGTGAGAAGATTAATCA
ACCTGAAGAATTGGTGACTGGATTCAAGAAGAATAAGGATCCTTCGGCGACGGATTTAAC
ACTGGCATTGTCTACTCTTGAGGTGACGACATTGCC
>Locus_0028_Rosa_arvensis
GATGCTGTCGTCGATGCACGGCGACGGCATTGCCAAGATGGTCCACTCGGCGCTGGACAC
CGAGAACAAGGTCCGAGGCGCCGAGAGCTGGAGAGGCGTTGAGGTGCTTGCGGTGGAGCA
CGAGGCCGGAATTACGGCGTTCAACAATACGACGTTCGAGTTGCCGCCGGAGACGATCGC
CGCCGGGGACGAGGTGGCGGCGAGTTTGGCGCCGGTGGTGCAGACTGAGGACAAGCAAGA
GGAGGAGGAAGAGAGTGAAGCAGAGAAAGATCCGTTTGCAGCTAGTGAGAAGATTAATCA
ACCTGAAGAATTGGTGACTGGATTCAAGAAGAATAAGGATCCTTCGGCGACGGATTTAAC
ACTGGCATTGTCTACTCTTGAGGTGACGACATTGCC
>Locus_0028_Rosa_chinensis
GATGCTGTCGTCGATGCACGGCGACGGCATTGCCAAGATGGTCCACTCGGCGCTGGACAC
CGAGAACAAGGTCCGAGGCGCCGAGAGCTGGAGAGGCATTGAGGTGCTTGCGGTGGAGCA
CGAGGCCGGAATTATGGCGTTCAACAATACTACGTTCGAGTTGCCGCCGGAGACGATCGC
CGCCGGGGACGAGGTGGCGGCTAGTTTGGCGCCGGTGGTACAGACTGAGGACAAGCAAGA
GGAGGAGGAAGAGAGTGAAGCAGAGAAAGATCCGTTTGCAGCTAGTGAGAAGATTAATCA
ACCTGAAGAATTGGTGACTGGATTCAAGAAGAATAAGGATCCTTCGGCGACGGATTTAAC
ACTGGCATTGTCTACTCTTGAGGTGACGACATTGCC
>Locus_0028_Rosa_gigantea
GATGCTGTCGTCGATGCACGGCGACGGCATTGCCAAGATGGTCCACTCGGCGCTGGACAC
CGAGAACAAGGTCCGAGGCGCCGAGAGCTGGAGAGGCATTGAGGTGCTTGCGGTGGAGCA
CGAGGCCGGAATTATGGCGTTCAACAATACGACGTTCGAGTTGCCGCCGGAGACGATCGC
CGCCGGGGACGAGGTGGCGGCGAGTTTGGCGCCGGTGGTACAGACTGAGGACAAGCAAGA
GGAGGAGGAAGAGAGTGAAGCAGAGAAAGATCCGTTTGCAGCTAGTGAGAAGATTAATCA
ACCTGAAGAATTGGTGACTGGATTCAAGAAGAATAAGGATCCTTCGGCGACGGATTTAAC
ACTGGCATTGTCTACTCTTGAGGTGACGACATTGCC
>Locus_0028_Rosa_laevigata
GATGCTGTCGTCGATGCACGGCGACGGCATTGCCAAGATGGTCCACTCGGCGTTGGACAC
CGAGAACAAGATCCGAGGCGCCGAGAGCTGGAGAGGCGTTGAGGTGCTTGCGGTGGAGCA
CGAGGCCGGAATTATGGCGTTCAACAACACGACGTTCGAGTTGCCACCGGAGACGATCGC
CGCCGGGGACGAGGTGGCGGCGAGTTTGGCGCCGGTGGTACAGACTGAGGAGAAGCAAGA
GGAGGAGGAAGAGAGTGAGGCAGAGAAAGATCCATTTGCAGCTAGTGAGAAGATTAATCA
ACCTGAAGAGTTGGTGACTGGTTTCAAGAAGAATAAGGATCCTTCGGCGACGGACTTAAC
GCTGGCTCTGTCGACTCTTGAGGTGACGACATTGCC
>Locus_0028_Rosa_majalis
GATGCTGTCGTCGATGCACGCCGACGGCATTGCCAAGATGGTCCATTCGGCAATGGACAC
CGAGAACAAGATCCGAGGCGCCGAGAGCTGGAGAGGCGTTGAGGTGCTTGCGGTGGAGCA
CGAGGCCGGAATTATGGCGTTCAACAACACGACGTTCGAATTGCCGCCGGAGACGATCGC
CGCCGGGGACGAGGTGGCGGCGAGTTTGGCGCCGGTGGTACAGACTGAGGAGAAGCAAGA
GGAGGAGGAAGAGAGTGAAGCAGAGAAAGATCCATTTGCAGCTAGTGAGAAGATTAATCA
ACCTGAAGAGTTGGTGACTGGTTTCAAGAAGAATAAGGATCCTTCGGCGACGGACTTAAC
GCTGGCTCTGTCGACTCTTGAGGTGACGACATTGCC
>Locus_0028_Rosa_minutifolia
GATGCTGTCGTCGATGCACGGCGACGGCATTGCCAAGATGGTCCACTCGGCGCTGGACAC
CGAGAACAAGGTCCGAGGCGCCGAGAGCTGGAGAGGCGTTGAGGTGCTTGCGGTGGAGCA
CGAGGCCGGAATTATGGCGTTCAACAACACGACGTTCGAATTGCCGCCGGAGACGATCGC
CGCCGGGGACGAGGTGGCGGCGAGTTTGGCGCCGGTGGTACAGACTGAGGAGAAGCAAGA
GGAGGAGGAAGAGAGTGAAGCAGAGAAAGATCCGTTTGCAGCTAGTGAGAAGATTAATCA
ACCTGAAGAGTTGGTGACTGGTTTCAAGAAGAATAAGGATCCTTCGGCGACGGACTTAAC
GCTGGCTCTGTCGACTCTTGAGGTGACGACATTGCC
>Locus_0028_Rosa_moschata
GATGCTGTCGTCGATGCACGCCGACGGCATTGCCAAGATGGTCCATTCGGCAATGGACAC
CGAGAACAAGATCCGAGGCGCCGAGAGCTGGAGAGGCGTTGAGGTGCTTGCGGTGGAGCA
CGAGGCCGGAATTATGGCGTTCAACAACACGACGTTCGAATTGCCGCCGGAGACGATCGC
CGCCGGGGACGAGGTGGCGGCGAGTTTGGCGCCGGTGGTACAGACTGAGGAGAAGCAAGA
GGAGGAGGAAGAGAGTGAAGCAGAGAAAGATCCGTTTGCAGCTAGTGAGAAGATTAATCA
ACCTGAAGAATTGGTGACTGGATTCAAGAAGAATAAGGATCCTTCGGCGACGGATTTAAC
ACTGGCATTGTCTACTCTTGAGGTGACGACATTGCC
>Locus_0028_Rosa_multiflora
GATGCTGTCGTCGATGCACGGCGACGGCATTGCCAAGATGGTGCACTCGGCGCTGGACAC
CGAGAACAAGGTCCGAGGCGCCGAGAGCTGGAGAGGCATTGAGGTGCTTGCGGTGGAGCA
CGAGGCCGGAATTATGGCGTTCAACAATACGACGTTCGAGTTGCCGCCGGAGACGATCGC
CGCCGGGGACGAGGTGGCGGCGAGTCTGGCGCCGGTGGTACAGACCGAGGACAAGCAAGA
GGAGGAGGAAGAGAGTGAAGCAGAGAAAGATCCGTTTGCAGCTAGTGAGAAGATTAATCA
ACCTGAAGAATTGGTGACTGGATTCAAGAAGAATAAGGATCCTTCCGCGACGGATTTAAC
ACTGGCATTGTCTACTCTTGAGGTGACGACATTGCC
>Locus_0028_Rosa_odorata
GATGCTGTCGTCGATGCACGGCGACGGCATTGCCAAGATGGTCCACTCGGCGCTGGACAC
CGAGAACAAGGTCCGAGGCGCCGAGAGCTGGAGAGGCACTGAGGTGCTTGCGGTGGAGCA
CGAGGCCGGAATTATGGCGTTCAACAATACGACGTTCGAGTTGCCGCCGGAGACGATCGC
CGCCGGGGACGAGGTGGCGGCTAGTTTGGCGCCGGTGGTACAGACTGAGGACAAGCAAGA
GGAGGAGGAAGAGAGTGAAGCAGAGAAAGATCCGTTTGCAGCTAGTGAGAAGATTAATCA
ACCTGAAGAATTGGTGACTGGATTCAAGAAGAATAAGGATCCTTCGGCGACGGATTTAAC
ACTGGCATTGTCCACTCTTGAGGTGACGACATTGCC
>Locus_0028_Rosa_palustris
GATGCTGTCGTCGATGCACGCCGACGGCATTGCCAAGATGGTCCATTCGGCGATGGACAC
CGAGAACAAGATCCGAGGCGCCGAGAGCTGGAGAGGCGTTGAGGTGCTTGCAGTGGAGCA
CGAGGCCGGAATTATGGCGTTCAACAACACGACGTTCGAATTGCCGCCGGAGACGATCGC
CGCCGGGGACGAGGTGGCGGCGAGTTTGGCGCCGGTGGTACAGACTGAGGAGAAGCAAGA
GGAGGAGGAAGAGAGTGAAGCAGAGAAAGATCCGTTTGCAGCTAGTGAGAAGATTAATCA
ACCTGAAGAATTGGTGACTGGATTCAAGAAGAACAAGGATCCTTCGGCGACGGATTTAAC
ACTGGCATTGTCTACTCTTGAGGTGACGACATTGCC
>Locus_0028_Rosa_pendulina
GATGCTGTCGTCGATGCACGCCGACGGCATTGCCAAGATGGTCCATTCGGCGATGGACAC
CGAGAACAAGATCCGAGGCGCCGAGAGCTGGAGAGGCGTTGAGGTGCTTGCGGTGGAGCA
CGAGGCCGGAATTATGGCGTTCAACAACACGACGTTCGAATTGCCGCCGGAGACGATCGC
CGCCGGGGACGAGGTGGCGGCGAGTTTGGCGCCGGTGGTACAGACTGAGGAGAAGCAAGA
GGAGGAGGAAGAGAGTGAAGCAGAGAAAGATCCATTTGCAGCTAGTGAGAAGATTAATCA
ACCTGAAGAGTTGGTGACTGGTTTCAAGAAGAATAAGGATCCTTCGGCGACGGACTTAAC
GCTGGCTCTGTCGACTCTTGAGGTGACGACATTGCC
>Locus_0028_Rosa_persica
GATGCTGTCGTCGATGCACAGCGACGGCATTGCCAAGATGGTCCATTCGGCGTTGGACAC
CGAGAACAAGATCCGAGGCGCCGAGAGCTGGAGAGGCGTTGAGGTGCTTGCGGTGGAGCA
CGAGGCCGGAATTATGGCGTTCAACAACACGACGTTCGAGTTGCCGCCGGAGACGATCGC
CGCCGGGGACGAGGTGGCGGCGAGTTTGGCGCCGGTGGTACAGACTGAGGAGAAGCAAGA
GGAGGAGGAAGAGAGTGAAGCAGAGAAAGATCCGTTTGCAGCTAGTGAGAAGATTAATCA
ACCTGAAGAATTGGTGACTGGTTTCAAGAAGAATAAGGATCCTTCGGCGACGGACTTAAC
GCTGGCTCTGTCGACTCTTGAGGTGACGACATTGCC
>Locus_0028_Rosa_rugosa
GATGCTGTCGTCGATGCACGGCGACGGCATTGCCAAGATGGTGCACTCGGCGCTGGACAC
CGAGAACAAGGTCCGAGGCGCCGAGAGCTGGAGAGGCATTGAGGTGCTTGCGGTGGAGCA
CGAGGCCGGAATTATGGCGTTCAACAATACGACGTTCGAGTTGCCGCCGGAGACGATCGC
CGCCGGGGACGAGGTGGCGGCGAGTCTGGCGCCGGTGGTACAGACCGAGGACAAGCAAGA
GGAGGAGGAAGAGAGTGAAGCAGAGAAAGATCCGTTTGCAGCTAGTGAGAAGATTAATCA
ACCTGAAGAATTGGTGACTGGATTCAAGAAGAATAAGGATCCTTCGGCGACGGATTTAAC
ACTGGCATTGTCTACTCTTGAGGTGACGACATTGCC
>Locus_0028_Rosa_wichurana
GATGCTGTCGTCGATGCACGGCGACGGCATTGCCAAGATGGTCCACTCGGCGCTGGACAC
CGAGAACAAGGTCCGAGGCGCCGAGAGCTGGAGAGGCATTGAGGTGCTTGCGGTGGAGCA
CGAGGCCGGAATTATGGCGTTCAACAATACGACGTTCGAGTTGCCGCCGGAGACGATCGC
TGCCGGGGACGAGGTGGCGGCGAGTCTGGCGCCGGTGGTACAGACCGAGGACAAGCAAGA
GGAGGAGGAAGAGAGTGAAGCAGAGAAAGATCCGTTTGCAGCTAGTGAGAAGATTAATCA
ACCTGAAGAATTGGTGACTGGATTCAAGAAGAATAAGGATCCTTCGGCGACGGATTTAAC
ACTGGCATTGTCTACTCTTGAGGTGACGACATTGCC
>Locus_0028_Rosa_x_damascena
GATGCTGTCGTCGATGCACGGCGACGGCATTGCCAAGATGGTCCACTCGGCGCTGGACAC
CGAGAACAAGGTCCGAGGCGCCGAGAGCTGGAGAGGCATTGAGGTGCTTGCGGTGGAGCA
GGAGGCCGGAATTATGGCGTTCAACAATACGACGTTCGAGTTGCCGCCGGAGACGATCGC
CGCCGGGGACGAGGTGGCGGCGAGTCTGGCGCCGGTGGTACAGACCGAGGACAAGCAAGA
GGAGGAGGAAGAGAGTGAAGCAGAGAAAGATCCGTTTGCAGCTAGTGAGAAGATTAATCA
ACCTGAAGAATTGGTGACTGGATTCAAGAAGAATAAGGATCCTTCGGCGACGGATTTAAC
ACTGGCATTGTCTACTCTTGAGGTGACGACATTGCC
>Locus_0028_Rosa_xanthina
GATGCTGTCGTCGATGCACGCCGACGGCATTGCCAAGATGGTCCACTCGGCGTTGGACAC
CGAGAACAAGATCCGAGGCGCCGAGAGCTGGAGAGGCGTTGAGGTGCTTGCGGTTGAGCA
CGAGGCCGGAATTATGGCGTTCAACAATACGACGTTCGAGTTGCCGCCGGAGACGATCGC
CGCTGGGGACGAGGTGGCGGCGAGTTTGGCGCCGGTGGTACAGACTGAGGAGAAGCAAGA
GGAGGAGGAAGAGAGTGAAGCAGAGAAAGATCCATTTGCAGCTAGTGAGAAGATTAATCA
ACCTGAGGAATTGGTGACTGGATTCAAGAAGAATAAGGATCCTTCGGCGACGGACTTAAC
GCTGGCTCTGTCGACTCTTGAGGTGACGACATTGCC
>Locus_0028_Rubus_occidentalis
GATGCTGTCGTCGATGCACGGCGATGGCATTGCGAAGATGGTCCATTCCGCATTGGACAC
GGAGAACAAGATCCGAGGCGCGGAGAGCTGGAGAGGTGTTGAGGTGCTTTCCGTCGAGCA
CGAGGCGGGCATTCAGGCGTTCAACAACACAACGTTTGAATTGCCGCCGGAGACGATTGC
CGCCGGGGACGAGGTGGCGGCGAGTTTGGCGCCGGTAGTACAGAGTGAGGAGAAGGATCA
GAAGCAAGACACCGAGGAAGAGAATCAAGAGGAGAAAGATCCATTTGCAGCTAGTGAGAA
GATTAATCAGCCTGAACAATTGGTGACTGGGTTCAAGAAGAATAAAGATCCTTCGGCCAC
CGACTTAACGCTGGCTTTGTCTACTCTTGAAGTGACGACATTGCC
>Locus_0029_Fragaria_iinumae
TCCAAACCCGCGAGTGGTTCCCTCCCGCCCGAGCCCTCGTCGCCGTCTCCTCCTTCCGCG
AGACCCGCCTCGCCTTCGCCGCCTCCAAGCAACACCACCACACCAAAGACCACCCCTCCT
CCAACTCCACCTCCGACCCCTCCGCCGACTCCATCGCCTCCCTCGGCGACGATCCCCTCG
CCGCCTCCAGCGGCCAGCTCATCGTCGGCGTCGAGAGCCGCTACCGCGTCGTCTACCGCC
TCGTGAATTCGATCTACGTCCTCGGCATCACCACCGCCGACCACGACAACTCCAT
>Locus_0029_Fragaria_nipponica
TCCAAACCCGCGAGTGGTTCCCTCCCGCCCGAGCCCTCGTCGCCGTCTCCTCCTTCCGCG
AAACCCGCCTCGCCTTCGCCGCCTCCAAGCAACACCACCACGCCAAAGACCACCCCTCCT
CCAATTCCAACTCCACCTCCGACCCCTCCGCCGACTCCATCGCCTCCCTCGGCGACGATC
CCCTCGCCGCCTCCAGCGGCCAGCTCATCGTCGGCGTTGAGAGCCGCTACCGCGTCGTCT
ACCGCCTCGTCAACTCGATCTACGTACTCGGCATCACCACCGCCGACCACGACAACTCCA
T
>Locus_0029_Fragaria_nubicola
TCCAAACCCGCGAGTGGTTCCCTCCCGCCCGAGCCCTCGTCGCCGTCTCCTCCTTCCGCG
AAACCCGCCTCGCCTTCGCCGCCTCCAAGCAACACCACCACACCAAAGACCACCCCTCCT
CCACCTCCGATCCCTCCGCCGACTCCATCGCCTCCCTCGGCGACGATCCCCTCGCCGCCT
CCAGCGGCCAGCTCATCGTCGGCGTCGAGAGCCGCTACCGCGTCGTCTACCGCCTCGTCA
ACTCGATCTACGTCCTCGGCATCACCACCGCCGACCACGACAACTCCAT
>Locus_0029_Fragaria_vesca
TCCAAACCCGCGAGTGGTTCCCTCCCGCCCGAGCCCTCGTCGCCGTCTCCTCCTTCCGCG
AAACCCGCCTCGCCTTCGCCGCCTCCAAGCAACACCACCACACCAAAGACCACCCCTCCT
CCAACTCCAACTCCACCTCCGACCCCTCCGCCGACTCCATCGCCTCCCTCGGCGACGATC
CCCTCTCCGCCTCCAGCGGCCAGCTCATCGTCGGCGTCGAGAGCCGCTACCGCGTCGTCT
ACCGCCTCGTTAACTCGATCTACGTCCTCGGCATCACCACCGCCGACCACGACAACTCCA
T
>Locus_0029_Geum_urbanum
TCCAAACCCGAGAATGGTTTCCTCCAGCCCGCGCCCTCGTCGCCGTTTCCTCCTTCCGCC
AAACCCGCCTCGCCTTCGCCGCCTCAAAACAACAACAGCAACAACAACTCAATAATAACA
ACAACAACAGAGATCACTCCGATGACGCCACCGCCGACTCAATCGCTTCACTCGGCGACG
ACCCCCTCGCCGCCTCGAGCGGCCAGCTCATCGTCGGCGTCGAGAGCCGGTACCGCGTCG
TGTACCGCCTCGTGAACTCAATCTACGTCCTCGGGATCACCACCGCCGACCACGACAACT
CGAT
>Locus_0029_Potentilla_micrantha
TCCAAACCCGAGAATGGTTCCCTCCAGCCCGCGCCCTCGTCGCCGTCTCCTCCTTCCGCG
AAACCCGCCTCGCCTTCGCCGCCTCCAAACAACACCCCTACCATAATAATACTAAAGACA
ACTCCGCCGACTCCACCGCCGACTCCATCGCCTCCCTCGGCGACGACCCCCTCGCCGCAT
CCAGCGGCCAGCTCATCGTCGGCGTCGAAAGCCGCTACCGTGTCGTGTACCGCCTCGTGA
ACTCGATCTACGTCCTCGGGATCACCACCGCCGACCACGACAACTCCAT
>Locus_0029_Rosa_OBH
TCCAAACCCGAGAATGGTTCCCTCCGGCCCGAGCCCTCGTCGCCGTCTCCTCCTTCCGCG
AAACCCGCCTGGCCTTCGCCGCCTCAAAGCAACAGCAGCAACTCCACAACCAGAGCAAAG
ACCACCCCAACAACTCCGACTCCTCCGCCGATTCCATCGCCTCCCTCGGCGACGACCCCC
TCGCCGCCTCCAGCGGCCAGCTCATCGTCGGCGTCGAGAGCCGCTTCCGCGTCGTGTACC
GCCTGGTGAACTCCATCTACGTCCTCGGGATCACCACCGCCGACCACGACAACTCCAT
>Locus_0029_Rosa_arvensis
TCCAAACCCGAGAATGGTTCCCTCCGGCCCGAGCCCTCGTCGCCGTCTCCTCCTTCCGCG
AAACCCGCCTCGCCTTCGCCGCCTCGAAGCAACAGCAGCAGCTCCCCAACCAGAGCAAAG
ACCACCCCAACAACTCCGACTCCTCCGCCGACTCCATCGCCTCCCTCGGCGACGACCCCC
TCGCCGCCTCCAGCGGCCAGCTCATCGTCGGAGTCGAGAGCCGCTTCCGCGTCGTGTACC
GCCTGGTGAACTCCATCTACGTCCTCGGGATCACCACCGCCGACCACGACAACTCCAT
>Locus_0029_Rosa_chinensis
TCCAAACCCGAGAATGGTTCCCTCCGGCCCGAGCCCTCGTCGCCGTCTCCTCCTTCCGCG
AAACCCGCCTCGCCTTCGCCGCCTCAAAGCAACAGCAGCAACTCCACAACCAGAGCAAAG
ACCACCCCAACAACTCCGACTCCTCCGCCGATTCCATCGCCTCCCTCGGCGACGACCCCC
TCGCCGCCTCCAGCGGCCAGCTCATCGTCGGCGTCGAGAGCCGCTTCCGCGTCGTGTACC
GCCTGGTGAACTCCATCTACGTCCTCGGGATCACCACCGCCGACCACGACAACTCCAT
>Locus_0029_Rosa_gigantea
TCCAAACCCGAGAATGGTTCCCTCCGGCCCGAGCCCTCGTCGCCGTCTCCTCCTTCCGCG
AAACCCGCCTCGCCTTCGCCGCCTCAAAGCAACAGCAGCAACTCCCCATCCAGAGCAAAG
ACCACCCCAACAACTCCGACTCCGCCGATTCCATCGCCTCCCTCGGCGACGACCCCCTCG
CCGCCTCCAGCGGCCAGCTCATCGTCGGCGTCGAGAGCCGCTTCCGCGTCGTGTACCGCC
TGGTGAACTCCATCTACGTCCTCGGGATCACCACCGCCGACCACGACAACTCCAT
>Locus_0029_Rosa_laevigata
TCCAAACCCGAGAATGGTTCCCTCCGGCCCGAGCCCTCGTCGCCGTCTCCTCCTTCCGCG
AAACCCGCCTAGCCTTCGCCGCCTCAAAGCAACAGCAGCAACTCCACAACCAGAGCAAAG
ACCACCCCAACAACTCCGACTCCTCCGCCGACTCCATCGCCTCCCTCGGCGACGATCCCC
TCGCCGCCTCCAGCGGCCAGCTCATCGTCGGCGTCGAGAGCCGCTACCGCGTCGTGTACC
GCCTGGTGAACTCCATCTACGTCCTCGGGGTCACCACCGCCGACCACGACAACTCCAT
>Locus_0029_Rosa_majalis
TCCAAACCCGAGAATGGTTCCCTCCGGCCCGAGCCCTCGTCGCCGTCTCCTCCTTCCGTG
AAACCCGCCTCGCCTTCGCCGCCTCAAAGCAACAGCAGCAGCAACTCCACAACCAGAGCA
AAGACCACCCCAACAGCTCCGACTCCTCCGCCGACTCCATCGCCTCCCTCGGCGACGACC
CCCTCGCCGCCTCCAGCGGCCAGCTCATCGTCGGCGTCGAGAGCCGCTACCGCGTCGTGT
ACCGCCTGGTGAACTCCATCTACGTCCTCGGGATCACCACCGCCGACCACGACAACTCCA
T
>Locus_0029_Rosa_minutifolia
TCCAAACCCGAGAATGGTTCCCTCCGGCCCGAGCCCTCGTCGCCGTCTCCTCCTTCCGCG
AAACCCGCCTCGCCTTCGCCGCCTCAAAGCAGCAGCAGCAGCAACTCCACAACCAGAGCA
AAGACCACCCCAACAGCTCCGACTCCTCCGCCGACTCCATCGCCTCCCTCGGCGACGACC
CCCTCGCCGCCTCCAGCGGCCAGCTCATCGTCGGCGTCGAGAGCCGCTACCGCGTCGTGT
ACCGCCTGGTGAACTCCATCTACGTCCTCGGGATCACCACCGCCGACCACGACAACTCCA
T
>Locus_0029_Rosa_moschata
TCCAAACCCGAGAATGGTTCCCTCCGGCCCGAGCCCTCGTCGCCGTCTCCTCCTTCCGCG
AAACCCGCCTCGCCTTCGCCGCCTCAAAGCAACAGCAGCAGCAACTCCACAACCAGAGCA
AAGACCACCCCAACAACTCCGACTCCTCCGCCGATTCCATCGCTTCCCTCGGCGACGACC
CCCTCGCCGCCTCCAGCGGCCAGCTCATCGTCGGCGTCGAGAGCCGCTACCGCGTCGTGT
ACCGCCTGGTGAACTCCATCTACGTCCTCGGGATCACCACCGCCGACCACGACAACTCCA
T
>Locus_0029_Rosa_multiflora
TCCAAACCCGAGAATGGTTCCCTCCGGCCCGAGCCCTCGTCGCCGTCTCCTCCTTCCGCG
AAACCCGCCTCGCCTTCGCCGCCTCAAAGCAACAGCAGCAACTCCACAACCAGAGCAAAG
ACCACGCCAACAACTCCGACTCCTCCGCCGATTCCATCGCCTCCCTCGGCGACGACCCCC
TCGCCGCCTCCAGCGGCCAGCTCATCGTCGGCGTCGAGAGCCGCTTCCGCGTCGTGTACC
GCCTGGTGAACTCCATCTACGTCCTCGGGATCACCACCGCCGACCACGACAACTCCAT
>Locus_0029_Rosa_odorata
TCCAAACCCGAGAATGGTTCCCTCCGGCCCGAGCCCTCGTCGCCGTCTCCTCCTTCCGCG
AAACCCGCCTGGCCTTCGCCGCCTCAAAGCAACAGCAGCAACTCCACAACCAGAGCAAAG
ACCACCCCAACAACTCCGACTCCTCCGCCGATTCCATCGCCTCCCTCGGCGACGACCCCC
TCGCCGCCTCCAGCGGCCAGCTCATCGTCGGCGTCGAGAGCCGCTTCCGCGTCGTGTACC
GCCTGGTGAACTCCATCTACGTCCTCGGGATCACCACCGCCGACCACGACAACTCCAT
>Locus_0029_Rosa_palustris
TCCAAACCCGAGAATGGTTCCCTCCGGCCCGAGCCCTCGTCGCCGTCTCCTCCTTCCGCG
AAACCCGCCTCGCCTTCGCCGCCTCAAAGCAACAGCAGCAGCAACTCCACAACCAGAGCA
AAGACCACCCCAACAACTCCGACTCCTCCGCCGATTCCATCGCTTCCCTCGGCGACGACC
CCCTCGCCGCCTCCAGCGGCCAGCTCATCGTCGGCGTCGAGAGCCGCTACCGCGTCGTGT
ACCGCCTGGTGAACTCCATCTACGTCCTCGGGATCACCACCGCCGACCACGACAACTCCA
T
>Locus_0029_Rosa_pendulina
TCCAAACCCGAGAATGGTTCCCTCCGGCCCGAGCCCTCGTCGCCGTCTCCTCCTTCCGCG
AAACCCGCCTCGCCTTCGCCGCCTCAAAGCAACAGCAGCAGCAACTCCACAACCAGAGCA
AAGACCACCCCAACAGCTCCGACTCCTCCGCCGACTCCATCGCCTCCCTCGGCGACGACC
CCCTCGCCGCCTCCAGCGGCCAGCTCATCGTCGGCGTCGAGAGCCGCTACCGCGTCGTGT
ACCGCCTGGTGAACTCCATCTACGTCCTCGGGATCACCACCGCCGACCACGACAACTCCA
T
>Locus_0029_Rosa_persica
TCCAAACCCGAGAATGGTTCCCCCCGGCCCGAGCCCTCGTCGCCGTCTCCTCCTTCCGCG
AAACCCGCCTCGCCTTCGCCGCCTCAAAGCAACAGCAACACCTCAACAACCAGAGCAAAG
ACCACCCCAACAACTCCGACTCCTCCATCGACTCCATCGCCTCCCTCGGCGACGACCCCC
TCGCCGCCTCCAGCGGCCAGCTCATCGTCGGCGTCGAGAGCCGCTACCGCGTCGTGTACC
GCCTGGTGAACTCTATCTACGTCCTCGGGATCACCACCGCCGACCACGACAACTCCAT
>Locus_0029_Rosa_rugosa
TCCAAACCCGAGAATGGTTCCCTCCGGCCCGAGCCCTCGTCGCCGTCTCCTCCTTCCGCG
AAACCCGCCTCGCCTTCGCCGCCTCAAAGCAACAGCAGCAACTCCACAACCAGAGCAAAG
ACCACGCCAACAACTCCGACTCCTCCGCCGATTCCATCGCCTCCCTCGGCGACGACCCCC
TCGCCGCCTCCAGCGGCCAGCTCATCGTCGGCGTCGAGAGCCGCTTCCGCGTCGTGTACC
GCCTGGTGAACTCCATCTACGTCCTCGGGATCACCACCGCCGACCACGACAACTCCAT
>Locus_0029_Rosa_wichurana
TCCAAACCCGAGAATGGTTCCCTCCGGCCCGAGCCCTCGTCGCCGTCTCCTCCTTCCGCG
AAACCCGCCTCGCCTTCGCCGCCTCAAAGCAACAGCAGCAACTCCCCAACCAGAGCAAAG
ACCACCCCAACAACTCCGACTCCTCCGCCGATTCCATCGCCTCCCTCGGCGACGACCCCC
TCGCCGCCTCCAGCGGCCAGCTCATCGTCGGCGTCGAGAGCCGCTTCCGCGTCGTGTACC
GCCTGGTGAACTCCATCTACGTCCTCGGGATCACCACCGCCGACCACGACAACTCCAT
>Locus_0029_Rosa_xanthina
TCCAAACCCGAGAATGGTTCCCTCCTGCCCGAGCCCTCGTCGCCGTCTCCTCCTTCCGCG
AAACCCGCCTCGCCTTCGCCGCCTCAAAGCAACAGCAGCAACTCCACAACCAGAGCAAAG
ACCACCCCAACAACTCCGACTCCTCCGCCGACTCCATCGCCTCCCTCGGCGACGACCCCC
TCGCCGCCTCCAGCGGCCAGCTCATCGTCGGCGTCGAGAGCCGCTACCGCGTCGTGTACC
GCCTGGTGAACTCCATCTACGTCCTCGGGATCACCACCGCCGACCACGACAACTCCAT
>Locus_0029_Rubus_occidentalis
TCCAAACCCGAGAATGGTTCCCTCCGGCCCGAGCCCTCGTAGCCGTCTCGTCCTTCCGCC
AAACCCGCCTAGCCTTCGCCGCTTCAAAGCAACACCAACACCAGCAGAACAATAAAGATC
ACCCCAACAACTCCGACTCCACCGCCGATTCTATCGCCTCCCTCGGCGACGATCCACTAG
CCGCCTCAAGCGGCCAGCTCATCGTCGGCGTTGAAAGCCGATACCGCGTCGTGTACCGTC
TAGTGAACTCAATCTACGTCCTCGGCATCACCACAGCCGATCACGACAACTCCAT
>Locus_0030_Fragaria_nipponica
CGATCTCCTTCTTGCCGGAGACCTGAATTGGAAGTGAGTCGATCACGAACAATCTCGTTT
AGGTTAAGCTAGCTTCTCTTACTAGTGATCGAAGAACAGTATGAAATTAGGCCGCAAGTG
TCAGAATTAGAAGTCTCTGTATTTGTTTTTCTCTAATATTTTTCTGCATTTGTGCGTGTT
ACAGGGATTTCGTACGCGTTGCGAAGAGAATTCGAATACTTCCAGCCAAGGCAAACTCAA
GGAGGGGAGGAAGGAGAAGGAGCACTTAGATAGCAACGCAT
>Locus_0030_Potentilla_micrantha
CGACCTCCTTCTTGCCGGAGACCTCAATTGGAAGTGAGTCACGAACAATCATTTTATGTT
AAGGTTCTTTTACTAGTGAAAATCATCTGACATGTTATATATATTAGGCTGCAGCTATCA
TAAAACAGTCTCTGTATTTTTTTTCTTCTTTCTAATCTTCTTCTGTGTTTGTGCGTGTTA
CAGGGATTTCGTTCGCGTAGCGAAGAGAATTCGAATACTTCCAGCCAAGGCAAATTCAAG
GAGGGGAGGGAGAAGGAGCACATAGATAGCTAAGCAT
>Locus_0030_Rosa_OBH
CGATCTCCTTCTTGCCGGAGACCTGAATTGGAAGTGAGTCACGAACAATCTTATTTAGGT
TAAGGTTCTCTTACTAATGAAAAACATCTAACATGCTATATTATCCGATTATGAATTTAG
ACGGCCCCAAGTATGAGCAAAAGTCTCTGTATTTGTTTTTCTCTGATCTTTTCTGCGTCT
GTGTTACAGGGATTTCGTACGCGTTGCCAAGAGAATTCGAATACTTCCTGCCAAGGCAAA
CTCAAGGAGGGGAGGGAGAAGGAGCGCATAGGTAGCTAAGCAT
>Locus_0030_Rosa_arvensis
CGATCTCCTTCTTGCCGGAGACCTGAATTGGAAGTGAGTCACGAACAATCTTATTTAGGT
TAAGGTTCTCTTACTAATGAAAAACATCTAACATGCTATATTATCCGATTATGAATTTAG
ACGGCCCCAAGTATGAGCAAAAGTCTCTGTATTTGTTTTTCTCTGATCTTTTCTGCGTCT
GTGTTACAGGGATTTCGTACGCGTTGCCAAGAGAATTCGAATACTTCCTGCCAAGGCAAA
CTCAAGGAGGGGAGGGAGAAGGAGCGCATAGGTAGCTAAGCAT
>Locus_0030_Rosa_chinensis
CGATCTCCTTCTTGCCGGAGACCTGAATTGGAAGTGAGTCACGAACAATCTTATTTAGGT
TAAGGTTCTCTTACTAATGAAAAACATCTAACATGCTGTATTATCCGATTATGAATTTAG
ACGGCCCCAAGTATGAGCAAAAGTCTCTGTATTTGTTTTTCTCTGATCTTTTCTGCGTCT
GTGTTACAGGGATTTCGTACGCGTTGCCAAGAGAATTCGAATACTTCCTGCCAAGGCAAA
CTCAAGGAGGGGAGGGAGAAGGAGCGCATAGGTAGCTAAGCAT
>Locus_0030_Rosa_gigantea
CGATCTCCTTCTTGCCGGAGACCTGAATTGGAAGTGAGTCACGAACAATCTTATTTAGGT
TAAGGTTCTCTTACTAATGAAAAACATCTAACATGCTATATTATCCGATTATGAATTTAG
ACGGCCCCAAGTATGAGCAAAAGTCTCTGTATTTGTTTTTCTCTGATCTTTTCTGCGTCT
GTGTTACAGGGATTTCGTACGCGTTGCCAAGAGAATTCGAATACTTCCTGCCAAGGCAAA
CTCAAGGAGGGGAGGGAGAACGAGCGCATAGGTAGCTAAGCAT
>Locus_0030_Rosa_laevigata
CGATCTCCTTCTTGCCGGAGACTTGAATTGGAAGTGAGTCACTAACAATCTCATTTAGGT
TAATTAAGGTTCTATTACTAATGAAAAACATCTAACATGCTATATTATCTGATTATGAAT
TTAATTAGACGGGCCCAAGTGTGAGCAAAAGTCTCTGTATTTGTTTTTCTCTAATCTTTT
CTGCGCCTGTGTTACAGGGATTTCGTACGCGTTGCCAAGAGAATTCGAATACTTCCTGCC
AAGGCAAACTCAAGGAGGGGAGGGAGAAGGAGCGCATAGGTAGCTAAGCAT
>Locus_0030_Rosa_majalis
CGATCTCCTTCTTGCCGGAGACCTGAATTGGAAGTGAGTCACGAACAATCTTATTTAGGT
TAATTAAGGTTCTCTTACTAATGAAAAACATCTAACATGCTATATTATCCGATTATGAAT
TTAGACGGCCCCAAGTGTGAGCAAAAGTCTCGGTATTTGTTTTTCTCTGATCTTAATTTT
CTGCGTCTGTGTTACAGAGATTTCGTACGCGTTGCCAAGAGAATTCGAATACTTCCTGCC
AAGGCAAACTCAAGGAGGGGAGGGAGAAGGAGCGCATAGGTAGCTAAGCAT
>Locus_0030_Rosa_minutifolia
CGATCTCCTTCTTGCCGGAGACCTGAATTGGAAGTGAGTCACGAACAATCTTATTTAGGT
TAAGGTTCTCTTACTAATGAAAAACATCTAACATGCTATATTATCCGATTATGAATTTAG
ACGGCCCCAAGTGTGAGCAAAAGTCTCTGTATTTGTTTTTCTCTGATCTTTTCTGCGTCT
GTGTTACAGGGATTTCGTACGCGTTGCCAAGAGAATTCGAATACTTCCTGCCAAGGCAAA
CTCAAGGAGGCTAGGGGAGGGAGAAGGAGCGCATAGGTAGCTAAGCAT
>Locus_0030_Rosa_moschata
CGATCTCCTTCTTGCCGGAGACCTGAATTGGAAGTGAGTCACGAACAATCTTATTTAGGT
TAATTAAGGTTCTCTTACTAATGAAAAACATCTAACATGCTATATTATCCGATTATGAAT
TTAGACGGCCCCAAGTGTGAGCAAAAGTCTCGGTATTTGTTTTTCTCTGATCTTAATTTT
CTGCGTCTGTGTTACAGAGATTTCGTACGCGTTGCCAAGAGAATTCGAATACTTCCTGCC
AAGGCAAACTCAAGGAGGGGAGGGAGAAGGAGCGCATAGGTAGCTAAGCAT
>Locus_0030_Rosa_multiflora
CGATCTCCTTCTTGCCGGAGACCTGAATTGGAAGTGAGTCACGAACAATCTTATTTAGGT
TACGGTTCTCTTAGTAATGAAAAACATCTAACATGCTATATTATCCGATTATGAATTTAG
ACGGCCCCAAGTATGAGCAAAGGTCTCTGTATTTGTTTTTCTCTGATCTTTTCTGCGTCT
GTGTTACAGGGATTTCGTACGCGTTGCCAAGAGAATTCGAATACTTCCTGCCAAGGCAAA
CTCAAGGGGGAGGGAGAAGGAGCGCATAGGTAGCTAAGCAT
>Locus_0030_Rosa_odorata
CGATCTCCTTCTTGCCGGAGACCTGAATTGGAAGTGAGTCACGAACAATCTTATTTAGGT
TAAGGTTCTCTTACTAATGAAAAACATCTAACATGCTATATTATCCGATTATGAATTTAG
ACGGCCCCAAGTATGAGCAAAAGTCTCTGTATTTGTTTTTCTCTGATCTTTTCTGCGTCT
GTGTTACAGGGATTTCGTACGCGTTGCCAAGAGAATTCGAATACTTCCTGCCAAGGCAAA
CTCAAGGAGGGGAGGGAGAAGGAGCGCATAGGTAGCTAAGCAT
>Locus_0030_Rosa_pendulina
CGATCTCCTTCTTGCCGGAGACCTGAATTGGAAGTGAGTCACGAACAATCTTATTTAGGT
TAATTAAGGTTCTCTTACTAATGAAAAACATCTAACATGCTATATTATCCGATTATGAAT
TTAGACGGCCCCAAGTGTGAGCAAAAGTCTCGGTATTTGTTTTTCTCTGATCTTAATTTT
CTGCGTCTGTGTTACAGAGATTTCGTACGCGTTGCCAAGAGAATTCGAATACTTCCTGCC
AAGGCAAACTCAAGGAGGGGAGGGAGAAGGAGCGCATAGGTAGCTAAGCAT
>Locus_0030_Rosa_persica
CGATCTCCTTCTTGCCGGAGACTTGAATTGGAAGTGAGTCACGAACAATCTCATTTAGGT
TAAGGTTCTCTTACTAATGAAAAACATCTAACATGCTATATTATCCGAATATGAATTTAG
ACGGCCCCAAGTGTGAGCAAAAGTCTCTGTATTTGTTTTTCTCTAATCTTTTCTGCGTCT
GTGTTACAGGGATTTCGTACGCGTTGCCAAGAGAATTCGAATACTTCCTGCCAAGGCAAA
CTCAAGGAGGGGAGGGAGAAGGAGCGCATAGGTAGCTAAGCAT
>Locus_0030_Rosa_rugosa
CGATCTCCTTCTTGCCGGAGACCTGAATTGGAAGTGAGTCACGAACAATCTTATTTAGGT
TACGGTTCTCTTAGTAATGAAAAACATCTAACATGCTATATTATCCGATTATGAATTTAG
ACGGCCCCAAGTATGAGCAAAGGTCTCTGTATTTGTTTTTCTCTGATCTTTTCTGCGTCT
GTGTTACAGGGATTTCGTACGCGTTGCCAAGAGAATTCGAATACTTCCTGCCAAGGCAAA
CTCAAGGGGGAGGGAGAAGGAGCGCATAGGTAGCTAAGCAT
>Locus_0030_Rosa_wichurana
CGATCTCCTTCTTGCCGGAGACCTGAATTGGAAGTGAGTCACGAACAATCTTATTTAGGT
TAAGGTTCTCTTAGTAATGAAAAACATCTAACATGCTATATTATCCGATTATGAATTTAG
ACGGCCCCAAGTATGAGCAAAGGTCTCTGTATTTGTTTTTCTCTGATCTTTTCTGCGTCT
GTGTTACAGGGATTTCGTACGCGTTGCCAAGAGAATTCGAATACTTCCTGCCAAGGCAAA
CTCAAGGAGGGGAGGGAGAAGGAGCGCATAGGTAGCTAAGCAT
>Locus_0030_Rosa_x_damascena
CGATCTCCTTCTTGCCGGAGACCTGAATTGGAAGTGAGTCACGAACAATCTTATTTAGGT
TAAGGTTCTCTTAGTAATGAAAAACATCTAACATGCTATATTATCCGATTATGAATTTAG
ACGGCCCCAAGTATGAGCAAAGGTCTCTGTATTTGTTTTTCTCTGATCTTTTCTGCGTCT
GTGTTACAGGGATTTCGTACGCGTTGCCAAGAGAATTCGAATACTTCCTGCCAAGGCAAA
CTCAAGGAGGGGAGGGAGAAGGAGCGCATAGGTAGCTAAGCAT
>Locus_0030_Rosa_xanthina
CGATCTCCTTCTTGCCGGAGACCTGAATTGGAAGTGAGTCACGAACAATCTCTTTTAGGT
TAAGGTTCTCTTACTAATGAAAAACATCTAACATGCTATATTATCCGTTTATGAATTTAG
ACGGCCCCAAGTGTCAGCAAAAGTCTCTGTATTTGTTTTTCTCTAATCTTTTCTGCGTCT
GTGTTACAGGGATTTCGTACGCGTTGCCAAGAGAATTCGAATACTTTCTGCCAAGGCAAA
CTCAAGGAGGGGAGGGAGAAAGAGCGCATAGGTAGCTAAGCAT
>Locus_0030_Rubus_occidentalis
CGATCTCCTTCTTGCCGGAGACCTGAATTGGAAGTGAGTCACCAACGTTCTCAGCTTTAC
TTTTCCCTAGTTGAACTTTTCCGATCTCATAAGGTCAAAGTTCCCTTACGAGCGAAAGAT
ATCTGACATCAGACCGCAAGTGTGAGCAAAAGTCTGTGTATATATTTGTTTTTCTCTAAT
CTTTTTCTTCGTGTTACAGGGATTTCGTACGCGTTGCGAAGAGAATTCGAATACTTCCAG
CCAAGGCAAACTCAAGGGGAGAAAGAAGGAGCACATAATTAGCTAAGCAT
>Locus_0031_Fragaria_iinumae
AGCGTGAGAGACCACTTTGGAAACTTACCTGCTATGGTCACTCAAGAAAGTATGTTTAAT
TAGCCACATTCAAATATTCAAGACTTGGATTCTAATCACTGCTGTAGATTACTTATCGTT
GTATGTCTTAGGTAAGAAGTTCAGCAAGCAATATGCACTAATTGAAATAAGCACTACATT
GTGAATTTGTTTGCAGTTCTCCTTGTGATATTGTTGGTGATATTAGTTACGAAGAATTGA
GGGCAGCAGCATATGATGATGCTAAGCGAGGGTTGAACTTATCATCAATTGTAAGATAAC
TGGCATATCAGAGTTTACAATTCAATGTTCTTATGTGTCTATGACTATATTTGTGTGTCA
TCTGTGTGCTTCTGACTAAACAATACTGTACA
>Locus_0031_Fragaria_nipponica
AGCGTGAGAGACCACTTTGGAAACTTACCTGCTATGGTCACTCAAGAAAGTATGTTTAAT
TAGCCACATTCAAATATTCAAGACTTGGATTCTAATCACTGCTGTAGATTACTTATCGTT
GTATGTCTTAGGTAAAACATTCAGCAAGCAGTATGCACTAATTGAAATAAGCACTACATT
GTGAATTTGTTTGCAGTTCTCCTTGTGATATTGTTGGTGATATTAGTTACGAAGAATTGA
GGGCAGCGGCATATGATGATGCTAAGCGAGGGTTGAACTTACCATCAATTGTAAGATAAC
TGGCATATCAGAGTTTACAATTCAATGTTCTTATGCGTCTATGACTATATTTGTGTGTCA
TCTGTGTGCGTCTGACTAAACAATACTGTACA
>Locus_0031_Fragaria_vesca
AGCGTGAGAGACCACTTTGGAAACTTACCTGCTATGGTCACTCAAGAAAGTATGTTTAAT
TAGCCACATTCAAATATTCAAGACTTGGATTCTAATCACTGCTGTAGATTACTCATCGTT
GTATGTCTTAGGTAAAACATTCAGCAAGCAGTATGCACTAATTGAAATAAGCACTACATT
GTGAATTTGTTTGCAGTTCTCCTTGTGATATTGTTGGTGATATTAGTTACGAAGAATTGA
GGGCAGCGGCATATGATGATGCTAAGCGAGGGTTGAACTTACCATCAATTGTAAGATAAC
TGGCATATCAGAGTTTACAATTCAATGTTCTTATGCGTCTATGACTATATTTGTGTGTCA
TCTGTGTGCGTCTGACTAAACAATACCGTACA
>Locus_0031_Potentilla_micrantha
AGCGTGAGAGGCCACTTTGGAAACTTACCTGCTATAGTCACTCAAGAAAGTATGTTTAAT
TAGCCACATTAAAAAAATTTCATGACTTGGATTCTAGTCACTACTGTAGATGACTTCTTC
TTTGATACCCTAGGTAAAACGTTGAGCAGTTAATGTGCACTAATCGAAATAAGCACTACA
ATTTGAATTTATTTGTTTGCAGTTTCCGTTGTGATATTGTTGGTGATATTAGTTACGAAG
AATTGAGGGCAGCGGCATATGATGATGCTAAGCGAGGGTTGAACTTGCGATCAATAGTAA
GATAACCCGGCATATCACAGTTTACAATTGAATGTTCGTATACATCTGACTATAATCTTG
TGCCGTCTATGTGCTTCTGACTAAACAATACTGTACA
>Locus_0031_Rosa_OBH
AGCGTGAGAGACCACTTTGGAAACTTACCTGCTATGGTCACTCAAGAAAGTATGTTTAAT
TAGCCACATTCAAAAAAATTTGAGACTTTGATTCTAGTCACTGCTGTAGGGGACTTCGTC
TTTGAAGTTCTTAGGTAAAGCATTCAGCAATTGATATGCACCAATCAAAATAAACACTAC
ATTTTGAATTTATTTGTTTGCAGTTCTCCTTGTGATATTGTTGGTGATGTTAGTTACGAA
GAATTGAGGGCACTGGCATATGATGATGCTAAGCGAGGGCTGAACTTGCCGTCAATAGTA
AGATAACCTTACATATCACAGTTTACACTTGAATGTTCATATGCGTCTATGACTATATTT
GTGTGTCATCGATGTGCTTCTGATTAAACAATACTGGACA
>Locus_0031_Rosa_arvensis
AGCGTGAGAGACCACTTTGGAAACTTACCTGCTATGGTCACTCAAGAAAGTATGTTTAAT
TAGCCACATTCAAAAAAATTTGAGACTTTGATTCTAGTCACTGCTGTAGGGGACTTCGTC
TTTGAAGTTCTTAGGTAAAGCATTCAGCAATTGATATGCACCAATCGAAATAAACACTAC
ATTTTGAATTTATTTGTTTGCAGTTCTCCTTGTGATATTGTTGGTGATGTTAGTTACGAA
GAATTGAGGGCACTGGCATATGTTGATGCTAAGCGAGGGCTGAACTTGCCGTCGATAGTA
AGATAACCTTACATATCACAGTTTACACTTGAATGTTCATATGCATCTATGACTATATTT
GTGGTTAATCGATGTGCTTCTGATTAAACAATACTGGACA
>Locus_0031_Rosa_chinensis
AGCGTGAGAGACCACTTTGGAAACTTACCTGCTATGGTCACTCAAGAAAGTATGTTTAAT
TAGCCACATTCAAAAAATTTTGAGACTTTGATTCTAGTCACTGCTGTAGGGGACTTCGTC
TTTGAAGTTCTTAGGTAAAGCATTCAGCAATTGATATGCACCAATCAAAATAAACACTAC
ATTTTGAATTTATTTGTTTGCAGTTCTCCTTGTGATATTGTTGGTGATGTTAGTTACGAA
GAATTGAGGGCACTGGCATATAATGATGCTAAGCGAGGGCTGAACTTGCCGTCGATAGTA
AGATAACCTTATATATCACAGTTTACACTTGAATGTTCATATGCGTCTATGACTATATTT
GTGTGTCATCGATGTGCTTCTGATTAAACAATACTGGACA
>Locus_0031_Rosa_laevigata
AGCGTGAGAGACCACTTTGGAAACTTACCTGCTATGGTCACTCAAGAAAGTATGTTTAAT
TAGCCACATTCAAAAAATTTTGAGACTTCGATTCTAGTCACTGCTGTAGGGGACTTCGAC
TTTGAAGTTCTTAGGTAAAGCGTTCAGCAATTGATATGCACTAATCGAAATAAACACTAC
ATTTTGAACTTATTTGTTTGCAGTTCTCCTTGTGATATTGTTGGTGATGTTAGTTACGAA
GAATTGAGGGCACTGGCATATGATGATGCTAAGCGCGGGCTGAACTTGCCGTCAATAGTA
AGATAACCTTACATATCACAGTTTACACTTGAATGTTCATATGCGTCTATGACTATATTT
GTGTGTCATTGATGTGCTTCTGATTAAACAATACTGGACA
>Locus_0031_Rosa_majalis
AGCGTGAGAGACCACTTTGGAAACTTACCTGCTATGGTCACTCAAGAAAGTATGTTTAAT
TAGCCACATTCAAAAAAATTTGAGACTTCGATTCTAGTCACTGCTGTAGGGGACTTCGTC
TTTGAAGTTCTTAGGTAAAGCGTTCAGCAATTGATATGCACTAATCAAAATAAACACTAC
ATTTTGAATTTATTTGTTTGCAGTTCTCCTTGTGATATTGTTGGTGATGTTAGTTACGAA
GAATTGAGGGCACTGGCATATGATGATGCTAAGCGAGGGCTGAACTTTCCGTCAATAGTA
AGATAACCTTACATATCACAGTTTACACTTGAATGTTCATATGCGTCTATGACTATATTT
GTGTGTCATCGATGTGCTTCTGATTAAACAATACTGGACA
>Locus_0031_Rosa_minutifolia
AGCGTGAGAGACCACTTTGGAAACTTACCTGCTATGGTCACTCAAGAAAGTATGTTTAAT
TAGCCACATTCAAAAAATTTTGAGACTTCGATTCTAGTCACTGCTGTAGGGGACTTCGTC
TTTGAAGTTCTTAGGTAAAGTGTTCAGCAATTGATATGCACTAATCGAAATAAACACTAC
ATTTTGAATTTATTTGTTTGCAGTTCTCCTTGTGATATTGTTGGTGATGTAAGTTACGAA
GAATTGAGGGCACTGGCATATGATGATGCTAAGCGAGGGCTGAACTTGCCGTCAATAGTA
AGATAACCTTACATATCACAGTTTACACTTGAATGCTCATATGTGTCTATGACTATATTT
GTGTGTCATCGATGTGCTTCTGATTAAACAATACTGGACA
>Locus_0031_Rosa_moschata
AGCGTGAGAGACCACTTTGGAAACTTACCTGCTATGGTCACTCAAGAAAGTATGTTTAAT
TAGCCACATTCAAAAAATTTTGAGACTTCGATTCTAGTCACTGCTGTAGGGGACTTCGTC
TTTGAAGTTCTTAGGTAAAGTGTTCAGCAATTGATATGCACTAATCGAAATAAACACTAC
ATTTTGAATTTATTTTTTTGCAGTTCTCCTTGTGATATTGTTGGTGATGTTAGTTACGAA
GAATTGAGGGCACTGGCATATGATGATGCTAAGCGAGGGCTGAACTTGCCGTCAATAGTA
AGATAACCTTACATATCACAGTTTACACTTGAATGCTCATATGCGTCTATGACTATATTT
GTGTGTCATCGATGTGCTTCTGATTAAACAATACTGGACA
>Locus_0031_Rosa_multiflora
AGCGTGAGAGACCACTTTGGAAACTTACCTGCTATGGTCACTCAAGAAAGTATGTTTAAT
TAGCCACATTCAAAAAAATTTGAGACTTTGATTCTAGTCACTGCTGTAGGGGACTTCGTC
TTTGAAGTTCTTAGGTAAAGCATTCAGCAATTGATATGCACCAATCAAAATAAACACTAC
ATTTTGAATTTATTTGTTTGCAGTTCTCCTTGTGATATTGTTGGTGATGTTAGTTACGAA
GAATTGAGGGCACTGGCATATGATGATGCTAAGCGAGGGCTGAACTTGCCGTCAATAGTA
AGATAACCTTACATATCACAGTTTACACTTGAATGTTCATATGCGTCTATGACTATATTT
GTGTGTCATCGATGTGCTTCTGATTAAACAATACTGGACA
>Locus_0031_Rosa_persica
AGCGTGAGAGACCACTTTGGAAACTTACCTGCTATGGTCACTCAAGAAAGTATGCTTAAT
TAGCCACATTCAAAAAATCTCGAGACTTCGATTCTAGTCACTGCTGTAGGGGACTTCATC
TTTGAAGTTCTTAGGTAAAGCGTTCAGCAATTGATATGCACTAATCGAAATAAACACTGC
ATTTTGAATTTATTTGTTTGCAGTTCTCCTTGTGATATTGTTGGTGATTTTAGTTACGAA
GAATTGAGGGTACTGGCATATGATGATGCTAGGCGAGGGCTGAGCTTGCCGTCAATAGTA
AGATAACCTTACATATCACAGTTTGCACTTGAATGTTCATATGCGTCTATGACTATATTT
GTGTGTCATCAATGTGCTTCTGATTAAACAATACTGGACA
>Locus_0031_Rosa_wichurana
AGCGTGAGAGACCACTTTGGAAACTTACCTGCTATGGTCACTCAAGAAAGTATGTTTAAT
TAGCCACATTCAAAAAAATTTGAGACTTTGATTCTAGTCACTGCTGTAGGGGACTTCGTC
TTTGAAGTTCTTAGGTAAAGCATTCAGCAATTGATATGCACCAATCAAAATAAACACTAC
ATTTTGAATTTATTTGTTTGCAGTTCTCCTTGTGATATTGTTGGTGATGTTAGTTACGAA
GAATTGAGGGCACTGGCATATGATGATGCTAAGCGAGGGCTGAACTTGCCGTCAATAGTA
AGATAACCTTACATATCACAGTTTACACTTGAATGTTCATATGCGTCTATGACTATATTT
GTGTGTCATCGATGTGCTTCTGATTAAACAATACTGGACA
>Locus_0031_Rosa_x_damascena
AGCGTGAGAGACCACTTTGGAAACTTACCTGCTATGGTCACTCAAGAAAGTATGTTTAAT
TAGCCACATTCAAAAAATTTTGAGACTTTGATTCTAGTCACTGCTGTAGGGGACTTCGTC
TTTGAAGTTCTTAGGTAAAGCGTTCAGCAATTGATATGCACTAATCGAAATAAACACTAC
ATTTTGAATTTATTTGTTTGCAGTTCTCCTTGTGATATTGTTGGTGATGTTAGTTACGAA
GAATTGAGGGCACTGGCATATGATGATGCTAAGCGAGGGCTGAACTTGCCGTCAATAGTA
AGATAACCTTACATATCACAGTTTACACTTGAATGTTCATATGCGTCTATGACTATATTT
GTGTGTCATCAATGTGCTTCTGATTAAACAATACTGGACA
>Locus_0031_Rosa_xanthina
AGCGTGAGAGACCACTTTGGAAACTTACCTGCTATGGTCACTCAAGAAAGTACGTTTAAT
TAGCCACATTCAAAAAATTTCGAGACTTTGATTCTAGTCACTGCTGTAGGGGACTTCGTC
TTTGAAGTTCTTAGGTAAAGCGTTCAGCAATTGATATGCACTAATCGAAATAACCACTAC
ATTTTGAATTTATTTGTTTGCAGTTCTCCTTGTGATATTGTTGGTGATATTAGTTACGAA
GAATTGAGGGCAGTGGCATATGATGATGCTAAGCGAGGGTTGAACTTGCAGTCAATAGTA
AGATAACCTTACATGTCACAGTTTACACTTGAATGTTCATATGCGTCTACGACTATACTT
GTGTGTCATCGATGTGCTTCTGATTAAACAATACTGGACA
>Locus_0031_Rubus_occidentalis
AGCGTGAGAGACCACTTTGGAAGCTTACCTGCTATGGTCACTCGAGAAAGTATGTTTAAT
TAGCCACATTCAAAAAATTTCAAAACTTGAATTCTATTCACTGCAGTAGATGACTTGGTC
TTTGAATTTATTAGGTAAAGCATTCACTAATCCAACTATGCATTGAGTTTTTAATTTATT
TGTTTGCAGTTGTTCTTGTGATATTGTTGGTGATATTAGTTACGAAGAACTGCGGGCAGC
AGCATATGATGATGCTAAGCGCGGGTTGAACTTGCAGTCAATAGTAAGATAATTTGACAT
ATCACATTAGCTCTTCTATAATTGCATGGTTGTATGCGTCTGTATTATATAATTTATATT
TGTGCGTCATCGATGTTCTTCTGATTAAGCCAATCCTGTACA
>Locus_0032_Fragaria_nipponica
CTCCTCAAAGTAGTGCTCCTCCTTCAGTATCAAGTTTCAGCCAGTTAGGTACATCCCTCA
ACGCGGGATTTGGACAAAGGCAAGTCTCACTTCTCATAGTTTGGACTACATTGGCTCCAC
CATATTTGAATTCGTTTGTTTACCATACTTCCACCCATACATGAGGCCCTCCACCTTTTT
GAGACCTTTAAGCACCCTCTCCCATATTGACTTCAAAAAAAAATAATTTACATCCTGAAT
CGTTTTTTCATGATTTCCATTGGCCTTGACATTCCTGCATTGCAATAATTTTCCAGGCCA
TCTGCACCAGCAAATAATGGTTTTTTGCAGCCGAGCCTGTTTCCGAATTCTAGCCATGCT
TCAAGTGGATTTGGAACAAACAGTTTTCCATCTGCA
>Locus_0032_Fragaria_nubicola
CTCCTCAAAGTAGTGCTCCTCCTTCAGTATCAAGTTTCAGCCAGTTAGGTACATCCCTCA
ACACGGGATTTGGACAAAGGCAAGTCTCACTTCTCATAGTTTGGACTACATTGGCTCCAC
CATATTTGAATCCATTTGTTTACCATACTTCCACCCATACATGAGGCCCTCCACCTTTTT
GAGACCTTTAAGCACCCTCTCCCTTATTGACTTTGGAATTTTTAAATTACATCCTGAATC
GTTTTTTCATGATTTCCATTGGCCTTGACATTCCTGCATTGCAATAATTTCCAGGCCATC
TGTACCAGCAAATAATGGTTTTTTGCAGCCGAGTCTGTTTCCGAATTCTAGCCATGCTTC
AAGTGGATTTGGAACAAACAGTTTTCCATCTGCA
>Locus_0032_Fragaria_vesca
CTCCTCAAAGTAGTGCTCCTCCTTCAGTATCAAGTTTCAGCCAGTTAGGTACATCCCTCA
ACGCGGGATTTGGACAAAGGCAAGTCTCACTTCGTATAGTTTAGACTACATTGGCTCCAC
CATATTTGAATCCGTTTGTTTACCATACTTGCACCCATACATGAGGCCCTCCACCTTTTT
GAGACCCTTAAGCACCCTCTCCCTTATTGACTTCGAAAAAAAATAATTTACATCCTGAAT
CGTTTTTTCATGATTTCCATTGGCCTTGACATTCCTGCCTTGCAATAATTTTCCAGGCCA
TCTGCACCAGCAAATAATGGTTTTTTGCAGCCGAGCCTGTTTCCGAATTCTAGCCATGCT
TCAAGTGGATTTGGAACAAACAGTTTTCCATCTGCA
>Locus_0032_Potentilla_micrantha
CTCCACAAAGTAGTGCTCCTCCTTCAGTATCAAGTTTCAGCCAGTTAGGTACATCCCTAA
ACGCGGGATTAGGACAAAGGCAAGTCTCACTTTTGGACTACATTGGGCTCGACTAGTTTT
GAATCCGTCTGTTCCATGCTTCCACCCATACAAAAAGGCCCTCCCCTTTTTGAGACTTCT
AAGCACCCTCATCCTTGTTGACTTTGACATTTTTTATCAGCATCCTGAATCCTGTTTTCA
AGATGTTCATTGGGCTTGACAGACCTGCATTGCAATTCTTTTTCAGGCCATCTGCACCAG
CAAATAATGGTTTTTTGCAGCCGAGCCCGTATACAAATTCTAGTCATGCTTCAAGTGGAT
TTGAGGCAAACAATTTTCCATCCGCA
>Locus_0032_Rosa_OBH
CTCCTCAAAGTAGTGCTCCTCCTTCAGTATCGAGTTTCAACCAGTTTGGTACATCCCTCA
ACGTGGGATTTGGACAAAGGCAAGTCTCACTTCTCATATTTAGACTACATTGGTCTCAAC
TATTCTAAAATCCGTCTGTTTCCCATGCTTCCACCCATACATAAAGCCCTCCCCCTTTTT
GAGACTTCTAAGCACCCTCTCCCTTATTAACTTTGAAACTTCTTATTCATATCCTCAATC
CTGTTTTTCATGATTTCCATGGGCTTAACAACCCTTCATTGCAATTCTTTTCCAGGCCAT
CTGCACCAGCAAATAATGGGTTTTTTCAGCCGAGCCTGTTCATGAATTCTAGCCATGCTT
CAAGTGGATTTGGGACAAACAATATTCCATCTGCA
>Locus_0032_Rosa_arvensis
CTCCTCAAAGTAGTGCTCCTCCTTCAGTATCGAGTTTCAGCCAGTTTGGTACATCCCTCA
ACATGGGATTTGGACAAAGGCAAGTTTCACTTCTCATATTTAGACTACATTGGTCTCAAC
TATTCTAAAATCCGTCTGTTTCCCATGCTTCCACCCATACATAAAGCCCTCCCCCTTTTT
GAGACTTCTAAGCACCCTCTCCCTTATTAACTTTGAAACTTCTTATTCATATCCTCAATC
CTGTTTTTCATGATTTCCATGGGCTTAACAACCCTTCATTGCAATTCTTTTCCAGGCCAT
CTGCACCAGCAAATAATGGGTTTTTTCAGCCGAGCCTGTTCATGAATTCTAGCCATGCTT
CAAATGGATTTGGGACAAACAATATTCCATCTGCA
>Locus_0032_Rosa_chinensis
CTCCTCAAAGTAGTGCTCCTCCTTCAGTATCGAGCTTCAACCAGTTTGGTACATCCCTCA
ACGTGGGATTTGGACAAAGGCAAGTCTCACTTCTCATATTTAGACTACATTGGTCTCAAC
TATTCTAAAATCCGTCTGTTTCCCATGCTTCCACCCATACATAAAGCCCTCCCCCTTTTT
GAGACTTCTAAGCACCCTCTCCCTTATTAACTTTGAAACTTCTTATTCATATCCTCAATC
CTGTTTTTCATGATTTCCATGGGCTTAACAACCCTTCATTGCAATTCTTTTCCAGGCCAT
CTGCACCAGCAAATAATGGGTTTTTTCAGCCGAGCCTGTTCATGAATTCTAGCCATGCTT
CAAGTGGATTTGGGACAAACAATATTCCATCTGCA
>Locus_0032_Rosa_laevigata
CTCCTCAAAGTAGTGCTCCTCCTTCGGTATCGAGTTTCAGCCAGTTTGGTACATCCCTCA
ATGTGGGATTTGGACAAAGGCAAGTCTCACTTCTCATATTTAGACTACATTGGTCTCAAC
TATTTTAAAATCCGTCTGTTTCCCAGGCTTCCACCCATACATAAAGCCCTCCCCCTTTTT
GAGACTTCTAAGCACCCTCACCCTTATTAACTCTGAAATTTCTTATTCCTATCCTGAATC
CTTTTTTTCATGATTTCCATGGGCTTAACAACCCTTCATTGCAATTCTTTTCCAGGCCAT
CTGCACCAGCAAATAATGGTTATTTTCAGCCGAGCCTGTTCATGAATTCTAGCCATGCTT
CAAGTGGATTTGGGACAAACAATATTCCATCTGCA
>Locus_0032_Rosa_majalis
CTCCTCAAAGTAGTGCTCCTCCTTCAGTATCGAGTTTCAGCCAGTTTGGTACATCCCTCA
ACGTGGGATTTGGACAAAGGCAAGTCTCACTTCTCATATTTAGACTACATTGGTCTCAAC
TATTCTAAAATCCGTCTGTTTCCCATGCTTCCACCCATACATAAAGCCCTCCCCCTTTTT
GAGACTTCTAAGCACCCTCTCCCTTATTAACTCTGAAACTTCTTATTCATATCCTCAATC
CTGTTTTTCATGATTTCCATGGGCTTAACAACCCTTCATTGCAATTCTTTTCCAGGCCAT
CTGCACCAGCAAATAATGGTATTTTTCAGCCGAGCCTGTTCATGAATTCTAGCCATGCTT
CAAGTGGATTTGGGACAAACAATATTCCATCTGCA
>Locus_0032_Rosa_minutifolia
CTCCTCAAAGTAGTGCTCCTCCTTCAGTATCGAGTTTCAGCCAGTTTGGTACATCCCTCA
ACGTGGGATTTGGACAAAGGCAAGTCTCACTTCTCATATTTAGACTACATTGGTCTCAAC
TATTCTAAAATCCGTCTGTTTCCCATGCTTCCACCCATACATAAAGCCCTCCCCCTTTTT
GAGACTTCTAAGCACCCTCTCCCTTATTAACTCTGAAACTTCTTATTCATATCCTCAATC
CTGTTTTTCATGATTTCCATGGGCTTAACAACCCTTCATTGCAATTCTTTTCCAGGCCAT
CTGCACCAGCAAATAATGATATTTTTCAGCCGAGCCTGTTCATGAATTCTAGCCATGCTT
CAAGTGGATTTGGGACAAACAATATTCCATCTGCA
>Locus_0032_Rosa_moschata
CTCCTCAAAGTAGTGCTCCTCCTTCAGTATCAAGTTTCAGTCAGTTTGGTACATCCCTCA
ACGTGGGATTTGGACAAAGGCAAGTCTCACTTCTCATATTTAGACTACATTGGTCTCAAC
TATTCTAAAATCCGTCTGTTTCCCATGCTTCCACCCATACATAAAGCCCTCCCCCTTTTT
GAGACTTCTAAGCACCCTCTCCCTTATTAACTCTGAAACTTCTTATTCATATCCTCAATC
CTGTTTTTCATGATTTCCATGGGCTTAACAACCCTTCATTGCAATTCTTTTCCAGGCCAT
CTGCACCAGCAAATAATGGTATTTTTCAGCCGAGCCTGTTCATGAATTCTAGCCATGCTT
CAAGTGGATTTGGGACAAACAATATTCCATCTGCA
>Locus_0032_Rosa_multiflora
CTCCTCAAAGTAGTGCTCCTCCTTCAGTATCGAGTTTCAGCCAGTTTGGTACATCCCTCA
ACGTGGGATTTGGACAAAGGCAAGTCTCACTTCTCCTATTTAGACTACATTGGTCTCAAC
TATTCTAAAATCCGTCTGTTTCCCATGCTTCCACCCATACATAAAGCCCTCCCCCTTTTT
GAGACTTCTAAGCACCCTCTCTCTTATTAACTTTGAAACTTCTTATTCATATCCTCAATC
CTGTTTTTCATGATTTCCATGGGCTTAACAACCCTTGATTGCAATTCTTTTCCAGGCCAT
CTGCACCAGCAAATAATGGCTTTTTTCAGCCGAGCCTGTTCATGAATTCTAGCCATGCTT
CAAGTGGATTTGGGACAAACAATATTCCATCTGCA
>Locus_0032_Rosa_persica
CTCCTCAAAGTAGTGCTCCTCCTTCAGTATCGAGTTTCAGCCAGTTCGGTACATCCCTCA
ACGTGGGATTTGGACAAAGGCAAGTCTCACTTCTCATATTTAGACTACATTGATCTCAAC
TATTTTAAAATCCGTCTGTTTCCCATGCTTCCACCCATACATAAAGCCTTCTCCCTTTTT
GAGACTTCTAAGCACCCTCTCCCTTATTAACTCTGGAACTTCTTATTCATATCCTGAATC
CTGTTTTTCATGATTTCCATGGGCTTAACAGACCTTCATTGCAATTCTTTTCCAGGCCAT
CTGCACCAGCAAATAATGGTTTTTTTCAGCCGAGCCTGTTCACGAATTCTAGCCATGCTT
CAAGTGGATTTGGGACAAACAATATTCCATCTGCA
>Locus_0032_Rosa_wichurana
CTCCTCAAAGTAGTGCTCCTCCTTCAGTATCGAGTTTCAGCCAGTTTGGTACATCCCTCA
ACGTGGGATTTGGACAAAGGCAAGTCTCACTTCTCCTATTTAGACTACATTGGTCTCAAC
TATTCTAAAATCCGTCTGTTTCCCATGCTTCCACCCATACATAAAGCCCTCCCCCTTTTT
GAGACTTCTAAGCACCCTCTCTCTTATTAACTTTGAAACTTCTTATTCATATCCTCAATC
CTGTTTTTCATGATTTCCATGGGCTTAACAACCCTTGATTGCAATTCTTTTCCAGGCCAT
CTGCACCAGCAAATAATGGCTTTTTTCAGCCGAGCCTGTTCATGAATTCTAGCTATGCTT
CAAGTGGATTTGGGACAAACAATATTCCATCTGCA
>Locus_0032_Rosa_x_damascena
CTCCTCAAAGTAGTGCTCCTCCTTCAGTATCGAGTTTCAGCCAGTTTGGTACATCCCTCA
ACGTGGGATTTGGACAAAGGCAAGTCTCACTTCTCATATTTAGACTACATTGGTCTCAAC
TATTCTAAAATCCGTCTGTTTCCCATGCTTCCACCCATACATAAAGCCCTCCCCCTTTTT
GAGACTTCTAAGCACCCTCTCCCTTATTAACTTTGAAACTTCTTATTCATATCCTCAATC
CTGTTTTTCATGATTTCCATGGGCTTAACAACCCTTCATTGCAATTCTTTTCCAGGCCAT
CTGCACCAGCAAATAATGGGTTTTTTCAGCCGAGCCTGTTCATGAATTCTAGCCATGCTT
CAAGTGGATTTGGGACAAACAATATTCCATCTGCA
>Locus_0032_Rosa_xanthina
CTCCTCAAAGTAGTGCTCCTCCTTCAGTATCGAGTTTCAGCCAGTTCGGTACATCCCTCA
ACGTGGGATTTGGACAAAGGCAAGTCTCACTTCTCATATTTAGACTACATTGGTCTCAAC
TATTTTAAAATCCGTCTGTTTCCCATGCTTCCACCCATACATAAAGCCCTCCCCCTTTTT
GAGACTTCTAAGCACCCTCTCCCTTATTAACTCTGAAACTTCTTGTTCATATCCTGAATC
CTGTTTTTCATGATTTCCATGGGCTTAACAAACCTTCATTGCAATTCTTTTCCAGGCCAT
CTGCACCAGCAAATAATGGTTTTTTTCAGCCGAGCCTGTTCATGAATTCTAGCCATGCTT
CAAGTGGATTTGGGACAAACAATATTCCATCTGCA
>Locus_0033_Rosa_OBH
GTTTCAGTGGATTTCAATGTGTGACTTTGATGCTCATGTGGCACTGGTCTGGTTAATTGG
AATGGAACAAATAGGTGTGTTTAAGAACGAGGAATAGGTAGCTTCTCTTGGGTACCATTA
TCTAGGTGTTTAAGATATATGCCCTACTGATTGGAGAGTGTTGATTAATTATTTTTTTGG
TGTTTTCTTAATGAGTTTATGATGTGATCTGGACTTTCATGGATTTCACATTCATCCTAA
ATAAATGTATCATCTTCTGTTTTGTAATAACATCTATGAAAGAAAATTTAATACCATTAC
ATTTTCATGATTCTTCAATTGCTTCTTATCGTAAATCATAGGTTCACTTGCCGGCCAATC
TCATAACAGTACACGCGGAAGTATTTTTACCCACAATGTAGGATTTGGCAACACTGATGT
CATGAGACCTGACAGCAACCA
>Locus_0033_Rosa_arvensis
GTTTCAGTGGATTTCAATGTGTGACTTTGATGCTCATGTGGCACTGGTCTGGTTAATTGG
AATGGAACAAATAGGTGTGTTTAAGAACGAGGAATAGGTAGCTTCTCTTGGGTACCAGTA
TCTAGGTGTTTAAGATATATGCCCTACTGATTGGAGAGTGTTGATTAATTATTTTTTTGG
TGTTTTCTTAATGAGTTTATGATGTGATCTGGACTTTCATGGATTTCACATTCATCCTAA
ATAAATGTATTATCTTCTGTTTTGTAATAACATCTATGAAAGAAAATTTAATACCATTAC
ATTTTCATGATTCTTCAATTGCTTCCTATTGTAAATCATAGGTTCACTTGCCAGCCAATC
TCATAACAGTACACGCGGAAGTATTTTTACCCACAATGTAGGATTTGGCAACACTGATGT
CATGAGACCTGACAGCAACCA
>Locus_0033_Rosa_chinensis
GTTTCAGTGGATTTCAATGTGTGACTTTGATGCTCATGTGGCACTGGTCTGTTTAATTGG
AATGGAACAAATAGGTGTGTTTAAGAACGAGGAATAGGTAGCTTCTCTTGGGTACCATTA
TCTAGGTGTTTAAGATATATGCCCTCCTGATTGGAGAGTGTTGATTAATTATTTTTTTGG
TGTTTTCTTAATGAGTTTATGATGTGATCTGGACTTTCATGGATTTCACATTCATCCTAA
ATAAATGTATCATCTTCTGTTTTGTAATAACATCTATGAAAGAAAATTTAATACCATTAC
ATTTTCATGATTCTTCAATTGCTTCTTATTGTAAATCATAGGTTCACTTGCCAGCCAATC
TCATAACAGTACACGCGGAAGTATTTTTACCCACAATGTAGGATTTGGCAACACTGATGT
CATGAGACCTGACAGCAACCA
>Locus_0033_Rosa_laevigata
GTTTCAGTGGATTTCAATGTGTGACTTTGATGCTCATGTGGCACTGGTCTGGTTTGTTGG
AATGGAACAAATAGGTGTGTTTAAGAACGAGGAATAGGTGGACTTATAGAAAATATGTAG
CTTCTCTTGGGTACCACTATCTAGGCGTTTAAGATATATGCCCTACTGATTGGAGAGTGT
TGTGATTATTTTTTTGGTGTTTTCTTTATGAGTTCATGATGTGATCTGGACTTTCATGGA
TTTCACATTCATCCTAAATAAATGTATCATCTTCTGTTTTGTAATAACATCTATGAAAGA
AAATTTAATACCATTACATTTTCATGATTCTTCAATTGCTTCTTATTGTAAATCGTAGGT
TCACTTGCCAGCCAATCTCATAACAGCACACAAGGAAGTATTTTTACACACAATGTAGGA
TTTGGCAACACTGATGTCATGAGACCTGACAGCAACCA
>Locus_0033_Rosa_majalis
GTTTCAGTGGATTTCAATGTGTGACTTTGATGCTCATGTGGCACTGGTCTGGTTAATTGG
AATGGAACAAATAGGTGTGTTTAAGAACGAGGAATAGGTAGCTTCTCTTGGGTACCATTA
TCTAGGTGTTTAAGATATATGCCCTACTGATTGGAGAGTGTTGATTAATTATTTTTTTGG
TGTTTTCTTAATGAGTTTATGATGTGATCTGGACTTTCATGGATTTCACATTCATTCTAA
ATAAATGTATCATCTGCTGTTTTGTAATAACATCTATGAAAGAAAATTTAATACCATTAC
ATTTTCATGATTCTTCAATTGCTTCTTATTGTAAATCGTAGGTTCACTTGCCAGCCAATC
TCATAACAGTATACGCGGAAGTATTTTTACCCACAATGTAGGATTTGGCAACACTGATGT
CATGAGACCTGACAGCAACCA
>Locus_0033_Rosa_minutifolia
GTTTCAGTGGATTTCAATGTGTGACTTTGATGCTCATGTGGCACTGGTCTGGTTAATTGG
AATGGAACAAATAGGTGTGTTTAAGAACGAGGAATAGGTAGCTTCTCTTGGGTACCATTA
TCTAGGTGTTTAAGATATATGCCCTACTGATTGGAGAGTGTTGATTAATTATTTTTTTGG
TGTTTTCTTAATGAGTTTATGATGTGATCTGGACTTTCATGGATTTCACATTCATCCTAA
ATAAATGTATCATCTGCTGTTTTGTAATAACATCTATGAAAGAAAATTTAATACCATTAC
ATTTTCATGATTCTTCAATTGCTTCTTATTGTAAATCGTAGGTTCACTTGCCAGCCAATC
TCATAACAGTATACGCGGAAGTATTTTTACCCACAATGTAGGATTTGGCAACACTGATGT
CATGAGACCTGACAGCAACCA
>Locus_0033_Rosa_moschata
GTTTCAGTGGATTTCAATGTGTGACTTTGATGCTCATGTGGCACTGGTCTGGTTAATTGG
AATGGAACAAATAGGTGTGTTTAAGAACGAGGAATAGGTAGCTTCTCTTGGGTACCATTA
TCTAGGTGTTTAAGATATATGCCCTACTGATTGGAGAGTGTTGATTAATTATTTTTTTGG
TGTTTTCTTAATGAGTTTATGATGTGATCTGGACTTTCATGGATTTCACATTCATCCTAA
ATAAATGTATCATCTGCTGTTTTGTAATAACATCTATGAAAGAAAATTTAATACCATTAC
ATTTTCATGATTCTTCAATTGCTTCTTATTGTAAATCGTAGGTTCACTTGCCAGCCAATC
TCATAACAGTATACGCGGAAGTATTTTTACCCACAATGTAGGATTTGGCAACACTGATGT
CATGAGACCTGACAGCAACCA
>Locus_0033_Rosa_multiflora
GTTTCAGTGGATTTCAGTGTGTGACTTTGATGCTCATGTGGCACTGGTCTGGTTAATTGG
AATGGAACAAATAGGTGTGTTTAAGAACGAGGAATAGGTAGCTTCTCTTGGGTACCAGTA
TCTAGGTGTTTAAGATATATGCCCTACTGATTGGAGAGTGTTGATTAGTTATTTTTTTGG
GTGTTTTCTTAATGAGTTTATGATGTGATCTGGACTTTCATGGATTTCACATTCATCCTA
AATAAATGTATTATCTTCTGTTTTGTAATAACATCTATGAAAGAAAATTTAATACCATTA
CATTTTCATGATTCTTCAATTGCTTCTTATTGTAAATCATAGGTTCACTTGCCAGCCAAT
CTCATAACAGTACACGCGGAAGTATTTTTACCCACAATGTAGGATTTGGCAACACTGATG
TCATGAGACCTGACAGCAACCA
>Locus_0033_Rosa_persica
GTTTCAGTGGATTTCAATGTGTGACTTTAATGCTCATGTGGCACTGGTCTGGTTAATTGG
AATGGAACAAATAGGTGTGTTTAAGAGCGAGGAATAGGTGGACTTACAGAAAATATGTAG
TTTCTCTTGGGTACCATTATCTAGGCTTTAAGATATATGCCCTACTAAGATTGTAGAGTG
TTGATTGATTATTTTTTTGGTGTTTTCTTAATGAGTTTATGATGTGATCCGGACTTCCAT
GGATTTCACATTCATCCTAAACAAATGTATCATCTTCTGTTTTGTAAATAAAATCTATGA
CAGAAACTTTAATACCATTACATTTTCATGATTCTTCAATTGCTTCTTATTGTAAATCGT
AGGTTCAGTTGCCAGCCAATCTCATAACAGTACACACGGAAGTATTTTTACCCACAATGT
AGGATTTGGCAACACTGATGTCATGAGACCTGACAGCAACCA
>Locus_0033_Rosa_wichurana
GTTTCAGTGGATTTCAGTGTGTGACTTTGATGCTCATGTGGCACTGGTCTGGTTAATTGG
AATGGAACAAATAGGTGTGTTTAAGAACGAGGAATAGGTAGCTTCTCTTGGGTACCAGTA
TCTAGGTGTTTAAGATATATGCCCTACTGATTGGAGAGTGTTGATTAGTTATTTTTTTTG
GTGTTTTCTTAATGAGTTTATGATGTGATCTGGACTTTCATGGATTTCACATTCATCCTA
AATAAATGTATTATCTTCTGTTTTGTAATAACATCTATGAAAGAAAATTTAATACCATTA
CATTTTCATGATTCTTCAATTGCTTCTTATTGTAAATCATAGGTTCACTTGCCAGCCAAT
CTCATAACAGTACACGCGGAAGTATTTTTACCCACAATGTAGGATTTGGCAACACTGATG
TCATGAGACCTGACAGCAACCA
>Locus_0033_Rosa_x_damascena
GTTTCAGTGGATTTCAATGTGTGACTTTGATGCTCATGTGGCACTGGTCTGGTTAATTGG
AATGGAACAAATAGGTGTGTTTAAGAACGAGGAATAGGTAGCTTCTCTTGGGTACCAGTA
TCTAGGTGTTTAAGATATATGCCCTACTGATTGGAGAGTGTTGATTAATTATTTTTTTGG
TGTTTTCTTAATGAGTTTATGATGTGATCTGGACTTTCATGGATTTCACATTCATCCTAA
ATAAATGTATTATCTTCTGTTTTGTAATAACATCTATGAAAGAAAATTTAATACCATTAC
ATTTTCATGATTCTTCAATTGCTTCTTATTGTAAATCATAGGTTCACTTGCCAGCCAATC
TCATAACAGTACACGCGGAAGTATTTTTACCCACAATGTAGGATTTGGCAACACTGATGT
CATGAGACCTGACAGCAACCA
>Locus_0033_Rosa_xanthina
GTTTCAGTGGATTTCAATGTGTGACTTTGATGCTCATGTGGTACTGGTCTGGTTAATTGG
AATGGCACAAATAGGTGTATTTAAGAGCGAGGAATAGGTGGACTTATAGAAAATATGTAG
TTTCTCTTGGGTACCATTATCTAGGCGTTTAAGATATATGCCCTTCTGATTGGAGAGTGG
TGATTAATTATTTTTTTGGTGTTTTCTTAATGAGTTTATGATGTGATCCGGACTTCCATG
GATTTCACATTCATCCTAAATAAATGTATCATCTTCTGTTTTGTAATAAAATCTATGAAA
GAAACTTTAATACCATTACATTTTCATGATTCTTCAATTGCTTCTTATTGTAAATCGTAG
GTTCACTTGCCAGCCAATCTCATAACAGTACACGCGGAAGTATTTTTACCCACAATGTAG
GATTTGGCAACACTGATGTCATGAGACCTGACAGCAACCA
>Locus_0034_Rosa_OBH
TCCATTGTTTAGGTCCAGCTTCCAGATAAAAAATGAGCCAAATGACAAATCTCTAACCAT
TTGATTATCATCAGGATAATTTCAGCGGTTACCAGAACCATTGTGTTCATTTATTAGATC
ACTGTTAGATGTGCAAAGATTATCCTCGAATGGGGCTTAAAAAACAGGCGCATGGTATGG
TGGACCACAGATAATATTTACACATGTATGTGAAAATTGGGACCTCCTCACCAGGATAAG
TTTAATAATCATTAATCAGAACCAAAAAAATCCTTCCATAGAGAACCCAAGCACCTCCAC
>Locus_0034_Rosa_majalis
TCCATTGTTTAGGTCCAGCTTCCAGATATAAAATGAGCCAAATGACAAATCTCTAACCAT
TTGATTATCATCAGGATAATTTCAGCGGTTACCAGAACCATTGTGTTCATTTATTAGATC
ACTGTTAGATGTTCAAAGATTATCCTCGAATGGGTCTTAAAAAACAGGCGCATGGTATGG
TGGACCACAGATAATATTTACACATGTATGTGAAAATTGGGACCTCCTCACCAGGATAAG
TTTAATAATCATTAATCAGAACCAAAAAAATCCTTCCATAGAGAACCCAAGCACCTCCAC
>Locus_0034_Rosa_moschata
TCCATTGTTTAGGTCCAGCTTCCAGATAAAAAATGAGCCAAATGACAAATCTCTAACCAT
TTGATTATCATCAGGATAATTTCAGCGGTTACCAGAACCATTGTGTTCATTTATTAGATC
ACTGTTAGATGTTCAAAGATTATCCTCGAATGGGTCTTAAAAAACAGGCGCATGGTATGG
TGGACCACAGATAATATTTACACATGTATGTGAAAATTGGGACCTCCTCACCAGGATAAG
TTTAATAATCATTAATCAGACCCAAAAAAATCCTTCCATAGAGAACCCAAGCACCTCCAC
>Locus_0034_Rosa_multiflora
TCCATTGTTTAGGTCCAGCTTCCAGATAAAAAATGAGCCAAATGACAAATCTCTAACCAT
TTGATTATCATCAGGATAATTTCAGCGGTTACCAGAACCATTGTGTTCATTTATTAGATC
ACTGTTAGATGTGCAAAGATTATCCTTGAATGGGGCTTAAAAAACAGGTGCATGGTATGG
TGGACCACAGATAATATTTACACATGTATGTGAAAATTGGGACCTCCTCACCAGGATAAG
TTTAATAATCATTAATCAGAACCAAAAAAAGCCTTCCATAGAGAACCCAAGCACCTCCAC
>Locus_0034_Rosa_persica
TCCATTGTTTAGGTCCAGCTTCCAGATAAAAAATGAGCCAAATGACAAATCTCTAACCAT
TTGATTATCATCAGGATAATTTCAGCGGTTACCAGAACCATTGTGTTCATTTATTTGATC
ACCGTTAGATGTGCAAAGATTATCCTCAAATAGGGCTTAAAAAACAGGCGCATGGTATGG
TGGACCACAGATAATATTTACACATGTATGTGAAAATTGGGACCTCCTCACCAGGATAAG
TTTAATAATCATTAATCAGAACCAAAAAATCCTTCCATAGAGAACCCAAGCACCTCCAC
>Locus_0034_Rosa_wichurana
TCCATTGTTTAGGTCCAGCTTCCAGATAAAAAATGAGCCAAATGACAAATCTCTAACCAT
TTGATTATCATCAGGATAATTTCAGCGGTTACCAGAACCATTGTGTTCATTTATTAGATC
ACTGTTAGATGTGCAAAGATTATCCTTGAATGGGGCTTAAAAAACAGGTGCATGGTATGG
TGGACCACAGATAATATTTACACATGTATGTGAAAATTGGGACCTCCTCACCAGGATAAG
TTTAATAATCATTAATCAGAACCAAAAAAATCCTTCCATAGAGAACCCAAGCACCTCCAC
>Locus_0034_Rosa_x_damascena
TCCATTGTTTAGGTCCAGCTTCCACATAAAAAATGAGCCAAATGACAAATCTCTAACCAT
TTGATTATCATCAGGATAATTTCAGCGGTTACCAGAACCATTGTGTTCATTTATTAGATC
ACTGTTAGATGTGCAAAGATTATCCTCGAATGGGGCTTAAAAAACAGGCGCATGGTATGG
TGGACCACAGATAATATTTACACTTGTATGTGAAAATTGGGACCTCCTCACCAGGATAAG
TTTAATAATCATTAATCAGAACCACAAAAATCCTTCCATAGAGAACCCAAGCGCCTCCAC
>Locus_0035_Fragaria_iinumae
TGAATATGAGGGGAAGGGAAGGAGGGGTGGGAGAAGAAAGAGGAAAAAAGGTGAAGAAGA
CGACAATGAAGAGTGGACAGGGGATAGTGAAGCTGATGAAGAGTTTGTTGCAAAACTTAG
AAAGATAAATAAGCCAACATATTCTACAAGATCGAAGGCCCATAAGGAACCTCAGAAGAA
AGCAAAAGGTGGTAAAAGTTCTGTTCAGAAGATGACTTCTGCTGCGGATGAAGAGGGCAT
AGACGACGAAGATGATGAAACACTTGGAGGCTTCATTGTAGGGGAGGATGGCTTGGAAGA
CGAAGAAGAACCTGAAGGAACTGA
>Locus_0035_Fragaria_nipponica
TGAAAATGAGGGGAAGGGAAGGAGGGGTGGGAGAAGAAAGAGGAAAAAAGGTGAAGAAGA
CGACAATGAAGAGTGGACAGGGGATAGTGAAGCTGATGAAGAGTTTGTTGCAAAACTTAG
AAAGGTAAATAAGCCAAAATATTCTACAAGATCGAAGGCCCATAATGAACCTCAGAAGAA
AGCAAATGGTGGTAAAAGTTCTGTTCAGAAGATGACTTCTGCTGCGGATGAAGATGGCAT
AGACGACGAAGACGATGAAACACTTGGAGGCTTCATTGTAGGGGAGGATGGCTTGGAAGA
CGAAGAAGACCCTGAAGGAACTGA
>Locus_0035_Fragaria_vesca
TGAATATGAAGGGAAGGGAAGGAGGGGTGGGAGAAGAAAGAGGAAAAAAGGTGAAGAAGA
CGACAATGAAGAGTGGACAGGGGATAGTGAAGTTGATGCAGAGTTTGTTGCAAAACTTAG
AAAGGTAAATAAGCCAAAATATTCTACCAGATCGAAGGCCCATAATGAACCTCAGAAGAA
AGCAAAAGGTAGTAAAAGTTCTGTTCAGAAGATGACTTCTGCTGCGGATGAAGAGGGCAT
AGACGATGACGATGATGAAACACTTGGAGGCTTCATTGTAGGGGAGGACGGCTTGGAAGA
CGAAGAAGACCCTGATGGAACTGA
>Locus_0035_Potentilla_micrantha
TGAGTATGAGGGGAAGAAAAGGAGTGGTGGGAGGAGAAAGAGGAAAAGAGGCGAAGAAGA
CGATAACGAAGAATGGACAGGAGATAGTGAAGTTGATGAAGAACTTGTTGCAAAACTTAG
AAAGGTAAATAAGCCAAAATATTCAACAAGATCGAAGGCCAGTAATGAACCTCAGAAGAA
AGCTAAAGGTGGCAAAACTTCTGATCAGAAGAAGACTGCCGCTGTGGATGAAGAGAGCAT
AGAAGACGAAGATGAAGACGATGGAACACTTGGAGGGTTCATTGTTGGCAAGGATGACTT
GGAAGCAGAAGAAGACCCTGAAGTAACTGA
>Locus_0035_Rosa_OBH
TGAATATGAGGGAAAGGAAAGGAGGGGTCGGAGGAGAAAGAGGAAAAAAGGTGAAGAAAA
CGATAATGAAGAGTGGACAGGGGATAGTGAAGCTGATGAAGAGCTTGTTGCAAAACTTAG
AAAGGTAAATAAGCCTAAATATTCTACAAGATCGAAGGCCCATAGTGAACCTCAGAAAAA
AGCAAAAGGTAGTAAACATTCTGATCAAAAGAAGACGGCTGCTGTGGATGAAGAGGGCAT
AAAAGACGATGACAAAGATGAAGACGAAGATGATGAAACACTTGGAGGCTTCATTGTCGG
CGAGGACGACTTGGAAGAAGAAGACCCTGAAGGAACTGA
>Locus_0035_Rosa_arvensis
TGAATATGAGGGAAAGGAAAGGAGGGGTGGGAGGAGAAAGAGGAAAAAAGGTGAAGAAAA
CGATAATGAAGAGTGGACAGGGGGTAGTGAAGCTGATGAAGAGCTTGTTGCAAAACTTAG
AAAGGTAAATAAGCCAAAATATTCTACAAGATCGAAGGCCCATAGTGAACCTCAGAAGAA
AGCAAAAGGTAGTAAACATTCTGATCAAAAGAAGACGGCTGCTGTGGATGAAGAGGGCAT
AAAAGACGACGACAAAGATGAAGATGAAGATGATGAAACACTTGGAGGCTTCATTGTCGG
CGAGGACGACTTGGAAGAAGAAGACCCTGAAGGAACTGA
>Locus_0035_Rosa_majalis
TGAATATGAGGGAAAGGAAAGGAGGGGTGGGAGGAGAAAGAGGAAAAAAGGTGAAGAAAA
CGATAATGAAGAGTGGACAGGGGATGGTGAAGCTGATGAAGAGCTTGTTGCAAAACTTAG
AAAGGTAAATAAGCCAAAATATTCTACAAGATCGAAGGCCCATAGTGAACCTCAGAAGAA
AGCAAAAGGTAGTAAACATTCTGATCAAAAGAAGACGGCTGCTGTGGATGAAGAGGGCAT
AAAAGACGATGACAAAGATGAAGACGAAGATGATGAAACACTTGGAGGCTTCATTGTCGG
TGAGGACGACTTGGAAGAAGAAGAAGACCCTGAAGGAACTGA
>Locus_0035_Rosa_minutifolia
TGAATATGAGGGAAAGGAAAGGAGGGGTGGGAGGAGAAAGAGGAAAAAAGGTGAAGAAAA
CGATAATGAAGAGTGGACAGGGGATGGTGAAGCTGATGAAGAGCTTGTTGCAAAACTTAG
AAAGGTAAATAAGCCAAAATATTCTACAAGATCGAAGGCCCATAGTGAACCTCAGAAGAA
AGCAAAAGGTAGTAAACATTCTGATCAAAAGAAGACGGCTGCTGTGGATGAAGAAGGCAT
AAAAGACGATGACAAAGATGAAGACGAAGATGATGAAACACTTGGAGGCTTCATTGTCGG
TGAGGACGACTTGGAAGAAGAAGAAGACCCTGAAGGAACTGA
>Locus_0035_Rosa_moschata
TGAATATGAGGGAAAGGAAAGGAGGGGTGGGAGGAGAAAGAGGAAAAAAGGTGAAGAAAA
CGATAATGAAGAGTGGACAGGGGATGGTGAAGCTGATGAAGAGCTTGTTGCAAAACTTAG
AAAGGTAAATAAGCCAAAATATTCTACAAGATCGAAGGCCCATAGTGAACCTCAGAAGAA
AGCAAAAGGTAGTAAACATTCTGATCAAAAGAAGACGGCTGCTGTGGATGAAGAGGGCAT
AAAAGACGATGACAAAGATGAAGACGAAGATGATGAAACACTTGGAGGCTTCATTGTCGG
TGAGGACGACTTGGAAGAAGAAGAAGACCCTGAAGGAACTGA
>Locus_0035_Rosa_multiflora
TGAATATGAGGGAAAGGAAAGGAGGGGTTGGAGGAGAAAGAGGAAAAAAGGTGAAGAAAA
CGATAATGAAGAGTGGACAGGGGATAGTGAAGCTGATGAAGAGCTTGTTGCAAAACTTAG
AAAGGTAAATAAGCCAAAATATTCTACAAGATCGAAGGCCCATAGTGAACCTCAGAAAAA
AGCAAAAGGTAGTAAACATTCTGATCAAAAGAAGACGGCTGCTGTGGATGAAGAGGGCAT
AAAAGACGATGACAAAGATGAAGACGAAGATGATGAAACACTTGGAGGCTTCATTGTCGG
CGAGGACGACTTGGAAGAAGAAGACCCTGAAGGAACTGA
>Locus_0035_Rosa_persica
TGAATATGAGGGAAAGGAAAGGAGGCGTGGGAGGAGAAAGAGGAAAAAGGGCGATGAAGA
CGATAATGAAGAGTGGATAGGGGATAGTGAAGCTGATGAAGAGCTTGTTGCAAAACTTAG
AAAGGTAAATAAGCCAAAATATTCTACAAGATCGAAGGCCCATAATGTACCTCAGAAGAA
AGCAAAAGGTAGTAAACATTCTGATCAGAAGAAGATGGCTGCTGTGGATGAAGAGGGCAT
AAAAGACGAAGACAAAGATGAAGACGAAGATGATGAAACACTTGGAGGCTTCATTGTCGG
CGAGGATGACTTGGAAGAAGAAGAAGAAGACCCTGAAGGAACTGA
>Locus_0035_Rosa_wichurana
TGAATATGAGGGAAAGGAAAGGAGGGGTCGGAGGAGAAAGAGGAAAAAAGGTGAAGAAAA
CGATAATGAAGAGTGGACAGGGGATAGTGAAGCTGATGAAGAGCTTGTTGCAAAACTTAG
AAAGGTAAATAAGCCAAAATATTCTACAAGATCGAAGGCCCATAGTGAACCTCAGAAAAA
AGCAAAAGGTAGTAAACATTCTGATCAAAAGAAGACGGCTGCTGTGGATGAAGAGGGCAT
AAAAGACGATGACAAAGATGAAGACGAAGATGATGAAACACTTGGAGGCTTCATTGTCGG
CGAGGACGACTTGGAAGAAGAAGACCCTGAAGGAACTGA
>Locus_0035_Rosa_x_damascena
TGAATATGAGGGAAAGGAAAGGAGGGGTGGGAGGAGAAAGAGGAAAAAAGGTGAAGAAAA
CGATAATGAAGAGTGGACAGGGGATAGTGAAGCTGATGAAGAGCTTGTTGCAAAACTTAG
AAAGGTAAATAAGCCAAAATATTCTACAAGATCGAAGGCCCATAGTGAACCTCAGAAGAA
AGCAAAGGGTAGTAAACATTCTGATCAAAAGAAGACGGCTGCTGTGGATGAAAAGGGCAT
AAAAGACAACGATAAAGATGAAGATGAAGATGATGAAACACTTGGAGGCTTCATTGTTGG
TGAGGACGACTTGGAAGAAGAAGAAGACCCTGAAGGAACTGA
>Locus_0036_Fragaria_iinumae
AGCACATTGGACATTTGGCCGTGGAAATACTTGGTTCCGTGGATGAGGGAAGACCTTTTT
TCTCGGGTATGTATTCCTCTCAATTGCTTGACCCAGTTAACCTTCGTGGTCCCGTAGCTT
CCGTACTTTGTGATATTTCTGCTAAAACTATCCTTGAATTATTGCTGCAGTATTTCTCCA
TAATTATTTATATTGATATTTTTTGACAGAGAGAGGGTCGAAAGCTTAGTGGTACATTTG
ATGTTCAGAGCGATGACCCATACAACATGGAGGAAGTTGTGATGCCATTACATGAATACA
TCAATCACCCTATAGCTCAAGATATTGTTCACAATGGTGCA
>Locus_0036_Fragaria_nipponica
AGCACATTGGACATTTGGCCGTGGAAATACTTGGTTCCGTGGATGAGGGAAGACCTTTTT
TCTCGGGTATGTATTCCTCTCAATTGCTTGACCCAGTTAACCTTCGTGGTCCCATAGCTT
CTGGACTTTGTGATATTTCTGCTAAAACTATCCTTGAATTATTGCTGCAGTATTTCTCCA
TAATTATTTATATTGATATTTTTTGACAGAGAGAGGGTCGAAAGCTTAGTGGTACATTTG
ATGTTCAGAGCGATGACCCATACAACATGGAGGAAGTTGTGATGCCATTACATGAATACA
TCAATCACCCTATAGCTCAAGATATTGTTCACAACGGTGCA
>Locus_0036_Fragaria_nubicola
AGCACATTGGACATTTGGCCATGGAAATACTTGGTTCCGTGGATGAGGGAAGACCTTTTT
TCTCGGGTATGTATTCCTCTCAATTGCTTGACCCAGTTAACCTTCGTGGTCCCGTAGCTT
CTGTACTTTGTGATATTTCTGCTAAAACTATCCTTGAATTATTGCTGCAGTATTTCTCCA
TAATTATTTATATTGATATTTTTTGACAGAGAGAGGGTCGAAAGCTTAGTGGTACATTTG
ATGTTCAGAGCGATGACCCATACAACATGGAGGAAGTTGTGATGCCATTACATGAATACA
TCAATCACCCTATAGCTCAAGATATTGTTCACAACGGTGCA
>Locus_0036_Fragaria_vesca
AGCACATTGGACATTTGGCCATGGAAATACTTGGTTCCGTGGATGAGGGAAGACCTTTTT
TCTCGGGTATGTATTCCTCTCAATTGCTTGACCCAGTTAACCTTCGTGGTCCCGTAGCTT
CTGTACTTTGTGATATTTCTGCTAAAACTATCCTTGAATTATTGCTGCAGTATTTCTCCA
TAATTATTTATATTGATATTTTTTGACAGAGAGAGGGTCGAAAGCTTAGTGGTACATTTG
ATGTTCAGAGCGATGACCCATACAACATGGAGGAAGTTGTGATGCCATTACATGAATACA
TCAATCACCCTATAGCTCAAGATATTGTTCACAACGGTGCA
>Locus_0036_Geum_urbanum
AGCACATTGGATATTTGGCCATGGAAATATTTGGTTCCATGGATGAGAGAAGATCTTTTT
GCTCGGGTATGTTTTTTCTCTCTGCTGGTTGTTTACTTTCTTCTCTGCTCAATATATCCT
GGAATTGATTATTTACATTGAATTTTCTGGACAGAGAGAGGGTCGAAAGCTTAGTGGCTT
AGTTGATGTTCAGAGTGATGACCCATATAACATGGAGGAAATTGTGATGCCATTACATGA
ATACATCCAGGACCCTATTGCTCAAGATATTGTTCACAACGGTGCA
>Locus_0036_Potentilla_micrantha
AGCACCTTGGACATTTGGCCGTGGAAATATTTGGTTCCTTGGATGAGGGAAGACCTTTTT
GCTCGGGTATGCTTGAACCAGTTGACCTTCACGGTCTTATAGCTTCTGTACTTCGTGATA
TTTCTGCTATAAATATCCTTGAATTATCCAAAATTATTAATAATGATGTTTATGGGCAGA
GAGAGGGTCGAAAGCTTAGTGGCACATTTGATACTCAGAGCAATGACCCATACAACATGG
AGGAAGTTGTGATGCCATTACATGAATACATCAATCACCCTATAGCTCAAGATATCATTC
ACAACGGTGCA
>Locus_0036_Rosa_OBH
AGCACATTGGACATTTGGCCCTGGAAATATTTGGTTCCATGGATGAGGGAAGACCTTTTT
GCTCGGGTATGTTTTCTTCTCAACTGCTTGGACCCAGTTAACCTTCATTGTCCTATAGCT
TGTCTACTTTGTGATATTTCTGCTCAAACAATCCTTAAATTATTGATGGAGTATTACTCC
ATAATTATTTATATTGATGTTTCTGGACAGAGAGAGGGTCGAAAGCTTAGTGGCACATTT
GAAGTTCAGAGCGATGACCCATACAACATGGAGGAAATTGTGATGCCATTACATGAATAC
ATCAATCACCCTATAGCTCAAGATATTGTTCACAATGGTGCA
>Locus_0036_Rosa_arvensis
AGCACATTGGACATTTGGCCCTGGAAATATTTGGTTCCATGGATGAGGGAAGACCTTTTT
GCTCGGGTATGTTTTCTTCTCAACTGCTTGGACCCAGTTAACCTTCATGTTCCTATAGCT
TGTCTACTTTGTGATATTTCTGCTCAGACAATCCTTAAATTATTGATGGAGTATTACTCC
ATAATTATTTATATTGATGTTTCTGGACAGAGAGAGGGTCGAAAGCTTAGTGGCACATTT
GAAGTTCAGAGCGATGACCCATACAACATGGAGGAAATTGTGATGCCATTACATGAATAC
ATCAATCACCCTATAGCTCAAGATATTGTTCACAATGGTGCA
>Locus_0036_Rosa_chinensis
AGCACATTGGACATTTGGCCCTGGAAATATTTGGTTCCATGGATGAGGGAAGACCTTTTT
GCTCGGGTATGTTTTCTTCTCAACTGCCTGGACCCAGTTAACCTTCATTGTCCTATAGCT
TGTCTACTTTGTGATATTTCTGCTCAAACAATCCTTAAATTATTGATGGAGTATTACTCC
ATAATTATTTATATTGATGTTTCTGGACAGAGAGAGGGTCGAAAGCTTAGTGGCACATTT
GAAGTTCAGAGCGATGACCCATACAACATGGAGGAAATTGTGATGCCATTACATGAATAC
ATCAATCACCCTATAGCTCAAGATATTGTTCACAATGGTGCA
>Locus_0036_Rosa_gigantea
AGCACATTGGACATTTGGCCCTGGAAATATTTGGTTCCATGGATGAGGGAAGACCTTTTT
GCTCGGGTATGTTTTCTTCTCAACTGCTTGGACCCAGTTAACCTTCATGGTCCTACAGCT
TGTCTACTTTGTGATATTTCTGCTCAAACAATCCTTAAATTATTGATGGAGTATTACTCC
ATAATTATTTATATTGATGTTTCTGGACAGAGAGAGGGTCGAAAGCTTAGTGGCACATTT
GAAGTTCAGAGCGATGACCCATACAACATGGAGGAAATTGTGATGCCATTACATGAATAC
ATCAATCACCCTATAGCTCAAGATATTGTTCACAATGGTGCA
>Locus_0036_Rosa_laevigata
AGCACATTGGACATTTGGCCGTGGAAATATTTGGTTCCATGGATGAGGGAAGACCTTTTT
GCTCGGGTATGTTTTCTTCTCAACTGCTTGGACCCAGTTAACCTTCATGGTCCTATAGCT
TGTCTACTTTGTGATATTTCTGCTCAAACAATCCTTAAATTATTGATGGAGTATTACTCC
ATAATTATTTATATTGATGTTTCTGGACAGAGAGAGGGTCGAAAGGTTAGTGGCACATTT
GAAGTTCAGAGCGATGACCCATACAACATGGAGGAAGTTGTGATGCCATTACATGAGTAC
ATCAATCACCCTATAGCTCAAGATATTGTTCACAATGGTGCA
>Locus_0036_Rosa_majalis
AGCACATTGGACATTTGGCCGTGGAAATATTTGGTTCCATGGATGAGGGAAGACCTTTTT
GCTCGGGTATGTTTTCTTCTCAACTGCTTGGACCCAGTTAACCTTCATGGTCCTATAGCT
TGTCTACTTTGTGATATTTCTGCTCAAACAATCCTTAAATTATTGATGGAGTATTACTCC
ATAATTATTTATATTGATGTTTCTGGACAGAGAGAGGGTCGAAAGCTTAGTGGCACATTT
GAAGTTCAGAGCGATGACCCATACAACATGGAGGAAATTGTGATGCCATTACATGAATAC
ATCAATCACCCTATAGCTCAAGATATTGTTCACAATGGTGCA
>Locus_0036_Rosa_minutifolia
AGCACATTGGACATTTGGCCGTGGAAATATTTGGTTCCATGGATGAGGGAAGACCTTTTT
GCTCGGGTATGTTTTCTTCTCAACTGCTTGGACCCAGTTAACCTTCATGGTCCTATAGCT
TGTCTACTTTGTGATATTTCTGCTCAAACAATCCTTAAATTATTGATGGAGTATTACTCC
ATAATTATTTATATTGATGTTTCTGGACAGAGAGAGGATCGAAAGCTTAGTGGCACATTT
GAAGTTCAGAGCGATGACCCATACAACATGGAGGAAATTGTGATGCCATTACATGAATAC
ATCAATCACCCTATCGCTCAAGATATTGTTCACAATGGTGCA
>Locus_0036_Rosa_moschata
AGCACATTGGACATTTGGCCGTGGAAATATTTGGTTCCATGGATGAGGGAAGACCTTTTT
GCTCGGGTATGTTTTCTTCTCAACTGCTTGGACCCAGTTAACCTTCATGGTCCTATAGCT
TGTCTACTTTGTGATATTTCTGCTCAAACAATCCTTAAATTATTGATGGAGTATTACTCC
ATAATTATTTATATTGATGTTTCTGGACAGAGAGAGGGTCGAAAGCTTAGTGGCACATTT
GAAGTTCAGAGCGATGACCCATACAACATGGAGGAAATTGTGATGCCATTACTTGAATAC
ATCAATCACCCTATAGCTCAAGATATTGTTCACAATGGTGCA
>Locus_0036_Rosa_multiflora
AGCACATTGGACATTTGGCCCTGGAAATATTTGGTTCCATGGATGAGGGAAGACCTTTTT
GCTCGGGTATGTTTTCTTCTCAACTGCTTGGACCCAGTTAACCTTCATGGTCCTATAGCT
TGTCTACTTTGTGATATTTCTGCTCAAACAATCCTGAAATTATTGATGGAGTATTACTCC
ATAATTATTTATATTGATGTTTCTGGACAGAGAGAGAGTCGAAAGCTTAGTGGCACATTT
GAAGTTCAGAGCGATGACCCATACAACATGGAGGAAATTGTGATGCCATTACATGAATAC
ATCAATCACCCTATAGCTCAAGATATTGTTCACAATGGTGCA
>Locus_0036_Rosa_odorata
AGCACATTGGACATTTGGCCCTGGAAATATTTGGTTCCATGGATGAGGGAAGACCTTTTT
GCTCGGGTATGTTTTCTTCTCAACTGCTTGGACCCGGTTAACCTTCATGGTCCTATAGCT
TGTCTACTTTGTGATATTTCTGCTCAAACAATCCTTAAATTATTGATGGAGTATTACTCC
ATAATTATTTATATTGATGTTTCTGGACAGAGAGAGGGTCGAAAGCTTAGTGGCACATTT
GAAGTTCAGAGCGATGACCCATACAACATGGAGGAAATTGTGATGCCATTACATGAATAC
ATCAATCACCCTATAGCTCAAGATATTGTTCACAATGGTGCA
>Locus_0036_Rosa_pendulina
AGCACATTGGACATTTGGCCGTGGAAATATTTGGTTCCATGGATGAGGGAAGACCTTTTT
GCTCGGGTATGTTTTCTTCTCAACTGCTTGGACCCAGTTAACCTTCATGGTCCTATAGCT
TGTCTACTTTGTGATATTTCTGCTCAAACAATCCTTAAATTATTGATGGAGTATTACTCC
ATAATTATTTATTTTGATGTTTCTGGACAGAGAGAGGGTCGAAAGCTTAGTGGCACATTT
GAAGTTCAGAGCGATGACCCATACAACATGGAGGAAATTGTGATGCCATTACATGAATAC
ATCAATCACCCTATAGCTCAAGATATTGTTCACAATGGTGCA
>Locus_0036_Rosa_persica
AGCACATTGGACATTTGGCCGTGGAAATATTTGGTTCCATGGATGAGGGAAGACCTTTTT
GCTCGGGTATGTTTTCTTCTCAACTGCTTGGACCCAGTTAACCTTCATGATCCTATAGCT
TGTCTACTTTGTGATATTTCTGCTCAAACAATCCTTAAATTATTGATGGTGTACTACTCC
ATAATTATTTATATTGATGTTTCTGGACAGAGAGAGGGTCGAAAGCTTAGTGGCACATTT
GATGTTCAGAGCGATGACCCATACAACATGGAGGAAATTGTGATGCCATTACATGAATAC
ATCAATCACCCTATAGCTCAAGATATTGTTCACAATGGTGCA
>Locus_0036_Rosa_rugosa
AGCACATTGGACATTTGGCCCTGGAAATATTTGGTTCCATGGATGAGGGAAGACCTTTTT
GCTCGGGTATGTTTTCTTCTCAACTGCTTGGACCCAGTTAACCTTCATGGTCCTATAGCT
TGTCTACTTTGTGATATTTCTGCTCAAACAATCCTTAAATTATTGATGGAGTATTACTCC
ATAATTATTTATATTGATGTTTCTGGACAGAGAGAGGGTCGAAAGCTTAGTGGCACATTT
GAAGTTCAGAGCGATGACCCATACAACATGGAGGAAATTGTGATGCCATTACATGAATAC
ATCAATCACCCTATAGCTCAAGATATTGTTCACAATGGTGCA
>Locus_0036_Rosa_wichurana
AGCACATTGGACATTTGGCCCTGGAAATATTTGGTTCCATGGATGAGGGAAGACCTTTTT
GCTCGGGTATGTTTTCTTCTCAACTGCTTGGACCCGTTTAACCTTCATGGTCCTATAGCT
TGTCTACTTTGTGATATTTCTGCTCAAACAATCCTTAAATTATTGATGGAGTATTACTCC
ATAATTATTTATATTGATGTTTCTGGACAGAGAGAGGGTCGAAAGCTAAGTGGCACATTT
GAAGTTCAGAGCGATGACCCATACAACATGGAGGAAATTGTGATGCCATTACATGAATAC
ATCAATCACCCTATAGCTCAAGATATTGTTCACAATGGTGCA
>Locus_0036_Rosa_x_damascena
AGCACATTGGACATTTGGCCCTGGAAATATTTGGTTCCATGGATGAGGGAAGACCTTTTT
GCTCGGGTATGTTTTCTTCTCAACTGCTTGGACCCAGTTAACCTTCATGGTCCTATAGCT
TGTCTACTTTGTGATATTTCTGCTCAAACAATCCTTAAACTATTGATGGAGTATTACTCC
ATAATTATTTATATTGATGTTTCTGGACAGAGAGAGGGTCGAAAGCTTAGTGGCACATTT
GAAGTTCAGAGCGATGACCCATACAACATGGAGGAAATTGTGATGCCATTACATGAATAC
ATCAATCACCCTATAGCTCAAGATATTGTTCACAATGGTGCA
>Locus_0036_Rosa_xanthina
AGCACATTGGACATTTGGCCGTGGAAATATTTGGTTCCATGGATGAGGGAAGACCTTTTT
GCTCGGGTATGTTTTCTTCTCAACTGCTTGGACCCAGTTAACCTTCATGGTCCTATAGCT
TGTCTACTTTGTGATATTTCTGCTCAAACAATCCTAAAATTATTGATGGAGTATTACTCC
ATAATTATTTATATTGATGTTTCTGGACAGAGAGAGGGTCGAAAGCTTAGTGGCACATTT
GATGTTCAGAGCGATGACCCATACAACATGGAGGAAATTGTGATGCCATTACATGAATAC
ATCAATCACCCTATAGCTCAAGATATTGTTCACAATGGTGCA
>Locus_0036_Rubus_occidentalis
AGCACATTGGACATTTGGCCATGGAAATATTTGGTTCCATGGATGAGGGAAGACCTTTTT
GCTCGGGTATGTTTTCCTCTCTACTTCTTGTACCCAGTTAACCTTTATGGTCCCATAGCT
TGTCTACTGGTGATACTTCTGTTCAAAAATTCCTGGAATTACTGCTGCAGTGTTACTCCA
TAATTATTTAAATTGACATTTCTGGACAGAGAGAGGGACGAAAACTTAGTGGCTCAATTG
ATGTTCAGAGCGATGACCCATACAACATGGAGGAAATTGTGATGCCATTACATGAATACA
TCAATAACCCTATAGCTCAAGATATTATTCACAATGGTGCA
>Locus_0037_Fragaria_iinumae
TGGTGCCCAGGTGATTGCACAGCTGAGAGGATCAAATTCTAGTGGGGAGATTAATGCTGC
TAACAATAAATCTGGTTAGTGTAGTGTCTGTTTAACATCATTTATCATTCTGACCTTTTT
CAGGAGTACTATTGCATAACAATTAAATGGATTTCAGTGCCACAAACACAATAAATATGA
GATACGCACTTAAACTTTTTTAAGTATGTGATGATTTAGACCTAGATGTATTAGTTACCA
AAGTCATGCTTTGGTAGGACTTTGGGTAACATGTCACGTCGTTTTCCATTCTTTTGATAA
TATAGTTAGGTTTGACTGAGGAATGAATCTGG
>Locus_0037_Fragaria_nipponica
TGGTGCCCAGGTGATTGCACAGCTGAGAGGATCAAATTCTAGTGGGGAGATTAATGCTGC
TAACAATAAATCTGGTTAGTGTAGAGTCTGTTTAACATCATTTATCATTCTGACCTTTTT
CAGGAGTACTATTGCATAACAATTAAATGGATTTCAGTGCCACAAACACAATAAATATGA
GATATGCACTTAAACTTTTAAGTATGTGATGATTTAGACCTAGATGTATTAGTTACCAAG
TCATGTTTTGGTAGGACTTTGGGTAACATGTCACGTCGTTTTCCATTCTTTTGATAATAT
AGTTAGGTTTGACTGAGGAATGAATCTGG
>Locus_0037_Fragaria_nubicola
TGGTGCCCAGGTGATTGCACAGCTGAGAGGATCAAATTCTAGTGGGGAGATTAATGCTGC
TAACAATAAATCTGGTTAGTGTAGTGTCTGTTTAACATCATTTATCATTCTGACCTTTTT
CAGGAGTACTATTGCATGACAATTAAATGGATTTCAGTGCCACAAACACAATAAATATGA
GATACGCACTTAAACTTTTAAGTATGTGATGATTTAGACCTAGATGTATTAGTTACCAAA
GTTATGCTTTGGTAGGACTTTGGGTAACATGTCATGTCGTTTTCCATTCCTTTGATAATA
TAGTTAGGTTTGACTGAGGAATGAATCTGG
>Locus_0037_Geum_urbanum
TGGTGCCCAGGTGATTTCACAGCTAAGAGGATCAAATTCCAGCGGCAACGCTGGTGCTAA
CAATAAATTTGGTTAGTGCAGTGTCTGTTAGCTTGCTGCTGTCCTACATTTCTGGTTTGG
TCAGGAGTACTAATGCTTTACAATCAAATGGAGTTCAGGCTACAAAAACATTATATCTGA
GATGTGCACTTGAACTTTCAAATATGTGATACTTTACACTTAAATTTATTAGGATTGTTG
ATAGCTATGTTGTATACGAATTGGTTAACATGTCATATTTGTTGGTTTAAGTTTCTTGTG
AAAATTAAGGTAGGGTTTTCAGGGAATGGATTTGG
>Locus_0037_Potentilla_micrantha
TGGTTCCCAGGTGATATCACAGCTGAGAGGATCAAATTCTAGCGGGGAGAGTAATGCTGC
TAACAGTAATTCTGGTTAGTGCGGTTTCTGTTTAACATTCATTTTCTGACCTTTGACAGG
AGTACTATTGCATATCAATCAAATAGAGTTTAGTGCTATACTACACAATAACTATGAGAC
ATGCTCTTAAACTTTTAAATATGTGATGCTTTGGGAACTAGATGTATTAGCATTACCCAA
AGTCATGCTGGATAGGACTTTGGGTAATATCTCACGTGGTCATTTTTCATTTATCTTGAT
AATTATAGATAGGTTTGACTGTGGAATGAATTTGG
>Locus_0037_Rosa_OBH
TGGTGCCCAGGTGATTTCACAGCTGAGAGGATCAAATTTTAGTGGGGAGATTAATGCTGC
TAACGATAAATCTGGTTAGTGCGGTGTCTGTTTAACATTCAGTTATATAACCTTTGTCAT
GAGTGCTATTGCATAACAATCAAATGGATACATATGAGACATGCACTTAAACTTTTAAAT
AAGTGATGCCTTAGACCTAGATGTATTAGCATTATCCAAAGTCATGCTGCATAGGACTTA
GGGTTACATGTCACGTCGTCAATTTTTCATTTCTTTTAATAATTATAGGTAGGGTTGACT
GAGGAATGAATTTGG
>Locus_0037_Rosa_laevigata
TGGTGCCCAGGTGATTTCACAGCTGAGAGGATCAAATTTTAGTGGGGAGATTAATGCCGC
TAACGATAAATCTGGTTAGTGCGGTGTCTCTATAACATTCAGTTATATAACCTTTGTCAG
GAGTGCTATTGCATAACAGTCAAATGGATACATATGAGACATGCACTTAAACTTTTAAAT
AAGTGATGCCTTAGACCTAGATGTATTAGCATTATCCAAAGTCATGCTAGTCACGTCGTC
AATTTTTCATTTCTTTTAATAATTATAGGTAGGGTTGACTGAGGAATGAATTTGG
>Locus_0037_Rosa_majalis
TGGTGCCCAGGTGATTTCACAGCTGAGAGGATCAAATTTTAGTGGGGAGATTAATGCTGC
TAACGATAAATCTGGTTAGTGCGGTGTCTGTTTAACATTCAGTTATATAACCTTTGTCAG
GAGTGCTATTGCATAACAATCAAATGGATACATATGAGATATGCACTTAAACTTTTAAAT
AAGTGATGCCTTAGACCTAGATGTATTATCATTATCCAAAGTCATGCTGCATAGGACTTA
GGGTTACATGTCACGTCGTAAATTTTTCATTTCTTTTAATAATTATAGGTAGGGTTGACT
GAGGAATGAATTTGG
>Locus_0037_Rosa_moschata
TGGTGCCCAGGTGATTTCACAGCTGAGAGGATCAAATTTGAGTGGGGAGATTAATGCTGC
TAACGATAAATCTGGTTAGTGCGGTGTCTGTTTAACATTCAGTTATATAACCTTTGTCAG
GAGTGCTATTGCATAACAATCAAATGGATACATATGAGATATGCACTTAAACTTTTAAAT
AAGTGATGCCTTAGACCTAGATGTATTATCATTATCCAAAGTCATGCTGCATAGGACTTA
GGGTTACATGTCACGTCGTAAAATTTTCATTTCTTTTAATAATTATAGGTAGGGTTGACT
GAGGAATGAATTTGG
>Locus_0037_Rosa_multiflora
TGGTGCCCAGGTGATTTCACAGCTGAGAGGATCAAATTATAGTGGGGAGATTAATGCTGC
TAACGATAAATCTGGTTAGTGCGGTGTCTGTTTAACATTCAGTTATATAACCTTTGTCAG
GAGTGCTATTGCATAACAATCAAATGGATACATATGAGACATGCACTTAAACTTTTAAAT
AAGTGATGCCTTAGACCTAGATGTATTAGCATTATCCAAAGTCATGCTGCATAGGACTTA
GGGTTACATGTCACGTCGTCAATTTTTCATTTCTTTTAATAATTATAGGTAGGGTTGACT
GAGGAATGAATTTGG
>Locus_0037_Rosa_persica
TGGTGCCCAGGTGATTTCACAGCTGAGAGGATCAAATTCTAGTGGGGAGATTAATGCTGC
TAACGATAAATCTGGTTAGTGCGGTGTCTGTTTAACACTCAATTATATACCCTTTGTCAG
GAGTACTTTTGCATAACAATCAAATGGATACATATGAGACATGCACTTAAAGTTTTAAAT
AAGTGATGCTGTAGACCTAGATGTATTAGCATTATCCAAAGTCATGCTGCATAGGACTTA
GGGTTACATGTCACGTCGTCAATTTTTCATTTCTTTTAATAATTATAGGTGGGGTTGACT
GAGGAATGAATTTGG
>Locus_0037_Rosa_rugosa
TGGTGCCCAGGTGATTTCACAGCTGAGAGGATCAAATTTTAGTGGGGAGATTAATGCTGC
TAACGATAAATCTGGTTAGTGCGGTGTCTGTTTAACATTCAGTTATATAACCTTTGTCAG
GAGTGCTATTGCATAACAATCAAATGGATACATATGAGACATGCACTTAAACTTTTAAAT
AAGTGATGCCTTAGACCTAGATGTATTATCATTATCCAAAGTCATGCTGCATAGGACTTA
GGGTTACATGTCACGTCGTAAAATTTTCATTTCTTTTAATAATTATAGGTAGGGTTGACT
GAGGAATGAATTTGG
>Locus_0037_Rosa_wichurana
TGGTGCCCAGGTGATTTCACAGCTGAGAGGATCAAATTTTAGTGGGGAGATTAATGCTGC
TAACGATAAATCTGGTTAGTGCGGTGTCTGTTTAACATTCAGTTATATAACCTTTGTCAG
GAGTGCTATTGCATAACAATCAAATGGATACATATGAGACATGCACTTAAACTTTTAAAT
AAGTGATGCCTTAGACCTAGATGTATTAGCATTATCCAAAGTCATGCTGCATAGGACTTA
GGGTTACATGTCACGTCGTCAATTTTTCATTTCTTTTAATAATTATAGGTAGGGTTGACT
GAGGAATGAATTTGG
>Locus_0037_Rubus_occidentalis
TGGTGCCCAGGTGATTTCACAGCTGAGAGGATCAAATTCTAGTGGGGAGAGTGCTACTGA
CAATAAATCTGGTTAGTGCAGTGTCTATTTAACATTTTGTTATCCGACCTTGGTCAGGAG
TACTAATGCATAATAATCTAATGGAGCGCAGTGCAACATACACAATAAATATGAGACATG
CGGTTCAACTTTATCTGATGCTCCATACCTAAATGTATTAGAATTGGCAAAAATTATGTC
TGATAGGACTTTGGGTAACCTGTCACGTCGTCAATTTTTTATTTCTCTTGATAATTATAG
GTTGGGTTGATTAAGAATGAATTTGG
>Locus_0038_Fragaria_nipponica
AGATGGACAACATATGGACTCCCACTGAAGGAAGAACTAAGGCCTAGGCTGAACCAAATG
CCAGTGAGTGATCCTACATGCAAGCTGCAGATGGGGGATGTAGTGGAGCTGACTCCAGCT
ATTCCTGACAAGTCTTTAACAGAGTACAGGGAAGAAATCCAACGCATGTATGACCGGGGC
AGGACTGTGTCAAGTGTAGGCTCTCCTGCTAGAAGCGTGGTAGGCTGGAGAAGATAACCT
TGTGCTTGATTGTCCCATTTATAGTGTATTCCGGGGCGGACAGGTTATTCTTGTATATAA
AATCAAAAGAATTTGTACAAAACAGCTACATGGTTCTGC
>Locus_0038_Fragaria_vesca
AGATGGACAACATATGGACTCCCACTGAAGGAAGAACTAAGGCCTAGGCTGAACCAAATG
CCAGTGAGTGATCCTACATGCAAGCTGCAGATGGGGGATGTAGTGGAGCTGACTCCAGCT
ATTCCTGACAAGTCATTAACAGAGTACAGGGAAGAAATCCAACGCATGTATGACCGGGGC
AGGACTGTGTCAAGTGTAGGCTCTCCTGCCAGAAGTGTGGTAGGCTGGAGAAGATAACCT
TGTGCTTGATTGTCCCATTTATAGTGTATTCCGGGGCGGACAGGTTATTCTTGTATATAA
AATCAAAAGAATTTGTACAAAACAGCTACATGGTTCTGC
>Locus_0038_Geum_urbanum
AGATGGACAACATATGGACTCCCATTGAAGAAAGAACTCAGACCTAGGTTGAACCAAATG
CCAGTTAGCGATCCTTCATGCATTCTACAGATGGGAGACGTGGTAGAGCTGACTCCAGCG
ATTCCAGACAAGTCCTTGACAGTATACAGGGAAGAGATTCAACGCATGTATGACCGGGGC
AGGTCTGTATCAGGTGTAGGGTCTGCTGCTAAGAGCATGGTAGGCTGGAGAAGATGACAT
TGTGCTTGCTTGTGCCGTTTATAGTGTATCTAAGGGGCACTCGGTTATTCTTGTATATAA
AATCAAAAGCATTTGTACAGAACAGCTACATGGTTCTGC
>Locus_0038_Potentilla_micrantha
AGATGGACAACATATGGACTTCCACTGAAGGAAGAACTAAGGCCTAGGCTGAACCAAATG
CCAGTGAATGATCCTACATGCAAGCTGCAGATGGGGGATGTAGTGGAGCTGACTCCAGCT
ATTCCTGACAAGTCATTAACAGAGTACAGGGAAGAAATTCAACGCATGTATGACCGGGGC
AGGACTGTATCAAGTGTCGGCTCTCCTGCTCGAAGCATGGTAGGCTGGAGAAGATGACCT
GTGCTCAATTGTCCCATATATAGTGTATTCCGGGGCGCGCACGGTTACTCTTGTATATAA
AATCAAAAGCATTTGTGCAGAACAGCTACATTGTTCTGC
>Locus_0038_Rosa_OBH
AGATGGACAACATATGGCCTCCCATTGAAGGAAGAACTGAGGCCTAGGCTGAACAAAATG
CCAGTGAGTGATCCTACATGCAAACTGCAGATGGGGGATGTAGTGGAGCTGACTCCAGCT
ATTCCTGACAAGTCATTAACAGAGTACAGGGAAGAGATTCAACGCATGTACGACCGGGGC
AGGACCGTATCAAGTGTAGGGTCTCCTGCTAAAAGCATGGTAGGCTGGAGAAGATGACCT
TGTGCTCGATTGTCCCATATATAGTGTATTTCCGGGCGCACACGGTTATTCTTGTACATA
AAATCAAAAGCATTTGTATAGAACAGCTACATGGTTCTGC
>Locus_0038_Rosa_chinensis
AGATGGACAACATATGGACTCCCATTGAAGGAAGAACTAAGGCCTAGGCTGAACAAAATG
CCAGTGAGTGATCCTACATGCAAACTGCAGATGGGGGATGTAGTGGAGCTGACTCCAGCT
ATTCCTGACAAGTCATTAACAGAGTACAGGGAAGAGATTCAACGCATGTACGACCGGGGC
AGGACTGTATCAAGTGTAGGGTCTCCTGCTAAAAGCATGGTAGGCTGGAGAAGATGACCT
TGTGCTCGATTGTCCCATATAGTGTATTTCGGGGCGCACACGGTTATTCTTGTACATAAA
ATCAAAAGCATTTGTATAGAACAGCTACATGGTTCTGC
>Locus_0038_Rosa_multiflora
AGATGGACAACATATGGACTCCCATTGAAGGAAGAACTAAGGCCTAGGCTGAACAAAATG
CCAGTGAGTGATCCTACATGCAAACTGCAGATGGGGGATGTAGTGGAGCTGACCCCAGCT
ATTCCTGACAAGTCATTAACAGAGTGCAGGGAAGAGATTCAACGCATGTACGACCGGGGC
AGGACTGTATCAAGTGTAGGGTCTCCTGCTAAAAGCATGGTAGGCTGGAGAAGATGACCT
TGCGCTCTATTGTCCCATATAGTGTATTTCGGGGCACACAAGGTTATTCTTGTACATAAA
ATCAAAAGCATTTGTATAGAACAGCTACATGGTTCTGC
>Locus_0038_Rosa_persica
AGATGGACAACATATGGACTCCCACTGAAGGAAGAACTAAGGCCTAGGCTGAACCAAATG
CCAGTGAGTGATCCTACATGTAAACTGCAGATGGGGGATGTAGTGGAGCTGACTCCAGCT
ATTCCTGACAAGTCATTAACAGAGTACAGGGAAGAGATTCAACGCATGTACGATCGGGGC
AGGACTGTATCAAGTGTAGGGTCTCCTGCTAAGAGCATGGTAGGCTGGAGAAGATGACCT
TGTGCTCGATTGTCCCATATATAGTGTATTTCAGGGCACACAAGGTTATTCTTGTATATA
AAATCAAAAGCAAATGTATAGAACAGCTACATGGTTCTGC
>Locus_0038_Rosa_rugosa
AGATGGACAACATATGGACTCCCATTGAAGGAAGAACTAAGGCCTAGGCTGAACAAAATG
CCAGTGAGTGATCCTACATGCAAACTGCAGATGGGGGATGTAGTGGAGCTGACTCCAGCT
ATTCCTGACAAGTCATTAACAGAGTACAGGGAAGAGATTCAACGCATGTACGACCGGGGC
AGGACTGTATCAAGTGTAGGGTCTCCTGCTAAAAGCATGGTAGGCTGGAGAAGATGACCT
TGCGCTCTATTGTCCCATATAGTGTATTTCGGGGCACACAAGGTTATTCTTGTACATAAA
ATCAAAAGCATTTGTATAGAACAGCTACATGGTTCTGC
>Locus_0038_Rosa_wichurana
AGATGGACAACATATGGACTCCCATTGAAGGAAGAACTAAGGCCTAGGCTGAACAAAATG
CCAGTGAGTGATCCTACATGCAAACTGCAGATGGGGGATGTAGTGGAGCTGACCCCAGCT
ATTCCTGACAAGTCATTAACAGAGTACAGGGAAGAGATTCAACGCATGTACGACCGGGGC
AGGACTGTATCAAGTGTAGGGTCTCCTGCTAAAAGCATGGTAGGCTGGAGAAGATGACCT
TGCGCTCGATTGTCCCATATAGTGTATTTCGGGGCACACAAGGTTATTCTTGTACATAAA
ATCAAAAGCATTTGTATAGAACAGCTACATGGTTCTGC
>Locus_0038_Rosa_x_damascena
AGATGGACAACATATGGACTCCCATTGAAGGAAGAACTAAGGCCTAGGCTGAACAAAATG
CCAGTGAGTGATCCTACATGCAAACTGCAGATGGGGGATGTAGTGGAGCTGACTCCAGCT
ATTCCTGACAAGTCATTAACAGAGTACAGGGAAGAGATTCAACGCATGTACGACCGGGGC
AGGACTGTATCAAATGTAGGGTCTCCTGCTAAAAGCATGGTAGGCTGGAGAAGATGACCT
TGTGCTCGATTGTCCCATATAGTGTATTTCGGGGCGCACACGGTTATTCTTGTACATAAA
ATCAAAAGCATTTGTATAGAACAGCTACATGGTTCTGC
>Locus_0038_Rosa_xanthina
AGATGGACAACATATGGACTCCCACTGAAGGAAGAACTAAGGCCTAGGCTGAACCAAATG
CCAGTGAGTGATCCTACATGCAAACTGCAGATGGGGGATGTAGTGGAGCTGACTCCAGCT
ATTCCTGACAAGTCATTAACAGAGTACAGGGAAGAGATTCAACGCATGTACGACCGGGGC
AGGACTGTATCAAGTGTAGGGTCTCCTGCTAAGAGCATGGTAGGCTGGAAAAGATGACCT
TGTGCTCGATTGTCCCATATATAGTGTATTTCAGGGCACACAAGGTTATTCTTGTACATA
AAATCAAAAGCAAATGTATAGAACAGCTACATGGTTCTGC
>Locus_0038_Rubus_occidentalis
AGATGGACAACATATGGACTCCCACTGAAGGAAGAACTGAGGCCTAAGCTGAACCAAGTG
CCAGTGAGTGATCCTACATGCAAGCTACAGATGGGGGATGTAGTGGAGCTGACTCCAGCT
ATTCCTGACAAATCGTTGACAGAGTACAGAGAAGAGATTCAGCGGATGTATGACCGGGGC
AGGACTGTATCAAGTGTAGGGTCTGCTGCTAAAAGCATGGTAGGCTGGAGAAGGTAGCTG
TGTACTCGATTGTCCCATTTATAGTGTAATTTGGGGCACACTCGGTTATGCTCGTATATA
AAATCAAAAGCATTTGTACAGAACAGCTACATGGTTCTGC
>Locus_0039_Rosa_OBH
GGAGACAGCACAGCAACAACAGGTTCGGCTACTCCGTCCAGAAGAGGATATTCTTCGGAA
AGGTTAACCAGGACTTCACCAACTTCTTCATCAAAGTCGGGTGGATGAAGAAGCTCGACA
CTGAGGTCGACCAGTACAACTACAGAGCTTTCCCTAACGAATTCATCTGGGAGCTCAACG
ACGACACACCCGAGGGTCATCTGCCATTGACGAATGCTTTGAGAGGGACCCAGTTGCTGA
AATGCGTTCTGAACCATCCAGCATTTAAGAACACCGAAGAAGAAGAAGAACGGCTACTCC
A
>Locus_0039_Rosa_arvensis
GGAGACAGCACAGCAACAACAGGTTCGGCTACTCCGTCCAGAAGAGGATATTCTTCGAAA
AGGTTAACCAGGACTTCACCAACTTCTTCATCAAAGTCGGGTGGATGAAGAAGCTCGACA
CCGAGGTCGACCAGTACAACTACAGAGCTTTCCCTAACGAATTCATCTGGGAGCTCAACG
ACGACACACCCGAGGGTCATCTGCCATTGACGAATGCTTTGAGAGGGACCCAGTTGCTGA
AATGCGTTCTCAACCATCCAGCATTTAAGAACACCGAAGAAGAAGAAGAACGGCTACTCC
A
>Locus_0039_Rosa_chinensis
GGAGACAGCACAGCAACAACAGGTTCGGCTACTCCGTCCAGAAGAGGATATTCTTCGGAA
AGGTTAACCAGGACTTCACCAACTTCTTCATCAAAGTCGGGTGGATGAAGAAGCTCGACA
CCGAGGTCGACCAGTACAACTACAGAGCTTTCCCTAACGAATTCATCTGGGAGCTCAACG
ACGACACACCCGAGGGTCATCTGCCATTGACGAATGCTTTGAGAGGGACCCAGTTGCTGA
AATGCGTTCTGAACCATCCAGCATTTAAGAACACCGAAGAAGAAGAAGAACGGCTACTCC
A
>Locus_0039_Rosa_gigantea
GGAGACAGCACAGCAACAACAGGTTCGGCTACTCCGTCCAGAAGAGGATATTCTTCGAAA
AGGTTAACCAGGACTTCACCAACTTCTTCATCAAAGTCGGGTGGATGAAGAAGCTCGACA
CCGAGGTCGACCAGTACAACTACAGAGCTTTCCCTAACGAATTCATCTGGGAGCTCAACG
ACGACACACCCGAGGGTCATCTGCCATTGACGAATGCTTTGAGAGGGACCCAGTTACTGA
AATGCGTTCTGAACCATCCAGCATTTAAGAACACCGAAGAAGAAGAAGAAGAACGGCTAC
TCCA
>Locus_0039_Rosa_laevigata
GGAGACAGCACAGCAACAACAGGTTCGGCTACTCCGTCCAGAAGAGGATATTCTTCGAAA
AGGTTAACCAGGACTTCACCAACTTCTTCATCAAAGTCGGGTGGATGAAGAAGCTCGACA
CCGAGGTCGACCAGTACAACTACAGAGCTTTCCCTAACGAATTCATCTGGGAGCTCAACG
ACGACACACCCGAGGGTCATCTGCCATTGACGAATGCTTTGAGAGGGACCCAGTTGCTGA
AATGCGTTCTGAACCATCCAGCATTTAAGAACACCGAAGAAGAAGAACGGCTACTCCA
>Locus_0039_Rosa_majalis
GGAGACAGCACAGCAACAACAGGTTCGGCTACTCCGTTCAGAAGAGGATATTCTTCGAAA
AGGTTAACCAGGACTTCACCAACTTCTTCATCAAAGTCGGGTGGATGAAGAAGCTCGACA
CCGAGGTCGACCAGTACAACTACAGAGCTTTCCCTAACGAATTCATCTGGGAGCTCAACG
ACGACACACCCGAGGGTCATCTGCCATTGACGAATGCTTTGAGAGGGACCCAGTTGCTGA
AATGCGTTCTGAACCATCCAGCATTTAAGAACACCGAAGAAGAAGAACGGCTACTCCA
>Locus_0039_Rosa_minutifolia
GGAGACAGCACAGCAACAACAGGTTCGGCTACTCCGTTCAGAAGAGGATATTCTTCGAAA
AGGTTAACCAAGACTTCACCAACTTCTTCATCAAAGTCGGGTGGATGAAGAAGCTCGACA
CCGAGGTCGACCAGTACAACTACAGAGCTTTCCCTAACGAATTCATCTGGGAGCTCAACG
ACGACACACCCGAGGGTCATCTGCCATTGACGAATGCTTTGAGAGGGACCCAGTTGCTGA
AATGCGTTCTGAACCATCCAGCATTTAAGAACACCGAAGAAGAAGAACGGCTACTCCA
>Locus_0039_Rosa_moschata
GGAGACAGCACAGCAACAACAGGTTCGGCTACTCCGTTCAGAAGAGGATATTCTTCGAAA
AGGTTAACCAGGACTTCACCAACTTCTTCATCAAAGTCGGGTGGATGAAGAAGCTCGACA
CCGAGGTCGACCAGTACAACTACAGAGCTTTCCCTAACGAATTCATCTGGGAGCTCAACA
ACGACACACCCGAGGGTCATCTGCCATTGACGAATGCTTTGAGAGGGACCCAGTTGCTGA
AATGCGTTCTGAACCATCCAGCATTTAAGAACACCGAAGAAGAAGAACGGCTACTCCA
>Locus_0039_Rosa_multiflora
GGAGACAGCACAGCAACAACAGGTTCGGCTACTCCGTCCAGAAGAGGATATTCTTCGAAA
AGGTTAACCAGGACTTCACCAACTTCTTCATCAAAGTCGGGTGGATGAAGAAGCTCGACA
CCGAGGTCGACCAGTACAACTACAGAGCTTTCCCTAACGAATTCATCTGGGAGCTCAACG
ACGACACACCCGAGGGTCATCTGCCATTGACGAATGCTTTGAGAGGGACCCAGTTGCTGA
AATGCGTTCTGAACCATCCAGCATTTAAGAACACCGAAGAAGAAGAAGAACGGCTACTCC
A
>Locus_0039_Rosa_odorata
GGAGACAGCACAGCAACAACAGGTTCGGCTACTCCGTCCAGAAGAGGATATTCTTCGAAA
AGGTTAACCAGGACTTCACCAACTTCTTCATCAAAGTCGGGTGGATGAAGAAGCTCGACA
CTGAGGTCGACCAGTACAACTACAGAGCTTTCCCTAACGAATTCATCTGGGAGCTCAACG
ACGACACACCCGAGGGTCATCTGCCATTGACGAATGCTTTGAGAGGGACCCAGTTGCTGA
AATGCGTTCTGAACCATCCAGCATTTAAGAACACCGAAGAAGAAGAAGAACGGCTACTCC
A
>Locus_0039_Rosa_palustris
GGAGACAGCACAGCAACAACAGGTTCGGCTACTCCGTTCAGAAGAGGATATTCTTCGAAA
AGGTTAACCAGGACTTCACCAACTTCTTCATCAAAGTCGGGTGGATGAAGAAGCTCGACA
CCGAGGTCGACCAGTACAACTACAGAGCTTTCCCTAACGAATTCATCTGGGAGCTCAACG
ACGACACACCCGAGGGTCATCTGCCATTGACGAATGCTTTGAGAGGGACCCAGTTGCTGA
AATGCGTTCTGAACCATCCAGCATTTAAGAACACCGAAGAAGAAGAACGGCTACTCCA
>Locus_0039_Rosa_pendulina
GGAGACAGCACAGCAACAACAGGTTCGGCTACTCCGTTCAGAAGAGGATATTCTTCGAAA
AGGTTAACCAGGACTTCACCAACTTCTTCATCAAAGTCGGGTGGATGAAGAAGCTCGACA
CCGAGGTCGACCAGTACAACTACAGAGCTTTCCCTAACGAATTCATCTGGGAGCTCAACG
ACGACACACCCGAGGGTCATCTGCCATTGACGAATGCTTTGAGAGGGACCCAGTTGCTGA
AATGCGTTCTGAACCATCCAGCATTTAAGAACACCGAAGAAGAAGAACGGCTACTCCA
>Locus_0039_Rosa_persica
GGAGACAGCACAGCAACAACAGGTTCGGCTACTCCGTCCAGAAGAGGATATTCTTCGAAA
AGGTTAACCAGGACTTCACCAACTTCTTCATCAAAGTCGGATGGATGAAGAAGCTCGACA
CCGAGGTCGACCAGTACAACTACAGAGCGTTCCCTAACGAGTTCATCTGGGAGCTCAACG
ACGACACACCCGAGGGTCATCTGCCATTGACGAATGCTTTGAGAGGGACCCAGTTGCTCA
AATGCGTTCTAAACCATCCAGCATTTAAGAACACCGAAGAAGAAGAACGGCTACTCCA
>Locus_0039_Rosa_rugosa
GGAGACAGCACAGCAACAACAGGTTCGGCTACTCCGTCCAGAAGAGGATATTCTTCGAAA
AGGTTAACCAGGACTTCACCAACTTCTTCATCAAAGTCGGGTGGATGAAGAAGCTCGACA
CCGAGGTCGACCAGTACAACTACAGAGCTTTCCCTAACGAATTCATCTGGGAGCTCAACA
ACGACACACCCGAGGGTCATCTGCCATTGACGAATGCTTTGAGAGGGACCCAGTTGCTGA
AATGCGTTCTGAACCATCCAGCATTTAAGAACACCGAAGAAGAAGAACGGCTACTCCA
>Locus_0039_Rosa_wichurana
GGAGACAGCACAGCAACAACAGGTTCGGCTACTCCGTCCAGAAGAGGATATTCTTCGAAA
AGGTTAACCAGGACTTCACCAACTTCTTCATCAAAGTCGGGTGGATGAAGAAGCTCGACA
CCGAGGTCGACCAGTACAACTACAGAGCTTTCCCTAACGAATTCATCTGGGAGCTCAACG
ACGACACACCCGAGGGTCATCTGCCATTGACGAATGCTTTGAGAGGGACCCAGTTGCTGA
AATGCGTTCTGAACCATCCAGCATTTAAGAACACCGAAGAAGAAGAAGAACGGCTACTCC
A
>Locus_0039_Rosa_x_damascena
GGAGACAGCACAGCAACAACAGGTTCGGCTACTCCGTCCAGAAGAGGATATTCTTCGAAA
AGGTTAACCAGGACTTCACCAACTTCTTCATCAAAGTCGGGTGGATGAAGAAGCTCGACA
CCGAGGTCGACCAGTACAACTACAGAGCTTTCCCTAACGAATTCATCTGGGAGCTCAACG
ACGACACACCCGAGGGTCATCTGCCATTGACGAATGCTTTGAGAGGGACCCAGTTGCTGA
AATGCGTTCTGAACCATCCAGCATTTAAGAACACCGAGGAAGAAGAAAAACGGCTACTCC
A
>Locus_0039_Rosa_xanthina
GGAGACAGCACAGCAACAACAAGTTCGGCTACTCCGTCCAGAAGAGGATATTCTTCGAAA
AGGTTAACCAGGACTTCACCAACTTCTTCATCAAAGTCGGATGGATGAAGAAGCTCGACA
CCGAGGTCGACCAGTACAACTACAGAGCGTTCCCTAACGAGTTCATCTGGGAGCTCAACG
ACGACACACCCGAGGGTCATCTGCCATTGACTAATGCTTTGAGAGGGACCCAGTTGCTCA
AATGCGTTCTAAACCATCCAGCATTTAAGAACACCGAAGAAGAAGAACGGCTACTCCA
>Locus_0039_Rubus_occidentalis
GGAGACAGCACAGCAACAACAGGTTCGGCTACTCCGTCCAAAAAAGAATATTCTTCGACA
AGGTCAGTGAGGACTTCACCAACTTTTTCATCGAAGTCGGGTGGATGAAGAAGCTCGACA
CTGAGGTCGACCAGTTCAATTACAGAGCTTTCCCTAACGAGTTCATCTGGGAGCTCAATG
ACGACACACCCGAGGGTCATCTACCATTGACGAATGCTCTGAGAGGGACCCAATTGCTCA
AATGCATTCTTAACCATCCAGCTTTCAACAACACCGAACAAGAACAAGAAGAACAACTAC
TCCA
>Locus_0040_Fragaria_iinumae
CTGTTTCAGCAGCTAAGGAGACTTTGAATTCATCTCTGTCATTGTTACTGAGTAAGTTGA
GTTGATTATTTCTCTTGTATTTGAAAGAAAATCCTCTGAAAGATTAACTGGATTGGCTAA
TTTTACAGTAGAAGATTTGTGATGTTCACTGATTCAGGTCCAGTTTTTGTGCACTCTTTA
TTTTTGAAATTAAACTTTTAACCAAAAAAAAATTGTTTTGGTTATAGGAAAAGATAATCC
TTGGTTAGCTTCTGGTGAAGATAACGTGTATGGATCTGTGGAACCTATATTTCTTGAATT
GCATGCCACGGCAATGCTATGCTTGCCTTCTGGTGAATGTCTGCTTCCAGATGCAACCGT
GTGTACAACATTGATGAGTGCTCTATACACTTCAGTGA
>Locus_0040_Fragaria_nipponica
CTGTTTCAGCAGCTAAGGAGACTTTGAATTCATCTCTGTCATTGTTACTGAGTAAGTTGA
GTTGATTATTTCTCTTGTATTTGAAAGAAAATCCTCTGAAAGATCTGGATTGGCTAATTT
TACAGTAGAAGATTTGTGATGTTCACTGATTCAGGTCCAATTTTTTGTGCACTCTTTATT
TTTGAAATTAAACTTTTAACCAAAAAAAAAAATTGTTTTGGTTATAGGAAAAGATAATCC
TTGGTTAGCTTCTGGTGAAGATAACGTGTATGGATCTGTGGAACCTATATTTCTTGAATT
GCATGCCACGGCAATGCTATGCTTGCCTTCTGGTGAATGTCTGCTTCCAGATGCAACCGT
GTGTACAACATTGATGAGTGCTCTATACACTTCAGTGA
>Locus_0040_Fragaria_nubicola
CTGTTTCAGCAGCTAAGGAGACTTTGAATTCATCTCTGTCATTGTTACTGAGTAAGTTGA
GTTGATTATTTCTCTTGTATTTGAAAGAAAATCCTCTGAAAGATTAACTGGATTGGCTAA
TTTTACAGTAGAAGATTTGTGATGCTCACTGATTCAGGTCCAATTTTTGTGCACTCTTTA
TTTTTGAAATTAAACTTTTGACCAAAAAAAAAATTGTTTTGGTTATAGGAAAAGATAATC
CTTGGTTAGCTTCTGGTGAAGATAACGTGTATGGATCTGTGGAACCTATATTTCTTGAAT
TGCATGCCACGGCAATGCTATGCTTGCCTTCTGGTGAATGTCTGCTTCCAGATGCAACCG
TGTGTACAACATTGATGAGTGCTCTATACACTTCAGTGA
>Locus_0040_Fragaria_vesca
CTGTTTCAGCAGCTAAGGAGACTTTGAATTCATCTCTGTCATTGTTACTGAGTAAGTTGA
GTTGATTATTTCTCTTGTATTTGAAAGAAAATCCTCTGAAAGATTAACTGGATTGGCTAA
TTTTACAGTAGAAGATTTGTGATGTTCACTGATTCAGGTCCAATTTTTGTGCACTCTTTA
TTTTTGAAATTAAACTTTTGACCAAAAAAAAAATTGTTTTGGTTATAGGAAAAGATAATC
CTTGGTTAGCTTCTGGTGAAGATAACGTGTATGGATCTGTGGAACCTATATTTCTTGAAT
TGCATGCCACGGCAATGCTATGCTTGCCTTCTGGTGAATGTCTGCTTCCAGATGCAACCG
TGTGTACAACATTGATGAGTGCTCTATACACTTCAGTGA
>Locus_0040_Potentilla_micrantha
CTGTTTCAGCAGCCAAGGAGACTTTGAATTCATCTCTATCATTGCTGCTGAGTAAGTTGA
GTTGATTATTTCTCTTGTATGTAAATAAGAAAATCCTCTGAAAGATAACTGGATTGGCTA
ATTTTTCAGTAGAATATTTGTGATAATTACTCATTTAGGTCCAATATATGTGCACTCTTT
CGTTTTCAGATTAAAGTTCTGACATACTAATAATTTGTTTTGGCTATAGGAAAAGAAAAT
CCTTGGTTAACTTCTGGTGAAGATGACGTGCATGAATCTGTGGAACTTATATTTCTTGAA
TTGCATGCCACGGCAATGCTATGCTTGCCTTCTGGTGAATGTCTGTTTCCAGATGCAACC
GTATGTACAACATTGATGAGTGCTCTTTACACTTCAGTGA
>Locus_0040_Rosa_OBH
CTGTTTCAGCAGCCAAGGAGACTTTGAATTCATCTCTGTCATTGCTACTGAGTAAGTTGA
GTTGATTATTTCTCTTGTATGTGAAAAAAAAATGCTCTGAAAGATAATTGGATTGGCTAA
TTTTTGTGCACTCATTAGTTTTCTGATTGAACTTTTGACATACAAATATTTTGTTTTGGC
TATAGGAAAAGAAAATCCTTGGTTAGCTTCTGGTGAAGATCATGCCTATGGATCTGTGGA
ACCTACATTTCTTGAATTGCATGCCACAGCAATGCTATGCTTGGCTTCTGGTGAGTGTCT
GTTTCCAGATGCAACTGTGTGTACAACGTTGATGAGTGCTCTTTACTCTTCCGTGA
>Locus_0040_Rosa_arvensis
CTGTTTCAGCAGCCAAGGAGACTTTGAATTCATCTCTGTCATTGCTACTGAGTAAGTTGA
GTTGATTATTTCTCTTGTATGTGAAAAAAAAAATGCTCTGAAAGATAATTGGATTGGCTA
ATTTTTGTGCACTCTTTAGTTTTCAGATTGAACTTTTGACATACAAATATTTTGTTTTGG
CTATAGGAAAAGAAAATCCTTGGTTAGCTTCTGGTGAAGATCATGCCTATGGATCTGTGG
AACCTACATTTCTTGAATTGCATGCCACAGCAATGCTATGCTTGCCTTCTGGTGAGTGTC
TGTTTCCAGATGCAACTGTGTGTACAACGTTGATGAGTGCTCTTTACTCTTCCGTGA
>Locus_0040_Rosa_laevigata
CTGTTTCAGCAGCCAAGGAGACTTTGAATTCATCTCTGGCATTGCTACTGAGTAAGTTGA
GTTGATTATTTCTCTTGAATGTGAAAAAAAAAATGCTCTGAAAGATAATTGGATTGGATA
ATTTTTGTGCACTCTTTAGTTTTCAGATTGAACTTTTGACATACAAATATTTTGTTTTGG
CTATAGGAAAAGAAAATCCTTGGTTAGCTTCTGGTGAAGATCATGTCTATGGATCTGTGG
AACCTACATTTCTTGAATTGCACGCCACAGCAATGCTATGCTTGCCTTCTGGTGAGTGTC
TGTTTCCAGATGCAACCGTGTGTACAACGTTGATGAGTGCTCTTTACTCTTCCGTGA
>Locus_0040_Rosa_multiflora
CTGTTTCAGCAGCCAAGGAGACTTTGAATTCATCTCTGTCATTGCTACTGAGTAAGTTGA
GTTGATTATTTCTCTTGTATGTGAAAAAAAAATGCTCTGAAAGATAATTGGATTGGCTAA
TTTTTGTGCACTCTTTAGTTTTCAGATTGAACTTTTGACATACAAATATTTTGTTTTGGC
TATAGGAAAAGAAAATCCTTGGTTAGCTTCTGGTGAAGATCATGCCTATGGATCTGTGGA
ACCTACATTTCTTGAATTGCATGCCACAGCAATGCTATGCTTGCCTTCTGGTGAGTGTCT
GTTTCCAGATGCAACTGTGTGTACAACGTTGATGAGTGCTCTTTACTCTTCCGTGA
>Locus_0040_Rosa_persica
CTGTTTCAGCAGCCAAGGAGACTTTGAATTCATCTCTGTCATTGCTACTGAGTAAGTTGA
GTTGATTATTTCTCTTGTATGTGAAAAAAAATGCTTTGGCTAATTTTTGTGCACACTTTA
GTTTTCAGATTGAACTTTTGACATACAAATAATTTGTGTTGGCTATAGGAAAAGAAAATC
CTTGGTTAGCTTCTGGTGAAGATCATGTGTCTGAATCTGTGGAACCTACATTTCTTGAAT
TGCATGCCACAGCAATGCTATGCTTGCCTTCTGGTGAGTGTCTGCTTCCAGATGCAACCG
TGTGTACAACATTGATGAGTGCTCTTTACTCTTCCGTGA
>Locus_0040_Rosa_wichurana
CTGTTTCAGCAGCCAAGGAGACTTTGAATTCATCTCTGTCATTGCTACTGAGTAAGTTGA
GTTGATTATTTCTCTTGTATGTGAAAAAAAAAGCTCTGAAAGATAATTGGATTGGCTAAT
TTTTGTGCACTCTTTAGTTTTCAGATTGAACTTTTGACATACAAATATTTTGTTTTGGCT
ATAGGAAAAGAAAATCCTTGGTTAGCTTCTGGTGAAGATCATGCCTATGGATCTGTGGAA
CCTACATTTCTTGAATTGCATGCCACAGCAATGCTATGCTTGCCTTCTGGTGAGTGTCTG
TTTCCAGATGCAACTGTGTGTACAACGTTGATGAGTGCTCTTTACTCTTCCGTGA
>Locus_0040_Rosa_x_damascena
CTATTTCAGCAGCCAAGGAGACTTTGAATTCATCTCTGTCATTGCTACTGAGTAAGTTGA
GTTGATTATTTCTCTTGTATGTGAAAAAAAAATGCTCTGAAAGATAATTGGATTGGCTAA
TTTTTGTGCACTCTTTAGCTTTCAGATTGAACTTTTGACATACAAATATTTTGTTTTGGC
TATAGGAAAAGAAAATCCTTGGTTAGCTTCTGGTGAAGATCATGCCTATGGATCTGTGGA
ACCTACATTTCTTGAATTGCATGCCACAGCAATGCTATGCTTGCCTTCTGGTGAGTGTCT
GTTTCCAGATGCAACCGTGTGTACAACGTTGATGAGTGCTCTTTACTCTTCCGTGA
>Locus_0041_Fragaria_iinumae
GCATGCCACATTCCTGTTCTAAAAGTTATCACTAAGTTAGAGATTCAAGAAAGGAAAATG
GTCAGATAGAAAGAAAATGGTCTTGTTGATTTCCTCATATCTGCACATTTATCATAACTA
AATTCTTGCTCCGCTTCACAAAGTGGAATTAGAGTTCATACCTACTCACCAAATGGTAGA
AAATTTCTAAAGAAAGAGAAAATGTGGAAGTAAGATTATGAAGGAAGCAGAAGTTACTCA
TCTGATGCTAATTTTGGCAAGTAAAGATGATTGAACTGATAAATTTTCACTGCAGGTGAG
CTACTTCGATTTCAACCTGGAGTTACAATGGACATTTCGCGATTAGATGCC
>Locus_0041_Fragaria_nipponica
GCATGCCACATTCCTGTTCTAAAAGTTATCACTAAGTTAGAGATTCAAGAAAGGAAAATG
ATCAGATAGAAAGAAAATGGTCTTGTTGATTTCCTCACATCTGCACATTTATCATAACTA
AATTCTTGCTCCGCTTGACAAAGTGGAATTAGAGTTCATACCTACTCACCAAATGGTAGA
AACTTTCTAAAGAAAGAGAAAATGTGGAAGTAAGATTATGAAGGAAGCAGAAGTTACTCA
TCTGATGCTAATTTTGGCAAGTAAAGATGATTGAACTGATAAATTTTCACTGCAGGTGAG
CTACTTCGATTTCAACCTGGAGTTACAATGGACATTTCGCGATTAGATGCC
>Locus_0041_Potentilla_micrantha
GCATGCCACATTCCTGTTAGAAAAGTTATCAGTAAGTTAGTGTTTCAAGAAAAGACAAAG
GTCCTTTAAAAAATAAAAAGTTTGATAAAAAGAAAATGCTCTTTGTTTGTTTTCCTCACA
TTTGCACATTTATCATAACTTAATTTCTGATCAGCTGGCCAACATACCTACTCACCAAAT
AGTAGAAAATTTCTAAAGAAAAAGAAAATGTGGAAGTAAGATTATGAAGGAAGCAGAAGT
TACTGATGCTAATTTTGGCAAGTAAACGCCTGATTGGACGGATTAATCTTCTCTGCAGGT
GAGCTACATCGATTTCAACCAGGAGTTACAATGGACATTTCACGATTAGATGCC
>Locus_0041_Rosa_OBH
GCATGCCGCGTTACTGTTCTAAAAGTTATCACCAAGTTAGAGTTTCAAGGAAAAAAGAAG
GTTTTATTGAAAGAAAATGGTCTTTCTTTGTTTTCCTCACATCTGCACATTTAGCATAAC
TAAAGTCTTGATCAGCTGGACAGAGTGGAATCATAAGTTCATGCCTACTCAACAAATGAT
AGCAAATTTCTAAAGAAAAAGAAAATGTGGAAGTAAGATTATGAAGGAAGCAGAAGTTAC
TCTTCTGATGCTAATTTTGGAAAGGTGATTGAACTGATTAATTTTCACTGCAGGTGAGCT
ACCTCGATTTCAACCTGGAGTTACAATGGACATTTCCCGATTAGATGCC
>Locus_0041_Rosa_arvensis
GCATGCCGCGTTACTGTTCTAAAAGTTATCACCAAGTTAGAGTTTCAAGGAAAAAAGAAG
AAGGTTTTATTGAAAGAAAATGGTCTTTCTTTGTTTTCCTCACATCTGCACATTTAGCAT
AACTAAAGTCTTGATCAGCTGGACAGAGTGGAATCATAAGTTCATGCCTACTCAACAAAT
GATAGCAAATTTCTAAAGAAAAAGAAAATGTGGAAGTAAGATTATGAAGGAAGCAGAAGT
TACTCTTCTGATGCTAATTTTGGAAAGGTGATTGAACTGATTAATTTTCACTGCAGGTGA
GCTACCTCGATTTCAACCTGGAGTTACAATGGACATTTCCCGATTAGATGCC
>Locus_0041_Rosa_laevigata
GCATGCCGCGTTACTGTTCTAAAAGTTATCACCAAGTTAGAGTTTTGAGGAAAAAAAAGA
GAAGGTTTTATTGAAAGAAAATGGTCTTTCTTTGTTCTCCTCACATCTGCACATTTAGCA
TAACTAAAGTCTTGATCAGCTGGACAGAGTGGAATCATAAGTTGATGCCTACTCAACAAA
TGATAGCAAATTTCTAAAGAAAAAGAATGTGGAAGTAAGATTATGAAGGAAGCAGAAGTT
ACTCTTCTGATGCTAATTTTGGAGAGGTGATTGAACTGATTAATTTTCACTGCAGGTGAG
CTACCTCGATTTCAACCTGGAGTTACAATGGACATTTCCCGATTAGATGCC
>Locus_0041_Rosa_multiflora
GCATGCCGCGTTACTGTTCTAAAAGTAATCACCAAGTTAGAGTTTCAAGGAAAAAAGAAG
GTTTTATTGAAAGAAAATGGTCTTTCTTTGTTTTCCTCACATCTGCACATTTAGCATAAC
TAAAGTCTTGATCAGCTGGACAGAGTGGAATCATAAGTTCATGCCTACTCAACAAATGAT
AGCAAATTTCTAAAGAAAAAGAAAATGTGGAAGTAAGATTATGAAGGAAGCAGAAGTTAC
TCTTCTGATGCTAATTTTGGAAAGGTGATTGAACTGATTAATTTTCACTGCAGGTGAGCT
ACCTCGATTTCAACCTGGAGTTACAATGGACATTTCCCGATTAGATGCC
>Locus_0041_Rosa_persica
GCATGCCGCGTTACTGTTCTAAAAGTTATCACCAGTTAGAGTTTCAAGGAAAAAAAAAAG
GTTTTATTAAAGAAAAGGGTCTTTCATTGTTTTCCTCACATCTGCACATTTAGCATCACT
AAAGTCTTGATCAGCTGGACAGAGTGGAATCATAAGTTCATACCTACTCAACAATGATAG
CAAATTTCTAAAGAAAAAGAAACGTGGAAGTAAGATTATGAAGGAAGCAGAAGTTACTCT
TCTGATGCTAATTTTGGAAAGTAAAGGTGATTGAACTGATTAATTTTCACTGCAGGTGAG
CTACCTCGATTTGAACCTGGAGTTACAATGGACATTTCCCGATTAGATGCC
>Locus_0041_Rosa_wichurana
GCATGCCGCGTTACTGTTCTAAAAGTTATCACCAAGTTAGAGTTTCAAGGAAAAAAGAAG
AAGGTTTTATTGAAAGAAAATGGTCTTTCTTTGTTTTCCTCACATCTGCACATTTAGCAT
AACTAAAGTCTTGATCAGCTGGACAGAGTGGAATCATAAGTTCATGCCTACTCAACAAAT
GATAGCAAATTTCTAAAGAAAAAGAAAATGTGGAAGTAAGATTATGAAGGAAGCAGAAGT
TACTCTTCTGATGCTAATTTTGGAAAGGTGATTGAACTGATTAATTTTCACTGCAGGTGA
GCTACCTCGATTTCAACCTGGAGTTACAATGGACATTTCCCGATTAGATGCC
>Locus_0041_Rosa_x_damascena
GCATGCCGCGTTACTGTTCTAGAAGTTATCACCAAGTTAGAGTTTCAAGGAAAAAAAGAA
GAAGGTTTTATTGAAAGAAAATGGTCTTTCTATGTTTTCCTCACATCTGCACATTTAGCA
TAACTAAAGTCTTGATCAGCTGGACAGAGTGGAATCATAAGTTCATGCCTACTCAACAAA
TGATAGCAAATTTCTAAAGAAAAAGAAAATGTGGAAGTAAGATTATGAAGGAAGCAGAAG
TTACTGTTCTGATGCTAATTTTAGAAAGGTAATTGAACTGATTAATTTTCACTGCAGGTG
AGCTACCTCGGTTTCAACCTGGAGTTACAATGGACATTTCCCGATTAGATGCC
>Locus_0041_Rubus_occidentalis
GCATGCCGCTTCACTGTTCTAAAACATATCGTTAAATTAGAGTTTCAAGAAAAGAAAAAG
GTTTTATTGAAAGAAAATGGTCTTTTTTTTCCTCACATCTGTAACGTTTAGCATAACTGA
AGTCTTGATCAGCTGGACAAAGTGCAGTCATAACTCATAACTAATCCACAAATGGTAGCA
AATTATGAAGGAAGCATAAGTTACTCTTCTAATATGCTAACTTTAGCAAGTAAAGGTGAT
TGAACCGATTAATTTTCACTGCAGGTGAGCTACTTCGATTTCAACCTGGAGTTACAATGG
ACATTTCCAGATTAGATGCC
>Locus_0042_Rosa_OBH
CATCAGAAACTCTCTTCTCGGTAAATGTCTAGTTATTTATTCTTCTGGGCATCATCTTCT
TGTATTATTATTTTCTTAAATATGAAAAAGTGTCATGCATCCATTATTGTAGCTCAATGG
GAAATTAAATATAAGTGCGAAAGAAAAGAAGAAATGCTGGTTTGTTAAAAAGTACTTCAT
CATTTTGCTTATTTGAATTAAAGTAACTGAGCAGTCACTTTATGGCACCTACAAGACCTT
CTCATCTGCATAACTGCTACTTACTTTTTTCTATTTATTATAGCTTTTCTTATACTATGT
GCTTGTAGGCAATTGAATCT
>Locus_0042_Rosa_chinensis
CATCAGAAACTCTCTTCTCGGTAAATGTCTAGTCATTTATTCTTCTGAGCATCATCTTCT
TGTATTATTATTTTCTTAAATATGAAAAAGTGTCATGCATCCATTATTGTAGCTCAATGG
GAAATTAAATATAAGTGCGAAAGAAAAGAAGAAATGCTGGTTTGTTAAAACGTATTTCAT
CATTTTGCTTATTTGAATTAAAGTAACTGAGCAGTCACTCTATGGCACCTACAATACCTT
CTCATCTGCATAACTGCTACTTACTTTTTTCTATTTATTATAGCTTTTCTTATACTATGT
GCTTGTAGGCAATTGAATCT
>Locus_0042_Rosa_laevigata
CATCAGAAACTCTCTTCTCGGTAAATGTGTAATCATTTATTCTTCTGAGCATCATCTTCT
TGTATTATTATTTTCTGAAATATGAAAAAGTGTCATGCTTCCATTATTGTAGCTCAATGG
GAAATTAAATATAAGTGCGAAAGAAAAGAAGAAATGCTGGTTTGTTAAAAAGTACTTCAT
CATTTTGCTTATTTGAATTAAAGTAACTGAGCAGTCACTTTATGGCACCTACAAGACCTT
CTCATCTGCATAACTGCAAGTATTTCTATTTATTATAGCTTTTCTTATACTATGTGCTTG
TAGGCAATTGAATCT
>Locus_0042_Rosa_majalis
CATCAGAAACTCTCTTCTCGGTAAATGTCTAGTCATTTATTCTTCTGAGCATCATCTTCT
TGTATTATTATTTTCTTAACTATGAAAAAGTGTCATGCATCCATTATTGTAGCTCAATGG
GAAATTAAATATAAGTGCGAAAGAAAAGAAGAAATGCTGGTTTGTTAAAAAGTACTTCAT
CATTTCACTTATTTGAATTAAACTAACTGAGCAGTCACTTTATGGCACCTACAAGACCTT
CTCATCTGCATAACTGCTACTTAACTTTTTTCTATTTATTATAGCTTTTCTTATACTATG
TGCTTGTAGGCAATTGAATCT
>Locus_0042_Rosa_minutifolia
CATCAGAAACTCTCTTCTCGGTAAATGTCTAGTCATTTATTCTTCTGAGCATCATCTTCT
TGTATTATTATTTTCTTAAATATGAAAAAGTGTCATGCATCCATTATTGTAGCTCAATGG
GAAATTAAATATAAGTGCGAAAGAAAAGAAGAAATGCTGGTTTGTTAAAAAGTACTTCAT
CATTTCGCTTATTTGAATTAAAGTAACTGAGCAGTCACTTTATGGCACCTACAAGACCTT
CTCATCTGCATAACTGCTACTTAACTTTTTTCTATTTATTATAGCTTTTCTTATACTATG
TGCTTGTAGGCAATTGAATCT
>Locus_0042_Rosa_moschata
CATCAGAAACTCTCTTCTCGGTAAATGTCTAGTCATTTATTCTTCTGAGCATCATCTTCT
TGTATTATTATTTTCTTAAATATGAAAAAGTGTCATGCATCCATTATTGTAGCTCAATGG
GAAATTAAATATAAGTGCGAAAGAAAAGAAGAAATGCTGGTTTGTTAAAAAGTACTTCAT
CATTTCGCTTATTTGAATTAAAGTAACTGAGCAGTCACTTTATGGCACCTACAAGACCTT
CTCATCTGCATAACTGCTACTTAACTTTTTTCTATTTATTATAGCTTTTCTTATACTATG
TGCTTGTAGGCAATTGAATCT
>Locus_0042_Rosa_multiflora
CATCAGAAACTCTCTTCTCGGTAAATGTCTAGTCATTTATTCTTCTGAGCATCATTTTCT
TGTATTATTATTTTCTTAAATATGAAAAAGTGTCATGCATCCATTATTGTAGCTCAATGG
GAAATTAAATATAAGTGCGAAAGAAAAGAAGAAATGCTGGTTTGTTAAAAAGTACTTCAT
CATTTTGCTTATTTGAATTAAAGTAACTGAGCAGTCACTTTATGGCACCTACAAGACCTT
CTCATCTGCATAACTGCTACTTACTTTTTTCTATTTATTATAGCTTTTCTTATACTATGT
GCTTGTAGGCAATTGAATCT
>Locus_0042_Rosa_persica
CATCAGAAACTCTCTTCTCGGTAAATGTCTAGTCATTTATTCTTCAGAGCATCATCTTCT
TGAATTATTATTTTCTTAAATATGAAAAAGTGTCATGCATCCGTTATTGTAGCCAAACTC
AATGAGAAATTAAATATAAGTGCGAAAGAAAAGAAGAAATGCTGGTTTGTTAAAAAGCAC
TTCATCATTTTGCTTTTTTGAATTAAAGTAACTGAGCAGTCACTTTATGGCACCTACAAG
ACCTTCTCATCTGCATAACTGCTCCTTCTTTTTTTCTATTTATTATAGCTTTTCTTATAC
TATGTGCTTGTAGGCAATTGAATCT
>Locus_0042_Rosa_wichurana
CATCAGAAACTCTCTTCTCGGTAAATGTCTAGTCATTTATTCTTCTGAGCATCATCTTCT
TGTATTATTATTTTCTTAAATATGAAAAAGTGTCATGCATCCATTATTGTAGCTCAATGG
GAAATTAAATATAAGTGCGAAAGAAAAGAAGAAATGCTGGTTTTTAAAAAGTACTTCATC
ATTTTGCTTATTTGAATTAAAGTAACTGAGCAGTCACTTTATGGCACCTACAAGACCTTC
TCATCTGCATAACTGCTACTTACTTTTTTCTATTTATTATAGCTTTTCTTATACTATGTG
CTTGTAGGCAATTGAATCT
>Locus_0042_Rosa_x_damascena
CATCAGAAACTCTCTTCTCGGTAAATGTCTAGTCATTTATTCTTCTGAGCATCATCTTCT
TGTATTATTATTTTCTTAAATATGAAAAAGTGTCATGCATCCATTATTGTAGCTCAATGG
GAAATTAAATATAAGTGCGAAAGAAAAGAAGAAATGCTGGTTTGTTAAAAAGTATTTCAT
CATTTTGCTTATTTGAATTAAAGTAACTGAGCAGTCACTCTATGGCACCTACAATACCTT
CTCATCTGCATAACTGCTACTTACTTTTTTCTATTTATTATAGCTTTTCTTATACTATGT
GCTTGTAGGCAATTGAATCT
>Locus_0042_Rosa_xanthina
CATCAGAAACTCTCTTCTCGGTAAATGTCTAGTCATTTATTCTTCTGAGCATCATCTTCT
TGTATTATTATTTTCTTAAATATGAAAAAGTGTCATGCATCCATTATTGTAGCCAAACTC
AATGAGAAATTAAATATAAGTGTGAAAGAAAAGAAGAAATGCTGGTTTGTTAAAAAGTAC
TTCATCATTTTGCTTATTTGAATAAAAGTAACTGAGCAGTCACTTTATGGCACCTACAAG
ACCTTCTCATCTGCATAACTGCTACTTCCTTTTTTCTATTTATTATAGCTTTTCTTATAC
TATGTGCTTGTAGGCAATTGAATCT
>Locus_0043_Fragaria_iinumae
AGCTTTGCAACCACAACTTCATCTGGATCCCACTCCCAAGTTAGATAGGCTATGTAAGAA
TCCAGCTCCCACAAAGGTAATTAAGTTTTGGATTTATCTGACATTCTTGACCTAAATCTT
TAAAGAAAAAATAATGACATTCTTGATCTGGATGGAATGATTGCTTTCTGCATGAATTGC
AGCTTGATTTTGCTTTGACCAGTATAAGGAGAAAGAGGTTAAGACAGATGCCAGAAGTTA
CTGTTACATCTAACAGCATGACACATGGGAAGAAAGTTTGCATAGATAGAGTTCCAGAAA
GTTCTAATTGTAGGTTGGGAGATTCAGGACTCTTTTCAGGCAATATGATGCCACACCATG
GCCATGAGAATTTGATCACTCAAAACTTGAGTGCAAATAACATTGCCTTAAGACCTAAAA
ATTGTATGCCTGACGTTTCTGTCCCAGCACCACACCCATCAAG
>Locus_0043_Fragaria_nubicola
AGCTTTGCAACCACAACTTCATCTGGATCCCACTCCCAAGTTAGATAGGCTATGTAAGAA
TCCAGCTCCCACAAAGGTAATTAAGTTTTGGATTTATCTGACATTCTTGACCTAAATCTT
TAAAGAAAAAATAATGACATTCTTGATCTGGATGGAATGATTGCTTTCTGCATGAATTGC
AGCTTGATTTTGCTTTGACCAGTATAAGGAGAAAGAGGTTAAGACAGATGCCAGAAGTTA
CTGTTACATCTAACAGCATGACACATGGGAAGAAAGTTTGCATAGATAGAGTTCCAGAAG
GTTCTAATTGTAGGTTGGGAGATTCAGGACTCTTTTCAGGCAATATGATGCCACACCATG
GCCATGAGAATTTGATCACTCAAAACTTGAGTGCAAATAACATTGCCTTAAGGTCTAAAA
ATTGTATGCCCGACGTTTCTGTCCCAGCTCCACACCCATCAAG
>Locus_0043_Fragaria_vesca
AGCTTTGCAACCACAACTTCATCTGGATCCCACTCCCAAGTTAGATAGGCTATGTAAGAA
TCCAGCTCCCACAAAGGTAATTAAGTTTTGGATTTATCTGACATTCTTGACCTAAATCTT
TAAAGAAAAAATAATGACATTTTTGATCTGGATGGAATGATTGCTTTCTGCATGAATTGC
AGCTTGATTTTGCTTTGACCAGTATAAGGAGAAAGAGGTTAAGACAGATGCCAGAAGTTA
CTGTTACATCTAACAGCATGACACATGGGAAGAAAGTTTGCATAGATAGAGTTCCAGAAA
GTTCTAATTGTAGGTTGGGAGATTCAGGACTCTTTTCAGGCAATATGATGCCACACCATG
GCCATGAGAATTTGATCACTCAAAACTTGAGTGCAAATAACATTGCCTTAAGATCTAAAA
ATTGTATGCCCGACGTTTCTGTCCCAGCACCACACCCATCAAG
>Locus_0043_Potentilla_micrantha
AGCTTTGCAGCCACAACTTCATCTGGATCCCACTCCCATGTTGGATAGGCTATGTAAGAA
TCCAGTTCCCACAAAGGTAATTAAGTTTTGGATTTATTTGACATGCTTGACCTACATCTT
AAAAAAATAAATATCTATTCTTGATCTGGAGACTGGAGAGAGTGATTGCTTTTAACAACT
TTTACATCATGTTTGCAGCTTGAATTAGCTTTGACCAGTATAAGAAGAAAAAGGTTAAGG
CAGATGGTAGATGTTACTGTTACTTCTAACAGCAAGACACATGGGAAAAAAGTTTGCATC
GATAGTAGGTTGGGAGATTCAGGAATCCTTTCAGGCAATATGATGCCACACTATGGCCAT
GAGAATTTGAATACTCAAAATTTGAGTGTGAATAACATCGCCTTAAGATCTAAAAATTTT
ATGCCCGACGTTTCTGTTCCATCACCACACCTATCAAG
>Locus_0043_Rosa_OBH
AGCTTTGCAACCACAACTTCATCTAGATCCCACTCCCAAGTTGGATAGACTATGTAGGAA
TCCAAGTCCCACAAAGGTAATTAAGTTTTAGATTTATTTGACTTTCTTGACCTACATCTC
AAAACAATAAAAAAATGACATTCATGATCTGGGTGGAATGATTGCTTTTAACCACATCTA
CTTCTTGTTTGCAGCTTGATTTGGCTTTGACCAGTATACGGAGAAAGAGGTTGAGGCCGA
TGCCAGAAGTTACTGTTACATCTAACAGCAAGACACATGGAAAGAAAGTTTGCATAGATA
GAGTTCCAGAAAGTTCTAATAGTAGGTTGGGAGATTCAGGAATCCTTGCAGGCAATATGA
CGCCACACCAAGGCCATGAAAATTTGATCACTCAAAATTTGAGCGCGAATAACATCGCCT
TAAGATCTAAAAATTTTATGCCTGATGTTTCTGTTCCAGCACCACACCAATCAAG
>Locus_0043_Rosa_arvensis
AGCTTTGCAACCACAACTTCATCTAGATCCCACTCCCAAGTTGGATAGACTATGTAGGAA
TCCAACTCCCACAAAGGTAATTAAGTTTTAGATTTATTTGACTTTCTTGACCTACATCTC
AAAACAATAAAAAAATGACATTCATGATCTGGGTGGAATGATTGCTTTTAACCACATCTA
CTTCTTGTTTGCAGCTTGATTTGGCTTTGACCAGTATACGGAGAAAGAGGTTGAGGCCGA
TGCCAGAAGTTACTGTTACATCTAACAGCAAGACACATGGAAAGAAAGTTTGCATAGATA
GAGTTCCAGAAAGTTCTAATAGTAGGTTGGGAGATTCAGGAATCCTTGCAGGCAATATGA
CGCCACACCAAGGCCATGAAAATTTGATCGCTCAAAATTTGAGCGCGAATAACATCGCCT
TAAGATCTAAAAATTTTATGCCTGATGTTTCTGTTCCAGCACCACACCAATCAAG
>Locus_0043_Rosa_chinensis
AGCTTTGCAACCACAACTTCATCTAGATCCCACTCCCAAGTTGGATAGACTTTGTAGGAA
TCCAACTCCCACAAAGGTAATTAAGTTTTAGATTTATTTGACTTTCTTGACCTACATCTC
AAAACAATAAAAAAAATGACATTCTTGATCTGGGTGGAATGATTGCTTTTAACCACATCT
ACTTCTTGTTTGCAGCTTGATTTGGCTTTGACCAGCATACGGAGAAAGAGGTTGAGGCCA
ATGCCAGAAGTTACTATTACATCTAACAGCAAGACACATGGAAAGAAAGTTTGCATAGAT
AGAGTTCCAGAAAGTTCTAATAATAGGTTGGGAGATTCAGGAATCCTTGTGGGCAATATG
ACTCCACACCAAGGCCATGAAAATTTGATCACTCAAAATTTGAGCGCGAATAACATCGCC
TTAAGATCTAAAAATTTTATGCCTGATGTTTCTGTTCCAGCACCACACCAATCAAG
>Locus_0043_Rosa_gigantea
AGCTTTGCAACCACAACTTCATCTAGATCCCACTCCCAAGTTGGATAGACTATGTAGGAA
TCCAACTCCCACAAAGGTAATTAAGTTTTAGATTTATTTGACTTTCTTGACCTACATCTC
AAAACAATAAAAAAATGACATTCTTGATCTGGGTGGAATGATTGCTTTTAACCACATCTA
CTTCTTGTTTGCAGCTTGATTTGGCTTTGACCAGTATACGGAGAAAGAGGTTGAGGCTGA
TGCCGGAAGTTACTGTTACATCCAACAGCAAGACACATGGAAAGAAAGTTTGCATAGATA
GAGTTCCAGAAAGTTCTAATAGTAGGTTGGGAGATTCAGGAATCCTTGCAGGCAATATGA
CACCACACCAAGGCCATGAAAATTTGATCACTCAAAATTTGAGCGCGAATAACATCGCCT
TAAGATCTAAAAATTTTATGCCTGATGTTTCTATTCCAGCACCACACCAATCAAG
>Locus_0043_Rosa_laevigata
AGCTTTGCAACCACAACTTCATCTAGATCCCACTCCCAAGTTGGATAGACTATGTAAGAA
TCCAACTCCCACAAAGGTAATTAAATCTTAGATTTATTTGACTTTCTTGACCTACATTTC
AAAACAATAAAAAAATGGCGTTCTTGATCTGGGTGGAATGATTGCTTTTAACCACATCTA
CTTCTTGTTTGCAGCTTGATTTGGCTTTGACCAGTATACGGAGAAAGAGGTTGAGGCTGA
TGCCAGAAGGTACTGTTACATCTAACAGCAAGACACATGGAAAGAAAGTTTGCATAGATA
GAGTTCCAGAAAGTTCTAATAGTAGGTTGGGAGATTCGGGAATCCTTGCAGGCAATATGA
CGCCACACCAAGGCCATGAAAATTTGATCACTCAAAATTTGAGCGCGAATAACATCGCCT
TAAGATCTAAAAATTTTATGCCCGATGTTTCTGTTCCAGCACCACACCAATCAAG
>Locus_0043_Rosa_majalis
AGCTTTGCAACCACAACTTCATCTAGATCCCACTCCCAAGTTGGATAGACTATGTAAGAA
TCCAACTCCCACAAAGGTAATTAAGTTTTAGATTTATTTGACTTTCTTGACCTACATCTC
AAAACAATAAAAAAATGACATTCTTGATCTGGGTGGAATGATTGCTTTTAACCACATCTA
CTTCTTGTTTGCAGCTTGATTTGGCTTTGACCAGTATACGGAGAAAGAGGTTGAGGCCGA
TGCCAGAAGTTACTGTTACATCTAACAGCAAGACACATGGAAAGAAAGTTTGCATAGATA
GAGTTCCAGAAAGTTCTAATAGTAGGTTGGGAGATTCAGGAATCCTTGCAGGCAATATGA
CGCCAAACCAAGGCCATGAAAATTTGATCACTCAAAATTTGAGCGCGAATAACATCGCCT
TAAGATCTAAAAATTTTATGCCCGATGTTTCTGTTCCAGCACCACACCAATCAAG
>Locus_0043_Rosa_minutifolia
AGCTTTGCAACCACAACTTCATCTAGATCCCACTCCCAAGTTGGATAGACTATGTAAGAA
TCCAACTCCCACAAAGGTAATTAAGTTTTAGATTTATTTGACTTTCTTGACCTACATCTC
AAAACAATAAAAAAATGACATTCTTGATCTGGGTGGAATGATTGCTTTTAACCACATCTA
CTTCTTGTTTGCAGCTTGATTTGGCTTTGACCAGTATACGGAGAAAGAGGTTGAGGCCGA
TGCCAGAAGTTACTGTTACATCTAACAGCAAGACACATGGAAAGAAAGTTTGCATAGATA
GAGTTCCAGAAAGTTCTAATAGTAGGTTGGGAGATTCAGGAATCCTTGCAGGCAATATGA
CGCCAAACCAAGGCCATGAAAATTTGATCACTCAAAATTTGAGCGCGAATAACATCGCCT
TAAGATCTAAAAATTTTATGCCCGATGTTTCTGTTCCAGCACCACACCAATCAAG
>Locus_0043_Rosa_moschata
AGCTTTGCAACCACAACTTCATCTAGATCCCACTCCCAAGTTGGATAGACTATGTAAGAA
TCCAACTCCCACAAAGGTAATTAAGTTTTAGATTTATTTGACTTTCTTGACCTACATCTC
AAAACAATAAAAAAATGACATTCTTGATCTGGGTGGAATGATTGCTTTTAACCACATCTA
CTTCTTGTTTGCAGCTTGATTTGGCTTTGACCAGTATACGGAGAAAGAGGTTGAGGCCGA
TGCCAGAAGTTACTGTTACATCTAACAGCAAGACACATGGAAAGAAAGTTTGCATAGATA
GAGTTCCAGAAAGTTCTAATAGTAGGTTGGGAGATTCAGGAATCCTTGCAGGCAATATGA
CGCCAAACCAAGGCCATGAAAATTTGATCACTCAAAATTTGAGCGCGAATAACATCGCCT
TAAGATCTAAAAATTTTATGCCCGATGTTTCTGTTCCAGCACCACACCAATCAAG
>Locus_0043_Rosa_multiflora
AGCTTTGCAACCACAACTTCATCTAGATCCCACTCCCAAGTTGGATAGACTATGTAGGAA
TCCAACTCCCACAAAGGTAATTAAGTTTTAGATTTATTTGACTTTCTTGACCTACATCTC
AAAACAATAAAAAAATGACATTCATGATCTGGGTGGAATGATTGCTTTTAACCACATCTA
CTTCTTGTTTGCAGCTTGATTTGGCTTTGACCAGTATACGGAGAAAGAGGTTGAGGCCGA
TGCCAGAAGTTACTGTTACATCTAACAGCAAGACACATGGAAAGAAAGTTTGCATAGATA
GAGTTCCAGAAAGTTCTAATAGTAGGTTGGGAGATTCAGGAATCCTTGCAGGCAATATGA
CGCCACACCAAGGCCATGAAAATTTGATCACTCAAAATTTGAGCGCGAATAACATCGCCT
TAAGATCTAAAAATTTTATGCCTGATGTTTCTGTTCCAGCACCACACCAATCAAG
>Locus_0043_Rosa_odorata
AGCTTTGCAACCACAACTTCATCTAGATCCCATTCCCAAGTTGGATAGACTATGTAGGAA
TCCAACTCCCACAAAGGTAATTAAGTTTTAGATTTATTTGACTTTCTTGACCTACATCTC
AAAACAATAAAAAAATGACATTCATGATCTGGGTGGAATGATTGCTTTTAACCACATCTA
CTTCTTGTTTGCAGCTTGATTTGGCTTTGACCAGTATACGGAGAAAGAGGTTGAGGCCGA
TGCCAGAAGTTACTGTTACATCTAACAGCAAGACACATGGAAAGAAAGTTTGCATAGATA
GAGTTCCAGAAAGTTCTAATAGTAGGTTGGGAGATTCAGGAATCCTTGCAGGCAATATGA
CGCCACACCAAGGCCATGAAAATTTGATCACTCAAAATTTGAGCGCGAATAACATCGCCT
TAAGATCTAAAAATTTTATGCCTGATGTTTCTGTTCCAGCACCACACCAATCAAG
>Locus_0043_Rosa_pendulina
AGCTTTGCAACCACAACTTCATCTAGATCCCACTCCCAAGTTGGATAGACTATGTAAGAA
TCCAACTCCCACAAAGGTAATTAAGTTTTAGATTTATTTGACTTTCTTGACCTACATCTC
AAAACAATAAAAAAATGACATTCTTGATCTGGGTGGAATGATTGCTTTTAACCACATCTA
CTTCTTGTTTGCAGCTTGATTTGGCTTTGACCAGTATACGGAGAAAGAGGTTGAGGCCGA
TGCCAGAAGTTACTGTTACATCTAACAGCAAGACACATGGAAAGAAAGTTTGCATAGATA
GAGTTCCAGAAAGTTCTAATAGTAGGTTGGGAGATTCAGGAATCCTTGCAGGCAATATGA
CGCCAAACCAAGGCCATGAAAATTTGATCACTCAAAATTTGAGCGCGAATAACATCGCCT
TAAGATCTAAAAATTTTATGCCCGATGTTTCTGTTCCAGCACCACACCAATCAAG
>Locus_0043_Rosa_persica
AGCTTTGCAACCACAACTTCATCTAGATCCCACTCCCAAGTTGGATAGACTATGTAAGAA
TCCAACTTCCACAAAGGTAATTAAGTTTTAAATTTATTTGACTTTCTTGATCTACATCTC
AAAACAATAAAAAAAGGACATTCTTGATCTGGGTGGAATGATTGCTTTTAACCACATCTA
CTTCATGTTTGCAGCTTGATTTGGCTTCGACCAGTATACGGAGAAAGAGGTTGAGGACGA
TGCCAGAAGTTACTGTTACATCTAACATCAAGACACATGGAAAGAAAGTTTGCATAGATA
GAGTTCCAGAAAGTTTTAACAGTAGGGTGGGAGATTCAGGAATCCTTTCAGGCAATGGGA
TGCCACACCAAGGCCATGAAAATTTGATCACTCAAAATTTGAGCCCGAATAACATCGCCT
TAAGATCTAAAAATTTTATGCCCGATGTTTCTGTTCCAGCACCACACCAATCAAG
>Locus_0043_Rosa_rugosa
AGCTTTGCAACCACAACTTCATCTAGATCCCACTCCCAAGTTGGATAGACTATGTAAGAA
TCCAACTCCCACAAAGGTAATTAAGTTTTAGATTTATTTGACTTTCTTGACCTACATCTC
AAAACAATAAAAAAATGACATTCATGATCTGGGTGGAATGATTGCTTTTAACCACATCTA
CTTCTTGTTTGCAGCTTGATTTGGCTTTGACCAGTATACGGAGAAAGAGGTTGAGGCCGA
TGCCAGAAGTTACTGTTACATCTAACAGCAAGACACATGGAAAGAAAGTTTGCATAGATA
GAGTTCCAGAAAGTTCTAATAGTAGGTTGGGAGATTCAGGAATCCTTGCAGGCAATATGA
CGCCAAACCAAGGCCATGAAAATTTGATCACTCAAAATTTGAGCGCGAATAACATCGCCT
TAAGATCTAAAAATTTTATGCCCGATGTTTCTGTTCCAGCACCACACCAATCAAG
>Locus_0043_Rosa_wichurana
AGCTTTGCAACCACAACTTCATCTAGATCCCACTCCCAAGTTGGATAGACTATGTAGGAA
TCCAACTCCCACAAAGGTAATAATTAAGTTTTAGATTTATTTGACTTTCTTGACCTACAT
CTCAAAACAATAAAAAAATGACATTCATGATCTGGGTGGAATGATTGCTTTTAACCACAT
CTACTTCTTGTTTGCAGCTTGATTTGGCTTTGACCAGTATACGGAGAAAGAGGTTGAGGC
CGATGCCAGAAGTTACTGTTACATCTAACAGCAAGACACATGGAAAGAAAGTTTGCATAG
ATAGAGTTCCAGAAAGTTCTAATAGTAGGTTGGGAGATTCAGGAATCCTTGCAGGCAATA
TGACGCCACACCAAGGCCATGAAAATTTGATCACTCAAAATTTGAGCGCGAATAACATCG
CCTTAAGATCTAAAAATTTTATGCCTGATGTTTCTGTTCCAGCACCACACCAATCAAG
>Locus_0043_Rosa_x_damascena
AGCTTTGCAACCACAACTTCATCTAGATCCCATTCCCAAGTTGGATAGACTATGTAGGAA
TCCAACTCCCACAAAGGTAATTAAGTTTTAGATTTATTTGACTTTCTTGACCTACATCTC
AAAACAATAAAAAAATGACATTCTTGATCTGGGTGGAATGATTGCTTTTAACCACATCTA
CTTCTTGTTTGCAGCTTGATTTGGCTTTGACCAGTATACGGAGAAAGAGGTTGAGGCCGA
TGCCAGAAGTTACTGTTACATCTAACAGCAAGACACATGGAAAGAAAGTTTGCATAGATA
GAGTTCCAGAAAGTTCTAATAGTAGGTTGGGAGATTCAGGAATCCTTGCAGGCAATATGA
CACCACACCAAGGCCATGAAAATTTGATCACTCAAAATTTGAGCGCGAATAACATCGCCT
TAAGATCTAAAAATTTTATGCCTGATGTTTCTATTCCAGCACCACACCAATCAAG
>Locus_0043_Rosa_xanthina
AGCTTTGCAACCACAACTTCATCTAGATCCCACTCCCAAGTTGGATAGACTATGTAAGAA
TCCAACTCCCACAAAGGTAATTAAGTTTTAGATTTATTTGACTTTCTTGACCTACATCTC
AAAACAATAAAAAAATGACATTCTTGATCTGGGTGGAATGATTGCTTTTAACCACATCTA
CTTCATGTTTGCAGCTTGATTTGGCTTTGACCAGTATACGGAGAAAGAGGTTGAGGCCGA
TGCCAGAAGTTACTGTTACATCTAACAGCAAGACACATGGAAAGAAAGTTTGCATAGATA
GAGTTCCAGAAAGTTCTAATAGTAGGTTGGGAGATTCAGGAATCCTTTCAGGCAATATGA
TGCCACACCAAGGCCATGAAAATTTGATCACTCAAAATTTGAGCGCGAATAACATCGCCT
TAAGATCTAAAAATTTTATGCCCGATGTTTCTGTTCCAGCACCACACCAATCAAG
>Locus_0044_Fragaria_iinumae
GCAACACCCACAAATAGGGCCTATAGACGGCTTTAACGGATCAGATATAAACTGGAAGAA
TACATTGTTGCAGCATCCAATGGCCAAAGGTATGCAATATCCAAATACAGGGACTCAGAA
GTTTTCCCCCCAGGTGTTTGAAGGGGCACTGAATCAAGATGCTGGGACTATGCCGTTTGC
TGTAGGACAGCCAAATATGAGATATGGCGCCAAGGAAGAACAGTTTGAGACAGGAAAAGT
AGAAGGGTCAGAGCTCAGTGGGATTAAGAATGATATGCAGATGGTGGAAGGAGAAACAAG
CCATCTTGACCCGCAGTTATCACGATTTCCACAAAGAATACCACAGCATTCATTCATGAG
ATCTACTTATTCTCAGACATCCTGGAATAATCTTGGTCAAAATATTGAAAAAGATGTACG
AAAGGATGACCAACTCTC
>Locus_0044_Fragaria_vesca
GCAACACCCGCAAATAGGGCCTATAGACAGCTTTAACGGATCAGATATAAACTGGAAGAA
TACATTGTTGCAGCATCCAATGGCCAAAGGTATGCAATATCCAAATACGGGGACTCAGAA
GTTTTCCCCCCAGGTGTTTGAAGGGGCTCTGAATCAAGATGCTGGGACTATACCGTTTGC
TGTAGGGCAGCCAAATATGAGATATGGCGCCAAGGAAGAACAGTTTGAGACCGGAAAAGT
AGAAGGGTCAGAGCTCAGTGGGATTAAGAATGATATGCAGATGGTGGAAGGAGAAACAAG
CCATCTTGACCCACAGTTATCACGATTTCCACAAAGAATACCACAGCATTCATTCATGAG
ATCTAATTATTCTCAGACATCCTGGAATAATCTTGGTCAAAATATTGAAAAAGATATACG
AAAGGATGACCAACTCTC
>Locus_0044_Geum_urbanum
GCAAAATCAGCAAATAGGGCCTATAGACAGCTTCAATGGATCAGATTCAAACTGGAAAAA
TACATTGTTGCAGCAGCATGTAATGGCAAAAGGAATTCAATATGCAAATACAGGGACTCA
GAAGTTTTCCCCTCAAGTGTTTGAAGGGATGCTAAACCAAGATTCTGGGACCATGCCATT
TTCTGTAGGACAGCCAAACATGAGATATGGTGCAAAGGAAGAGCAGTTTGAGACAGGTAA
ATTAGAAGGGTCCGAGCTCAGTGGGATCAAGAATGATATGCAGTTGATGGAAGGTGACAC
AAGCCATCTTGACCCACAACTGTCACGATTTCAGCAAAGATTACCACAACATGCATTCAT
GAGATCTAATTATTCTCATACATCCTGGAATAACATTGGTCAGAGTATTGAAAAAGATGC
AAGAAAAGATGACCAACTGTC
>Locus_0044_Rosa_OBH
GCAACATCAGCAAATAGGGCCTATAGACAGCTTCAATGGATCAGATATGAATTGGAAGAA
TCCATTGTTGCAGCATCCTATTGCCAAAGGTATCCAATATCCAAATACAGGAACTCAGAA
ACTTTCCCCCCAGGTGTTTGAAGGGGCACTGAATCAAGATACAGGGACTATGCCGTTCGC
TGTAGGACAGTCAAACATGAGATTTGGTGCCAAGGATGAGCAGTTTGAGACAGGTAAAGT
AGAAGGGTCAGAGCTCAGTGGGATTAAGAATGATATGCAGATGGTGGAAGGAGAAACAAG
CCATCTTGACCCGCAGCTATCACGATTTCCACAAAGATTACCACAGCATTCATTCATGAG
ATCCAGTTATTCTCAGGCACCCTGGAATAACCTTGGTCAAAATATTGAGAAAGATGCAAG
AAAGGATGACCAACTCTC
>Locus_0044_Rosa_arvensis
GCAACATCAGCAAATAGGGCCTATAGACAGCTTCAATGGATCAGATATGAATTGGAAGAA
TCCATTGTTGCAGCATCCTATTGCCAAAGGTATCCAATATCCAAATACAGGAACTCAGAA
GTTTTCCCCCCAGGTGTTTGAAGGGGCACTGAATCAAGATACAGGGACTATGCCGTTCGC
TGTAGGACAGTCAAACATGAGATTTGGTGCCAAGGATGAGCAGTTTGAGACAGGTAAAGT
AGAAGGGTCAGAGCTCAGTGGGATTAAGAATGATATGCAGATGGTGGAAGGAGAAACAAG
CCATCTTGACCCGCAGCTATCACGATTTCCACAAAGATTACCACAGCATTCATTCATGAG
ATCCAGTTATTCTCAGGCACCCTGGAATAACCTTGGTCAAAATATTGAGAAAGATGCAAG
AAAGGATGACCAACTCTC
>Locus_0044_Rosa_chinensis
GCAACATCAGCAAATAGGGCCTATAGACAGCTTCAATGGATCAGATATGAATTGGAAGAA
TCCATTGTTGCAGCATCCTATTGCCAAAGGTATCCAATATCCAAATACAGGAACTCAGAA
GTTTCCCCCCCAGGTGTTTGAAGGGGCACTGAATCAAGATACAGGGACTATGCCGTTCGC
TGTAGGACAGTCAAACATGAGATTTGGTGCCAAGGATGAGCAGTTTGAGACAGGTAAAGT
AGAAGGGTCAGAGCTCAGTGGGATTAAGAATGATATGCAGATGGTGGAAGGAGAAACAAG
CCATCTTGACCCGCAGCTATCACGATTTCCACAAAGATTACCACAGCATTCATTCATGAG
ATCCAGTTATTCTCAGGCACCCTGGAATAACCTTGGTCAAAATATTGAGAAAGATGCAAG
AAAGGATGACCAACTCTC
>Locus_0044_Rosa_gigantea
GCAACATCAGCAAATAGGGCCTATAGACAGCTTCAATGGATCAGATATGAATTGGAAGAA
TCCATTGTTGCAGCATCCTATTGCCAAAGGTATCCAATATCCAAATACAGGAACTCAGAA
GTTTTCCCCCCAGGTGTTTGAAGGGGCACTGAATCAAGATACAGGGACTATGCCGTTCGC
TGTAGGACAGTCAAACATGAGATTTGGTGCCAAGGATGAGCAGTTTGAGACAGGTAAAGT
AGAAGGGTCAGAGCTCAGTGGGATTAAGAATGATATGCAGATGGTGGAAGGAGAAACAAG
CCATCTTGACCCGCAGCTATCACGATTTCCACAAAGATTACCACAGCATTCATTCATGAG
ATCCAGTTATTCTCAGGCACCCTGGAATAACCTTGGTCAAAATATTGAGAAAGATGCAAG
AAAGGATGACCAACTCTC
>Locus_0044_Rosa_laevigata
GCAACATCAGCAAATAGGGCCTATAGACAGCTTCAATGGATCAGATATGAATTGGAAGAA
TCCATTGTTGCAGCATCCTATTGCCAAAGGTATCCAATATCCAAATACAGGAACTCAGAA
GTTCCCCCCCCAGGTGTTTGAAGGGGCACTGAATCAAGATACAGGGACTATGCCGTTCTC
TGTAGGACAGCCAAACATGAGATTTGGTGCCAAGGATGAGCAGTTTGAGACAGGTAAAGT
AGAAGGGTCAGAGCTCAGTGGGATTAAGAATGATATGCAGATGTTGGAAGGAGAAACAAG
CCATGTTGACCTATCACGATTTCCACAAAGATTACCACAGCATTCATTCATGAGATCCAG
TTATTCTCAGGCATCCTGGAATAACCTTGGTCAAAATATTGAGAAAGATGCAAGAAAGGA
TGACCAACTCTC
>Locus_0044_Rosa_majalis
GCAACATCAGCAAATAGGGCCTATAGACAGCTTCAATGGATCAGATATGAATTGGAAGAA
TCCATTGTTGCAGCATCCTATTGCCAAAGGTATCCAATATCCAAATACAGGAACTCAGAA
GTTTTCCCCCCAGGTGTTTGAAGGGGCACTGAATCAAGATACAGGGACTATGCCGTTTGC
TGTAGGACAGCCAAACATGAGATTTGGTGCCAAGGATGAGCAGTTTGAGACAGGTAAAGT
AGAAGGATCAGAGCTCAGTGGGATTAAGAATGATATGCAGATGGTGGAAGGAGAAACAAG
TCATCTTGACCCGCAGCTATCACGATTTCCACAAAGATTACCACAGCATTCATTCATGAG
ATCCAGTTATTCTCAGACATCCTGGAATAACCTTGGTCAAAATATTGAGAAAGATGCAAG
AAAGGATGACCAACTCTC
>Locus_0044_Rosa_minutifolia
GCAACATCAGCAAATAGGGCCTATAGACAGCTTCAATGGATCAGATATGAATTGGAAGAA
TCCATTGGTGCAGCATCCTATTGCCAAAGGTATCCAATATCCAAATACAGGAACTCAGAA
GTTTTCCCCCCAGGTGTTTGAAGGGGCACTGAATCAAGATACAGGGACCATGCCGTTCGC
TGTAGGACAGCCAAACATGAGATTTGGTGCCAAGGATGAGCAGTTTGAGACAGGTAAAGT
AGAAGGATCAGAGCTCAGTGGGATTAAGAATGATATGCAGATGGTGGAAGGAGAAACAAG
CCATCTTGACCCGCAGCTATCACGATTTCCACAAAGATTACCACAGCATTCATTCATGAG
ATCCAGTTATTCTCAGACATCCTGGAATAACCTTGGTCAAAATATTGAGAAAGATGCAAG
AAAGGATGACCAACTCTC
>Locus_0044_Rosa_moschata
GCAACATCAGCAAATAGGGCCTATAGACAGCTTCAATGGATCAGATATGAATTGGAAGAA
TCCATTGTTGCAGCATCCTATTGCCAAAGGTATCCAATATCCAAATACAGGAACTCAGAA
GTTTTCCCCCCAGGTGTTTGAAGGGGCACTGAATCAAGATACAGGGACTATGCCGTTTGC
TGTAGGACAGCCAAACATGAGATTTGGTGCCAAGGATGAGCAGTTTGAGACAGGTAAAGT
AGAAGGATCAGAGCTCAGTGGGATTAAGAATGATATGCAGATGGTGGAAGGAGAAACAAG
CCATCTTGACCCACAGCTATCACGATTTCCACAAAGATTACCACATCATTCATTCATGAG
ATCCAGTTATTCTCAGACATCCTGGAATAACCTTGGTCAAAATATTGAGAAAGATGCAAG
AAAGGATGACCAACTCTC
>Locus_0044_Rosa_multiflora
GCAACATCAGCAAATAGGGCCTATAGACAGCTTCAATGGATCAGATATGAATTGGAAGAA
TCCATTGTTGCAGCATCCTATTGCCAAAGGTATCCAATATCCAAATACAGGAACTCAGAA
ACTTTCCCCCCAGGTGTTTGAAGGGGCACTGAATCAAGATACAGGGACTATGCCGTTCGC
TGTAGGACAGTCAAACATGAGATTTGGTGCCAAGGACGAGCAGTTTGAGACAGGTAAAGT
AGAAGGGTCAGAGCTCAGTGGGATTAAGAATGATATGCAGATGGTGGAAGGAGAAACAAG
CCATCTTGACCCGCAGCTATCACGATTTCCACAAAGATTACCACAGCATTCATTCATGAG
ATCCAGTTATTCTCAGGCACCCTGGAATAACCTTGGTCAAAATATTGAGAAAGATGCAAG
AAAGGATGACCAACTCTC
>Locus_0044_Rosa_odorata
GCAACATCAGCAAATAGGGCCTATAGACAGCTTCAATGGATCAGATATGAATTGGAAGAA
TCCATTGTTGCAGCATCCTATTGCCAAAGGTATCCAATATCCAAATACAGGAACTCAGAA
GTTTTCCCCCCAGGTGTTTGAAGGGGCACTGAATCAAGATACAGGGACTATGCCGTTCGC
TGTAGGACAGTCAAACATGAGATTTGGTGCCAAGGATGAGCAGTTTGAGACAGGTAAAGT
AGAAGGGTCAGAGCTCAGTGGGATTAAGAATGATATGCAGATGGTGGAAGGAGAAACAAG
CCATCTTGACCCGCAGCTATCACGATTTCCACAAAGATTACCACAGCATTCATTCATGAG
ATCCAGTTATTCTCAGGCACCCTGGAATAACCTTGGTCAAAATATTGAGAAAGATGCAAG
AAAGGATGACCAACTCTC
>Locus_0044_Rosa_palustris
GCAACATCAGCAAATAGGGCCTATAGACAGCTTCAATGGATCAGATATGAATTGGAAGAA
TCCATTGTTGCAGCATCCTATTGCCAAAGGTATCCAATATCCAAATACAGGAACTCAGAA
ATTTTCCCCCCAGGTGTTTGAAGGGGCACTGAATCAAGATACAGGGACTATGCCGTTCGC
TGTAGGACAGCCAAACATGAGATTTGGTGCCAAGGATGAGCAGTTTGAGACAGGTAAAGT
AGAAGGATCAGAGCTCAGTGGGATTAAGAATGATATGCAGATGGTGGAAGGAGAAACAAG
CCATCTTGACCCGCAGCTATCACGGTTTCCACAAAGATTACCACAGCATTCATTCATGAG
ATCCAGTTATTCTCAGACATCCTGGAATAACCTTGGTCAAAATATTGAGAAAGATGCAAG
AAAGGATGACCAACTCTC
>Locus_0044_Rosa_pendulina
GCAACATCAGCAAATAGGGCCTATAGACAGCTTCAATGGATCAGATATGAATTGGAAGAA
TCCATTGTTGCAGCATCCTATTGCCAAAGGTATCCAATATCCAAATACAGGAACTCAGAA
GTTTTCCCCCCAGGTGTTTGAAGGGGCACTGAATCAAGATACAGGGACTATGCCGTTTGC
TGTAGGACAGCCAAACATGAGATTTGGTGCCAAGGATGAGCAGTTTGAGACAGGTAAAGT
AGAAGGATCAGAGCTCAGTGGGATTAAGAATGATATGCAGATGGTGGAAGGAGAAACAAG
CCATCTTGACCCGCAGCTATCACGATTTCCACAAAGATTACCACAGCATTCATTCATGAG
ATCCAGTTATTCTCAGACATCCTGGAATAACCTTGGTCAAAATATTGAGAAAGATGCAAG
AAAGGATGACCAACTCTC
>Locus_0044_Rosa_persica
GCAACATCAGCAAATAGGGCCTATAGACAGCTTTAATGGATCAGATATGAATTGGAAGAA
TCCATTGTTGCAGCATCCTATGGTCAAAGGTATCCAATATCCAAATACAGGAACTCAGAA
GTTTTCCCCCCAGGTGTTTGAAGGGGCACTGAATCAAGATACAGGGACTATGCCGTTCGC
TGTAGGACAGCCAAACATGAGATTTGGTGCTAAGGATGAGCAGTTTGAGACAGGTAAAGT
AGAAGGGTCAGAGCTCAGTGGGATTAAGAATGATATGCAGATGGTGGAAGGAGAAACAAG
CCATCTTGACCCGCAGCTATCACGATTTCCACAAAGATTACCACAGCATTCATTCATGAG
ATCCAATTATTCTCAGACATCCTGGAATAACCTTGGTCAAAATATTGAGAAAGATGCAAG
AAAGGATGACCAACTCTC
>Locus_0044_Rosa_rugosa
GCAACATCAGCAAATAGGGCCTATAGACAGCTTCAATGGATCAGATATGAATTGGAAGAA
TCCATTGTTGCAGCATCCTATTGCCAAAGGTATCCAATATCCAAATACAGGAACTCAGAA
GTTTTCCCCCCAGGTGTTTGAAGGGGCACTGAATCAAGATACAGGGACTATGCCGTTTGC
TGTAGGACAGCCAAACATGAGATTTGGTGCCAAGGATGAGCAGTTTGAGACAGGTAAAGT
AGAAGGATCAGAGCTCAGTGGGATTAAGAATGATATGCAGATGGTGGAAGGAGAAACAAG
TCATCTTGACCCGCAGCTATCACGATTTCCACAAAGATTACCACAGCATTCATTCATGAG
ATCCAGTTATTCTCAGACATCCTGGAATAACCTTGGTCAAAATATTGAGAAAGATGCAAG
AAAGGATGACCAACTCTC
>Locus_0044_Rosa_wichurana
GCAACATCAGCAAATAGGGCCTATAGACAGCTTCAATGGATCAGATATGAATTGGAAGAA
TCCATTGTTGCAGCATCCTACTGCCAAAGGTATCCAATATCCAAATGCAGGAACTCAGAA
GTTTTCCCCCCAGGTGTTTGAAGGGGCACTGAATCAAGATACAGGGACTATGCCGTTCGC
TGTAGGACAGTCAAACATGAGATTTGGTGCCAAGGATGAGCAGTTTGAGACAGGTAAAGT
AGAAGGGTCAGAGCTCAGTGGGATTAAGAATGATATGCAGATGGTGGAAGGAGAAACAAG
CCATCTTGACCCGCAGCTATCACGATTTCCACAAAGATTACCACAGCATTCATTCATGAG
ATCCAGTTATTCTCAGGCACCCTGGAATAACCTTGGTCAAAATATTGAGAAAGATGCAAG
AAAGGATGACCAACTCTC
>Locus_0044_Rosa_x_damascena
GCAACATCAGCAAATAGGGCCTATAGACAGCTTCAATGGATCAGATATGAATTGGAAGAA
TCCATTGTTGCAGCATCCTATTGCCAAAGGTATCCAATATCCAAATACAGGAACTCAGAA
GTTTCCCCCCCAGGTGTTTGAAGGGGCACTGAATCAAGATACAGGGACTATGCCGTTCGC
TGTAGGACAGTCAAACATGAGATTTGGTGCCAAGGATGAGCAGTTTGAGACAGGTAAAGT
AGAAGGGTCAGAGCTCAGTGGGATTAAGAATGATATGCAGATGGTGGAAGGAGAAACAAG
CCATCTTGACCCGCAGCTATCACGATTTCCACAAAGATTACCACAGCATTCATTCATGAG
ATCCAGTTATTCTCAGGCACCCTGGAATAACCTTGGTCAAAATATTGAGAAAGATGCAAG
AAAGGATGACCAACTCTC
>Locus_0044_Rosa_xanthina
GCAACATCAGCAAATAGGGCCTGTAGACAGCTTCAATGGATCAGATATGAATTGGAAGAA
TCCATTGTTGCAGCATCCTATGGCCAAAGGTATCCAGTATCCAAATACAGGAAATCAGAA
GTTTTCCCCCCAGGTGTTTGAAGGGGCACTGAATCAAGATACAGGGACTATGCCGTTCGC
TGTAGGACAGCCAAACATGAGATTTTGTGCCAAGGATGAGCAGTTTGAGACAGGTAAAGT
AGAAGGGTCAGAGCTCAGTGGGATTAAGAATGATATGCAGATGGTGGAAGGAGAAACAAG
CCATCTTGACCCGCAGCTATCACGATTTCCACAAAGATTACCACAGCATTCATTCATGAG
ATCGAATTATTCTCAGACATCCTGGAATAACCTTGGTCAAAATATTGAGAAAGATGCAAG
AAAGGATGACCAACTCTC
>Locus_0044_Rubus_occidentalis
GCGACATCAGCAAATAGGGTCTATAGACAGCTTCAATGGATCAGATATGAACTGGAAGAA
TACTTTGTTGCAGCAGCATGCAATGGCCAAAGGTATTCAATATTCAAATACTGGAACTCA
GAAGTTTTCCCCCCAGGTGTTCGAAGGGGCACTGAATCAAGATGCTGGGACTATGCCATT
CGCTGTAGGTAAAGTAGAAGGGTCAGAACTCAGCGGGATTAAGAATGATATGCCGATGGT
GGAAGGAGAAATAAGCCATCTTGACCCGCAGCTGTCACGATTTGAGCAAAGATTACCACA
GCATTCATTCATGAGATCTAATTATTCTCAGACATCATGGAATAATCTTGGTCAGAATAT
CGAGAAAGATGCAAGAAAGGATGACCAACTCTC
>Locus_0045_Fragaria_iinumae
TGGCTTGTCTCTCAAATGTTTCGAATAATGAGGATTTTAAAGATGATTCATGTGTGAGCC
CTTTATCGAAGTCGCTTGTTGGTGGCAGCATGAATATCTGCAAGACCAGAATTTTGAATT
TTGTGGAGCAAGTTCAAGGTGCCCTATACCATATTTACAGATTTATTAATCTGTCTTGAT
ATATTTATGTAAATTTTACAAGCCGATATTTTCTGTTACTTGCTGATATATTTGTTTCTG
CAGGAGCTGGGTTTTCTTATGTTCCTAAGGTAAAAACAAGGATGATTATGTCAGAGAAGC
C
>Locus_0045_Fragaria_nubicola
TGGCTTGTCTCTCAAATGTTTCGAATAATGAGGATTTTAAAGATGATTCATGTGTGAGCC
CTTTATCGAAGTCGCTTGTTGGTGGCAGCATGAATATCTGCAAGACCAGAATTTTGAATT
TTGTGGAGCAAGTTCAAGGTGCCCTATACCATATTTACAGATTTATTAATTTGTCTTGAT
ATATTTATGTAAATTTACAACCCGATATTTTCTGTTACTTACTGATATATTTGTTTCTGC
AGGAGCTGGGTTTTCTTATGTTCCTAAGGTAAAAACAAGGATGATTATGTCAGAGAAGCC
>Locus_0045_Fragaria_vesca
TGGCTTGTCTCTCAAATGTTTCGAATAATGAGGATTTTAAAGATGATTCATGTGTGAGCC
CTTTATCGAAGTCGCTTGTTGGTGGCAGCATGAATATCTGCAAGACCAGAATTTTGAATT
TTGTGGAGCAAGTTCAAGGTGCCCTATACCATATTTACAGATTTATTAATTTGTCTTGAT
ATATTTATGTAAATTTTACAACCCGATATTTTCTGTTACTTACTGATATATTTGTTTCTG
CAGGAGCTGGGTTTTCTTATGTTCCTAAGGTAAAAACAAGGATGATTATGTCAGAGAAGC
C
>Locus_0045_Geum_urbanum
TGGCCTGTCTCTCAAATTTTTCGAATAATGAAGATTTCAAGGATGATACATGTGTGAGCC
CTTTATCAAAGTCACTTGTTGGTGGCAGCATCAATATCTGCAAGACAAGAATTCTAAATT
TTGTGGATCAAGCTCAAGGTGATTTATATCATTTTTTCAGATATTTCTTTTTTCTTAATA
CAATTATTCAAGTTTTGAGCCTAATATTTATGTTCCTTTCTGATATACTTGTTTCTGCAG
GAGCTGGTTTTCCTTATGTTCCTAAGGTACGAACGAGAATGATCATGTCAGAGAAGCC
>Locus_0045_Potentilla_micrantha
TGGCTTGTCTCTCAAATGTTTCGAATAATGAGGATTTTAAGGATGATTCATGTGTGAGCC
CTTTATCGAAGTCTCTTGTTGGTGGCAGCATGAATATCTGCAAGACCAGAATTTTAAATT
TTGTGGAGCAAGTTCAAGGTGCCCTATACTATATTTACAGATTTTTGTCTTGTTATATTT
ATTAAAATGTTAACCTATATATTTATATTACTTTATGATATATTTGTCTCTGCAGGAGCT
GGGTTTTCTTATGTTCCGAAGGCACAAACAAGGATGATCATGTCAGAGAAGCC
>Locus_0045_Rosa_OBH
TGGCTTGTCTCTCAAATGTTTCGAATAATGAAGATTTTAAAGATGATTCATGTATGAGCC
CTTTATCGAAGTCGCTTGTTGGTGGCAGCATGAATATCTGCAAGACCAGAATTTTAAATT
TTGTGGAGCAAGTTCAAGGTGCTGTATACCATATATTCAAAAATGCTAAATCTTTCTTGA
TATATTTATTCCAATTTTAAGCCCAGATATTTCTGTTACTTTCTGACATATTTGTTCCTG
CAGGAACTGGTTTTTCTTATGTTCCTAAGGCACGAACGAGGATGATCATGTCAGAGAAGC
C
>Locus_0045_Rosa_arvensis
TGGCTTGTCTCTCAAATGTTTCGAATAATGAAGATTTTAAAGATGATTCATGTATGAGCC
CTTTATCGAAGTCGCTTGTTGGTGGCAGCATGAATATCTGCAAGACCAGAATTTTAAATT
TTGTGGAGCAAGTTCAAGGTGCTGTATACAATATATTCAAAAATGCTATATCTTTCTTGA
TATATTTATTCCAATTTTAAGCCAGATATTTCTGTTACTTTCTGACATATTTGTTCCTGC
AGGAACTGGTTTTTCTTATGTTCCTAAGGCACGAACGAGGATGATCATGTCAGAGAAGCC
>Locus_0045_Rosa_chinensis
TGGCTTGTCTCTCAAATGTTTCGAATAATGAAGATTTTAAAGATGATTCATGTATGAGCC
CTTTATCGAAGTCACTTGTTGGTGGCAGCATGAATATCTGCAAGACCAGAATTTTAAATT
TTGTGGAGCAAGTTCAAGGTGCTGTATACCATATATTCAAAAATGCTAAATCTTTCTTGA
TATATTTATTCCAATTTTAAGCCAGATATTTCTGTTACTTTCTGACATATTTGTTCCTGC
AGGAGCTGGTTTTTCTTATGTTCCTAAGGCACGAACGAGGATGATCATGTCAGAGAAGCC
>Locus_0045_Rosa_gigantea
TGGCTTGTCTCTCAAATGTTTCGAATAATGAAGATTTTAAAGATGATTCATGTATGAGCC
CTTTATCGAAGTCACTTGTTGGTGGCAGCATGAATATCTGCAAGACCAGAATTTTAAATT
TTGTGGAGCAAGTTCAAGGTGCTGTATACCATATATTCAAAAATGCTAAATCTTTCTTGA
TATATTTATTCCAATTTTAAGCCAGATATTTCTGTTACTTTCTGACATATTTGTTCCTGC
AGGAGCTGGTTTTTCTTATGTTCCTAAGGCACGAACGAGGATGATCATGTCAGAGAAGCC
>Locus_0045_Rosa_laevigata
TGGCTTGTCTCTCAAATGTTTCGAATAATGAAGATTTTAAAGATGATTCATGTGTGAGCC
CTTTATCGAAGTCACTTGTTGGTGGCAGCATGAATATCTGCAAGACCAGAATTTTAAATT
TTGTGGAGCAAGTTCAAGGTGCCGTATGCCATATATTCAAAAATGCTAAATCTTTCTTGA
TATATTTATTCCAATTTTAAGCCAGGTATTTCTGTTACTTTTTGACATATCTGTTCCTGC
AGGAGCTGGTTTTTCTTATGTTCCTAAGGTACGAACGAGGATGATCATGTCAGAGAAGCC
>Locus_0045_Rosa_majalis
TGGCTTGTCTCTCAAATGTTTCGAATAATGAAGATTTTAAAGATGATTCATGTATGAGCC
CTTTATCGAAGTCACTTGTTGGTGGCAGCATGAATATCTGCAAGACCAGAATTTTAAATT
TTGTGGAGCAAGTTCAAGGTGCCGTATACCATATATTCAAAAATGCTAAATCTTTCTTGA
TATATTTATTCCAATTTTAAGCCAGATATTTCTGTTACTTTCTGACATATTTGGTCCTGC
AGGAGCTGGTTTTTCTTATGTTCCTAAGGTACGAACGAGGATGATCATGTCAGAGAAGCC
>Locus_0045_Rosa_minutifolia
TGGCTTGTCTCTCAAATGTTTCGAATAATGAAGATTTTAAAGATGATTCATGTATGAGCC
CTTTATCGAAGTCACTTGTTGGTGGCAGCATGAATATCTGCAAGACCAGAATTTTAAATT
TTGTGGAGCAAGTTCAAGGTGCCGTATACCATATATTCAAAAATGCTAAATCTTTCTTGA
TATATTTATTCCAATTTTAACCCAGATATTTCTGTTACTTTCTGACATATTTGGTCCTGC
AGGAGCTGGTTTTTCTTATGTTCCTAAGGTACGAACGAGGATGATCATGTCAGAGAAGCC
>Locus_0045_Rosa_moschata
TGGCTTGTCTCTCAAATGTTTCGAATAATGAAGATTTTAAAGATGATTCATGTATGAGCC
CTTTATCGAAGTCACTTGTTGGTGGCAGCATGAATATCTGCAAGACCAGAATTTTAAATT
TTGTGGAGCAAGTTCAAGGTGCCGTATACCATATATTCAAAAATGCTAAATCTTTCTTGA
TATATTTATTCCAATTTTAAGCCAGATATTTCTGTTACTTTCTGACATATTTGGTCCTGC
AGGAGCTGGTTTTTCTTATGTTCCTAAGGTACGAACGAGGATGATCATGTCAGAGAAGCC
>Locus_0045_Rosa_multiflora
TGGCTTGTCTCTCAAATGTTTCGAATAATGAAGATTTTAAAGATGATTCATGTATGAGCC
CTTTATCGAAGTCGCTTGTTGGTGGCAGCATGAATATCTGCAAGACCAGAATTTTAAATT
TTGTGGAGCAAGTTCAAGGTGCTGTATACCATATATTCAAAAATGCTAAATCTTTCTTGA
TATATTTATTCCAATTTTAAGCCAGATATTTCTGTTACTTTCTGACATATTTGTTCCTGC
AGGAACTGGTTTTTCTTATGTTCCTAAGGCACGAACGAGGATGATCATGTCAGAGAAGCC
>Locus_0045_Rosa_odorata
TGGCTTGTCTCTCAAATGTTTCGAATAATGAAGATTTTAAAGATGATTCATGTATGAGCC
CTTTATCGAAGTCGCTTGTTGGTGGCAGCATGAATATCTGCAAGACCAGAATTTTAAATT
TTGTGGAGCAAGTTCAAGGTGCTGTATACCATATATTCAAAAATGCTAAATCTTTCTTGA
TATATTTATTCCAATTTTAAGCCCAGATATTTCTGTTACTTTCTGACATATTTGTTCCTG
CAGGAACTGGTTTTTCTTATGTTCCTAAGGCACGAACGAGGATGATCATGTCAGAGAAGC
C
>Locus_0045_Rosa_pendulina
TGGCTTGTCTCTCAAATGTTTCGAATAATGAAGATTTTAAAGATGATTCATGTATGAGCC
CTTTATCGAAGTCACTTGTTGGTGGCAGCATGAATATCTGCAAGACCAGAATTTTAAATT
TTGTGGAGCAAGTTCAAGGTGCCGTATACCATATATTCAAAAATGCTAAATCTTTCTTGA
TATATTTATTCCAATTTTAAGCCAGATATTTCTGTTACTTTCTGACATATTTGGTCCTGC
AGGAGCTGGTTTTTCTTATGTTCCTAAGGTACGAACGAGGATGATCATGTCAGAGAAGCC
>Locus_0045_Rosa_persica
TGGCTTGTCTCTCAAATGTTTCGAATAATGAGGATTTTAAAGATGATTCATGTGTGAGCC
CTTTATCGAAGTCACTTGTTGGTGGCAGCATGAATATCTGCAAGACCAGAATTTTAAATT
TTGTGGAGCAAGTTCAAGGTGCTGTATACCATATATTCAAATACGCTAAATCTTTCTTGA
TATATTTATTCCAATTTTAAGCCAGATATTTCTGTTACTTTCTGACATATTTGTTCCTGC
AGGAGCTGGTTTTTCTTATGTTCCTAAGGTACGAACGAGGATGATCATGTCAGAGAAGCC
>Locus_0045_Rosa_rugosa
TGGCTTGTCTCTCAAATGTTTCGAATAATGAAGATTTTAAAGATGATTCATGTATGAGCC
CTTTATCGAAGTCACTTGTTGGTGGCAGCATGAATATCTGCAAGACCAGAATTTTAAATT
TTGTGGAGCAAGTTCAAGGTGCCGTATACCATATATTCAAAAATGCTAAATCTTTCTTGA
TATATTTATTCCAATTTTAAGCCAGATATTTCTGTTACTTTCTGACATATTTGTTCCTGC
AGGAACTGGTTTTTCTTATGTTCCTAAGGCACGAACGAGGATGATCATGTCAGAGAAGCC
>Locus_0045_Rosa_x_damascena
TGGCTTGTCTCTCAAATGTTTCGAATAATGAAGATTTTAAAGATGATTCATGTATGAGCC
CTTTATCGAAGTCACTTGTTGGTGGCAGCATGAATATCTGCAAGACCAGAATTTTAAATT
TTGTGGAGCAAGTTCAAGGTGCTGTATACCATATATTCAAAAATGCTAAATCTTTCTTGA
TATATTTATTCCAATTTTAAGCCAGATATTTCTGTTACTTTCTGACATATTTGTTCCTGC
AGGAGCTGGTTTTTCTTATGTTCCTAAGGCACGAACGAGGATGATCATGTCAGAGAAGCC
>Locus_0045_Rubus_occidentalis
TGGCCTGTCTCTCTAATGTTTCGAATAATGAGGACTTCAAAGATGATTCATGTGTGAGCC
CTTTATCGAAGTCACTTGTTGGTGGCAGCATGAATATCTGCAAGACTAGAATTTTAAATT
TTGTGGAGCAAGTTCAAGGTGCTGTAAATCATATTTTCAGATATATTGTTTTTGTCTTGA
TATATTTATTCAAATTTGAGGCAGATATTTCTGTTACTTTCTGATTATTTGTTTCTGCAG
GAACTGGGTTTTCTTATGTTCCTAAGGTACGAACGAGGATGATCATGTCAGAGAAGCC
>Locus_0046_Fragaria_iinumae
CACAATTCTGTTCGCTGGTATGTTCGGAAGATCTTGAAATTAACTTAAAAACGTAAAAGT
TTATATGGTTCATTTTCCGTGTTGATTAATGTTATCTTCTTTAACACAGATGGTACATGA
TGGATATCTTGTGGAAGATCATGTCCAGCCAAAGCCAACTCGCGTGTATCTTCCCCCGGG
CAATAATGGTGCCGGTTTGCCACGTAATAATTCTGCAGTTGAAATGCAACAATATGCAGA
TGCAGTTTCAGGTCAACCATCTAATGATGTTAAGCCGATGATTGGTGGTAATGCATCCCT
TAATAATGCATCCCTTAATCCAGCCCAAAATCTTCTACCCAGCACGAGGATGCTGCCACC
CGGAAACTCCCAGGCCTTACAGTTGTCTCAAGGGCTTTT
>Locus_0046_Fragaria_nipponica
CACAATTCTGTTCGCTGGTATGTTCGGAAGATCTTGAAGTCAACTTAAAAACATAAAAGT
TTATATGGTTCATTTTCCGTGTTGATTTATGTTATCTTCTTTAACACAGATGGTACATGA
TGGATATCTTGTGGAAGATCATGTCCAGCCAAAGCCGACTCGCATGTATCTTCCCCCGGG
CAATAATGGTGCTGGTTTGCCACGTAATAATTCTGCAGTTGAAATGCAACAATATGCAGA
TGCAGTTTCAGGTCAACCATCTAATGATGTTAAGCCGATGATTGGTGGTAATGCATCCCT
TAATAATGCATCCCTTAATCCAGCCCAAAATCTTCTACCCAGCACGAGGATGCTGCCACC
CGGAAACTCCCAGGCCTTACAGTTGTCTCAAGGGCTTTT
>Locus_0046_Fragaria_nubicola
CACAATTCTGTTCGCTGGTATGTTCGGAAGATCTTGAAGTTAACTTAAAAACGTAAAAGT
TTATATGGTTCATTTTCCGTGTTGATTTATGTTATCTTCTTTAACACAGATGGTACATGA
TGGATATCTTGTGGAAGATCATGTCCAGCCAAAGCCAACTCGCATGTATCTTCCTCCGGG
CAATAATGGTGCCGGTTTGCCACGTAATAATTCTGCAGTTGAAATGCAACAATATGCAGA
TGCAGTTTCAGGTCAACCATCTAATGATGTTAAGCCGATGATTGGTGGTAATGCATCCCT
TAATCCAGCCCAAAATCTTCTACCCAGCACGAGGATGCTGCCACCTGGAAACTCCCAGGC
CTTACAGTTGTCTCAAGGGCTTTT
>Locus_0046_Fragaria_vesca
CACAATTCTGTTCGCTGGTATGTTCGCAAGATCTTGAAGTTAACTTAAACACGTAAAAGT
TTATATGGTTCATTTTCCGCGTTGATTTATGTTATCTTCTTTAACACAGATGGTACATGA
TGGATATCTTGTGGAAGATCATGTCCAGCCAAAGCCAACTCGCATGTATCTTCCCCCGGG
CAATAATGGTGCCGGTTTGCCACGTAATAATTCTGCAGTTGAAATGCAACAATATGCAGA
TGCAGTTTCAGGTCAACCATCTAATGATGTTAAGCCGATGATTGGTGGTAATGCATCCCT
TAATCCAGCCCAAAATCTTCTACCCAGCACGAGGATGCTGCCACCCGGAAACTCCCAGGC
CTTACAGTTGTCTCAAGGGCTTTT
>Locus_0046_Geum_urbanum
CACAATTCTGCACACTGGTAGGTTTACAAGGCTGAAGTAACTATAAGTTTAAACTTTTCA
TTTTTCTTGTTAATTCACGTCATCTTCTTACACACAGATGGTGCGTGAAGGATATACTCT
GGTCGATGATCATGTCCAACCAAAGCCAACTCCTCGCATTTATCTTGCCCCAAGCAATCA
ATCAAATGGCGCTGGTTTGCCTCGTAATAATTCTGCAGTTGAAATGCAACAATATGCAGA
TGCAGTTTCGGGTCAACTTTCCAATGATGTTGCTCAGCCCCTTATTGGTGGGGGTAATGC
ATCCCTTAATCCAGCCCAAAATCTCCTACCCAACTCGAGAATGCTGGCACCTGGAAACTC
GCAGGCCTTACAGATGTCTCAAGGGCTCTT
>Locus_0046_Potentilla_micrantha
CACAGTTCTGTTCACTGGTATGTTCAGAAGACCTTTAAGTTAATCATAATAGTTTTTACT
GTTCATTTTTATTGTCGATTTAAGTTATCTTCTTGTACGCAGATGGTACATGATGGATAT
ACTCTTGTGGAAGATCATGTCCAACCAAAGCCGACCCGCGTGTATCTTACCCCAGGAAAT
AATGGTGCCGGTTTACCGCGTAATAATTCTGCAGTTGAAATGCAACAATATGCAGATGCA
GTTTCAGGTCAACCATCTCACGATGTTAAGCCGATGATTGTTGGTAACGCATCCCTTAAT
CCAGCCCAAAATCCTCTACCCACCACAAGGATGCTGCCACCCGGAAACCCCCAGGCCGTA
CAGATGTCTCAAGGGCTTTT
>Locus_0046_Rosa_OBH
CACAGTTCTGTTCACTGGTATGTTCAGAAGACCGTGAAGTTAACTTAGATTTATACTGTT
CATTTTCTTGCTGATTTATGTGATCTTCTTATACACAGATGGTACATGATGGGTATAGTC
TTATGGAAGATCATATCCAACCAAAGCCAACCCGCATGTATCTTCCCCCAGGCAATAATG
GTGCTGGTTTGCCTCGTAATAATTCTGCAGTTGAAATGCAACAATATGCAGACGCAGTTT
CAGTTCAACCGTCTAATGATGTTGCCAAGCCAATTAATGCTGGTAATGCATCCCTTAATC
CAGCCCAAAATCTTCTACCCACCACAAGGATGCTGCCACCTGGGAACTCCCAGGCCTTGC
AGATGTCTCAAGGGCTCTT
>Locus_0046_Rosa_arvensis
CACAGTTCTGTTCACTGGTATGTTCAGAAGACCGTGAAGTTAACTTAGATTTATACTGTT
CATTTTCTTGCTGATTTATGTGATCTTCTTATACACAGATGGTACATGATGGGTATAGTC
TTATGGAAGATCATATCCAACCAAAGCCAACTCGCATGTATCTTCCCCCAGGCAATAATG
GTGCTGGTTTGTCTCGTAATAATTCTGCAGTTGAAATGCAACAATATGCAGATGCAGTTT
CAGTTCAACCGTCTAATGATGTTGCCAAGCCAATTAATGCTGGTAATGCATCCCTTAATC
CAGCCCAAAATCTTCTACCCACCACAAGGATGCTGCCTCCTGGGAACTCCCAGGCCTTGC
AGATGTCTCAAGGGCTCTT
>Locus_0046_Rosa_chinensis
CACAGTTCTGTTCACTGGTATGTTCAGAAGACCGTGAAGTTAACTTAGATTTATACTGTT
CATTTTCTTGCTGATTTATGTGATCTTCTTATACACAGATGGTACATGATGGGTATAGTC
TCATGGAAGAACATATCCAACCAAAGCCAACCCGCATGTATCTTCCCCCAGGCAATAATG
GTGCTGGTTTGCCTCGCAATAATTCTGCAGTTGAAATGCAACAATATGCAGATGCAGTTT
CAGTTCAACCGTCTAATGATGTTGCCAAGCCAATTAATGCTGGTAATGCATCCCTTAATC
CAGCCCAAAATCTTCTACCCACCACGAGGATGCTGCCACCTGGGAACTCCCAGGCCTTGC
AGATGTCTCAAGGGCTCTT
>Locus_0046_Rosa_gigantea
CACAGTTCTGTTCACTGGTATGTTCAGAAGACCGTGAAGTTAACTTAGATTTATACTGTT
CATTTTCTTGCTGATTTATGTGATCTTCTTATACACAGATGGTACATGATGGGTATAGTC
TTATGGAAGAACATATCCAACCAAAGCCAACCCGCATGTATCTTCCCCCAGGCAATAATG
GTGCTGGTTTGCCTCGCAATAATTCTGCAGTTGAAATGCAACAATATGCAGATGCAGTTT
CAGTTCAACCGTCTAATGATGTTGCCAAGCCAATTAATGCTGGTAATGCATCCCTTAATC
CAGCCCAAAATCTTCTACCCACCACGAGGATGCTGCCACCTGGGAACTCCCAGGCCTTGC
AGATGTCTCAAGGGCTCTT
>Locus_0046_Rosa_laevigata
CACAGTTCTGTTCACTGGTATGTTCAGAAGACCGTGAAGTTAACTTAGATTTATGCTGTT
CATTTTCTTGCTGATTTATGTGATCTTCTTATACACAGATGGTGCATGATGGGTATAGCC
TTATGGAAGATCATATCCAACCAAAGCCAACCCGCATGTATCTTCCCCCAGGCAATAATG
GTGCTGGTTTGCCTCGTAATAATTCTGCAGTTGAAATGCAACAATATGCAGATGCAGTTT
CAGGTCAGCCGTCTAATGATGTTGCTAAGCCAATTAATGCTGGTAATGCATCCCTTAATC
CAGCCCAAAATCTTCTACCCACCACGAGGATGCTGCCACCTGGGAACTCCCAGGCCTTGC
AGATGTCTCAAGGGCTCTT
>Locus_0046_Rosa_majalis
CACAGTTCTGTTCACTGGTATGTTCAGAAGACCGTGAAGTTAACTTAGATTTATACTGTT
CATTTTCTTGCTGATTTATGTGATCTTCTTATACACAGATGGTACATGATGGGTATAGCC
TTATGGAAGATCATATCCAACCAAAGCCAACCCGCATGTATCTTCCCCCAGGCAATAATG
GTGCTGGTTTGCCTCGTAATAATTCTGCAGTTGAAATGCAACAATATGCAGATGCAGTTT
CAGTTCAACCGTCTAATGATGTTGCCAAGCCAATTAATGCTGGTAATGCATCCCTTAATC
CAGCCCAAAATCTTCTACCCACCACGAGGATGCTGCCACCTGGGAACTCCCAGGCCTTGC
AGATGTCTCAAGGGCTCTT
>Locus_0046_Rosa_minutifolia
CACAGTTCTGTTCACTGGTATGTTCAGAAGACCGTGAAGTTAACTTAGATTTATACTGTT
CATTTTCTTGCTGATTTATGTGATCTTCTTATACACAGATGGTACATGATGGGTATAGCC
TTATGGAAGATCATATCCAACCAAAGCCAACCCGCATGTATCTTCCCCCAGGCAATAATG
GTGCTGGTTTGCCTCGTAATAATTCTGCAGTTGAAATGCAACAATATGCAGATGCAGTTT
CAGTTCAACCGTCTAATGATGTTGCCAAGCCAATTAATGCTGGTAATGCATCCCTTAATC
CAGCCCAAAATCTTCTACCCACCACGAGGATGCTGCCACCTGGGAACTCCCAGGCCTTGC
AGATGTCTCAAGGGCTCTT
>Locus_0046_Rosa_moschata
CACAGTTCTGTTCACTGGTATGTTCAGAAGACCGTGAAGTTAACTTAGATTTATACTGTT
CATTTTCTTGCTGATTTATGTGATCTTCTTATACACAGATGGTACATGATGGGTATAGCC
TTATGGAAGATCATATCCAACCAAAGCCAACCCGCATGTATCTTCCCCCAGGCAATAATG
GTGCTGGTTTGCCTCGTAATAATTCTGCAGTTGAAATGCAACAATATGCAGATGCAGTTT
CAGTTCAACCGTCTAATGATGTTGCCAAGCCAATTAATGCTGGTAATGCATCCCTTAATC
CAGCCCAAAATCTTCTACCCACCACGAGGATGCTGCCACCTGGGAACTCCCAGGCCTTGC
AGATGTCTCAAGGGCTCTT
>Locus_0046_Rosa_multiflora
CACAGTTCTGTTCACTGGTATGTTCAGAAGACCGTGAAGTTAACTTAGATTTATACTGTT
CATTTTCTTGCTGATTTATGTGATCTTCTTATACACAGATGGTACATGATGGGTATAGTC
TTATGGAAGATCATATCCAACCAAAGCCAACCCGCATGTATCTTCCCCCAGGCAATAATG
GTGCTGGTTTGCCTCGTAATAATTCTACAGTTGAAATGCAACAATATGCAGACGCAGTTT
CAGTTCAACCGTCTAATGATGTTGCCAAGCCAATTAATGCTGGTAATGCATCCCTTAATC
CAGTCCAAAATCTTCTACCCACCACAAGGATGCTGCCACCTGGGAACTCCCAGGCCTTGC
AGATGTCTCAAGGGCTCTT
>Locus_0046_Rosa_pendulina
CACAGTTCTGTTCACTGGTATGTTCAGAAGACCGTGAAGTTAACTTAGATTTATACTGTT
CATTTTCTTGCTGATTTATGTGATCTTCTTATACACAGATGGTACATGATGGGTATAGCC
TTATGGAAGATCATATCCAACCAAAGCCAACCCGCATGTATCTTCCCCCAGGCAATAATG
GTGCTGGTTTGCCTCGTAATAATTCTGCAGTTGAAATGCAACAATATGCAGATGCAGTTT
CAGTTCAACCGTCTAATGATGTTGCCAAGCCAATTAATGCTGGTAATGCATCCCTTAATC
CAGCCCAAAATCTTCTACCCACCACGAGGATGCTGCCACCTGGGAACTCCCAGGCCTTGC
AGATGTCTCAAGGGCTCTT
>Locus_0046_Rosa_persica
CACAGTTCTGTTCACTGGTATGTTCGGAAGACCGTGAAGTTAACTTAGATTTATACTGTT
CATTTTCTTGCTGATTTGTGTGATCTTCTTATACACAGATGGTACATGATGGATATAACC
TTATGGAAGATCATATCCAACCAAAGCCAACCCGCATGTATCTCCCCCCAGGCAATAATG
GTGCTGGTTTGCCTCGTAATAATTCTGCAGTTGAAATGCAACAATATGCAGATGCAGTTT
CAGGTCAACCATCTAATGATGTTGCTAAGCCAATTAATGCTGGTAATCCATCCCTTAATC
CAGCCCAAAATCTTCTACCCACCACGAGGATGCTGCCACCTGGGAACTCCCAGGCCCTGC
AGATGTCTCAAGGGCTCTT
>Locus_0046_Rosa_rugosa
CACAGTTCTGTTCACTGGTATGTTCAGAAGACCGTGAAGTTAACTTAGATTTATACTGTT
CATTTTCTTGCTGATTTATGTGATCTTCTTATACACAGATGGTACATGATGGGTATAGTC
TTATGGAAGATCATATCCAACCAAAGCCAACCCGCATGTATCTTCCCCCAGGCAATAATG
GTGCTGGTTTGCCTCGTAATAATTCTACAGTTGAAATGCAACAATATGCAGACGCAGTTT
CAGTTCAACCGTCTAATGATGTTGCCAAGCCAATTAATGCTGGTAATGCATCCCTTAATC
CAGCCCAAAATCTTCTACCCACCACGAGGATGCTGCCACCTGGGAACTCCCAGGCCTTGC
AGATGTCTCAAGGGCTCTT
>Locus_0046_Rosa_wichurana
CACAGTTCTGTTCACTGGTATGTTCAGAAGACCGTGAAGTTAACTTAGATTTATACTGTT
CATTTTCTTGCTGATTTATGTGAGCTTCTTATACACAGATGGTACATGATGGGTATAGTC
TTATGGAAGATCATATCCAACCAAAGCCAACCCGCATGTATCTTCCCCCAGGCAATAATG
GTGCTGGTTTGTCTCGTAATAATTCTGCAGTTGAAATGCAACAATATGCAGATGCAGTTT
CAGTTCAACCGTCTAATGATGTTGCCAAGCCAATTAATGCTGGTAATGCATCCCTTAATC
CAGTCCAAAATCTTCTACCCACCACAAGGATGCTGCCACCTGGGAACTCCCAGGCCTTGC
AGATGTCTCAAGGGCTCTT
>Locus_0046_Rosa_x_damascena
CACAGTTCTGTTCACTGGTATGTTCAGAAGACCGTGAAGTTAACTTAGATTTATACTGTT
CATTTTCTTGCTGATTTATGTGATCTTCTTATACACAGATGGTACATGATGGGTATAGTC
TCATGGAAGAACATATCCAACCAAAGCCAACCCGCATGTATCTTCCCCCAGGCAATAATG
GTGCTGGTTTGCCTCGCAATAATTCTGCAGTTGAAATGCAACAATATGCAGATGCAGTTT
CAGTTCAACCGTCTAATGATGTTGCCAAGCCAATTAATGCTGGTAATGCATCCCTTAATC
CAGCCCAAAATCTTCTACCCACCACGAGGATGCTGCCACCTGGGAACTCCCAGGCCTTGC
AGATGTCTCAAGGGCTCTT
>Locus_0046_Rubus_occidentalis
CACAGTTCTGTACATTGGTATGTTCAGAAGATCGTGAAGTTCACTTAGAGTTTAAACTGT
TCATTTTCTTGTTGATTCATGTCATCTTCTTATACACAGATGGTACATGAAGGATATACT
CTTATGGAACATCATGTCCAACCAAAGCCGCCCCGCATGTATAATGCCCCAGGCAATCAA
TCAAATGGTGCTGGATTGCCTCGTAATAATTCTGCAGTTGAAATGCAACAATATGCAGAT
GCAGTTTCAGGTCAACCATCCAATGATGTTGCTAAGCCAATTAATGGTGGTAATGCATCC
CTTAATCCAGCCCAAAATCTTCTACCCAGCACGAGGATGCTGCCACCTGGAAACTCCCAG
GCCTTACAGATGTCTCAAGGGCTCTT
>Locus_0047_Fragaria_nipponica
GCTTGCAGCTGGAAATCCACTTTCACAATTGAATGCAATTGGGCAGAATTCCAACGTACA
GTTAGGTAACATGGTAAACAAGCTTCCATTGCATTATCAGATTTACCAGCAGCGGCAACA
ACAACAGCAACAGCAGCAACAACAACAGCAGCAACAGCAACAACAGCCGCAAATGCAGAG
GAAAATGATGATGGGACTTGGAGCAACTATGGGTATGGGAACCCTGGGAAATAATATGGT
CGGGCTTTCTGGGCTTGGCAATGCCATGGGCATGGGAGCTGCAAGGGGGATAGGAGGAGC
TGGAATGTCATCACCTATGACCCCTATCACTGGAATGGGAAATATGGGTCAGAACCCAAT
GAATGCATTAAATCAGCAAACTAGAATACAACAAGCGCAAGCTCTCATGGCAACAAAACT
TCGCATGCAAAACCGAGGCAACATGTTAGGGGTCCCTCAATCAAGCATAGCTGGTATGTC
AGGAGCCAG
>Locus_0047_Fragaria_vesca
GCTTGCAGCTGGAAATCCACTTTCACAATTGAATGCAATTGGGCAGAATTCCAACGTACA
GTTAGGTAACATGGTAAACAAGCTTCCATTGCAATATCAGATTTACCAGCAGCGGCAACA
ACAACAGCAACAGCAGCAACAACAACAGCAGCAACAGCAACAACAGCCGCAAATGCAGAG
GAAAATGATGATGGGACTTGGAGGAGCAACTATGGGTATGGGAACCCTGGGAAATAATAT
GGTCGGGCTTTCGGGGCTTGGCAATGCCATGGGCATGGGAGCTGCAAGGGGGATAGGAGG
AGCTGGAATGTCATCACCTATGACCCCTATCTCTGGAATGGGAAATGTGGGTCAGAACCC
AATGAATGCATTAAATCAGCAAGCTAGAATACATCAAGCGCAAGCTCTCATGGCATCAAA
ACTTCGTATGCAAAACCGAGGCAACATGTTAGGGGTCCCTCAATCAAGCATAGCTGGTAT
GTCAGGAGCCAG
>Locus_0047_Geum_urbanum
GCTTGCAGCCGGAAATCCACTTTCACAATTGAATGCGATTGGGCAGACTTCTAATGTACA
GTTAGGTAACATGGTAAATAAGCTCCCATTGCAATATCAGATCTATCAGCAGCAGCAACA
ACAGCGACAACAACAGCAGCCACAAGTGCAGAGGAAAATGATGATGGGACTTGGAGCGGC
TATGGGTATGGGAACTGTAGGAAATAACGTGGTTGGACTTTCAGGGCTTGGTAATGCCAT
GGGTATGGGAGCTGCAAGGGGAATACGAGGAGCTGGATCAGCTCCAATGACCTCTATTTC
TGGTATGGGAAATGTGGGTCAGAGCCCTATGAATTCAAATATGAGCAATGCAATCAACCA
GCACAGAATACAACAAGCCCAAGCGATGATGTCAAAATATCAGATGCAGAACCCAGGAAA
CATGTTAGGGGTCCCTCAATCAAGCATAGCTGGCTTGTCAGGAGCCAG
>Locus_0047_Potentilla_micrantha
GCTTGCAGCTGGAAATTCACTTTCACAATTGAATGCAATTGGGCAGACTTCAAACGTACA
GTTAGGTAACTTGGTAAATAAGCTTCCATTGCAATATATTTACCAGCAGCAACAACAACA
GCAACAGCAGCAACAACAACAGCAACAACAGCAACAGCAACAGCCGCAAATGCAGAGGAA
AATGATGATGGGACTTGGATCAACGATAGGTATGGGAACCCTGGGAAATAATATGGTCGG
GATTTCTGGGCTTGGCAATGCCATGGGCATGGGAGCTGCAAGAGGGATAGCAGGAGCTGG
AATGTCAGCACCAATGACCCCTATCTCTGGAATGGGAAATGTGGCTCAGAACCCAATGAA
TGCATTAAACCAGCATAGAATACAACAAGCGCAAGCTCTCATTCGGATGCAAAACCGAGG
CAAGATATTAGGGGTCCCTCAAACAAGCATAGCTGGTATGTCAGGAGCCAG
>Locus_0047_Rosa_OBH
GCTTGCAGCTGGAAATCCACTTTCACAATTGAATGCAATTGGGCAGACGTCGAATGTACA
GTTAGGTAGCATGGTAAATAAGTTCCCATTGCAATATCAGGTGTACCAGCAGCAGCAGCA
GCAACAACAGCAGCAGCAGCAGCAACAACAACAACCGCAAATGCAGAGGAAAATAATGAT
GGGAGCGACTATGGGTATGGGGACCCTGGGAAATAACATGGTTGGGCTTTCTGGGCTTGG
CAATACCATGGGCATGGGAGCTGCAAGGGGGATAGGAGGAGCTGGAATGTCAGCACCTAT
GACCCCTATCTCTGGAATGGGAAATGTGGGTCAGAACCCATTGAATGCAATAAACCAGAA
TGCAATAAACCAGCAACGATTTCAAGCTCTCATGGCAAACAAAATGCGGATGCAAAACCG
AGGCAGCATGTTAGGGGTCCCTCAATCAAGCATGGCTGGTATGTCAGGAGCCAG
>Locus_0047_Rosa_arvensis
GCTTGCAGCTGGAAATCCACTTTCACAGTTGAATGCAATTGGGCAGACGTCGAATGTACA
GTTAGGTAGCATGGTAAATAAGTTCCCATTGCAATATCAGGTGTACCAGCAGCAGCAACA
ACAGCAGCAGCAGCAGCAGCAACAACAACAACCGCAAATGCAGAGGAAAATAATGATGGG
AGCGACTATGGGTATGGGGACCCTGGGAAATAACATGGTTGGGCTTTCTGGGCTTGGCAA
TACCATGGGCATGGGAGCTGCGAGGGGGATAGGAGGAGCTGGAATGTCAGCACCTATGAC
CCCTATCTCTGGAATGGGAAATGTGGGTCAGAACCCATTGAATGCAATAAACCAGAATGC
AATAAACCAGCAACGACTTCAAGCTGCTCTCATGGCAAACAAAATGCGGATGCAAAACCG
AGGCAGCATGTTAGGGGTCCCTCAATCAAGCATGGCTGGTATGTCAGGAGCCAG
>Locus_0047_Rosa_laevigata
GCTTGCAGCTGGAAATCCACTTTCACAATTGAATGCAATCGGGCAGACGTCCAATGTACA
GTTAGGTAGCATGGTAAATAAGTTCCCATTGCAATATCAGGTGTACCAGCAGCAGCAGCA
GCAGCAACAACAACAACAGCACCAGCAACAGCAACAACAACAACAACAGCCGCAAATGCA
GAGGAAAATGATGATGGGAGCAACTATGGGTATGGGAACCCTGGGAAATAACATGGTTGG
GCTTTCTGGGCTTGGCAATACCATGGGCATGGGAGCTGCAAGGGGGATAGGAGGAGCTGG
AATGTCGGCACCTATGAACCCCATCTCTGGAATGGGAAATGTGGGTCAGAACCCAATGAA
TGCAATAAACCAGCAACGACTTCAACAAGCTCTGATGGCAAACAAAATGCGGATGCAAAA
CCGAGGCAGCATGTTAGGGGTCCCTCAATCAAGCATGGCTGGTATGTCAGGAGCCAG
>Locus_0047_Rosa_majalis
GCTTGCAGCTGGAAATCCACTTTCACAATTGAATGCAATCGGGCAGACGTCCAATGTACA
GTTAGGTAGCATGGTAAATAAGTTCCCATTGCAATATCAGGTGTACCAGCAGCAGCAGCA
GCAACACCAACAGCACCAGCAGCAACAACAACAACAGCCGCAAATGCAGAGGAAAATGAT
GATGGGAGCGACTATGGGTATGGGGACCTTGGGAAATAACATGGTTGGGCTTTCTGGGCT
TGGCAATACCATGGGCATGGGAGCTGCAAGGGGGATAGGAGGAGCTGGAATGTCAGCATC
TATGACCCCTATCTCTGGAATGGGAAATGTGGGTCAGAACCCATTGAATGCAATAAACCA
GCAACGACTTCAAGCTCTCGTGGCAAGCAAAATGCGGATGCAAAACCGAGGCAGCATGTT
AGGGGTCCCTCAATCAAGCATGGCTGGTATGTCAGGAGCCAG
>Locus_0047_Rosa_multiflora
GCTTGCAGCTGGAAATCCACTTTCACAATTGAATGCAATTGGGCAGACGTCGAATGTACA
GTTAGGTAGCATGGTAAATAAGTTCCCATTGCAATATCAGGTGTACCAGCAGCAGCAGCA
GCAACAACAACAGCAGCAGCAGCAGCAACAACAACAACAACCGCAAATGCAGAGGAAAAT
AATGATGGGAGCGACTATGGGTATGGGGACCCTGGGAAATAACATGGTTGGGCTTTCTGG
GCTTGGCAATACCATGGGCATGGGAGCTGCAAGGGGGATAGGAGGAGCTGGAATGTCAGC
ACCTATGACCCCTATCTCTGGAATGGGAAATGTGGGTCAGAACCCATTGAATGCAATAAA
CCAGAATGCAATAAATCAGCAACGATTTCAAGCTCTCATGGCAAACAAAATGCGGATGCA
AAACCGAGGCAGCATGTTAGGGGTCCCTCAATCAAGCATGGCTGGTATGTCAGGAGCCAG
>Locus_0047_Rosa_palustris
GCTTGCAGCTGGAAATCCACTTTCACAATTGAATGCAATCGGGCAGACGTCCAATGTACA
GTTAGGTAACATGGTAAATAAGTTCCCATTGCAATATCAGGTGTACCAGCAGCAGCAGCA
GCAACAACAACAGCACCAGCAGCAACAACAACAACAGCCGCAAATGCAGAGGAAAATGAT
GATGGGAGCGACTATGGGTATGGGGACCCTGGGAAATAACATGGTTGGGCTTTCTGGGCT
TGGCAATACCATGGGCATGGGAGCTGCAAGGGGGATAGGAGGAGCTGGAATGTCAGCATC
TATGACCCCTATCTCTGGAATGGGAAATGTGGGTCAGAACCCATTGACTGCAATAAACCA
GCAACGACTTCAAGCTCTCATGGCAAACAAAATGCGGATGCAAAACCGAGGCAGCATGTT
AGGGGTCCCTCAATCAAGCATGGCTGGTATGTCAGGAGCCAG
>Locus_0047_Rosa_persica
GCTTGCAGCTGGAAATCCACTTTCACAACTGAATGCAATCGGGCAGACGTCCAACGTACA
GATAGGTAGCATGGTAAATAAGGTCCCATTGCAGCAATATCAGATGTACCAGCAGCAGCA
GCAACAACAACAACAGCACCAGCAACAACAACAGCCGCAAATGCAGAGGAAAATGATGAT
GGGACTTGGAGCAACTATGGGTATAGGAAACCTGGGAAATAACATGGTGGGGCTTTCTGG
GCTTGGCAATACCATGGGCATGGGAGCTGCAAGGGGGATAGGAGGAGCTGGAATGTCAGC
ACCTATGACCCCTATATCTGGAATGGGAAATGTGGGTCAGAACACAACGAATGTACTAAA
CCAGCAACGACTTCAACAAGTTCTCATGGCAAACAAATTTCGGATGCAAAACCGAGGCAG
CATGTTAGGGGTCCCTCAATCAAGCATAGCTGGTATGTCAGGAGCCAG
>Locus_0047_Rosa_x_damascena
GCTTGCAGCTGGAAATCCACTTTCACAATTGAATGCAATTGGGCAGACGTCCAATGTACA
GTTAGGTAGCATGGTAAATAAGTTCCCAATGCAATATCAGGTGTTCCAGCAGCAGCAGCA
GCAACAACAACAGCACCAGCAGCAACAACAACAACAGCCGCAAATGCAGAGGAAAATGAT
GATGGGAGCGACTATGGGTATGGGGACCCTGGGAAATAACATGGTTGGGCTTTCTGGGCT
TGGCAATACCATGGGCATGGGAGCTGCAAGGGGGATAGGAGGAGCTGGAATGTCAGCACC
TATGACCCCTATCTCTGGAATGGGAAATGTGAGTCAGAACCCATTGAGTGCAATGCACCA
GCAACAACGACTTCAAGCTCTCATGGCAAGCAAAATGCGGATGCAAAACCGAGGCAGCAT
GTTAGGGGTCCCTCAATCAAGCATGGCTGGTATGTCAGGAGCCAG
>Locus_0047_Rubus_occidentalis
GCTTGGAGCCGGAAATCCACTTTCACAATTGAATGCAATTGGGCAGAGTTCCAACGCACA
GTTGAATAACATGGTAAATAAGTTCCCATTGCAATATCAGATTTACCAGCAGCAGCAGCA
GCAGCAACAACAACAACAGCAACAGCAACAGCAACAGCAACAACAACAACAACAGCCGCA
AATGCAGAGGAAAATGATGATGGAACTTGCAGCAACTATGGGTATGGGAACCCTGGGAAA
TAACATGGTTGGGCTTTCTGGGCTTGGCAATGCCGTGGGCATGGGAGCTGCAAGGGGAAT
AGGAGGAGCTGGAATGTCAGCACCCATGACCCCTATCTCTGGAATGGGAAATGTGGGTCA
GAACCCGATGAATTCAAATATGAGCAATGCAATAAATAGACTACAACAACAAGCTCTCAT
GGCCTCAAAACTTCGGATGCCAAACCGAGGCAACATGTTAGGGGTCCCTCAATCAAGCAT
AGCTGGTATGTCTGGAGCCAG
>Locus_0048_Rosa_OBH
TCCTTATCTGTTGGATTGATGCATTACAGCACTCCTTTTGTTTTGCTACTGAAATCGGAG
AGAACGTAACTTTATACTTGTATAATATGACTCTGCAAAAAGCTCTTATTGTAGTTTGGT
TGGGAGACATTGGATAAGTAGAAGAAGGAAATGGTTTAGTATAATGTTTCTGTGTTCTTT
GTTTTCTGATGAATTGGATTTCCCTATGGTGTATAGGTTGAAAGAAAGGAGAATGTGGCT
GGTATGTCTGGTTCTTCAGAGTCCTCTGAAGTGCTGCTCGTATCTGCAGGTTTGTCGTAG
TGTTGTTCATTTGTTCTTCTGTTACTTAGTAGTTGTTTTTATCTTAATTCCCTTCATTTT
GACAGAGACTGAGGCTTCCTTC
>Locus_0048_Rosa_chinensis
TCCTTATCTGTTGGATTGATGCATTACAGCACACCTTTTGTTTTGCTACTGAAATCAGGG
AGAACGTAACTGTATACTTGTATAATATGACTGTGCAAAAAGCTCTTATTGTAGTTTGGT
TGGGAGACATTGGATAAGTAGAAGAAGGAAATGGTTTAGTATAATGTTTCTGTGTTCTTT
GTTTTCTGATGAATTGGATTCCCCTATGGTGCATAGGTTGAAAGAAAGGAGAATGTGGCT
GGTATGTCTGGTTCTTCAGAGTCCTCTGAAGCGCTGCTCATATCTGCAGGTTTGTCGCAG
TGTTGTTCATTTGTTCTTCTGTTACTTAGTAGTTGTTTTTATCTTAATTCCCTTCATTTT
GACAGAGACTGAGGCTTCCTTC
>Locus_0048_Rosa_laevigata
TCCTTATCTGTTGGATTGATGCATTACAGGACTCCTTTTGTTTTGCTACTGAAATCGGAG
AGAACGTAACTTTATACTTGTATAATATGACTGTGCAAAAAGCTCTTATTGTTGTTTGGT
TGGGAGACATTGGATAAGTAGAAGAAGGAAATGGTTTAGTATAATGTTTCTGTGTTGTTT
GTTTTCTGATGAATTGGATTCCCCTATGGTGTATAGGTTGAAAGAAAGGAGAATGTGGCT
GGTATGTCTGGTTCTTCAGAGTCCTCTGAAGCGCTGCTTGTATCTGCAGGTTGGTCGCAG
TGTTGTTCATTTGTTCTTCTGTCACTTAGTAGTTGTTTTTATCTTAATTCCCTTCATTGT
GACAGAGACTGAGGCTTCCTTC
>Locus_0048_Rosa_minutifolia
TCCTTATCTGTTGGATTGATGCATTACAGGACTCCTTTTGTTTTGCTACTGAAATCGGAG
AGAACGTAACTTTATACTTGTATAATATGACTGTGCAAAAAGCTCTTATTGTAGTTGGGT
TGGGAGACATTGGATAAGTAGAAGAAGGAAATGGTTTAGTATAATGTTTCTGTGTTCTTT
GTTTTCTGATGAATTGGATTCCCCTATGGTGTATAGGTTGAAAGAAAGGAGAATGTGGCT
GGTATGTCTGGTTCTTCAGAGTCCTCTGAAGCGCTGCTCGTATCTGCAGGTTTGTCGCAG
TGTTGTTCATTTGTTCTTCTGTCACTTAGTAGTTGTTTTTATCTTAATTCCCTTCATTTT
GACAGAGACTGAGGCTTCCTTC
>Locus_0048_Rosa_moschata
TCCTTATCTGTTGGATTGATGCATTACAGGACTCCTTTTGTTTTGCTACTGAAATCGGAG
AGAACGTAACTTTATACTTGTATAATATGACTGTGCAAAAAGCTCTTATTGTAGTTTGGT
TGGGAGACATTGGATAAGTAGAAGAAGGAAATGGTTTAGTATAATGTTTCTGTGTTCTTT
GTTTTCTGATGAATTGGATTCCCCTATGGTGTATAGGTTGAAAGAAAGGAGAATGTGGCT
GGTATGTCTGGTTCTTCAGAGTCCTCTGAAGCGCTGCTCGTATCTGCAGGTTTGTCGCAG
TGTTGTTCATTTGTTCTTCTGTCACTTAGTAGTTGTTTTTATCTTAATTCCCTTCATTTT
GACAGAGACTGAGGCTTCCTTC
>Locus_0048_Rosa_multiflora
TCCTTATCTGTTGGATTGATGCATTACAGGACTCCTTTTGTTTTGCTACTGAAATCGGAG
AGAACGTAACTTTATACTTGTTAACTTGTATAATATGACTGTTCAAAAAGCTCTTATTGT
AGTTTGGTTGGGAGACATTGGATAAGTAGAAGAAGGAAATGGTTTAGTATAATGTTTCTG
TGTTCTTTGTTTTCTGATGAATTGGATTCCCCTATGGTGTATAGGTTGAAAGAAAGGAGA
ATGTGGCTGGTATGTCTGGTTCTTCAGAGTCCTCTGAAGTGCTGCTCGTATCTGCAGGTT
TGTCGTAGTGTTGTTCATTTGTTCTTCTGTTACTTAGTAGTTGTTTTTATCTTAATTCCC
TTCATTTTGACAGAGACTGAGGCTTCCTTC
>Locus_0048_Rosa_persica
TCCTTATCTGTTGGATTGATGCATTACAGGACTCCTTTTGTTTTGCTACTGAAATCGGAA
ATAACGTAACTTTATACTTGTATAATATGACTCTGCAAAAAGCTCTTATTGTAGTTTGGT
TGGGAGACATTGGACAAGTAGAAGAAGGAAATGGTTTAGTATAATGTTTCTGTGTTCTTT
GTTTTCTGATGAATTGGATTCCCCTATGGTGTATAGGTTGAAAGAAAGGAGAATGTGGCT
GGTATGTCTGGTTCTTCAGTGTCCTCTGAAGCGCTGTTCGTATCTGCAGGTTTGTTGCAG
TGTTGTTCATTTGTTCTTCTGTCATTTAGTCGTTGTTTTTATCTTAATTCCCTTCATTTT
GACAGAGACTGAGGCTTCCTTC
>Locus_0048_Rosa_wichurana
TCCTTATCTGTTGGATTGATGCATTACAGGACTCCTTTTGTTTTGCTACTGAAATCGGAG
AGAACGTAACTTAATACTTGTATAATATGACTGTGCAAAAAGCTCTTATTGTAGTTTGAT
TGGGAGACATTGGATAAGTAGAAGAACGAAATGGTTTAGGATAATGTTTCTGTGTTCTTT
GTTTTCTGATGAATTGGATTCCCCTATGGTGTATAGGTTGAAAGAAAGGAGAATGTGGCT
GGTATGTCTGGTTCTTCAGAGTCCTCTGAAGCGCTGCTCGTATCTGCAGGTTTGTCGCAG
TGTTGTTCATTTGTTCTTCTGTCACTTAGTAGTTGTTTTTATCTTAATTCCCTTCATTTT
GACAGAGACTGAGGCTTCCTTC
>Locus_0048_Rosa_x_damascena
TCCTTATCTGTTGGATTGATGCATTACAGCACTCCTTTTGTTTTGCTACTGAAATCGGGG
AGAACGTAACTGTATACTTGTATAATATGACTGTGCAAAAAGCTCTTATTGTAGTTTGGT
TGGGAGACATTGGATAAGTAGAAGAAGGAAATGGTTTAGTATAATGTTTCTGTGTTCTTT
GTTTTCTGATGAATTGGATTCCCCTATGGTGCATAGGTTGAAAGAAAGGAGAATGTGGCT
GGTATGTCTGGTTCTTCAGAGTCCTCTGAAGCGCTGCTCATATCTGCAGGTTTGTCGCAG
TGTTGTTCATTTGTTCTTCTGTTACTTAGTAGTTGTTTTTATCTTAATTCCCTTCATTTT
GACAGAGACTGAGGCTTCCTTC
>Locus_0048_Rosa_xanthina
TCCTTATCTGTTGGATTGATGCATTACAGGACTCCTTTTGTTTTGCTACTGAAATCGGAA
AGAACGTAACTTTATACTTGTATAATGACTGTGCAAAAAGCTCTTATTGTAGTTTGGTTG
GGAGACATTGGATAAGTAGAAGAAGGAAATGGTTTAGTATAATGTTTCTGTGTTCTTTGT
TTTCTGACGAATTGGATTCCCCTATGGTGTATAGGTTGAAAGAAAGGAGAATGTGGCTGG
TATGTCTGGTTCTTCAGTGTCCTCTGAAGCACTGCTCGTATCTGCAGGTTTGTCGCAGTG
TTGTTCATTTGTTCTTCTGTCACTTAGTCGTTGTTTTTATCTTAATTCCCTTCATTTTGA
CAGAGACTGAGGCTTCCTTC
>Locus_0049_Potentilla_micrantha
ACAAGCCACAAGAACAAGCTGATTATATGTGGTTAATATTGAAGCAATGGGATTGAAGAT
ATTCTCATAAGTAGAGAGTGAGACGTTAATCACAAAAATATATATACTATTCTCTTGATG
ACTGTTAACAGAAAAGTTAAGAACATTTTACTGAACGTATTTTCAGGGTTCTTATCCTCT
AGATGAGGGGAATATGTAAATTTTTAAATTTGTTACTGTTGTTTTGGCACTCTGCACATA
TGGAGACTTGAATCACCATAAAATTAATTCGAAAATAATAGTGGAGGTCGTCAGGTCAAT
TCTGATTATAAAGATGTAGAATTATTTATATGCATGCAATAATTTTCCTCTCACGTGTTT
TTGACATGCAGAACGCTTTAATTGATCCTCAACGTCTTCAGACCCCTGCCATCTCTGAGT
ATTGGAAACCCTTGGCTGATGA
>Locus_0049_Rosa_OBH
ACAAGCCACAAGAACAAGCTGATTATATATGATTAATATTGAATATATTCTCATAAGTAG
AGTGAGAGAGGTTAATCACAAAAATATATATACCATTCTCTTGGTGATTGTTAACTGAAA
AGTTAAGAGCATTTTACTGAACCAATTTTTAGGGCTCTTATCCTCTAGACGAGTGGAGAG
TTGATATGTAGAATATGACATTTGATACTGTTATTTTTGGCACTCAAGACAATTGAAGAT
TTGAACCACCATAAAACGATTTTGGAAACAATAGTAGAGGTCATTGTCAGGTCAATTCTT
ATTATAAAGATGTAGCAATACTAATTTGCTTGCAATAATTTTTCACTCTCAAGTGTTTTT
GACATGCAGAATGCTTTAACTGATCCTCAACGTCTTCAGACCCCTGCCATCACTGAGTAT
TGGAAACCCTTGGCTGAGGA
>Locus_0049_Rosa_laevigata
ACAAGCCACAAGAACAAGCTGATTATATATGATTAATATTGAATATATTCTCATAAGTAG
AGTGAGAGAGGTTAATCACAAAAATATATATACCATTCTCTTGGTGATTGTTAACTGAAA
AGTTAAGAGCATGTTACTGAACCAATTTTTAGGGCTCTTATTCTATAGACGAGTGGAGAG
TTGATATGTAGAATATGACATTTGATACTGTTATTTTTGGCACTCAAGACAATTGAAGAT
TTGAATCACCATAAAACGATTTTGGAAACAATAGTAGAGGTCATTGTCAGGTCAATTCTT
ATTATAAAGATGTAGCAATACTAATTTGCTTGCAATAATTTTTCACTCTTAAGTGTTTTT
GAGATGCAGAATGCTTTAACTGATCCTCAACGTCTTCAGACCCCTGCCATCACTGAGTAT
TGGAAACCCTTGGCTGAGGA
>Locus_0049_Rosa_majalis
ACAAGCCACAAGAACAAGCTGATTATATATGATTAATATTGAAGCAATGAGATTGAATAT
ATTCTCATAAGTAGAGTGAGAGAGGTTAATCACAAAAATATATATACCATTCTCTTGGTG
ATTGTTAACTGAAAAGTTAAGAGCATGTTACAGAACCAATTTTTAGGGCTCTTACCCTCT
AGACGAGTGGAGAGTTGATATGTAGAATATGACATTTGATACTGTTATTTTTTTGGCACT
CAAGACAATTGATGATTTGAATCACCATAAAACGATTTTGGAAACAATAGTAGAGGTCAT
CGTCAGGTCAATTCTTATTATAAAGATGTAGCAATACTAATTTGCTTGCAATAATTTTTC
ACTCTCAAGTGTTTTTGACATGCAGAATGCTTTAACTGATCCTCAACGTCTTCAGACCCC
TGCCATCTCTGAGTATTGGAAACCCTTGGCTGAGGA
>Locus_0049_Rosa_multiflora
ACAAGCCACAAGAACAAGCTGATTATATATTATTAATATTGAAGCAATGAGATTGAATAT
ATTCTCATAAGTAGAGTGAGAGACGTTAATCACAAAAATATATATATAATTCTCTTGGTG
ATTGTTAACTGAAAAGTTAAGAGCATTTTACTGAACCAATTTTTAGGGCTCTTATCCTCT
AGACGAGTGGAGAATTGATATGTAGAATATGACATTTGATAATGTTATTTTTGGCACTCA
AGACAATTGAAGATTTGAATCACCATAAAACGAATTTGGAAACAATAGTAGAGGTCATCG
TCAGGTCAATTCTTATTATAAAGATGTAGCAATACTAATTTGCTTGCAATAATTTTTCAC
TCTCAAGTGTTTTTGACATGCAGAATGCTTTAACTGATCCTCAACGTCTTCAGACCCCTG
CCATCACTGAGTATTGGAAACCCTTGGCTGAGGA
>Locus_0049_Rosa_persica
ACAAGCCACAAGAACAAGCTGATTATATTTGATTATTATTGAAGCAATGAGATTGAATAT
ATTCTCATAAGTAGAGTGAGAGAGGTTAATCACAAAAATATATATACTATTCTCTTGGTG
ATTGTTAACTGAAAAGTTGAAGAGCATTTTACTGAACCAATTTTTAGGTCTCTTATCCTC
TAGACGAGTGGAGAGTTGATATATAGAATATGACATTTGATACTGTTATTTTTGGCACTC
AAGACAATTGAAGATTTGAATCACCATAAAACAATTTTGGAAACCATAGTAGAGGTCATC
GTCAGGTCAATTCTTATTATAAAGATGTAGCAATACTAATTTGCCTGCAATTATTTTTGA
CCCTCAAGTATTTTTGACATGCAGAATGCTTTAACTGATCCTCAACGTCTTCAGACGCCT
GCCATCACTGAGTATTGGAAACCCTTGGCTGAGGA
>Locus_0049_Rosa_wichurana
ACAAGCCACAAGAACAAACTGATTATATATGATTAATATTGAATATATTCTCATAAGTAG
AGTGAGAGAGGTTAATCACAAAAATATATATACCATTCTCTTGGTGATTGTTAACTGAAA
AGTTAAGAGCATTTTACTGAACCAATTTTTAGGGCTGTTATCCTCTAGACGAGTGGAGAG
TTGATATGTAGAATATGACATTTGATACTGTTATTTTTGGCACTCAAGACAATTGAAGAT
TTGAACCACCATAAAACGATTTTGGAAACAATAGTAGAGGTCATTGTCAGGTCAATTCTT
ATTATAAAGATGTAGCAATACTAATTTGCTTGCAATAATTTTTCACTCTCAAGTGTTTTT
GACATGCAGAATGCTTTAACTGATCCTCAACGTCTTCAGACCCCTGCCATCACTGAGTAT
TGGAAACCCTTGGCTGAGGA
>Locus_0049_Rosa_x_damascena
ACAAGCCACAAGAACAAGCTGATTATATATGATTAATATTGAATATATTCTCATAAGTAG
AGTGAGAGAGGTTAATCACAAAAATATATATACCATTCTCTTGGTGATTGTTAACTGAAA
AGTTATGAGCATTTTACTGAACCAATTTTTAGGGCTCTTATCCTCTAGACGAGTGGAGAG
TTGATATGTAGAATATGACATTTGATACTGTTAGTTTTGGCACTCAAGACAATTGAAGAT
TTGAACCACAATTGAAGATTTGAACCACCATAAAACGATTTTGGAAACAATAGTAGAGGT
CATTGTCAGGTCAATTCTTATTATAAAGATGTAGCAATACTAATTTGCTTGCAATAATTT
TTCACTCTTAAGTGTTTTTGACATGCAGAATGCTTTAACTGATCCTCAACGTCTTCAGAC
CCCTGCCATCACTGAGTATTGGAAACCCTTGGCTGAGGA
>Locus_0050_Rosa_OBH
ACAGATGGATCCAGCAGCTGGAATAGAAGCTGAATATCACCACAAAAATAACCGAGTGAG
TTTTCGTTCTCAGAAGGATCTACTATGGCTCAGTATTAGCTTTCTAACTGTCACTACCCT
CTAAAGTTGTTTCATATAGCTACCAACATTTTCCTTTCTGCAGTGTCACTGTGCATTAAA
TTTTGTATTGAAGCTGTTTAGGCTGGCAATATATTTCTATAGGGAACATATTTATATTAG
GAGAAAAATGAAAATGGCAACAGAGGAAACCAGTCT
>Locus_0050_Rosa_laevigata
ACAGATGGATCCAGCAGCTGGAATAGAAGCTGAATATCACCACAAAAATAACCGAGTGAG
TTTTCGTTCTCAGAGGGATCTACTATGGCTCAGTATGAGCTTTCTAACTGTCACTACCCG
CTAAAGTTGTTTCATATAGCTACCAACATTTTCCTTTCTGCAGTGTCACTGTGCATTAAA
TTTTGTATTGAAGCTGTTTAGGCTGGCAATATATTTCTATAGGGAACATATTTATATTAG
GAGAAAAATGAAAATGGCAACAGAGGAAACCAGTCT
>Locus_0050_Rosa_majalis
ACAGATGGATCCAGCAGCTGGAATAGAAGCTGAATATCACCACAAAAATAACCGAGTGAG
TTTTCATTCTCAGAAGGATCTACTATGGCTCAGTATGAGCTTTCTAACAGTCACTACCCT
CTAAAGTTGTTACATATAGCTACCAGCATTTTCCTTTCTGCAGTGTCACTGTGCATTAAA
TTTTGTATTGAAGCTGTTTAGGCTGGCAATACGTTTCTATAGGGAACATATTTATATTAG
GAGAAAAATGAAAATGGCAACAGAGGAAACCAGTCT
>Locus_0050_Rosa_multiflora
ACAGATGGATCCAACAGCTGGAATAGAAGCTGAATATCACCACAAAAATAACCGAGTGAG
TTTTCGTTCTCAGAAGGATCTACTATGGCTCAGTATGAGCTTTCTAACTGTCACTACCTC
TAAAGTTGTTTCATATAGTTACCAGCATTTTCCTTTCTGCAGTGTCACTGTGCATTAAAT
TTTGTATTGAAGCTGTTTAGGCCGGCAATATGTTTCTATAGGGAACATATTTCTATTAGG
AGAAAAATGAAAATGGCAACAGAGGGAACCAGTCT
>Locus_0050_Rosa_persica
ACAGATGGATCCAGCAGCTGGAATAGAAGCTGAATATCACCACAAAAATAACCGAGTGAG
TTTTTGTTCTCAGAAGGATCTACTATGGCTCAGTATGAGCTTTCTAACTGTCACTACCTG
CTAAAGTTGTTTCATAGAGTTACCAGTATTTTCCTCCCTGCAGTGTCGCTAAAGTTGTTT
CATATAGTTACCAGCATTTTCCTCCCTGCAGTGTCACTGTGCATTAAATTTTGTACTGAA
GCTGTTTAGGCTGGCAATATGTTTCTATAGGGAACATATTTATATTAGGAGAAAAATGAA
AATGGCAACAGAGGAAACCAGTCT
>Locus_0050_Rosa_wichurana
ACAGATGGATCCAGCAGCTGGAATAGAAGCTGAATATCACCACAAAAATAACCGAGTGAG
TTTTCGTTCTCAGAAGGATCTACTATGGCTCAGTATGAGCTTTCTAACTGTCACTACCCT
CAAAAGTTGTTTCATATAGCTACCAACATTTTCCTTTCTGCAGTGTCACTGTGCATTAAA
TTTTGTATTGAAGCTGTTTAGGCTGGCAATATATTTCTATAGGGAACATATTTATATTAG
GAGAAAAATGAAAATGGCAACAGAGGAAACCAGTCT
>Locus_0050_Rosa_x_damascena
ACAGATGGATCCAGCAGCTGGAATAGAAGCTGAATATCACCACAAAAATAACCGAGTGAG
TTTTCGTTCTCAGAAGGATCTACTATGGCTCAGTATGAGCTTTCTAACTGTCACTACCCG
CTAAAGTTGTTTCATATAGCTACCAACATTTTCCTTTCTGCAGTGTCACTGTGCATTAAA
TTTTGTATTGAAGCTGTTTAGGCTGGCAATATATTTCTATAGGGAACATATTTATATTAG
GAGAAAAATGAAAATGGCAACAGAGGAAACCAGTCT
>Locus_0051_Rosa_OBH
GCTGTGAGCTAGTGCCAAATTCCTGTATCAGCATTAGTATCATCAATAGTTTGCTTGATA
TAAGATGGTGATATTGCTAATATATAACGGCTATTGACTAATTTGCTCTGTTCAAAAGTT
CCACCATGTGTTTATGTGCTTTTTAATATTTTAAAGTTATTGGATTGTCGGATGATGAGA
CTAGCTTTACTCCTCAAAATTGTTTTGCAGCTTTTGCTCTATTTAATTGTATTTGTTTTA
TTTTATGCAGGTTTACTGCTGGAAAGGTCTTCGATTTTCAGCTAGACAAGACTTGGAAGG
ATTTTCTAAAGTATGATTAACATTGCAACTATCTTTTTTTTTCCTAGATTAATTTATTTA
TGAAGTGTCATGCCATTCATATTGATTGAATTGCAGTTTACTGAATATGGTATTGAAGGA
GTGGTACCTCTAGAACTTCTGCCTCCTGAAGAACGTGCTA
>Locus_0051_Rosa_laevigata
GCTGTGAGCTAGTGCCAAATTCCTGTATCAGCATTAGTATCATCAATAGTTTGCTTGATA
TAAGATGGTGATATTGCTAATATATAACGGCTATTGACTAATTTGCTCTGTTCAATAGTT
CCACCATGTGTTTATGTGCTTTATTAATGCTTTTCAATATTTTAAAGTTATTGGATTGTC
GGGTGGCGAGACTAGCTTTACGCCTCAAAATTGTTTTGCAGCTTTTGCTCTATTTAATTG
TATTTTATTTTATTTTATGCAGGTATACTGCTGGAAAGGTCTTCGATTTTCAGCTAGACA
AGACTTGGAAGGATTTTCTAAAGTATGATTAACATTGCAACTATCTTTTTTTACCTAGAT
TAATTTATTTATGAAGTGTCATGCCGTTCATATTCATTTAATTGCAGTTTACTGAATATG
GTATTGAAGGAGTGGTACCTCTAGAACTTCTGCCTCCTGAAGAACGTGCTA
>Locus_0051_Rosa_majalis
GCTGTGAGCTAGTGCCAAATTCCTGTGTCAGCATTAGTATCATCAATAGTTTGCTTGATA
TAAGATGGTGATTTCGCTAATATATAACGGCTATTGACTAATTTGCTCTGTTCAAAAGTT
CCAACATGTGTTTATGCGCTTTATTAATGCTTTTCAATATTTTAAAGTTATTGGATTGTC
GGATGGCGAGACTAGCTTTACGCCTCAAAATTGTTTTGCAGCTTTTGCTCTATTTAATTG
TATTTTTTTATTTTATGCAGGTTTACTGCTGGAAAGGTCTTCGATTTTCAGCTAGACAAG
ACTTGGAAGGATTTTCTAAAGTATGATTAACATTGCAACTATCTTTTTTTCCCTAGATTA
ATTTATTTATGAAGTGTCATGCCATTCATATTGATTTAATTGCAGTTTACTGAATATGGT
ATTGAAGGAGTGGTACCTCTAGAACTTCTGCCTCCTGAAGAACGTGCTA
>Locus_0051_Rosa_multiflora
GCTGTGAGCTAGTGCCAAATTCCTGCATCAGCATTAGTATCATCAATAGTTTGCTTGATA
TAAGATGTTGATATTGCTAATATACAACGGCTATTGACTAATTTGCTCTGTTCAAAAGTT
CCACCATGTGTTTATGTGCTTTATTAATGCTTTTCAATATTTTAAAGTTATTGGATTGTC
GGATGGTGAGACTAGCTTTACGCCTCAAAATTGTTTTGCAGCTTTTGCTCTATTTAATTG
TATTTTTTTATTTTATGCAGGTTTACTGCTGGAAAGGTCTTCGATTTTCAGCTAGACAAG
ACTTGGAAGGATTTTCTAAAGTATGATTAACATTGCAACTATCTTTTTTTCCCTAGATTA
ATTTATTTATGAAGTGTCATGCCATTCATATTGATTTAATTGCAGTTTACTGAATATGGT
ATTGAAGGAGTGGTACCTCTAGAACTTCTGCCTCCTGAAGAACGTGCTA
>Locus_0051_Rosa_persica
GCTGTGAGCTAGTGCCAAATTCCTGTATCAGCATTAGTATCATCAATAGTTTGCTTGATA
TAAGATGGTGATATTGCTAATATATAACGGCTATTGACTAATTTGCTCTGTTCAAAAGTT
CCGCCATGTGTTTATGTGCTTTATTAATGCTTTTCAACATTTTAAAGTTATTGGATTGTC
GGATGGCGAGACTAGCTTTACGCCTCAAAATTGTTTTGCAGCTTTTGCTCTATTTAATTG
TATTTTATTTTATTTTATGCAGGTTTACTGCTGGAAAGGTCTTCGATTTTCAGCTAGACA
AGACTTGGAAGGATTTTCTAAAGTATGATTAACATTGCAGCTGTCTTTTTTTCCCTAGAT
TAATTTATTTATGGAGCGTCATGCCATTCATATTGATTTAATTGCAGTTTACTGAATATG
GTATTGAAGGAGTGGTACCTCTAGAACTTCTGCCTCCTGAAGAACGTGCTA
>Locus_0051_Rosa_wichurana
GCTGTGAGCTAGTGCCAAATTCCTGTATCAGCATTAGTATCATCAATAGTTTGCTTGATA
TAAGATGGTGATATTGCTAATATATAACGGCTATTGACTAATTTGCTCTGTTCAAAAGTT
CCACCATGTGTTTATGTGCTTTATTAATGCTTTTTAATATTTTAAAGTTATTGGATTGTC
GGATGGCGAGACTAGCTTTACGCCTCAAAATTGTTTTGCAGCTTTTGCTCTATTTAATTG
TATTTTTTTATTTTATGCAGGTTTACTGCTGGAAAGGTCTTCGATTTTCAGCTAGACAAG
ATTTGGAAGGATTTTCTAAAGTATGATTAACATTGCAACTATCTTTTTTTTCCTAGATTA
ATTTATTTATGAAGTGTCATGCCATTCATATTGATTGAATTGCAGTTTACTGAATATGGT
ATTGAAGGAGTGGTACCTCTAGAACTTCTGCCTCCTGAAGAACGTGCTA
>Locus_0051_Rosa_x_damascena
GCTGTGAGCTAGTGCCAAATTCCTGTATCAGCATTAGTATCATCAATAGTTTGCTTGATA
TAAGATGGTGATATTGCTAATATATAACGGCTATTGACTAATTTGCTCTGTTCAAAAGTT
CCACCATGTGTTTATGTACTTTATTAATGCTTTTCAATATTTTAAAGTTATTGGATTGTC
GGATGGCGAGACTAGCTTTATGCCTCAAAATTGTTTTGCAGCTTTTGCTCTATTTAATTG
TATTTTTTTATTTTATGCAGGTTTACTGCTGGAAAGGTCTTCGATTTTCAGCTAGACAAG
ACTTGGAAGGATTTTCTAAAGTATGATTAACATTGCAACTATCTTTTTTTTCCTAGATTA
ATTTATTTATGAAGTGTCATGCCATTCATATTGATTGAATTGCAGTTTACTGAATATGGT
ATTGAAGGAGTGGTACCTCTAGAACTTCTGCCTCCTGAAGAACGTGCTA
>Locus_0052_Fragaria_nipponica
GCCCAGCTGTTTCCAAGTCTTTTCAGGATGGACCGGTGAGATTAGATTCTAAACTTACAG
TGCATCAATTCAAGTGTGGCAGCGCTTCTGTGCCATTCTTCAATTTTAGAGACAAGGAAG
TTAATGGAACCAACTCTCTTTTATCACCTCTGCTTGTTGCAAACACTAATAGTTACACTA
GTTCCACATTTTTGATTCATGAGGAGAATATCAATAGCAAGTTAGCATCTAGAAGCTCAG
GTTGTTCATTGTCAAGGCAGAATGATGTGATGCTGTTACAACATGATCCCTCAACGTCCC
ATAAGCATGTCCAGGAGACACAAAGTAAGTCTGGAGTTGGATTGTTTCCAAACCAGAGCA
CTTCCTTAGAGGTCCCCAGACATGAAAAAGAATATCGTGAATCTTATTCAGCCCCAAGCC
TTCAACATGCTGTTTGTAACACA
>Locus_0052_Fragaria_nubicola
GCCCAGCTGTTTCCAAGTCTTTTCAGGATGGACCGGTGAGATTAGATTCTAAACTTACAG
CGCATCAATTCAAGTGTGGCAGCGCTTCTGTGCCATTCTTCAATTTTAGAGACAAGGAAG
TTAATGGAACCGACTCTCTTTTATCACCTCTGCTTGTTGCAAACACTAATAGTTACACTA
GTTCCACATTTTTGATTCATGAGGAGAATATCAATAGCAAGTTAGCATCTAGAAGCTCAG
GTTGTTCATTGTCAAGGCAGAATGATGTGATGCTGTTACAACATGATCCCTCAATGTCCC
GTAAGCATGTCCAGGAGACACAAAGTAAGTCTGGAGTTGGATTGTTTCCAAACCAGAGCA
CTTCCTTAAAGGTCCCCAGACATGAAAAAGAATATCGTGAATATTATTCAGCCCCAAGCC
TTCAACATGCTGTTTGTAACACA
>Locus_0052_Fragaria_vesca
GCCCAGCTGTTTCCAAGTCTTTTCAGGATGGACCGGTGAGATTAGATTCTAAACTTACAG
TGCATCAATTCAAGTGTGGCAGCGCTTCTGTGCCATTCTTCAATTTTAGAGACAAGGAAG
TTAATGGAACCGACTCTCTTTTATCACCTCTGCTTGTTGCAAACACTAATAGTTACACTA
GTTCCACATTTTTGATTCATGAGGAGAATATCAATAGCAAGTTAGCATCTAGAAGCTCAG
GTTGTTCATTGTCAAGGCAGAATGATGCGATGCTGTTACAACATGATCCCTCAATGTCCC
GTAAGCATATCCAGGAGACACAAAGTAAGTCTGGAGTTGGATTGTTTCCAAACCAGAGCA
CTTCCTTAGAGGCCCCCAGACATGAAAAAGAATATCGTGAATATTATTCAGCCCCAAGCC
TTCAACATGCTGTTTGTAACACA
>Locus_0052_Rosa_OBH
GCCCAGCTGTTTCCAAGTCTTTTCAGGATGGACCGGTGAGATTAGATTCTAAACTTGCAC
TGCATCAATTTAAGTGTGGGAGCACTTCTATGCCATTCTTCATTTGTAGAGACAAGGAAG
TTAATCAATCCAACTCTCTTTTGGCACCTCAGCATGTTGCAAACACTAATAATTACTCAA
GTTCCACATTTTTGATTCATGAGGAGAATATCAATAGCAAGTTGGCGTCTAGAAAATCAG
GAGGTTCATTTTCAAGGCAGAATGATGTGATGCTGTTGCAACGTGATCCCTCAACATCCC
GTAAGCATGTCCAGGAAATGCAAAGTCAGTCTGGAGTTGGATTGTTTCCAAGCCAGAGTT
CTTCCTCAGAGGTGACCAGACATGAAAAACCATATCTTGGATTTTATTCAGCCCCAATCC
TGCAACATGCTGATCGTAACACA
>Locus_0052_Rosa_arvensis
GCCCAGCTGTTTCCAAGTCTTTTCAGGATGGACCGGTGAGATTAGATTCTAAACTTGCAC
TGCATCAATTTAAGTGTGGGAGCACTTCTATGCCATTCTTCATTTGTAGAGACAAGGAAG
TTAATCAATCCAACTCTCTTTTAGCACCTCAGCATGTTGCAAACACTAATAATTACTCAA
GTTCCACATTTTTGATTCATGAGGAGAATATCAATAGCAAGTTGGCGTCTAGAAAATCAG
GAGGTTCATTTTCAAGGCAGAATGATGTGATGCTGTTGCAACGTGATCCCTCAACATCCC
GTAAGCATGTCCAGGAAATGCAAAGTAAGTCTGGAGTTGGATTGTTTCCAAGCCAGAGTT
CTTCCTCAGAGGTGACCAGACATGACAAACCATATCTTGGATTTTATTCAGCCCCAATCC
TGCAACATGCTGATCGTAACACA
>Locus_0052_Rosa_chinensis
GCCCAGCTGTTTCCAAGTCTTTTCAGGATGGACCGGTGAGATTAGATTCTAAACTTGCAC
TGCATCAATTTAAGTGTGGGAGCACTTCTATGCCATTCTTCATTTGTAGAGACAAGGAAG
TTAATCAATCCAACTCTCTTTTAGCACCTCAGCATGTTGCAAACACTAATAATTACTCAA
GTTCCACATTTTTGATTCATGAGGAGAATATCAATAGCAAGTTGGCGTCTAGAAAATCAG
GAGGTTCATTTTCAAGGCAGAATGATGTGATGCTGTTGCAACGTGATCCCTCAACATCCC
GTAAGCATGTCCAGGAAATGCAAAGTAAGTCTGGAGTTGGATTGTTTCCAAGCCAGAGTT
CTTCCTCAGAGGTGACCAGACATGAAAAACCATATCTTGGATTTTATTCAGCCCCAATCC
TGCAACATGCTGATCGTAACACA
>Locus_0052_Rosa_gigantea
GCCCAGCTGTTTCCAAGTCTTTTCAGGATGGACCGGTGAGATTAGATTCTAAACTTGCAC
TGCATCAATTTAAGTGTGGGAGCACTTCTATGCCATTCTTCATTTGTAGAGACAAGGAAG
TTAATCAATCCAACTCTCTTTTAGCACCTCAGCATGTTGCAAACACTAATAATTACTCAA
GTTCCACATTTTTGATTCATGAGGAGAATATCAATAGCAAGTTGGCGTCTAGAAAATCAG
GAGGTTCATTTTCAAGGCAGAATGATGTGATGCTGTTGCAACGTGATCCCTCAACATCCC
GTAAGCATGTCCAGGAAATGCAAAGTCAGTCTGGAGTTGGATTGTTTCCAAGCCAGAGTT
CTTCCTCAGAGGTGACCAGACATGAAAAACCATATCTTGGATTTTATTCAGCCCCAATCC
TGCAACATGCTGATCGTAACACA
>Locus_0052_Rosa_laevigata
GCCCAGCTGTTTCCAAGTCTTTCCAGGATGGACCGGTGAGATTAGATTCTAAACTTGCAC
TGCATCAATTCAAGTGTGGGAGCACTTCTATGCCGTTCTTCATTTGTAGAGACAAGGAAG
TTAATCAATCTAACTCTCTTTTAGCACCTCAGCATGTTGCAAACACTAATAATTACTCAA
GTTCCACATTTTTGATTCATGAGGAGAATATCAATAGCAAGTTGGCGTCTAAAAAATCAG
GAGGTTCATTTTCAAGGCAGAATGATCTGATGCTGTTGCAACGTGATCCCTCAACATCCC
GTAAGCATGTCCAGGAAATGCAAAGTAAGTCTGGAGTTGGATTATTTCCAAGTCAGAGTT
CTTCCTCAGAGGTCACCAGACATGAAAAACCATATCTTGGATTTTATTCAGCCCCAATCC
TGCAACATGCTGATCGTAACACA
>Locus_0052_Rosa_majalis
GCCCAGCTGTTTCCAAGTCTTTCCAGGATGGACCGGTGAGCTTAGATTCTAAACTTGCAC
TGCATCAATTTAAGTGTGGGAGCACTTCTATGCCGTTCTTCATTTGTAGAGACAAGGAAG
TTAATCAATCTAACTCTCTTTTAGCACCTCAGCATGTTGCAAACACTAATAATTACTCAA
GTTCCACATTTTTGATTCATGAGGAGAATATCAATAGCAAGTTGGCGTCTAGAAAATCAG
GAGGTTCATTTTCAAGGCAGAATGATGTGATGCTGTTGCAACGTGATCCCTCAACATCCC
GTAAGCATGTCCAGGAAATGCAAAGTAAGTCTGGAGTTGGATTGTTTCCAAGCCAGAGTT
CTTCCTCAGAGGTGACCAGACATGAAAAACCATATCTTGGATTTTATTCAGCCCCAATCC
TGCAACATGCTGATCGTAACACA
>Locus_0052_Rosa_minutifolia
GCCCAGCTGTTTCCAAGTCTTTCCAGGATGGACCGGTGAGATTAGATTCTAAACTTGCAC
TGCATCAATTTAAGTGTGGGAGCACTTCTATGCCGTTCTTCATTTGTAGAGACAAGGAAG
TTAATCAATCTAACTCTCTTTTAGCACCTCAGCATGTTGCAAACACTAATAATTACTCAA
GTTCCACATTTTTGATTCATGAGGAGAATATCAATAGCAAGTTGGCGTCTAGAAAATCAG
GAGGTTCATTTTCAAGGCAGAATGATGTGATGCTGTTGCAACGTGATCCCTCAACATCCC
GTAAGCATGTCCAGGAAATGCAAAGTAAGTCTGGAGTTGGATTGTTTCCAAGCCAGAGTT
CTTCCTCAGAGGTGACCAGACATGAAAAACCATATCTTGGATTTTATTCAGCCCCAATCC
TGCAACATGCTGATCGTAACACA
>Locus_0052_Rosa_moschata
GCCCAGCTGTTTCCAAGTCTTTCCAGGATGGACCGGTGAGATTAGATTCTAAACTTGCAC
TGCATCAATTTAAGTGTGGGAGCACTTCTATGCCGTTCTTCATTTGTAGAGACAAGGAAG
TTAATCAATCTAACTCTCTTTTAGCACCTCAGCATGTTGCAAACACTAATAATTACTCAA
GTTCCACATTTTTGATTCATGAGGAGAATATCAATAGCAAGTTGGCGTCTAGAAAATCAG
GAGGTTCATTTTCAAGGCAGAATGATGTGATGCTGTTGCAACGTGATCCCTCAACATCCC
GCAAGCATGTCCAGGAAATGCAAAGTAAGTCTGGAGTTGGATTGTTTCCAAGCCAGAGTT
CTTCCTCAGAGGTGACCAGACATGAAAAACCATATCTTGGATTTTATTCAGCCCCAATCC
TGCAACATGCTGATCGTAACACA
>Locus_0052_Rosa_multiflora
GCCCAGCTGTTTCCAAGTCTTTTCAGGATGGACTGGTGAGATTAGATTCTAAACTTGCAC
TGCATCAATTTAAGTGTGGGAGCACTTCTATGCCATTCTTCATTTGTAGAGACAAGGAAG
TTAATCAATCCAACTCTCTTTTAGCACCTCAGCATGTTGCAAACACTAATAATTACTCAA
GTTCCACATTTTTGATTCATGAGGAGAATATCAATAGCAAGTTGGCGTCTAGAAAATCAG
GAGGTTCATTTTCAAGGCAGAATGATGTGATGCTGTTGCAACGTGATCCCTCAACATCCC
GTAAGCATGTCCAGGAAATGCAAAGTAAGTCTGGAGTTGGATTGTTTCCAAGCCAGAGTT
CTTCCTCAGAGGTGACCAGACATGAAAAACCATATCTTGGATTTTATTCAGCCCCAATCC
TGCAACATGCTGATCGTAACACA
>Locus_0052_Rosa_odorata
GCCCAGCTGTTTCCAAGTCTTTTCAGGATGGACCGGTGAGATTAGATTCTAAACTTGCAC
TGCATCAATTTAAGTGTGGGAGCACTTCTATGCCATTCTTCATTTGTAGAGACAAGGAAG
TTAATCAATCCAACTCTCTTTTGGCACCTCAGCATGTTGCAAACACTAATAATTACTCAA
GTTCCACATTTTTGATTCATGAGGAGAATATCAATAGCAAGTTGGCGTCTAGAAAATCAG
GAGGTTCATTTTCAAGGCAGAATGATGTGATGCTGTTGCAACGTGATCCCTCAACATCCC
GTAAGCATGTCCAGGAAATGCAAAGTCAGTCTGGAGTTGGATTGTTTCCAAGCCAGAGTT
CTTCCTCAGAGGTGACCAGACATGAAAAACCATATCTTGGATTTTATTCAGCCCCAATCC
TGCAACATGCTGATCGTAACACA
>Locus_0052_Rosa_pendulina
GCCCAGCTGTTTCCAAGTCTTTCCAGGATGGACCGGTGAGCTTAGATTCTAAACTTGCAC
TGCATCAATTTAAGTGTGGGAGCACTTCTATGCCGTTCTTCATTTGTAGAGACAAGGAAG
TTAATCAATCTAACTCTCTTTTAGCACCTCAGCATGTTGCAAACACTAATAATTACTCAA
GTTCCACATTTTTGATTCATGAGGAGAATATCAATAGCAAGTTGGCGTCTAGAAAATCAG
GAGGTTCATTTTCAAGGCAGAATGATGTGATGCTGTTGCAACGTGATCCCTCAACATCCC
GTAAGCATGTCCAGGAAATGCAAAGTAAGTCTGGAGTTGGATTGTTTCCAAGCCAGAGTT
CTTCCTCAGAGGTGACCAGACATGAAAAACCATATCTTGGATTTTATTCAGCCCCAATCC
TGCAACATGCTGATCGTAACACA
>Locus_0052_Rosa_persica
GCCCAGCTGTTTCCAAGTCTTTCCAGGATGGACCGGTGAGATTAGATTCTAGACTTGCAC
TGCATCAATTTAAGTGTGGGAGCACTTCTATGCCATTCTTCATTTGTAGAGACAAGGAAG
TTAATCGATCCAACTTTCTTTTAGCACCTCAGCATGTTGCAAACACTAATAATTACTCAA
GTTCCACATTTTTGATTCAGGAGGAGAATATCAATAGCAAGTTAGCGTCTAGAAAATCAG
GAGGTTCATTTTCAAGGCAGAATGATGTGATGCTGTTGCAACGTGATCCCTCAACATCCC
GTAAGCATGTCCAGGAAATGCAAAGTAAGTCTGGAGTTGGATTGTTTCCAAGCCAGAGTT
CTTCCTCAGAGGTCACCAGACATGAAAAACCATACCTTGGATTTTATTCGGCCCCAATCC
TGCAACATGCTGATCGTAACACA
>Locus_0052_Rosa_rugosa
GCCCAGCTGTTTCCAAGTCTTTCCAGGATGGACCGGTGAGCTTAGATTCTAAACTTGCAC
TGCATCAATTTAAGTGTGGGAGCACTTCTATGCCATTCTTCATTTGTAGAGACAAGGAAG
TTAATCAATCCAACTCTCTTTTAGCACCTCAGCATGTTGCAAACACTAATAATTACTCAA
GTTCCACATTTTTGATTCATGAGGAGAATATCAATAGCAAGTTGGCGTCTAAAAAATCAG
GAGGTTCATTTTCAAGGCAGAATGATGTGATGCTGTTGCAACGTGATCCCTCAACATCCC
GCAAGCATGTCCAGGAAATGCAAAGTAAGTCTGGAGTTGGATTGTTTCCAAGCCAGAGTT
CTTCCTCAGAGGTGACCAGACATGAAAAACCATATCTTGGATTTTATTCAGCCCCAATCC
TGCAACATGCTGATCGTAACACA
>Locus_0052_Rosa_wichurana
GCCCAGCTGTTTCCAAGTCTTTTCAGGATGGACCGGTGAGATTAGATTCTAAACTTGCAC
TGCATCAATTTAAGTGTGGGAGCACTTCTATGCCATTCTTCATTTGTAGAGACAAGGAAG
TTAATCAATCCAACTCTCTTTTAGCACCTCAGCATGTTGCAAACACTAATAATTACTCAA
GTTCCACATTTTTGATTCATGAGGAGAATATCAATAGCAAGTTGGCGTCTAGAAAATCAG
GAGGTTCATTTTCAAGGCAGAATGATGTGATGCTGTTGCAACGTGATCCCTCAACATCCC
GTAAGCATGTCCAGGAAATGCAAAGTAAGTCTGGAGTTGGATTGTTTCCAAGCCAGAGTT
CTTCCTCAGAGGTGACCAGACATGAAAAACCATATCTTGGATTTTATTCAGCCCCAATCC
TGCAACATGCTGATCGTAACACA
>Locus_0052_Rosa_x_damascena
GCCCAGCTGTTTCCAAGTCTTTTCAGGATGGACCGGTGAGATTAGATTCTAAACTTGCAC
TGCATCAATTTAAGTGTGGGAGCACTTCTATGCCATTCTTCATTTGTAGAGACAAGGAAG
TTAATCAATCCAACTCTCTTTTAGCACCTCAGCATGTTGCAAACACTAATAATTACTCAA
GTTCCACATTTTTGATTCATGAGGAGAATATCAATAGCAAGTTGGCGTCTAGAAAATCAG
GAGGTTCATTTTCAAGGCAGAATGATGTGATGCTGTTGCAACGTGATCCCTCAACATCCC
GTAAGCATGTCCAGGAAATGCAAAGTAAGTCTGGAGTTGGATTGTTTCCAAGCCAGAGTT
CTTCCTCAGAGGTGACCAGACATGAAAAACCATATCTTGGATTTTATTCAGCCCCAATCC
TGCAACATGCTGATCGTAACACA
>Locus_0052_Rosa_xanthina
GCCCAGCTGTTTCCAAGTCTTTTCAGGATGGACCGGTGAGATTAGATTCTAAACTTGCAC
TGCATCAATATAAGTGTGGGAGCACTTCTATGCCATTCTTCATTTGTAGAGACAAGGAAG
TTAATCAATCCAACTCTCTTTTAGCACCTCAGCATGTTGCAAACACTAATAATTACCCAA
GTTCCACATTTTTGATTCATGAGGAGAATATCAATAGCAAGTTAGCGTCTAGAAAATCAG
GAGGTTCATTTTCAAGGCAGAATGATGTGATGCTGTTGCAACGTGATCCCTCAACATCCC
ATAAGCATGTCCAGGAAATGCAGAGTAAGTCTGGAGTTGGATTGTTTCCAAGCCAGAGTT
CTTCCTCAGAGGTCACCAGACATGAAAAACCATATCTTGGATTTTATTCTGCCCCAATCC
TGCAACATGCTGATCGTAACACA
>Locus_0053_Geum_urbanum
ATCATGAAAGATGCTTGAAATTAGTGCCAGTCTGGAGTCAAAGACCAAATCCAGAGAGCA
GATAGAGAGCAAAGACGTGGAATTTACTGGAATTTCATTTGAAGATTTCCTAGCTCAAGA
AAAGAAAGATTCATTCTGGTTGGTAGCTCATATATAAGCTCCATCGTTTCTCGAAATAAC
TAGATCCTGGTCCAATTATCCTTTGACAAGACTTTACATTTATATGATTTTTCTGGCTCT
TTCGTTGCAGGCAGAAAAACATGAAATCAAAAACATGCTCAAGCTGATGACAGGGATTTC
AACTTC
>Locus_0053_Rosa_OBH
ATCATGAAAGATGCTTGAAATTAGTGCCTGCACGGAGTTGAAGACCAAATCCAGAGAGCA
AATGGAAAGTAAAGATGTAGATTTTACTGGAATTTCATTTGAAGATTTCCTGGCACAAGA
AAAGAAGGATTCATTCTGGTTGGTGGCTAATTTTTAATCCTTTCTTCTTTTCCCAATATA
TCTATATCCTTTTACTTTGGCGTGACTCTGTAATAATATCACATTGTAAAATCATATGCA
GGCAGAAAAACATGAAATCAAGATCATGCTCAAGCTGATGACAGTGATTCCAACTTC
>Locus_0053_Rosa_chinensis
ATCATGAAAGATGCTTGAAATTAGTGCCTGCACGGAATTGAAGACCAAATCCAGAGAGCA
AATGGAAAGTAAAGATGTAGATTTTACTGGAATTTCATTTGAAGATTTCCTGGCACAAGA
AAAGAAGGACTCATTCTGGTTGGTGGCTAATTTTTAATCCTTTCTTCTTTTCCCAATATA
TCTATATCCTTTTACTTTGGCGTGACTCTCTAATAATATCACATTGTAAAATCATATGCA
GGCAGAAAAACATGAAATCAGGATCATGCTCAAGCTGATGACAGTGATTCCAACTTC
>Locus_0053_Rosa_laevigata
ATCATGAAAGATGCTTGAAATTAGTGCCTGCATGGAGTTGAAGACCAAATCGAGAAAGCA
AATGGAGAGTAAAGATGTAGATTTTACTGGAATTTCATTTGAAGATTTCCTGGCACAAGA
AAAGAAGGATTCATTCTGGTTGGTGGCTAATTTTTAATCCTTTCTTCTTTTCCCAATATA
TCCGTATCCTTTTACTTTGGCGTGACTCTGTAATAATATCACATTGTAAAATCATATGCT
GCAGGCAGAAAAACATGAAATCAAGATCATGCTCAAGCTGATGACAGTGATTCCAACTTC
>Locus_0053_Rosa_multiflora
ATCATGAAAGATGCTTGAAATTAGTGCCTGCACGGAGTTGAAGACCAAATCCAGAGAGCA
AATGGAAAGTAAAGATGTAGATTTTACTGGAATTTCATTTGAAGATTTCCTGGCACAAGA
AAAGAAGGATTCATTCTGGTTGGTGGCTAATTTTTAATCCTTTCTTCTTTTCCCAATATC
TCTATATCCTTTTACTTTGGCGTGACTCTGTAATAATATCACATTGTAAAATCATATGCA
GGCAGAAAAACATGAAATCAAGATCATGCTCAAGCTGATGACAGTGGTTCTAACTTC
>Locus_0053_Rosa_persica
ATCATGAAAGATGCTTGAAATTAGTGCCTGCACGGAGTTGAAGACCAAATCCAGGGAGCA
AATGGAGAGTAAAGATGTACATTTTACTGGAATTTCATTTGAAGATTTCCTGGCACAAGA
AAAGAAGGATTCATTCTGGTTGGTGGCTAATTTTTAATTCTTTCGTCTTTTCCCAATGTA
TCCTATCCTTTTACTTTGGCGTGACTGTAATAATATCACATTGTAAAACCATATGCAGGC
AGAAAAACATGAAATCAAGATCATGCTCAAGCTGATGACAGTGATTCCAACTTC
>Locus_0053_Rosa_wichurana
ATCATGAAAGATGCTTGAAATTAGTGCCTGCACGGAGTTGAAGACCAAATCCAGAGAGCA
AATGGAAAGTAAAGATGTAGATTTTACTGGAATTTCATTTGAAGATTTCCTGGCACAAGA
AAAGAAGGATTCATTCTGGTTGGTGGCTAATTTTTAATCCTTTCTTCTTTTCCCAATATA
TCTATATCCTTTTACTTTGGCGTGACTCTGTAATAATATCACATTGTAAAATCATATGCA
GGCAGAAAAACATGAAATCAAGATCATGCTCAAGCTGATGACAGTGATTCCAACTTC
>Locus_0053_Rosa_x_damascena
ATCATGAAAGATGCTTGAAATTAGTGCCTGCACGGAGTTGAAGACCAAATCCAGAGAGCA
AATGGAAAGTAAAGATGTAGATTTTACTGGAATTTCATTTGAAGATTTCCTGGCACAAGA
AAAGAAGGATTCGTTCTGGTTGGTGGCTAAGTTTTAATCCTTTCTTCTTTTCCTAATATA
TCTATATCCTTTTACTTTGGCGTGACTCTAATAATATCACATTGTAAAATCATATGCAGG
CAGAAAAACATGAAATCAAGATCATGCTCAAGCTGATGACAGTGATTCCAACTTC
>Locus_0054_Rosa_OBH
TCAGCTTTCTTAGAGGAACCGGTTTTTCTGGGTCTATTATCTGCGTTTTATGGGTCTATT
ATCTGCGTTTTATTTTTGGTTGCTGATTGAGGAACCCATTAGGATTAATTGATTACACTT
TTTTTAATGTTGGGTATTCATTTTTGTGTGGTAATGAAAAAGGGCGTGGATGATGTAATT
GGGTGGTTTAGGTACATACAAATTTTGATTGGCTTGTTGAAATGGTTGCCAAGAAAGAAA
GACAGGAACTTTACTGTTCTTGAAATTTTAACATGTATCATCTAATCGGTAAGATGTAAT
CTGGTTAAAAAGTTTGATCGTTTTCCTCGATAAATTGTCTACTGCTTTCCAAAGCTTGTA
AATTTTTTGACTCGTGTTTGCTTATGTATTGTCTTTGTGTTTGGAAGCTTGGATTTG
>Locus_0054_Rosa_arvensis
TCAGCTTTCTTAGAGGAACCGGTTTTTCTGGGTCTATTATCTGCGTTTTATTTTTGGTTG
CTGTCTAATTGATTACACTTTTTTTAATGTTGGGTATTCATTTTTGTGTGGTAATGAAAA
AGGGTGTGGATGATGTAATTGGGTGGTTTAGGTACATAGAAATTTTGATTGACTTGTTGA
AATGGTTGCCAAGAAAGAAAGACAGGAACTTTACTGTTCTTGAAATTTTAACATGTATCA
TCTAATCGGTAAGATGTAATCTGGTTAAAAAGTTTGATCGTTTTCCTCGATAAATTGTCT
ACTGCTTTCCAAAGCTTGTAACTTTTTTGACTCGTGTTTGCTTATGTATTGTCTTTGTGT
TTGGAAGCTTGGATTTG
>Locus_0054_Rosa_chinensis
TCAGCTTTCTTAGAGGAACCGGTTTTTCTGGGTCTATTATCTGCGTTTTATTTTTGGTTG
CTGTCTAATTGATTACACTTTTTTTAATGTTGGGTATTCATTTTTGTGTGGTAATGAAAA
AGGGTGTGGAACTGTGGATGATGTAATTGGGTGGTTTAGGTACATAGAAATTTTGATTGG
CTTGTTGAAATGGTTGCCAAGAAAGAAAGACAGGAACTTTACTGTTCTTGAAATTTTAAC
ATGTATCATCTAATAGGTAAGATGTAATCTGGTTAAAAAGTTTGATCGTTTTCCTCGATA
AATTGTCTACTGCTTTCCAAAGCTTGTAATTTTTTTGACTCGTGTTTGCTTATGTATTTT
CTTTGTGTTTGGAAGCTTGGATTTG
>Locus_0054_Rosa_majalis
TCAGCTTTCTTAGAGGAACCGGTTTTTCTGGGTCTATTATCTGCGTTTTATTTTTGGCTG
CTGATTGAGGAACCCATTAGGATTAATTGATTACACTTTTTTTAATGTTGGGTATTCATT
TTTGTGTGGTAATGAAAAGGGGTGTGGATGATGAAATTGGGTGGTTAGGTACATAGAAAT
TTTTGTTGAAATGGTTGCTGTAAATCAAGGTTAAAGAAAGAAAATCAGGAACTTTACTTT
TCTTGAAATTTTAACTTGTATCATCTAATCATTAAGATGTGATCTGGTTAAAAAGTTTAT
TCATTTTCCTCGAAAAATTGTCTGGTGCTTTCCAAGCTTGTAAATTTTTTGACTCGGGTT
GGCTTATGTATTGGCTTTGTGTTTGGAAGCTTGGATTTG
>Locus_0054_Rosa_minutifolia
TCAGCTTTCTTAGAGGAACCGGTTTTTCTGGGTCTATTATCTGCGTTTTATTTTTGGCTG
CTGATTGAGGAACCCATTAGGATTAATTGATTACACTTTTTTTAATGTTGGGTATTCATT
TTTGTGTGGTAATGAAAAAGGGTGTGGATGATGTAATTGGGTGGTTTAGGTACATAGAAA
TTTTGATTGACTTGTTGAAATGGTTGCCAAGAAAGAAAGACAGGAACTTTACTGTTCTTG
AAATTTTAACATGTATCATCTAATCAGTAAGATGTAATCTGGTTAAAAAGTTTGATCGTT
TTCCTCGAAAAATTGTCTACTGCTTTCCGAAGCTTGTAAATTTTTTGACTCGTGTTTGCT
TATGTATTGTCTTTGTGTTTGGAAGCTTGGATTTG
>Locus_0054_Rosa_moschata
TCAGCTTTCTTAGAGGAACCGGTTTTTCTGGGTCTATTATCTGCGTTTTATTTTTGGCTG
CTGATTGAGGAACCCATTAGGATTAATTGATTACACTTTTTTTAATGTTGGGTATTCATT
TTTGTGTGGTAATGAAAAAGGGTGTGGATGATGTAATTGGGTGGTTTAGGTACATAGAAA
TTTTGATTGACTTGTTGAAATGGTTGCCAAGAAAGAAAGACAGGAACTTTACTGTTCTTG
AAATTTTAACTTGTATCATCTAATCAGTAAGATGTAATCTGGTTAAAAAGTTTGATCGTT
TTCCTCGAAAAATTGCCTACTGCTTTCCGAAGCTTGTAAATTTTTTGACTCGTGTTTGCT
TATGTATTGTCTTTGTGTTTGGAAGCTTGGATTTG
>Locus_0054_Rosa_multiflora
TCAGCTTTCTTAGAGGAACCGGTTTTTCTGGGTCTATTATCTGCGTTTTATTTTTGGTTG
CTGATTGAGGAACCCATTAGGATTAATTGATTACACTTTTTTTAATGTTGGGTATTCATT
TTTGTGTGGTAATGAAAAAGGGTGTGGATGATGTAATTGGGTGGTTTAGGTACATAGAAA
TTTTGATTGGCTTGTTGAAATGGTTGCCAAGAAAGAAAGACAGGAACTTTACTGTTCTTG
AAATTTTAACATGTATCATCTAATCGGTAAGATGTAATCTGGTTAAAAAGTTTGATCGTT
TTCCTCGATAAATTGTCTACTGCTTTCCAAAGCTTGTAAATTTTTTGACTCGTGTTTGCT
TATGTATTGTCTTTGTGTTTGGAAGCTTGGATTTG
>Locus_0054_Rosa_persica
TCAGCTTTCTTAGAGGAACCGGTTTTTCTGGCTCTATTATCTGCGTTTTATTTTTGGCTG
CTGATCGAGGAACCCATTAGGATTAATTGATTACACTTTTTTTAATTTTGGGTGTTCATT
TTTGTGTGGTAATGAAAAAGGGTGTGGATGATGTAGTTGGGTGGTTTAGGTACATAGAAA
TTTTGATTGACTTGTTGAAATGGTTGCCAAGAAAGAAAGACAGGAACTTTACTGTTCTTG
AAATTTTAACATGTATCATCTAATCAGTAAGATGTAATCTGGTTAAAAAGTTTGATCCTT
TTCCTCGAAAAATTGTCTACTGCTTTCCAAAGCTTGTAAATTTTTTGACTCGTGTTTGCT
TATCTATTGTCTTTGTGTTTGGAAGCTTGGATTTG
>Locus_0054_Rosa_wichurana
TCAGCTTTCTTAGAGGAACCGGTTTTTCTGGGTCTATTATCTGCGTTTTATTTTTGGTTG
CTGATTGAGGAACCCATTAGGATTAATTGATTACACTTTTTTTAATGTTGGGTATTCATT
TTTGTGTGGTAATGAAAAAGGGTGTGGATGATGTAATTGGGTGGTTTAGGTACATAGAAA
TTTTGATTGGCTTGTTGAAATGGTTGCCAAGAAAGAAAGATAGGAACTTTACTGTTCTTG
AAATTTTAACATGTATCATCTAATCGGTAAGATGTAATCTGGTTAAAAAGTTTGATCGTT
TTCCTCGATAAATTGTCTACTGCTTTCCAAAGCTTGTAAATTTTTTGACTCGTGTTTGCT
TATGTATTGTCTTTGTGTTTGGAAGCTTGGATTTG
>Locus_0054_Rosa_x_damascena
TCAGCTTTCTTAGAGGAACCGGTTTTTCTGGGTCTATTATCTGCGTTTTATTTTTGGTTG
CTGTCTAATTGATTACACTTTTTTTAATGTTGGGTATTCATTTTTGTGTGGTAATGAAAA
AGGGTGTGGATGATGTAATTGGGTGGTTTAGGTACATAGAAATTTTGATTGGCTTGTTGA
AATGGTTGCCAAGAAAGAAAGACAGGAACTTTACTGTTCTTGAAATTTTAACATGTATCA
TCTAATCGGTAAGATGTAATCTGGTTAAAAAGTTTGATCGTTTTCCTCGATAAATTGCCT
ACTGCTTTCCAAAGCTTGTAAATTTTTTGACTCGTGTTTGCTTATGTATTGTCTTTGTGT
TTGGAAGCTTGGATTTG
>Locus_0055_Fragaria_iinumae
CATGGCTGAGCTGGAATTAGCTGTAGGCCAGAATTTGTTTCCAGTAGAGCAACTTGGTGC
ACCATATAGAGCTCTTCGAGCATTTCGGCCTCTCATTTTCTTGGACACATCCCAACTAGG
AGCTTCTCCACTTCTTCAAGATCTACCACCAAGTGCCATACTTCACCATCTATACTCCCG
AGGTCCCGATGAATTGCAATCGCCACTGCAAAGGAACAAACTAACACCTCTGCAGTACTC
CTTGTGGCTAGATTCTCAAGGAGAGGACCAGGTTTGGAAGGGTATTAAGGCAACACTAGA
TGACTATGCTACACATGTAAGGGCCAGAGGAGACAAAGAG
>Locus_0055_Fragaria_nipponica
CATGGCTGAGCTGGAATTAGCTGTAGGCCAGAATTTGTTTCCAGTAGAGCAACTTGGTGC
ACCATATAGAGCTCTTCGAGCATTTCGGCCTCTCATTTTCTTGGACACATCCCAACTAGG
AGCTTCTCCAGTTCTTCATGATCTACCACCAAGTGTCATACTTCACCATCTATACTCCCG
AGGTCCCGATGAATTGCAATCGCCACTGCAAAGGAACAAACTAACACCTCTGCAGTACTC
CTTGTGGCTAGATTCTCAAGGAGAGGACCAGGTTTGGAAGGGTATTAAGGCAACACTAGA
TGACTATGCTACACATGTAAGGGCCAGAGGAGACAAAGAG
>Locus_0055_Fragaria_nubicola
CATGGCTGAGCTGGAATTAGCTGTAGGCCAGAATTTGTTTCCAGTAGAGCAACTTGGTGC
ACCATATAGAGCTCTTCGAGCATTTCGGCCTCTCATTTTCTTGGACACATCCCAACTAGG
AGCTTCTCCACTTCTTCAAGATCTACCACCAAGTGTCATACTTCACCATCTATACTCCCG
AGGTCCCGATGAATTGCAATCGCCACTGCAAAGGAACAAACTAACACCTCTGCAGTACTC
CTTGTGGCTAGATTCTCAAGGAGAGGACCAGGTTTGGAAGGGTATTAAGGCAACACTAGA
TGACTATGCTACACATGTAAGGGCCAGAGGAGACAAAGAG
>Locus_0055_Fragaria_vesca
CATGGCTGAGCTGGAATTAGCTGTAGGCCAGAATTTGTTTCCAGTAGAGCAACTTGGTGC
ACCATATAGAGCTCTTCGAGCATTTCGGCCTCTCATTTTCTTGGACACATCCCAACTAGG
AGCTTCTCCACTTCTTCAAGATCTACCACCAAGTGTCATACTTCACCATCTATACTCCCG
AGGTCCCGATGAATTGCAATCACCACTGCAAAGGAACAAACTAACACCTCTGCAGTACTC
CTTGTGGCTAGATTCTCAAGGAGAGGACCAGGTTTGGAAGGGTATTAAGGCAACACTAGA
TGACTATGCTACACATGTAAGGGCCAGAGGAGACAAAGAG
>Locus_0055_Geum_urbanum
CATGGCTGAGCTGGAATTAGCTGTAGGGCAGAATTTGTTCCCAGTAGAGCAACTTGGTGC
ACCATACAGAGCCCTTCGAGCATTTCGACCTCTAATTTTCTTGGAGACATCTCAACTTGG
ATCCTCTCCTCTCCTTCAAGATCTACCACCGAGTGTCCTACTTCACCATCTTTACACCCG
AGGTCCTGATGAATTGCAATCGCCACTACAAAGAAACAAACTAACACCTTTACAATACTC
CTTGTGGCTAGATTCTCAAGGAGAGGACCAGGTTTGGAAGGGTATTAAGGCAACACTAGA
TGACTATGCGACACATATAAGAGCCAGGGGAGACAAAGAG
>Locus_0055_Potentilla_micrantha
CATGGCTGAGCTGGAATTAGCTGTAGGCCAAAATTTGTTTCCGGTAGAGCAACTTGGTGC
ACCATATAGAGCTCTTCGAGCATTTCGGCCTCTCATTTTCTTGGATACCTCCCAACTTGG
AGCATCTCCACTTCTTCAAGATCTACCACCAAGTGTCATACTTCACCATCTATACTCCCG
AGGTCCTGATGAATTGCAATCTCCACTGCAAAGGAACAAACTAACACCTCTGCAATACTC
TTTGTGGCTAGATTCTCAAGGAGAGGAGCAGGTTTGGAAGGGTATTAAGGCAACACTAGA
TGACTACGCTACACATGTAAGGGCCAGAGGAGACAAAGAG
>Locus_0055_Rosa_OBH
CATGGCTGAGCTGGAATTAGCTGTTGGCCAAAATTTGTTCCCAGTAGAGCAACTTGGTGC
ACCATATAGAGCTCTTCGAGCATTTCGGCCTCTCATTTTCTTGGACACATCCCAACTTGG
AGCATCTCCTCTTCTTCAAGATCTACCACCAAGTGTCATACTTCACCATCTATACTCCCG
AGGTCCCGATGAATTGCAATCGCCTCTACAAAGGAACAAACTAACACCTCTGCAATACTC
CTTGTGGCTAGATTCTCAAGGAGAGGACCAGGTTTGGAAGGGTATTAAGGCAACACTAGA
TGACTATGCTATACATGTAAGGGCCAGAGGAGACAAAGAG
>Locus_0055_Rosa_arvensis
CATGGCTGAGCTGGAATTAGCTGTTGGCCAAAATTTGTTCCCAGTAGAGCAACTTGGTGC
ACCATATAGAGCTCTTCGAGCATTTCGGCCTCTCATTTTCTTGGACACATCCCAACTTGG
AGCATCTCCTCTTCTTCAAGATCTACCACCAAGTGTCATACTTCACCATCTATACTCCCG
AGGTCCCGATGAATTGCAATCGCCTCTACAGAGGAACAAATTAACACCACTGCAATACTC
CTTGTGGCTAGATTCTCAAGGAGAGGACCAGGTTTGGAAGGGTATTAAGGCAACACTAGA
TGACTATGCTACACATGTAAGGGCCAGAGGAGACAAAGAG
>Locus_0055_Rosa_chinensis
CATGGCTGAGCTGGAATTAGCTGTTGGCCAAAATTTGTTCCCAGTAGAGCAACTTGGTGC
ACCATATAGAGCTCTTCGAGCATTTCGGCCTCTCATTTTCTTGGACACATCCCAACTTGG
AGCATCTCCTCTTCTTCAAGATCTACCACCAAGTGTCATACTTCACCATCTATACTCCCG
AGGTCCCGATGAATTGCAATCGCCTCTACAAAGGAACAAACTAACACCTCTGCAATACTC
CTTGTGGCTAGATTCTCAAGGAGAGGACCAGGTTTGGAAGGGTATTAAGGCAACACTAGA
TGACTATGCTACACATGTAAGGGCCAGAGGAGACAAAGAG
>Locus_0055_Rosa_gigantea
CATGGCTGAGCTGGAATTAGCTGTTGGCCAAAATTTGTTCCCAGTAGAGCAACTTGGGGC
ACCATATAGAGCTCTTCGAGCATTTCGGCCTCTCATTTTCTTGGACACATCCCAACTTGG
AGCATCTCCTCTTCTTCAAGATCTACCACCAAGTGTCATACTTCACCATCTATACTCCCG
AGGTCCCGATGAATTGCAATCGCCTCTACAAAGGAACAAACTAACACCTCTGCAATACTC
CTTGTGGCTAGATTCTCAAGGAGAGGACCAGGTTTGGAAGGGTATTAAGGCAACACTAGA
TGACTATGCTACACATGTAAGGGCCAGAGGAGACAAAGAG
>Locus_0055_Rosa_laevigata
CATGGCTGAGCTGGAATTAGCTGTTGGCCAAAATTTGTTCCCAGTAGAGCAACTTGGTGC
ACCATATAGAGCTCTTCGAGCATTTCGGCCTCTCATTTTCTTGGACACATCCCAACTTGG
AGCATCTCCTCTTCTTCAAGATCTACCACCAAGTGTCATACTTCACCATCTATACTCCCG
AGGTCCTGATGAATTGCAATCGCCTCTACAAAGGAACAAACTAACACCTCTGCAATACTC
CTTGTGGCTAGATTCTCAAGGAGAGGACCAGGTTTGGAAGGGTATTAAGGCAACACTAGA
TGACTATGCTACACATGTAAGGGCCAGAGGAGACAAAGAG
>Locus_0055_Rosa_majalis
CATGGCTGAGCTGGAATTAGCTGTTGGCCAAAATTTGTTCCCAGTAGAGCAACTTGGTGC
ACCATATAGAGCTCTTCGAGCATTTCGGCCTCTCATTTTCTTGGACACATCCCAACTTGG
AGCATCTCCTCTTCTTCAAGATCTACCACCAAGTGTCATACTTCACCATCTATACTCCCG
AGGTCCCGATGAATTGCAATCACCTCTACAAAGGAACAAACTAACACCTCTGCAATACTC
CTTGTGGCTAGATTCTCAAGGAGAGGACCAGGTTTGGAAGGGTATTAAGGCAACACTAGA
TGACTATGCTACACATGTAAGGGCCAGAGGAGACAAAGAG
>Locus_0055_Rosa_minutifolia
CATGGCTGAGCTGGAATTAGCTGTTGGCCAAAATTTGTTCCCAGTAGAGCAACTTGGTGC
ACCATATAGAGCTCTTCGAGCATTTCGGCCTCTCATTTTCTTGGACACATCCCAACTTGG
AGCATCTCCTCTTCTTCAAGATCTACCACCAAGTGTCATACTTCACCATCTATACTCCCG
AGGTCCCGATGAATTGCAATCGCCTCTACAAAGGAACAAACTAACACCTCTGCAATACTC
CTTGTGGCTAGATTCTCAAGGAGAGGACCAGGTTTGGAAGGGTATTAAGGCAACACTAGA
TGACTATGCTACACATGTAAGGGCCAGAGGAGACAAAGAG
>Locus_0055_Rosa_moschata
CATGGCTGAGCTGGAATTAGCTGTTGGCCAAAATTTGTTCCCAGTAGAGCAACTTGGTGC
ACCATATAGAGCTCTTCGAGCATTTCGGCCTCTCATTTTCTTGGACACATCCCAACTTGG
AGCATCTCCTCTTCTTCAAGATCTACCACCAAGTGTCATACTTCACCATCTATACTCCCG
AGGTCCCGATGAATTGCAATCGCCTCTACAAAGGAACAAACTAACACCTCTGCAATACTC
CTTGTGGCTAGATTCTCAAGGAGAGGACCAGGTTTGGAAGGGTATTAAGGCAACACTAGA
TGACTATGCTACACATGTAAGGGCCAGAGGAGACAAAGAG
>Locus_0055_Rosa_multiflora
CATGGCTGAGCTGGAATTAGCTGTTGGCCAAAATTTGTTCCCAGTAGAGCAACTTGGTGC
ACCATATAGAGCTCTTCGAGCATTTCGGCCTCTCATTTTCTTGGACACATCCCAACTTGG
AGCATCTCCTCTTCTTCAAGATCTACCACCAAGTGTCATACTTCACCATCTATACTCCCG
AGGTCCCGATGAATTGCAATCGCCTCTACAAAGGAACAAACTAACACCTCTGCAATACTC
CTTGTGGCTAGATTCTCAAGGAGAGGACCAGGTTTGGAAGGGTATTAAGGCAACACTAGA
TGACTATGCTACACATGTAAGGGCCAGAGGAGACAAAGAG
>Locus_0055_Rosa_odorata
CATGGCTGAGCTGGAATTAGCTGTTGGCCAAAATTTGTTCCCAGTAGAGCAACTTGGTGC
ACCATATAGAGCTCTTCGAGCATTTCGGCCTCTCATTTTCTTGGACACATCCCAACTTGG
AGCATCTCCTCTTCTTCAAGATCTACCACCAAGTGTCATACTTCACCATCTATACTCCCG
AGGTCCCGATGAATTGCAATCGCCTCTACAAAGGAACAAACTAACACCTCTGCAATACTC
CTTGTGGCTAGATTCTCAAGGAGAGGACCAGGTTTGGAAGGGTATTAAGGCAACACTAGA
TGACTATGCTATACATGTAAGGGCCAGAGGAGACAAAGAG
>Locus_0055_Rosa_palustris
CATGGCTGAGCTGGAATTAGCTGTTGGCCAAAATTTGTTCCCAGTAGAGCAACTTGGTGC
ACCATATAGAGCTCTTCGAGCATTTCGGCCTCTCATTTTCTTGGACACATCCCAACTTGG
AGCATCTCCTCTTCTTCAAGATCTACCACCAAGTGTCATACTTCACCATCTATACTCCCG
AGGTCCCGATGAATTGCAATCACCTCTACAAAGGAACAAACTAACACCTCTGCAATACTC
CTTGTGGCTAGATTCTCAAGGAGAGGACCAGGTTTGGAAGGGTATTAAGGCAACACTAGA
TGACTATGCTACACATGTAAGGGCCAGAGGAGACAAAGAG
>Locus_0055_Rosa_pendulina
CATGGCTGAGCTGGAATTAGCTGTTGGCCAAAATTTGTTCCCAGTAGAGCAACTTGGTGC
ACCATATAGAGCTCTTCGAGCATTTCGGCCTCTCATTTTCTTGGACACATCCCAACTTGG
AGCATCTCCTCTTCTTCAAGATCTACCACCAAGTGTCATACTTCACCATCTATACTCCCG
AGGTCCCGATGAATTGCAATCGCCTCTACAAAGGAACAAACTAACACCTCTGCAATACTC
CTTGTGGCTAGATTCTCAAGGAGAGGACCAGGTTTGGAAGGGTATTAAGGCAACACTAGA
TGACTATGCTACACATGTAAGGGCCAGAGGAGACAAAGAG
>Locus_0055_Rosa_persica
CATGGCTGAGCTGGAATTAGCAGTTGGCCAAAATTTGTACCCAGTAGAGCAACTTGGTGC
ACCATATAGAGCTCTTCGAGCATTTCGGCCTCTCATTTTCTTGGACACATCCCAACTTGG
AGCATCCCCTCTTCTTCAAGATCTACCACCAAGTGTCATACTTCACCATCTATACTCCCG
AGGTCCCGATGAATTGCAATCGCCGCTACAAAGGAACAAACTAACACCTCTGCAGTACTC
ATTGTGGCTTGATTCTCAAGGAGAGGACCAGATTTGGAAGGGTATTAAGGTAACACTAGA
TGACTATGCTACACATGTAAGGGCCAGAGGAGACAAAGAG
>Locus_0055_Rosa_rugosa
CATGGCTGAGCTGGAATTAGCTGTTGGCCAAAATTTGTTCCCAGTAGAGCAACTTGGTGC
ACCATATAGAGCTCTTCGAGCATTTCGGCCTCTCATTTTCTTGGACACATCCCAACTTGG
AGCATCTCCTCTTCTTCAAGATCTACCACCAAGTGTCATACTTCACCATCTATACTCCCG
AGGTCCCGATGAATTGCAATCACCTCTACAAAGGAACAAACTAACACCTCTGCAATACTC
CTTGTGGCTAGATTCTCAAGGAGAGGACCAGGTTTGGAAGGGTATTAAGGCAACACTAGA
TGACTATGCTACACATGTAAGGGCCAGAGGAGACAAAGAG
>Locus_0055_Rosa_wichurana
CATGGCTGAGCTGGAATTAGCTGTTGGCCAAAATTTGTTCCCAGTAGAGCAACTTGGTGC
ACCATATAGAGCTCTTCGAGCATTTCGGCCTCTCATTTTCTTGGACACATCCCAACTTGG
AGCATCTCCTCTTCTTCAAGATCTACCACCAAGTGTCATACTTCACCATCTATACTCCCG
AGGTCCCGATGAATTGCAATCGCCTCTACAAAGGAACAAACTAACACCTCTGCAATACTC
CTTGTGGCTAGATTCTCAAGGAGAGGACCAGGTTTGGAAGGGTATTAAGGCAACACTAGA
TGACTATGCTATACATGTAAGGGCCAGAGGAGACAAAGAG
>Locus_0055_Rosa_x_damascena
CATGGCTGAGCTGGAATTAGCTGTTGGCCAAAATTTGTTCCCAGTAGAGCAACTTGGTGC
ACCATATAGAGCTCTTCGAGCATTTCGGCCTCTCATTTTCTTGGACACATCCCAACTTGG
AGCATCTCCTCTTCTTCAAGATCTACCACCAAGTGTCATACTTCACCATCTGTACTCCCG
AGGTCCCGATGAATTGCAATCGCCTCTACAAAGGAACAAACTAACACCTCTGCAATACTC
CTTGTGGCTAGATTCTCAAGGAGAGGACCAGGTTTGGAAGGGTATTAAGGCAACACTAGA
TGACTATGCTACACATGTAAGGGCCAGAGGAGACAAAGAG
>Locus_0055_Rosa_xanthina
CATGGCTGAGCTGGAATTAGCAGTAGGCCAAAATTTGTACCCAGTAGAGCAACTTGGTGC
ACCATATAGAGCACTTCGAGCATTTCGGCCTCTCATTTTCTTGGACACATCCCAACTTGG
AGCATCCCCTCTTCTTCAAGATCTACCACCAAGTGTCATACTTCACCATCTATACTCCCG
AGGTCCCGATGAATTGCAATCGCCGCTACAAAGGAACAAACTAACACCTCTGCAGTACTC
CTTGTGGCTAGATTCTCAAGGAGAGGAGCAGATTTGGAAGGGTATTAAGGCAACACTAGA
TGACTATGCTACACATGTAAGGGCCAGAGGAGACAAAGAG
>Locus_0055_Rubus_occidentalis
CATGGCTGAGCTTGAATTAGCTGTAGGCCAAAATTTGTTCCCAGTAGAGCAACTTGGTGC
ACCATACAGAGCCCTTCGAGCATTTCGGCCTCTCATTTTCTTGGAGACATCCCAACTTGG
AGCATCTCCTCTTCTTCAAGATCTACCGCCAAGTGTCATACTTCATCATCTTTACTCCCG
AGGTCCCGATGAATTGCAGTCGCCGCTACAAAGGAACAAACTAACACCTCTGCAATACTC
CTTGTGGCTAGATTCTCAAGGAGAGGATCAGGTTTGGAAGGGTATTAAAGCAACACTAGA
TGACTATGCCACACATGTAAGGGCCAGAGGAGACAAAGAG
>Locus_0056_Rosa_OBH
GGTCGGTAGGCTTCAACAGGATTTGATCACTGCAATCACTGAAGGCGAGGAGGCCAATAC
CGAGCTTGCGGAGATGAAGCGAGTGGTGGTTGAGAAGGGGGAGAAAATTGATGGCTTGGA
GAAGGAGCTTGAGACTCTGAAGAAATTGAAAGCTGAGAGCGAGAAGAGGGTGAGGGAATT
GGAGAGGAATATTGGGGTTCTGGAGGTGAAGGAAATAGAGGAGAGGAGCAAGAGGGTTAG
GGCGGAGGAGGAAATGAGAGAGAGGCTTGAAGCGAAAGATGGTGAAGTTTGTTTGTTCAA
AAAGAAAATTGAGGAGTTGGAATCGGTGATTGGGAAGAATGGTGTTGAACTGCAGAAGTG
GATGCAGGGAAAGAGCAATGTTGAGGTAGCGTTGAGGGAATCCGAGGAGAAGTC
>Locus_0056_Rosa_arvensis
GGTCGGTAGGCTTCAACAGGATTTGATCACTGCAATCACTGAAGGCGAGGAGGCCAATAC
CGAGCTTGCGGAGATGAAGCGAGTGGTGGTTGAGAAGGGGGAGAAAATTGATGGCTTGGA
GAAGGAGCTTGAGACTCTGAAGAAATTGAAAGCTGAGAGCGAGAAGAGGCTTAGGGAATT
GGAGAGGAATATTGGGGTTCTGGAGGTGAAGGAAATAGAGGAGAGGAGCAAGAGGGTTAG
GGCGGAGGAGGAAATGAGAGAGAGGCTTGAAGCGAAAGATGGTGAAGTTTGTTTGTTCAA
AAAGAAAATTGAGGAGTTGGAATCGGTGATTGGGAAGAATGGTGTTGAACTGCAGAAGTG
GATGCAGGGAAAGACCAATGTTGAGGTAGCGTTGAGGGAATCCGAGGAGAAGTC
>Locus_0056_Rosa_chinensis
GGTCGGTAGGCTTCAACAGGATTTGATCGCTGCAATGACTGAAGGCGAGGAGGCCAATAC
CGAGCTTGCGGAGATGAAGCGAGTGGTGGTTGAGAAGGGGGAGAAAATTGATGGCTTGGA
GAAGGAGCTTGAGACTCTGAAGAAATTGAAAGCTGAGAGCGAGAAGAGGGTTAGGGAATT
GGAGAGGAATATTGGGGTTCTGGAGGTGAAGGAAATAGAGGAGAGGAGCAAGAGGGTTAG
GGCGGAGGAGGAGATGAGAGAGAGGCTTGAAGCGAAAGATGGTGAAGTTTGTTTGTTCAA
AAAGAAAATTGAGGAGTTGGAATCGGTGATTGGGAAGAATGGTGTTGAACTGCAGAAGTG
GATGCAGGGAAAGAGCAATGTTGAGGTAGCGTTGAGGGAATCCGAGGAGAAGTC
>Locus_0056_Rosa_gigantea
GGTCGGTAGGCTTCAACAGGATTTGATCACTGCAATCACTGAAGGCGAGGAGGCCAATAC
CGAGCTTGCGGAGATGAAGCGAGTGGTGGTTGAGAAGGGGGAGAAAATTGATGGCTTGGA
GAAGGAGCTTGAGACTCTGAAGAAATTGAAAGCTGAGAGCGAGAAGAGGGTTAGGGAATT
GGAGAGGAATATTGGGGTTCTGGAGGTGAAGGAAATAGAGGAGAGGAGCAAGAGGGTTAG
GGCGGAGGAGGAAATGAGAGAGAGGCTTGAAGCGAAAGATGGTGAAGTTTGTTTGTTCAA
AAAGAAAATTGAGGAGTTGGAATCGGTGATTGGGAAGAATGGTGTTGAACTGCAGAAGTG
GATGCAGGGAAAGAGCAATGTTGAGGTAGCGTTGAGGGAATCCGAGGAGAAGTC
>Locus_0056_Rosa_laevigata
GGTCGGTAGGCTTCAACAGGATTTGATCACTGCAATGACTGAAGGCGAGGAGGCCAATAC
CGAGCTTGCGGAGATGAAGCGAGTGGTGGTTGAGAAGGGGGAGAAAATTGATGGCTTGGA
GAAGGAGCTCGAGACTCTGAAGAAATTGAAAGCTGAGAGCGAGAAGAGGGTTAGGGAATT
GGAGAGGAATATTGGGGTTCTGGAGGTGAAAGAAATAGAGGAGAGAAGCAAGAGAGTTAG
GGCAGAGGAGGAAATGAGAGAGAGGATTGAAGCGAAAGATGGTGAAGTTTGTTTGTTCAA
AAAGAAAATTGAGGAGTTGGAATCGGTGATTGGGAAGAATGGTGTTGAACTGCAGAAGTG
GATGCAGGGAAAGAGCAATGTTGAGGTAGCGTTGAGGGAATCCGAGGAGAAGTC
>Locus_0056_Rosa_majalis
GGTCGGTAGGCTTCAACAGGATTTGATCACTGCAATCACTGAAGGCGAGGAGGCCAATAC
CGAGCTTGCGGAGATGAAGCGAGTGGTGGTTGAGAAGGGGGAGAAGATTGATGGCTTGGA
GAAGGAGCTTGAGACTCTGAAGAAATTGAAAGCTGAGAGCGAGAAGAGGGTTAGGGAATT
GGAGAGGAATATTGGGGTTCTGGAGGTGAAGGAAATAGAGGAGAGGAGCAAGAGGGTTAG
GGCGGAGGAGGAAATGAGAGAGAGGCTTGAAGCGAAAGATGGTGAAGTTTGTTTGTTCAA
AAAGAAAATTGAGGAGTTGGAATCGGTGATTGGGAAGAATGGTGTTGAACTGCAGAAGTG
GAGGCAGGGGAAGAGCAATGTTGAGGTAGCGTTGAGGGAATCCGAGGAGAAGTC
>Locus_0056_Rosa_minutifolia
GGTCGGTAGGCTTCAACAGGATTTGATCACTGCAATAACTGAAGGCGAGGAGGCCAATAC
CGAGCTTGCGGAGATGAAGCGAGTGGTGGTTGAGAAGGGGGAGAAAATTGATGGCTTGGA
GAAGGAGCTTGAGACTCTGAAGAAATTGAAAGCTGAGAGCGAGAAGAGGGTTAGGGAATT
GGAGAGGAATATTGGGGTTCTGGAGGTGAAGGAAATAGAGGAGAGGAGCAAGAGGGTTAG
GGCGGAGGAGGAAATGAGAGAGAGGCTTGAAGCGAAAGATGGTGAAGTTAGTTTGTTCAA
AAAGAAAATTGAGGAGTTGGAATCGGTGATTGGGAAGAATGGTGTTGAACTGCAGAAGTG
GAGGCAGGGGAAGAGCAATGTTGAGGTAGCGTTGAGGGAATCCGAGGAGAAGTC
>Locus_0056_Rosa_moschata
GGTCGGTAGGCTTCAACAGGATTTGATCACTGCAATAACTGAAGGCGAGGAGGCCAATAC
CGAGCTTGCGGAGATGAAGCGAGTGGTGGTTGAGAAGGGGGAGAAAATTGATGGCTTGGA
GAAGGAGCTTGAGACTCTGAAGAAATTGAAAGCTGAGAGCGAGAAGAGGGTTAGGGAATT
GGAGAGGAATATTGGGGTTCTGGAGGTGAAGGAAATAGAGGAGAGGAGCAAGAGGGTTAG
GGCGGAGGAGGAAATGAGAGAGAGGCTTGAAGCGAAAGATGGTGAAGTTTGTTTGTTCAA
AAAGAAAATTGAGGAGTTGGAATCGGTGATTGGGAAGAATGGTGTTGAACTGCAGAAGTG
GAGGCAGGGGAAGAGCAATGTTGAGGTAGCGTTGAGGGAATCCGAGGAGAAGTC
>Locus_0056_Rosa_multiflora
GGTCGGTAGGCTTCAACAGGATTTGATCACTGCAATCACTGAAGGCGAGGAGGCCAATAC
CGAGCTTGCGGAGATGAAGCGAGTGGTGGTTGAGAAGGGGGAGAAAATTGATGGCTTGGA
GAAGGAGCTTGAGACTCTGAAGAAATTGAAAGCTGAGAGCGAGAAGAGGGTTAGGGAATT
GGAGAGGAATATTGGGGTTCTGGAGGTGAAGGAAATAGAGGAGAGGAGCAAGAGGGTTAG
GGCGGAGGAGGAAATGAGAGAGAGGCTTGAAGCGAAAGATGGTGAAGTTTGTTTGTTCAA
AAAGAAAATTGAGGAGTTGGAATCGGTGATTGGGAAGAATGGTGTTGAACTGCAGAAGTG
GATGCAGGGAAAGAGCAATGTTGAGGTAGCGTTGAGGGAATCCGAGGAGAAGTC
>Locus_0056_Rosa_odorata
GGTCGGTAGGCTTCAACAGGATTTGATCACTGCAATCACTGAAGGCGAGGAGGCCAATAC
CGAGCTTGCGGAGATGAAGCGAGTGGTGGTTGAGAAGGGGGAGAAAATTGATGGCTTGGA
GAAGGAGCTTGAGACTCTGAAGAAATTGAAAGCTGAGAGCGAGAAGAGGGTGAGGGAATT
GGAGAGGAATATTGGGGTTCTGGAGGTGAAGGAAATAGAGGAGAGGAGCAAGAGGGTTAG
GGCGGAGGAGGAAATGAGAGAGAGGCTTGAAGCGAAAGATGGTGAAGTTTGTTTGTTCAA
AAAGAAAATTGAGGAGTTGGAATCGGTTATTGGGAAGAATGGTGTTGAACTGCAGAAGTG
GATGCAGGGAAAGAGCAATGTTGAGGTAGCGTTGAGGGAATCCGAGGAGAAGTC
>Locus_0056_Rosa_palustris
GGTCGGTAGGCTTCAACAGGATTTGATCACTGCAATCACTGAAGGCGAGGAGGCCAATAC
CGAGCTTGCGGAGATGAAGCGAGTGGTGGTTGAGAAGGGGGAGAAAATTGATGGCTTGGA
GAAGGAGCTTGAGACTCTGAAGAAATTGAAAGCTGAGAGCGAGAAGAGGGTTAGGGAATT
GGAGAGGAATATTGGGGTTCTGGAGGTGAAGGAAATAGAGGAGAGGAGCAAGAGGGTTAG
GGCGGAGGAGGAAATGAGAGAGAGGCTTGAAGCGAAAGATGGTGAAGTTAGTTTGTTCAA
AAAGAAAATTGAGGAGTTGGAATCGGTGATTAGGAAGAATGGTGTTGAACTGCAGAAGTG
GAGGCAGGGGAAGAGCAATGTTGAGGTAGCGTTGAGGGAATCCGAGGAGAAGTC
>Locus_0056_Rosa_pendulina
GGTCGGTAGGCTTCAACAGGATTTGATCACTGCAATAACTGAAGGCGAGGAGGCCAATAT
CGAGCTTGCGGAGATGAAGCGGGTGGTGGTTGAGAAGGGGGAGAAAATTGATGGCTTGGA
GAAGGAGCTTGAGACTCTGAAGAAATTGAAAGCTGAGAGCGAGAAGAGGGTTAGGGAATT
GGAGAGGAATATTGGGGTTCTGGAGGTGAAGGAAATAGAGGAGAGGAGCAAGAGGGTTAG
GGCGGAGGAGGAAATGAGAGAGAGGCTTGAAGCGAAAGATGGTGAAGTTTGTTTGTTCAA
AAAGAAAATTGAGGAGTTGGAATCGGTGATTGGGAAGAATGGTGTTGAACTGCAGAAGTG
GAGGCAGGGGAAGAGCAATGTTGAGGTAGCGTTGAGGGAATCCGAGGAGAAGTC
>Locus_0056_Rosa_persica
GGTCGGTAGGCTTCAACAGGATTTGATCACTGCAATGGCCGAAGGCGAGGAGGCCAATAC
TGAGCTTGCGGAGATGAAGCGAGTGGTGGTTGAGAAGGGGGAGAAAATTGATGGATTGGA
GAAGGAGCTTGAGACTCTGAAGAAACTGAAAGCTGACAGCGAGAAGAGGGTTAGGGAATT
GGAGAGGAATATTGGGCTTCTGGAGGTGAAGGAAATAGAGGAGAGGAGCAAGAGGGTTAG
GGCGGAGGAGGAAATGAGAGAGAGGCTTGAAGCCAAAGATGGTGAAGTTAGTTTGTTCAA
AAAGAAAATTGAGGAGTTGGAATCGGTAATTGGGAAGAATGGTGTTGAATTGCAGAAGTG
GATGCAGGGAAAGAGCAATGTTGAGGTAGCGTTGAGGGAATCCGAGGAGAAGTC
>Locus_0056_Rosa_rugosa
GGTCGGTAGGCTTCAACAGGATTTGATCACTGCAATCACTGAAGGCGAGGAGGCCAATAC
CGAGCTTGCGGAGATGAAGCGAGTGGTGGTTGAGAAGGGGGAGAAAATTGATGGCTTGGA
GAAGGAGCTTGAGACTCTGAAGAAATTGAAAGCTGAGAGCGAGAAGAGGGTTAGGGAATT
GGAGAGGAATATTGGGGTTCTGGAGGTGAAGGAAATAGAGGAGAGGAGCAAGAGGGTTAG
GGCGGAGGAGGAAATGAGAGAGAGGCTTGAAGCGAAAGATGGTGAAGTTTGTTTGTTCAA
AAAGAAAATTGAGGAGTTGGAATCGGTGATTGGGAAGAATGGTGTTGAACTGCAGAAGTG
GAGGCAGGGGAAGAGCAATGTTGAGGTAGCCTTGAGGGAATCCGAGGAGAAGTC
>Locus_0056_Rosa_wichurana
GGTCGGTAGGCTTCAACAGGATTTGATCACTGCAATCACTGAAGGCGAGGAGGCCAATAC
CGAGCTTGCGGAGATGAAGCGAGTGCTGGTTGAGAAGGGGGAGAAAATTGATGGCTTGGA
GAAGGAGCTTGAGACTCTGAAGAAATTGAAAGCTGAGAGCGAGAAGAGGGTTAGGGAATT
GGAGAGGAATATTGGGGTTCTGGAGGTGAAGGAAATAGAGGAGAGGAGCAAGAGGGTTAG
GGCGGAGGAGGAAATGAGAGAGAGGCTTGAAGCGAAAGATGGTGAAGTTTGTTTGTTCAA
AAAGAAAATTGAGGAGTTGGAATCGGTGATTGGGAAGAATGGTGTTGAACTGCAGAAGTG
GATGCAGGGAAAGAGCAATGTTGAGGTAGCGTTGAGGGAATCCGAGGAGAAGTC
>Locus_0056_Rosa_x_damascena
GGTCGGTAGGCTTCAACAGGATTTGATCGCTGCAATGACTGAAGGCGAGGAGGCCAATAC
CGAGCTTGCGGAGATGAAGCGAGTGGTGGTTGAGAAGGGGGAGAAAATTGATGGCTTGGA
GAAGGAGCTTGAGACTCTGAAGAAATTGAAAGCTGAGAGCGAGAAGAGGGTTAGGGAATT
GGAGAGGAATATTGGGGTTCTGGAGGTGAAGGAAATAGAGGAGAGGAGCAAGAGGGTTAG
GGCGGAGGAGGAAATGAGAGAGAGGCTTGAAGCGAAAGATGGTGAAGTTTGTTTGTTCAA
AAAGAAAATTGAGGAGTTGGAATCGGTGATTGGGAAAAATGGTGTTGAACTGCAGAAGTG
GATGCAGGGAAAGAGCAATGTTGAGGTAGCGTTGAGGGAATCCGAGGAGAAGTC
>Locus_0056_Rosa_xanthina
GGTCGGTAGGCTTCAACAGGATTTGGTCACTGCAATGTCCGAAGGCGAGGAGGCCAATAC
CGAGCTTGCGGAGATGAAGCGTGTGGTGGTTGAGAAGGGGGTGAAAATTGATGGCTTGGA
GAAGGAGCTTGAGACTCTGAAGAAACTGAAAGCTGAGAGCGAGAAGAGGGTTAGGGAATT
GGAGAGGAATATTGGGCTTCTGGAGGTGAAGGAAATAGAGGAGAGGAGCAAGAGGGTTAG
GGCGGAGGAGGAAATGAGAGAGAGGCTTGAAGCGAAAGATGGTGAAGTTAGTTTGTTCAA
AAAGAAAATTGAGGAGTTGGAATCGGTGATTGGGAAGAATGGTGTTGAATTGCAGAAGTG
GATGCAGGGGAAGAGCAATGTTGAGGTAGCGTTGAGGGAATCCGAGGAGAAGTC
>Locus_0057_Fragaria_iinumae
TGACTTATCTGCGATCCATCTGTCTAAAAGCTTCCTTTTCTTTTCTTAATCAGAAAGGTT
TGCGGAAACTAATTCAGACGTGAAGTTCTGTTGTGAGAAAGAATTAAGTGGTTGTGAGAC
TGCTTCTGTGACTTGTCAAGACCATTCTTGCCATCCAAACTTAGTAGCTGAAGAGGGACA
AGAGAGGAGTAAATTTTCTGCAGATCATCATCACCAAATGGCGGATTCATCAAACGGAAA
CGGAAAGATAGAGGAGACTGAGAAAGTTCAAGAGGGTGAAGTGGTTGAATCTGTAAGGGA
TATAGCTATTGATGACTACTCGGTGGAGCATGCGAAAAAGACACATGAAGAGCCGGCTGG
AGCTGCTGAGGAGAG
>Locus_0057_Fragaria_nipponica
TGACTTGGCCGCAATCCATCTGTCTAAAAGCTTCCTTTTCTTTTCTTAATCAGAAAGGTT
TGCGGAAACTAATTCAGACGTGAAGTTTTGTTGTGAGAAAGAATTAAGTGGTTGTGAGAC
TGCTTCTGTGACTTGTCAAGACCATTCTTGCCATCCAAACTTAGTAGCTGAAGAGGGACA
AGAGAGGAGTAAATTTTCTGCAGATCATCATCACCAAATGGCGGATTCATCAAACGGAAA
CGGAAAGTTAGAGGAGACTGAGAAAGTTCAAGAGGGTGAAGTGGTTGAATCTGTAAGGGA
TATAGCTATTGATGGCTACTCGGTAGAGCATGCGAAAAAGACACATGAAGAGCCGGCTGA
AGCTGCTGAGGAGAG
>Locus_0057_Fragaria_nubicola
TGACTTATCTGCGATCCATCTGTCTAAAAGCTTCCTTTTCTTTTCTTAATCAGAAAGGTT
TGCGGAAACTAATTCAGACGTGAAGTTTTGTTGTGAGGAAGAATTAAGTGGTTGTGAGAC
TGCTTCTGTGACTTGTCAAGACCATTCTTGCCATCCAAACTTAGTAGCTGAAGAGGGACA
AGAGAGGAGTAAGTATTCTGCAGATCATCATCACAAAATGGCGGATTCATCAAACGGAAA
CGGAAAGTTAGAGGAGACTGAGAAAGTTCAAGAGGGCGAAGTGGTTGAATCTGTAAGGGA
TATAGCTATTGATGACTACTCGGTAGAGCATGCGAAAAAGACACATGAAGAGCCGGCTGA
AGCTGCTGTGGAGAG
>Locus_0057_Fragaria_vesca
TGACTTATCTGCGATCCATCTGTCTAAAAGCTTCCTTTTCTTTTCTTAATCAGAAAGGTT
TGTGGAAACTAATTCAGACGTGAAGTTTTGTTGTGAGGAAGAATTAAGTGGTTGTGAGAC
TGCTTCTGTGACTTGTCAAGACCATTCTTGCCATCCAAACTTAGTAGCTGAAGAGGGACA
AGAGAGGAGTAAGTTTTCTGCAGATCATCATCACCAAATGGCGGATTCATCAAACGGAAA
CGGAAAGTTAGAGGAGAGTGAGAAAGTTCAAGAGGGTGAAGTGGTTGAATCTGTAAGGGA
TATAGCTATTGATGACTACTCGGTAGAGCATGCGAAAAAGACACATGAAGAGCCGGCTGA
AGCTGCTGAGGAGAG
>Locus_0057_Geum_urbanum
TGACTTACTCTCTTATCTATCTGTCTAAAGTCTTGTGAACTTTTCTTTTCCTTTTTCTTA
ATCAGAAAGTTTTGTAGAAGCTAATTCACAAGTGAGGTTTTGTTGTGGGAAAGAGTTAAG
TGGTTGTGAGCCTGCTTCTGTGACTCGTCAAACCCATTCCTGTCATCTATACCTGGTACT
CCAAGAGGAACAAGAAAACCAACTAAAGTTTTCTTCTGCAGATCATAACCTTATGGCGGA
TTCAGCAAATGGAAAGTTGGAGGAGGCCCAGAAAGTTGAAGAGGTTGAAGCTGAAGCCGT
GAGGGATATAGCTATTGATGACTATTCCGTAGAGCACCAGAAAAAGACCGAAGAGCCAAC
CGAGGCTGCTGAGGAGAG
>Locus_0057_Rosa_OBH
TGACTTATCTGCGATCCATCTGTCTAAAAGTTTGCTTTTCTTTTCTTAATCAGAAAGTTT
TGTGGAAACTAATTCAGAAGTGAAGTTTTGTTATGAGAAAGAATTAAGTGGTTGTGAGAC
TGCTTCTGTGACTTGTCAAGACCATTCTTCGCATCAATACTTAGCTGAAGAGGAACAAGA
GACGCGGAAACTTTCTGTAGATCATCACCAAATGGCAGATTCATCAAACGGAAAGTTAGA
GGAGACTCGGAAAGTTCAAGAGGGTGAAGTAGTTGAATCTGTAAGGGATATAGCTATTGA
TGACTCTTCGGTAGAGCATGCGAAAAAGGCCCATGAAGAGCCGGCTGAAGCTGCTGAGGA
GAG
>Locus_0057_Rosa_arvensis
TGACTTATCTGCGATCCATCTGTCTAAAAGTTTGCTTTTCTTTTCTTAATCAGAAAGTTT
TGTGGAAACTAATTCCGAAGTGAAGTTTTGTTATGAGAAAGAATTAAGTGGTTGTGAGAC
TGCTTCTGTGACTTGTCAAGACCATTCTTCGCATCAATACTTAGCTGAAGAGGAACAAGA
GACGCGGAAACTTTCTGTAGATCATCACCAAATGGCAGATTCATCAAACGGAAAGTTAGA
GGAGACTCGGAAAGTTCAAGAGGGTGAAGTAGTTGAATCTGTAAGGGATATAGCTATTGA
TGACTCTTCGGTAGAGCATGCGAAAAAGGCCCATGAAGAGCCGGCTGAAGCTGCTGAGGA
GAG
>Locus_0057_Rosa_chinensis
TGACTTATCTGCGATCCATCTGTCTAAAAGTTTGCTTTTCTTTTCTTAATCAGAAAGTTT
TGTGGAAACTAATTCAGAAGTGAAGTTTTGTTATGAGAAAGAATTAAGTGGTTGTGAGAC
TGCTTCTGTGACTTGTCAAGACCATTCTTCGCATCAATACTTAGCTGAAGAGGAACAAGA
GACGCGGAAACTTCCTGTAGATCATCACCAAATGGCAGATTCATCAAACGGAAAGTTAGA
GGAGACTCGGAAAGTTCAAGAGGGTGAAGTAGTTGAATCTGTAAGGGATATAGCTATTGA
TGACTCTTCGGTAGAGCATGCGAAAAAGGCCCATGAAGAGCCGGCTGAAGCTGCTGAGGA
GAG
>Locus_0057_Rosa_gigantea
TGACTTATCTGCGATCCATCTGTCTAAAAGTTTGCTTTTCTTTTCTTAATCAGAAAGTTT
TGTGGAAAATAATTCAGAGGTGAAGTTTTGTTATGAGAAAGAATTAAGTGGTTGTGAGAC
TGCTTCTGTGACTTGTCAAGACCATTCTTCGCATCAATACTTAGCTGAAGAGGAACAAGA
GACGCGGAAACTTTCTGTAGATCATCACCAAATGGCAGATTCATCAAACGGAAAGTTAGA
GGAGACTCGGAAAGTTCAAGAGGGTGAAGTAGTTGAATCTGTAAGGGATATAGCTATTGA
TGACTCTTCGGTAGAGCATGCGAAAAAGGCCCATGAAGAGCCGGCTGAAGCTGCTGAGGA
GAG
>Locus_0057_Rosa_laevigata
TGACTTATCTGCGATCCATCTGTCTAAAAGTTTCCTTTTCTTTTCTTAATCAGAAAGTTT
TGTGGAAACTAATTCAGAAGTGAAGTTTTGTTATGAGAAAGAATTAAGTGGTTGCGAGAC
TGCTTCTGTGACTTGTCAAGACCATTCTTCCCATCAATACTTAGCAGAAGAGGAACAAGA
GACGCGGAAACTTTCTGTAGATCATCACCCAATGGCAGATTCATCAAACGGAAAGTTAGA
GGAGACTCGGAAAGTTCAAGAGGGTGAAGTAGTTGAATCTGTAAGGGATATAGCTATTGA
TGACTCTTCGGTAGAGCATGCGAAAAAGGCCCATGAAGAGCCGGCTGAAGCTGCTGAGGA
GAG
>Locus_0057_Rosa_majalis
TGACTTATCTGCGATCCATCTGTCTAAAAGTTTGCTTTTCTTTTCTTAATCAGAAAGTTT
TGTGGAAACTAATTCAGAAGTGAAGTTTTGTTATGAGAAAGAATTAAGTGGTTGTGAGAC
TGCTTCTGTGACTTGTCAAGACCGTTCTTCCCGTCAATACTTAGCTGAAGAGGAACAAGA
GACGCGGAAACTTTCTGTAGATCATCACCAAATGGCAGATTCATCAAACGGAAAGTTAGA
GGAGACTCGGAAAGTTCAAGAGGGTGAAGTAGTTGAATCTGTAAGGGATATAGCTATTGA
TGACTCTTCGGTAGAGCATGCGAAAAAGGCCCATGAAGAGCCGGCTGAAGCTGCTGAGGA
GAG
>Locus_0057_Rosa_minutifolia
TGACTTATCTGCGATCCATCTGTCTAAAAGTTTCCTTTTCTTTTCTTAATCAGAAAGTTT
TGTGGAAACTATTTCAGAAGTGAAGTTTTGTTATGAGAAAGAATTAAGTGGTTGTGAGAC
TGCTTCTGTGGCTTGTCAAGACCATTCTTCCCGTCAATACTTAGCTGAAGAGGAACAAGA
GACGCGAAAACTTTCTGTAGATCATCACCAAATGGCAGATTCATCAAACGGAAAGTTAGA
GGAGACTCGGAAAGTTCAAGAGGGTGAAGTAGTTGAATCTGTAAGGGATATAGCTATTGA
TGACTCTTCGGTAGAGCATGCGAAAAAGGCCCATGAAGAGCCGGCTGAAGCTGCTGAGGA
GAG
>Locus_0057_Rosa_moschata
TGACTTATCTGCGATCCATCTGTCTAAAAGTTTGCTTTTCTTTTCTTAATCAGAAAGTTT
TGTGGAAACTAATTCAGAAGTGAAGTTTTGTTATGAGAAAGAATTAAGTGGTTGTGAGAC
TGCTTCTGTGACTTGTCAAGACCGTTCTTCCCGTCAATACTTAGCTGAAGAGGAACAAGA
GACGCGGAAACTTTCTGTAGATCATCACCAAATGGCAGATTCATCAAACGGAAAGTTAGA
GGAGACTCGGAAAGTTCAAGAGGGTGAAGTAGTTGAATCTGTAAGGGATATAGCTATTGA
TGACTCTTCGGTAGAGCATGCGAAAAAGGCCCATGAAGAGCCGGCTGAAGCTGCTGAGGA
GAG
>Locus_0057_Rosa_multiflora
TGACTTATCTGCGATCCATCTGTCTAAAAGTTTGCTTTTCTTTTCTTAATCAGAAAGTTT
TGTGGAAACTAATTCAGAAGTGAAGTTTTGTTATGAGAAAGAATTAAGTGGTTGTGAGAC
TGCTTCTGTGACTTGTCAAGACCATTCTTCGCATCAATACTTAGCTGAAGAGGAACAAGA
GACGCGCAAACTTTCTGTAGATCATCACCAAATGGCAGATTCATCAAACGGAAAGTTAGA
GGAGACTCGGAAAGTTCAAGAGGGTGAAGTAGTTGAATCTGTAAGGGATATAGCTATTGA
TGACTCTTCGGTAGAGCATGCAAAAAAGGCCCATGAAGAGCCGGCTGAAGCTGCTGAGGA
GAG
>Locus_0057_Rosa_odorata
TGACTTATCTGCGATCCATCTGTCTAAAAGTTTGCTTTTCTTTTCTTAATCAGAAAGTTT
TGTGGAAAATAATTCAGAGGTGAAGTTTTGTTATGAGAAAGAATTAAGTGGTTGTGAGAC
TGCTTCTGTGACTTGTCAAGACCATTCTTCGCATCAATACTTAGCTGAAGAGGAACAAGA
GACGCGGAAACTTTCTGTAGATCATCACCAAATGGCAGATTCATCAAACGGAAAGTTAGA
GGAGACTCGGAAAGTTCAAGAGGGTGAAGTAGTTGAATCTGTAAGGGATATAGCTATTGA
TGACTCTTCGGTAGAGCATGCGAAAAAGGCCCATGAAGAGCCGGCTGAAGCTGCTGAGGA
GAG
>Locus_0057_Rosa_pendulina
TGACTTATCTGCGATCCATCTGTCTAAAAGTTTCCTTTTCTTTTCTTAATCAGAAAGTTT
TGTGGAAACTAATTCAGAAGTGAAGTTTTGTTATGAGAAAGAATTAAGTGGTTGTGAGAC
TGCTTCTGTGACTTGTCAAGACCATTCTTCCCGTCAATACTTAGCTGAAGAGGAACAAGA
GACGCGGAAACTTTCTGTAGATCATCACCAAATGGCAGATTCATCAAACGGAAAGTTAGA
GGAGACTCGGAAAGTTCAAGAGGGTGAAGTAGTTGAATCTGTAAGGGATATAGCTATTGA
TGACTCTTCGGTAGAGCATGCGAAAAAGGCCCATGAAGAGCCGGCTGAAGCTGCTGAGGA
GAG
>Locus_0057_Rosa_persica
TGACTTATCTGCGATCCATCTGTCTAAAAGTTTCCTTTCCTTTTCTTAATCAGAAAGTCT
TGTGGAAACTAATTCAGAAGTGAAGTTTTGTTATGAGAAAGAATTAAGTGGTTGTGAGAC
TGCTTCTGTGACTTGTCAAGACCATTCTTCCCATCGATACTTAGCTGAACAGGAACAAGA
GACGCGGAAACTTTCTGTAGATCATCACCAAATGGCAGATTCATCAAACGGAAAGTTAGA
GGAGACTCAGAAAGTTCAAGAGGGTGCAGTAGTTGAACCTGTAAGGGATATAGCTATTGA
TGACTCTTCGGTAGAGCATGCGAAAAAGGCCCATGAAGAGCCGGCTGAAGCTGCTGAGGA
GAG
>Locus_0057_Rosa_rugosa
TGACTTATCTGCGATCCATCTGTCTAAAAGTTTGCTTTTCTTTTCTTAATCAGAAAGTTT
TGTGGAAACTAATTCAGAAGTGAAGTTTTGTTATGAGAAAGAATTAAGTGGTTGTGAGAC
TGCTTCTGTGACTTGTCAAGACCATTCTTCGCATCAATACTTAGCTGAAGAGGAACAAGA
GACGCGCAAACTTTCTGTAGATCATCACCAAATGGCAGATTCATCAAACGGAAAGTTAGA
GGAGACTCGGAAAGTTCAAGAGGGTGAAGTAGTTGAATCTGTAAGGGATATAGCTATTGA
TGACTCTTCGGTAGAGCATGCAAAAAAGGCCCATGAAGAGCCGGCTGAAGCTGCTGAGGA
GAG
>Locus_0057_Rosa_wichurana
TGACTTATCTGCGATCCATCTGTCTAAAAGTTTGCTTTTCTTTTCTTAATCAGAAAGTTT
TGTGGAAACTAATTCAGAAGTGAAGTTTTGTTATGAGAAAGAATTAAGTGGTTGTGAGAC
TGCTTCTGTGACTTGTCAAGACCATTCTTCGCATCAATACTTAGCTGAAGAGGAACAAGA
GACGCGGAAACTTTCTGTAGATCATCACCAAATGGCAGATTCATCAAACGGAAAGTTAGA
GGAGACTCGGAAAGTTCAAGAGGGTGAAGTAGTTGAATCTGTAAGGGATATAGCTATTGA
TGACTCTTCGGTAGAGCATGCGAAAAAGGCCCATGAAGAGCCGGCTGAAGCTGCTGAGGA
GAG
>Locus_0057_Rosa_x_damascena
TGACTTATCTGCGATCCATCTGTCTAAAAGTTTGCTTTTCTTTTCTTAATCAGAAAGTTT
TGTGGAAACTAATTCAGAAGTGAAGTTTTGTTATGAGAAAGAATTAAGTGGTTGTGAGAC
TGCTTCTGTGACTTGTCAAGACCATTCTTCGCATCAATACTTAGCTGAAGAGGAACAAGA
GACGCGGAAACTTTCTGTAGATCATCACCAAATGGCAGATTCATCAAACGGAAAGTTAGA
GGAGACTCGGAAAGTTCAAGAGGGTGAAGTAGTTGAATCTGTAAGGGATATAGCTATTGA
TGACTCTTCGGTAGAGCATGCGAAAAAGGCCCATGAAGAGCCGGCTGAAGCTGCTGAGGA
AAG
>Locus_0057_Rosa_xanthina
TGACTTATCTGCGATCCATCTGTCTAAAAGTTACCTTTTCTTTTCTTAATCAGAAAGTTT
TGTGGAAACTAATTCAGCAGTGAAGTTTTGTTATGAGAAAGAATTAAGTGGTTGTGAGAC
TGCTTCTGTGAGTTGTCAAGAGCACTCTTCCCATCAATACTTAGTTGAAGAGGAACAAGA
GAGGCGGAAACTTTCTGTAGATCATCACCAAATGGCAGATTCATCAAACGGAAAGTTAGA
GGAGACTCAGAAAGTTCAAGAGGGTGAAGTAGTTGACTCTGTAAGGGATATATCTATTGA
TGACTATTCGCTAGAGCATGCGAAAAAGGGCCATGTAGAGCCGGCTGAAGCTGCTGAGGA
GAG
>Locus_0058_Fragaria_iinumae
TGGACCTTCTCCGGTTGTAGAAGATGATGTGTCAGAGGAGATTGAGGAGAAGACTAAAAC
AGATTTGGTCTCTAATGGGGTTGAGGAATCAACATTGCCGTCTTTGAGTGAGGTGACAAC
AAATGTGGTGTCCAAAGGAATTGAAGAAACTGAAGTGCCTTGTTCAGAGGAGAAGGAGGA
GGAGGAAGTTGTTACAGCTGCTGCAGATGTAGTTTCAAAGGGAATTGAAGAAGTAAAATT
GCCAGTTGTTGAAGAGATTAGTACTGGGGAGTCATCAGGTGCTGATTACAAGGCAACTAG
TGAAAGTGTTGATGATGAGACATTGAAACCGTCGCCTGAGCTTCCAGTT
>Locus_0058_Fragaria_nipponica
TGGACCTTCTCCAGTTGTAGAAGATGATGTGTCAGAGGAGATTGAGGAGAAGATTAAAAC
AGATTTGGTCTCTAATGGGGTTGAGGAATCAACATTGCCGTCTTTGAGTGAGGTGACAAC
AAATGTGGTGTCGAAAGGAATTGAAGAAACTGAAGTGCCTTGTTCAGAGGGGAAGGAGGA
GGAGGAAGTTGTTACAGCTGCTGCAGATGTAGTTTCAAAGGGAATTGAAGAAGTAAAATT
GCCAGTTGTTGAAGAGAGTAGTACTGGGGAGTCATCAGGTGCTGATGACAAGGCAACTAG
TGAAAGTTTTGATGATGAGACATTGAAACCGTCGCCTGAGGTTCCAGTT
>Locus_0058_Fragaria_nubicola
TGGACCTTCTCCTGTTGTAGAAGATGATGTGTCAGAGGAGATTGAGGAGAAGACTAAAAC
AGATTTGGTCTCTAACGGGGTTGAGGAATCAACATTGCCGTCTTTGAGTGAGGTGACAAC
AAATGTGGTGTCGAAAGGAATTGAAGAAACTGAAGTGCCTTGTTCAGAGGAGAAGGAGGA
GGAGGAAGTTGTTACAGCTGCAAAGGGAATTGAAGAAGTAAAATTGCCAGTTGTTGAAGA
GATTAGTACTGGGGAGTCATCAGGTGCTGATTACAAGGCAACTAGTGAAAGTGTTGATGA
TGAGACATTGAAACCGTCGCCTGAGGTTCCAGTT
>Locus_0058_Fragaria_vesca
TGGACCTTCTCCTGTTGTAGAAGATGATGTGTCAGAGGAGATTGAGGAGAAGACTAAAAC
AGATTTGGTCTCTAACGGGGTTGAGGAATCAACATTGCCGTCTTTGAGTGAGGTGACAAC
AAATGTGGTGTCGAAAGGAATTGAAGAAACTGAAGTGCCTTGTTCAGAGGAGAAGGAAGA
GGAGGAAGTTGTTACAGCTGCAAAGGGAATTGAAGAAGTAAAATTGCCAGTTATTGAAGA
GATTAGTACTGGGGAGTCATCAGGTGCTGATTACAAGGCAACTAGTGAAAGTGTTGATGA
TGAGACATTGAAACCGTCGCCTGAGGTTCCAGTT
>Locus_0058_Rosa_OBH
TGGACCTTCTCCAGTTGTGGAAAATGTTGTGCCAGAGGAGATTGAGGAAAAGACATCAAC
AGATTTGGTCTCTAATGGGGTTGAGGAATCAACATTGCCATCTTTGAGTGAGGACATGAC
GAATGCGCTGTCGAAAGGAATTGAAGAAACCGAAGTGCCTTGTTCAGATGAGAAGGAGGA
GGAGGTTGTTCCAACTGTAGAAGTAAAATTGCCAGTTGTTGAAGAGACTAGTACTGGGGA
GTCATCAGGTGCTGATTACATGGTAACTAGTGAAAGTGTTGATGACGATTCATCGAAACA
GTCGAAACAGTCGCCTGAGGTTCCAGTT
>Locus_0058_Rosa_arvensis
TGGACCTTCTCCAGTTGTGGAAGATGTTGTGCCAGAGGAGATTGAGGAAAAGACATCAAC
AGATTTGGTCTCTAATGGGGTTGAGGAATCAACATTGCCATCTTTGAGTGAGGACATGAC
GAATGCGCTGTCGAAAGGAATTGAAGAAACCGAAGTGCCTTGTTCAGATGAGAAGGAGGA
GGAGGTTGTTCCAACTGTAGAAGTAAAATTGCCAGTTGTTGAAGAGACTAGTACTGGGGA
GTCATCAGGTGCTGATTACATGGTAACTAGTGAAAGTGTTGATGACGATTCATCGAAACA
GTCGCCTGAGGTTCCAGTT
>Locus_0058_Rosa_chinensis
TGGACCTTCTCCAGTTGTGGAAGATGTTGTGCCAGAGGAGATTGAGGAAAAGACATCAAC
AGATTTGGTCTCTAATGGGGTTGAGGAATCAACATTGCCATCTTTGAGTGAGGACACGAC
GAATGCGCTGTCGAAAGGAATTGAAGAGACCGAAGTGCCTTGTTCAGATGAGAAGGAGGA
GGAGGTTGTTCCAGCTGTAGAAGTAAAATTGCCAGTTGTTGAAGAGACTAGTACTGGGGA
GTCATCAGGGGCTGATTACAAGGTAAATAGTGAAAGTGTTGATGACGATTCATCGAAACA
GTCGCCTGAGGTTCCAGTT
>Locus_0058_Rosa_gigantea
TGGACCTTCTCCAGTTGTGGAAGATGTTGTGCCAGAGGAGATTGAGGAAAAGACATCAAC
AGATTTGGTCTCTAATGGGGTTGAGGAATCAACATTGCCATCTTTGAGTGAGGACATGAC
GAATGCGCTGTCGAAAGGAATTGAAGAGACCGAAGTGCCTTGTTCAGATGAGAAGGAGGA
GGAGGTTGTTCCAGCTATAGAAGTAAAATTGCCAGTTGTTGAAGAGACTAGTACTGGGGA
GTCATCAGGGGCTGATTACAAGGTAAATAGTGAAAGTGTTGATGATGATTCATCGAAACA
GTCGCCTGAGGTTCCAGTT
>Locus_0058_Rosa_laevigata
TGGACCTTCTCCAGTTGTGGAAGATGTTGTGCCAGAGGAGATTGAGGAAAAGACATCAAC
AGATTTGGTCTCTAATGGGGTTGAGGAATCAACATTGCCATCTTTGAGTGAGGACATGAC
GAATGCGCTGCCTTGTACAGATGAGAAGGAGGAGGAGGTTGTTCCAGCTGTAGAAGTAAA
ATTGCCAGTTGTTGAAGAGACTAGTACTGGGGAGTCATCAGGTGCTGATTACAAGGTAAC
TAGTGAAAGTGTTGATGACGATTCATCGAGACAGTCGCCTGAGGTTCCAGTT
>Locus_0058_Rosa_majalis
TGGACCTTCTCCAGTTGTGGAAGATGTTGTGCCAGAGGAGATTGAGGAAAAGACATCAAC
AGATTTGGTCTCTAATGGGGTTGAGGAATCAACATTGCCATCTTTGAGTGAGGACATGAC
GAATGCGCTGTCGAAAGGAATTGAAGAAACCGAAGTGCCTCGTTCAGATGAGAAGGAGGA
GGAGGTTGTTCCAGCTGTAGAAGTAAAATTGCCAGTTGTTGAAGAGACTAGTACTGGGGA
GTCATCAGGTGCTGATTACAAGGTAACTAGTGAAAGTGTTGATGACGATTCATCGAAACA
GTCGCCTGAGGTTCCAGTT
>Locus_0058_Rosa_minutifolia
TGGACCTTCTCCAGTTGTGGAAGATGTTGTGCTAGAGGAGATTGAGGAAAAGACATCAAC
AGATTTGGTCTCTAATGGGGTTGAGGAATCAACATTGCCATCTTTGAGTGAGGACATGAC
GAATACGCTGTCGAAAGGAATTGAAGAAACCGAAGTGCCTTGTTCAGATGAGAAGGAGGA
GGAGGTTGTTCCAGCTGTAGAAGTAAAATTGCCAGTTGTTGAAGAGACTAGTACTGGGGA
GTCATCAGGTGCTGATTACAAGGTAACTAGTGAAAGTGTTGATGACGATTCATCGAAACA
GTCGCCTGAGGTTCCAGTT
>Locus_0058_Rosa_moschata
TGGACCTTCTCCAGTTGTGGAAGATGTTGTGCTAGAGGAGATTGAGGAAAAGACATCAAC
AGATTTGGTCTCTAATGGGGTTGAGGAATCAACATTGCCATCTTTGAGTGAGGACATGAC
GAATGCGCTGTCGAAAGGAATTGAAGAAACCGAAGTGCCTCGTTCAGATGAGAAGGAGGA
GGAGGTTGTTCCAGCTGTAGAAGTAAAATTGCCAGTTGTTGAAGAGACTAGTACTGGGGA
GTCATCAGGTGCTGATTACAAGGTAACTAGTGAAAGTGTTGATGACGATTCATCGAAACA
GTCGCCTGAGGTTCCAGTT
>Locus_0058_Rosa_multiflora
TGGACCTTCTCCAGTTGTGGAAGATGTTGTGCCAGAGGAGATTGAGGAAAAGACATCAAC
AGATTTGGTCTCTAATGGGGTTGAGGAATCAACATTGCCATCTTTGAGTGAGGACATGAC
GAATGCGCTGTCGAAAGGAATTGAAGAAACCGAAGTGCCTTGTTCAGATGAGAAGGAGGA
GGAGGTTGTTCCAACTGTAGAAGTAAAATTGCCAGTTGTTGAAGAGACTAGTACTGGGGA
GTCATCAGGTGCTGATTACATGGTAACTAGTGAAAGTGTTGATGACGATTCATCGAAACA
GTTGAAACAGTCGCCTGAGGTTCCAGTT
>Locus_0058_Rosa_odorata
TGGACCTTCTCCAGTTGTGGAAAATGTTGTGCCAGAGGAGATTGAGGAAAAGACATCAAC
AGATTTGGTCTCTAATGGGGTTGAGGAATCAACATTGCCATCTTTGAGTGAGGACATGAC
GAATGCGCTGTCGAAAGGAATTGAAGAAACCGAAGTGCCTTGTTCAGATGAGAAGGAGGA
GGAGGTTGTTCCAACTGTAGAAGTAAAATTGCCAGTTGTTGAAGAGACTAGTACTGGGGA
GTCATCAGGTGCTGATTACATGGTAACTAGTGAAAGTGTTGATGACGATTCATCGAAACA
GTCGAAACAGTCGCCTGAGGTTCCAGTT
>Locus_0058_Rosa_palustris
TGGACCTTCTCCAGTTGTGGAAGATGTTGTGCCAGAGGAGATTGAGGAAAAGACATCAAC
AGGTTTGGTCTCTAATGGGGTTGAGGAATCAACATTGCCATCTTTGAGTGAGGACATGAC
GAATGCGCTGTCGAAAGGAATTGAAGAGACCGAAGTGCCTCGTTCAGATGAGAAGGAGGG
GGAGGTTGTTCCAGCTGTAGAAGTAAAATTGCCAGTTGTTGAAGAGACTAGTACTGGGGA
GTCATCAGGTGCTGATTACAAGGTAACTAGTGAAAGTGTTGATGACGATTCATCGAAACA
GTCGCCTGAGGTTCCAGTT
>Locus_0058_Rosa_pendulina
TGGACCTTCTCCAGTTGTGGAAGATGTTGTGCCAGAGGAGATTGAGGAAAAGACATCAAC
AGATTTGGTCTCTAATGGGGTTGAGGAATCAACATTGCCATCTTTGAGTGAGGACATGAC
GAATGCGCTGTCGAAAGGAATTGAAGAAACCGAAGTGCCTCGTTCAGATGAGAAGGAGGA
GGAGGTTGTTCCAGCTGTAGAAGTAAAATTGCCAGTTGTTGAAGAGACTAGTACTGGGGA
GTCATCAGGTGCTGATTACAAGGTAACTAGTGAAAGTGTTGATGACGATTCATCGAAACA
GTCGCCTGAGGTTCCAGTT
>Locus_0058_Rosa_persica
TGGACCTTCTCCAGTTGTGGAAGATGTTGTGCCAGAGGAGATTGAGGAAAAGACATTAAC
AGATTTGGTCTCTAACGGGGTTGAGGAATCAACATTTCCATCTTTGAGTGAGGACATGAC
GAATGCGGTGTCGAAAGGAATTGAAGAAACTGAAGTGCCTTGTTCATATGAGAAGGAGGA
GGAGGTTGTTCCAGCTGCAGAATTAAAATTGCCAGTTGTTGAAGAGACTAGTACTGGGGA
GTCATCAGGTGCTGATTACAAGGTAACTAGTGAAAGTGTTGATGACGATTCATCGAAACA
GTCGCCTGAGGTTCCAGTT
>Locus_0058_Rosa_wichurana
TGGACCTTCTCCAGTTGTGGAAGATGTTGTGCCAGAGGAGATTGAGGAAAAGACATCAAC
AGATTTGGTCTCTAATGGGGTTGAGGAATCAACATTGCCATCTTTGAGTGAGGACATGAC
GAATGCGCTGTCGAAAGGAATTGAAGAAACCGAAGTGCCTTGTTCAGATGAGAAGGAGGA
GGAGGTTGTTCCAACTGTAGAAGTAAAATTGCCAGTTGTTGAAGAGACTAGTACTGGGGA
GTCATCAGGTGCTGATTACATGGTAACTAGTGAAAGTGTTGATGACGATTCATCGAAACA
GTCGAAACAGTCGCCTGATGTTCCAGTT
>Locus_0058_Rosa_x_damascena
TGGACCTTCTCCAGTTGTGGAAGATGTTGTGCCAGAGGAGATTGAGGAAAAGACATCAAC
AGATTTGGTCTCTAATGGGGTTGAGGAATCAACATTGCCATCTTTGAGTGAGGACATGAC
GAATGCGCTGTCGAAAGGAATTGAAGAGACCGAAGTGCCTTGTTCAGATGAGAAGGAGGA
GGAGGTTGTTCCAGCTGTAGAAGTAAAATTGCCAGTTGTTGAAGAGACTAGTACTGGGGA
GTCATCAGGGGCTGATTACAAGGTAAATAGTGAAAGTGTTGATGACGATTCATCGAAACA
GTCGCCTGAGGTTCCAGTT
>Locus_0058_Rosa_xanthina
TGGACCTTCTCCAGTTGTGGAAGATGTTGTGCCAGAGGAGACTGAGGAAAAGACATTAAC
AGATTTGGTCTCTAATGGGGTTGAGGAATCAACATTGCCATCTTTGAGTGAGGACATAAC
GAATGTGGTGTCGAGAGGAATTGAAGAAACTGAAGTGCCTTGTTCAGATGAGAAGGAGGA
GGATGTTGTTGTTCCAGCTGTTGCAGATGCAGTTTCAAAGGGAATTGAAGAAATAAAATT
GCCAGTTGTTGAAGAGACTAGTACTGGGGAGTCATCAGGTGCTGATTACAAGGTAACTAG
TGAAAGTGTTGATGATGATTCATCGAAACCGTCGCCTGAGGTTCCAGTT
>Locus_0059_Fragaria_iinumae
GACAGTGATGGCTGCAGAACTAGTTCGTCTCGCAAGAAGTGAAAACAAAGGAAAACCAGA
AAGGCTAAGGTAACAATTTTCATCACCTTAAGATCTTTCTAAGTCTAAGTGCGTCATTCA
TCTAAACTTGACGTTGCAAATGCATCTCCAATCGTTGGCATGTAATTGGTCTTTATTTCT
CTTTTGTTGTCTTTATGTAATTTGAGTGGTGTCTTCCAATTACACTGTATTTCATAGTTT
CATATTAAATCAAAATATGTACTTTCTTTGTCCACACCTCTCAAGCTCCATGAACAATCT
TCCTCAAGTAGCTTCTCACGTCACCCACTTTGATAAAGATTGCTTTCGGGGTTTACGGAT
TTTCAGAAACTTCTTCATTACCTCTACAATAGGCTACAGGGTGAATTCTGTTCCTAACAA
ATTATGTGCAAATATGGCCTTGCCAGGTTCTTCTACTACACAGCAGGTACTGG
>Locus_0059_Fragaria_nubicola
GACAGTGATGGCTGCAGAACTAGTTCGTCTCGCAAGAAGTGAAAACAAAGGAAAACCAGA
AAGGCTAAGGTACAATTTTCATCACCTTAAGATCTTTCTAAGTCTAAGTGTGTCATTCAT
CTAAACTTGACGTTGCAAATGCATCTCCAATCGTTGGCATGTAATTGGTCTTTATTTCTC
TTTTGTTGTATTTATGTAATTTGAGTGGTGTCTTCCAATTACACTGTATTTCATATTTTC
ATATTAAATCAAAATATGTACTTTCTTTGTCCACACCTCTCAAGCTCCATGAACAATCTT
CCTCAAGTAGCTTCTCACGTCACCCACGTTGATAAAGATTGCTTTCGGGGTTTACGGATT
TTCAGAAACTTCTTCATTACCTCTACAATAGGCTACAGGGTGAACTCTGTTCCTAACAAA
TTATGTGCAAATATGGCCTTGCCAGGTTCTTCTACTACACAGCAGGTACTGG
>Locus_0059_Fragaria_vesca
GACAGTGATGGCTGCAGAACTAGTTCGTCTCGCAAGAAGTGAAAACAAAGGAAAACCAGA
AAGGCTAAGGTACAATTTTCATCACCTTAAGATCTTTCTAAGTCTAAGTGCGTCATTCAT
CTAAACTTGACGTTGCAAATGCATCTCCAATCGTTGGCATGTAATTGGTCTTTATTTCTC
TTTTGTTGTCTTTATGTAATTTCAGTGGTGTCTTCCAATTACACTGTATTTCATATTTTC
ATATTAAATCAAAATATGTACTTTCTTTGTCCACACCTCTCAAGCTCCATGAACAATCTT
CCTCAAGTAGCTTCTCACGTCACCCACGTTGATAAAGATTGCTTTCGGGGTTTACGGATT
TTCAGAAACTTCTTCATTACCTCTACAATAGGCTACAGGGTGAATTCTGTTCCTAACAAA
TTATGTGCAAATATGGCCTTGCCAGGTTCTTCTACTACACAGCAGGTACTGG
>Locus_0059_Potentilla_micrantha
GACAGTGATGGCTGCAGAACTAGTTCGTGTCGCAAGAAGTGAAAACAAAGAAAAACCAGA
AAGGCTTAGGTGACAATGTTCTTCATCTCAGGATCTTTCAAAGTGCAAATGCATCATTCT
TCTAAACTTGTGGTTGCAATTGCATCTCGATTGTTGGCATGTATTGGTCTTTTTTTCTCT
CTTCTGGAGTCTTTATGTAGTTTGAGTGGTGTCTTGACTGTCTTCCAATTACAATGCATT
TCATATCAGACCAAAATATATCCTTTCTATGTCCACACTTTTCAAGCTCCATGACCAATC
TTCCTCAAGTAGCCTCTCACGTCACCCACTTAGAGATTGATTGCTTTGGGGGTTTACTGA
TTTTCAAACACTTCTTGATTACCTCTACAATAGGCTACATGATGAATTCTGATATTAACA
AATATGTGCAAAAATGACCTTGCCAGGTTCTTCTACTACACAGCAGGTACTGG
>Locus_0059_Rosa_OBH
GACAGTGATGGCTGCAGAACTAGTTCGTGTCGCAAGAAGTGAAAACAAAGGAAAACCAGA
AAGGCTAAGGTAACAATTTTCTTCTAAACTTGAGGTTACAAATGCATCTCCAATTGTTGG
CATGTACTTGGTCTTTTTTTCCATTCTGGAGTCTTTATGTATTTTGAGTGGTGTCTTCCA
ATTACAATGTATTTCAAATCAAATCAAAATATATACTTTCTTTGGCCACAGTTCTCAAGA
TCCACGACCAATCTTCCCCAATTAGCCTCTCACATCACTTTTACCGACTTTAAGATTAAT
TGCTTTGGGGTTTACCGATTTTCAAACACTTCTTGATTACCTCTACGATAGGCTACAAGA
TGAATTCTGTTCCTAACAAATCATGTGCATATATGACCTTGCCAGGTTCTTCTACTACAC
AGCAGGTACTGG
>Locus_0059_Rosa_laevigata
GACAGTGATGGCTGCAGAACTAGTTCGTGTCGCAAGAAGTGAAAACAAAGGAAAACCAGA
AAGGCTAAGGTAACAATTTTCTTCTAAACTTGAGGTTACAAATGCATCTCCAATTGTTGG
TGTGTACTCGGTCTTTTTTTCTATTCTGGAGTCTTTATGTAGTTTGAGTGGTGTCTTCCA
ATTACAATGTATTTCAAATCAAATCAAAATATATACTTTGTTTGGCCACACTTCTCAAGA
TCCATGACCAATCTTCCCCAATTAGCCTCTCACGTCACTTTTACCGACTTTAAGATTAAT
TGCTTTGGGGGTTTACTGATTTTCAAACACTTCTTGATTACCTCTAGAATAGGCTACAAG
ATGAATCTGTTCCTAACAAATCATGTGCATATATGACCTTGCCAGGTTCTTCTACTACAC
AGCAGGTACTGG
>Locus_0059_Rosa_minutifolia
GACAGTGATGGCTGCAGAACTAGTTCGTGTCGCAAGAAGTGAAAACAAAGGAAAACCAGA
AAGGCTAAGGTAACAATTTTCTTCTAAACTTGAGGTTACAAATGCATCTCCAATTGTTGG
CGTGTACTTGGTCTTTTTTTCTATTCTGGAGTCTTTATGTAGTTTGAGTGGTGTCTTCCA
ATTACAATGTATTTCAAATCAAATCAAAATATATACTTTCTTTGGCCACACTTCTCAAGA
TCCATGACCAATCTTCCCCAATTAGCCTCTCACGTCACTTTTACCGACTTTAAGATTAAT
TGTTTTGGGGGTTTACTGATTTTCAAACACTTCTTGATTACCTCTATGATAGGCTACAAG
ATGAATTCTGTTCCTAACAAATCATGTGCATATATGACCTTGCCAGGTTCTTCTACTACA
CAGCAGGTACTGG
>Locus_0059_Rosa_moschata
GACAGTGATGGCTGCAGAACTAGTTCGTGTCGCAAGAAGTGAAAACAAAGGAAAACCAGA
AAGGCTAAGGTAACAATTTTCTTCTAAACTTGAGGTTACAAATGCATCTCCAATTGTTGG
CGTGTACTTGGTCTTTTTTTCTATTCTGGAGTCTTTATGTAGTTTGAGTGGTGTCTTCCA
ATTACAATGTGTTTCAAATCAAATCAAAATATATACTTTCTTTGGCCACACTTCTCAAGA
TCCATGACCAATCTTCCCCAATTAGCCTCTCACGTCACTTTTACCGACTTTAAGATTAAT
TGCTTTGGGGGTTTACTGATTTTCAAACACTTCTTGATTACCTCTATGATAGGCTACAAG
ATGAATTCTGTTCCTAACAAATCATGTGCATATATGACCTTGCCAGGTTCTTCTACTACA
CAGCAGGTACTGG
>Locus_0059_Rosa_multiflora
GACAGTGATGGCTGCAGAACTAGTTCGTGTCGCAAGAAGTGAAAACAAAGGAAAACCCGA
AAGGCTAAGGTAACAATTTTCTTCTAAACTTGAGGTTACAAATGCATCTCCAATTGTTGG
CCTGTACTTGGTCTTTTTTTCTATTCTGGAGTCTTTATGTAGTTTGAGTGGTGTCTTCCA
ATTACAATGTATTTCAAATCAAATCAAAATATATACTTTCTTTGGCCACAGTTCTCAAGA
TCCACGACCAATCTTCCCCAATTAGCCTCTCACGTCACTTTTACCGACTTTAAGATTAAT
TGCTTTGGGGGTTTACCGATTTTCAAACACTTCACTTGATTACCTCTACGATAGGCTAGA
AGATGAATTCTGTTCCTAACAAATCATGTGCATATATGACCTTGCCAGGTTCTTCTACTA
CACAGCAGGTACTGG
>Locus_0059_Rosa_persica
GACAGTGATGGCTGCAGAACTAGTTCGTGTCGCAAGAAGTGAAAACAAAGGAAAACCAGA
AAGGCTAAGGTAACAATTTTCATCACCTTAAGATTTTTCAAAGTCCAGGTGCCTCATTCT
TCTAAACTTGAGTTACAAATGCATCTCCAGTTGTTGGCATGTACTTGGTCTTTTTTTCTA
TTCTGGAGTCTTTATGTAGTTTGGGTGGTGTCTTTCAATTACAATGTATTTCATATCAAA
TCAAAATATATACTTTCTTTGGCCACACTTCTCAAGATCCACGACCAATCTTCCTCAAGT
AGCCTCTCACATCACATTTACCGACTTTAAGATTAATTACTTTGGGATTTTACTGATTTT
CAAACACTTCTTGTTTACCTCTACGATAGGCTACAAGATGAATTCTGTTCCTAACAAATC
ATGTGCATATATGATCTTGCCAGGTTCTTCTACTACACAGCAGGTACTGG
>Locus_0059_Rosa_wichurana
GACAGTGATGGCTGCAGAACTAGTTCGTGTCGCAAGAAGTGAAAACAAAGGAAAACCCGA
AAGGCTAAGGTAACAATTTTATTCTAAACTTGAGGTTACAAATGCATCTCCAATTGTTGG
CATGTACTTGGTCTTTTTTTCTATTCTGGAGTATTTATGTAGTTTGAGTGGTGTCTTCCA
ATTACAATGTATTTCAAATCAAATCAAAATATATACTTTCTTTGGCCACAGTTCTCAAGA
TCCACGACCAATCTTCCCCAATTAGCCTCTCACGTCACTTTTACCAACTTTAAGATTAAT
TGCTTTGGGGGTTTACCGATTTTCAAACACTTCTTGATTACCTCTACGATAGGCTAGAAG
ATGAATTCTGTTCCTAACAAATCATGTGCATATATGACCTTGCCAGGTTCTTCTACTACA
CAGCAGGTACTGG
>Locus_0059_Rosa_x_damascena
GACAGTGATGGCTGCAGAACTAGTTCGTGTCGCAAGAAGTGAAAACAAAGGAAAACCAGA
AAGGCTAAGGTAACAATTTTCTTCTAAACTTGAGGTTACAAATGCATCTCCAATTGTTGG
CATGTACTTGGTCTTTTTTTCCATTCTGGAGTCTTTATGTATTTTGAGTGGTGTCTTCCA
ATTACAATGTATTTCAAATCAAATCAAAATATATACTTTCTTTGGCCACAGTTCTCAAGA
TCCACGACCAATCTTCCCCAATTAGCCTCTCACATCACTTTTACCGACTTTAAGATTAAT
TGCTTTGGGGTTTACCGATTTTCAAACACTTCTTGATTACCTCTACGATAGGCTACAAGA
TGAATTCTGTTCCTAACAAATCATGTGCATATATGACCTTGCCAGGTTCTTCTACTACAC
AGCAGGTACTGG
>Locus_0059_Rosa_xanthina
GACAGTGATGGCTGCAGAACTAGTTCGTGTCGCAAGAAGTGAAAACAAAGGAAAACCAGA
AAGGCTAAGGTAACAATTTTCATCACCTTAAGATTTTTCAAAGTCCAAATGCCTCATTCT
TCTAAACTTGAGTAACAAATGCATCTCCAATTGTTGGCATGTACTTGGTCTTTTTTTCTA
TTCTGGAGTCTTTATGTAGTTTGAGTGGTGTCTTTCAATTACAATGTATTTCATATCAAA
TCAAAATGTATACTTTCTTTGGCCACACTTCTCAAGATCCACGACCAATCTTCCTCAAGT
AGCCTCTCACATCACTTTTACCGACTTTAAGATTAATTACTTTGGGGTTTTACTGATTTT
CAAACACTTCTTGATTACCTCTACGATAGGCTACAAGATGAATTCTGTTCCTAACAAATC
ATGTGCATATATGACCTTGCCAGGTTCTTCTACTACACAGCAGGTACTGG
>Locus_0060_Fragaria_iinumae
CCTACTGTCAGTGCCCGGTTCGGTACTGCCCCCTTCTTTTGGAATTGGGCAATGGAAGCC
ATGACTGCTCTTCTTCCTGCGGTAAGCTATGACATTAAAAGTGGCATGTATCGGTTCAGA
CGATTCATTTGTAATTCTGGCTGTAGTATTTGAAACTATCCTTAATAGTCCCCATAGTAA
ATTCTCTAGAATTCAAATTATAGTTTTTATCTTTTGCAAATGCTACTTAGGTGACTGAAA
ATATATAAAGTTGTTACTGTGCTCACTGATAACTTAACATCATATTTCGACTTCGATAAA
ATAATTTGCTAGATCCTACTAAAATGTTTATACTAATGTAGACCTGAACTTTGCAGGAGT
TGTTGAGAGACAGAAGCAAAGTCCAACAGATGGTTAAAATGTTTGACCCAGTAGTCAGAG
CAGTTGATGAGATTGCTGGAGAGCGTGTATCAATGCGGGT
>Locus_0060_Fragaria_nipponica
CCTACTGTCAGTGCCCGGTTCGGTACTGCCCCCTTCTTTTGGAATTGGGCAATGGAAGCC
ATGACTGCTCTTCTTCCTGCAGTAAGCTATGACATTAAAAGTGGCATGTATCGGTTCAGA
CGATTCATTTGTAATTCTGGCTGTAGTATTTGAAACTATCCTTAATAGTCCCCATAGTAA
ATTGTCTAGAATTCAAATTATAGTTTTTATCTTTTGCAAATGCTACTTAGGTGACTAAAA
AATATATAAAGTTGTTACTGTGCTCACTGATAACATAACATCATATTTCGACTTCGATAA
AATACTTTGCTAGATCCTACTAAAATGTTTATACTAATGTAGACCTGAACTTTGCAGGAG
TTGTTGAGAGACAGAAGCAAAGTCCAACAGATGGTTAAAATGTTTGACCCAGTAGTCAGA
GCAGTTGATGAGATTGCTGGAGAGCGTGTATCAATGCGGGT
>Locus_0060_Fragaria_nubicola
CCTACTGTCAGTGCCCGGTTCGGTACTGCCCCCTTCTTTTGGAATTGGGCAATGGAAGCC
ATGACTGCTCTTCTTCCTGCAGTAAGCTATGACATTAAAAGTGGCATGTATCGGTTCAGA
CGATTCATTTGTAATTCTGGCTGTAGTATTTGAAACTATCCTTAATAGTCCCCATAGTAA
ATTGTCTAGAATTCAAATTATAGTTTTTATCTTTTGCAAATGCTACTTAGGTGACTAAAA
AATATATAAAGTTGTTACTGTGCTCACTGATAACTTAACATCATATTTCGACTTCGATAA
AATACTTTGCTAGATCCTACTAAAATGTTTATACTAATGTAGACCTGAACTTTGCAGGAG
TTGTTGAGAGACAGAATCAAAGTCCAACAGATGGTTAAAATGTTTGACCCAGTAGTCAGA
GCAGTTGATGAGATTGCTGGAGAGCGTGTATCAATGCGGGT
>Locus_0060_Fragaria_vesca
CCTACTGTCAGTGCCCGGTTCGGTACTGCCCCCTTCTTTTGGAATTGGGCAATGGAAGCC
ATGACTGCTCTTCTTCCTGCAGTAAGCTATGACATTAAAAGTGGCATGTATTGGTTCAGA
CGATTCATTTGTAATTCTGGCTGTAGTATTTGAAACTATCCTTAATAGTCCCCATAGTAA
ATTGTCTAGAATTCAAATTATAGTTTTTATCTTTTGCAAATGCTACTTAGGTGACTAAAA
AATATATAAAGTTGTTACTGTGCTCACTGATAACTTAACATCATATTTCGACTTCGATAA
AATACTTTGCTAGATCCTACTAAAATGTTTATACTAATGTAGACCTGAACTTTGCAGGAG
TTGTTGAGAGACAGAAGCAAAGTCCAACAGATGGTTAAAATGTTTGACCCAGTAGTCAGA
GCAGTTGATGAGATTGCTGGAGAGCGTGTATCAATGCGGGT
>Locus_0060_Geum_urbanum
CCTACTGTCAGTGCTCGGTTTGGAACTGCACCCTTCTTTTGGAATTGGGCTATGGCTGCC
ATGACTAGTCTTCTTCCTGGAGTAAGTTTTGACTGCAGAAACTGCTTGTATCAGCTCAGT
TAATATAGATATGTCATATGTACTTGTAGCTGTAGTATGTAGAACTTTGAGGCATAGTTA
CCATACTGAATAATGAGTCTAGACTCTAAATTATGGTTTTTGTTGTTTGAGAGTGACATG
TAGTTGACTAACACATGTGGAAAATTAGTCAAGTTGTGGTTGCCAGTATATAATGTATAA
CATACATAAATTCTAAAATTTTAGTAAAACTAGTTTGCTAGCTTCTTTAACAATTTTTAT
GTAATCAACCTGAATTATGCAGGAATTGTTGAGAGACAGAAGCAAAGTCCAAAAAATGGT
ACAAATGTTTGACCCCGTAGTCCGGGTCGTTGATGAGTTTGCTGGAGAGCGGGTATCAAT
GCGGGT
>Locus_0060_Potentilla_micrantha
CCTACTGTGAGTGCCCGGTTTGGTACTGCCCCCTTCTTTTGGAATTGGGCAATGGAAGCC
ATGACTGCTCTTCTTCCTGCAGTAAGCTATGACATTTAAAGTGTCATGTATTAATTCAGA
CGATTCATTTGTATTCTGGCTGTAGTATTGAAACTTTCGTTGATAGTCCCCATAGTCAAT
TCACTAAATTGTCTAATATTTAAATTACAGTTTTATCTTTTGCAAATGATATTTAGTTTT
CTTAAAGATATGAAAAAATGATGTAGTGCTCACTAATAACGTAACATTCAATTTTGACTT
CTAAAGACCAGTTTACCAGGTCCTATACTAATCTAGACCGGAACTTTGCAGGAGTTGTTG
AGAGACAGAAGCAAAGTCCAACAGATGGTTCAGATGTTTGACCCTGTAGTCAGAGCAGTT
GATGAGATTGCTGGAGAGCGTGTATCAATGCGGGT
>Locus_0060_Rosa_OBH
CCTACTGTCAGTGCCCGGTTTGGAACTGCCCCCTTCTTTTGGAATTGGGCAATGGAAGCC
ATGACTATTCTTCCTGCAGTAAGCTATGACATTTAAAGTGTCCTGTATCTGATCAGATGA
TTCAGATTTGTATTTCTAGCTGTAAAATTTGAAACTTTTATTGATAGTCCCCATAGTAAA
TAGTTTAGACTTCAAATGATAATTAGTTGACTAAAAATATGAAAATTTGTTATATTATGC
TCACTGATAACATAACATTAAATTTTGACTTCTGAACTAGTCTGCTAGTTCTTATAATAA
TTTAATAATAATCTACACCTGAACATTGCAGGAGTTGTTGAGAGACAGAAGCAAAGTCCA
ACAGATGGTTCAAATGTTTGACCCTGTAGTCAGAGCAGTTGATGAGATTGCTGGAGAGCG
TGTATCAATGCGGGT
>Locus_0060_Rosa_arvensis
CCTACTGTCAGTGCCCGGTTTGGAACTGCCCCCTTCTTTTGGAATTGGGCAATGGAAGCC
ATGACTATTCTTCCTGCAGTAAGCTATGACATTTAAAGTTTCCTGTATCTGATCAGATGA
TTCAGATTTGTATTTCTAGCTGTAAAATTTGAAACTTTTATTGATAGTCCCCATAGTAAA
TAGTTTAGACTTCAAATGATAATTAGTTGACTAAAAATATGAAAATTTGTTATATTATGC
TCACTGATAACATAACATTAAATTTCGACTTCTAAACTAGTTTGCTAGTTCTTATAATAA
TTTAATAATAATCTAGACCTGAACATTGCAGGAGTTGTTGAGAGACAGAAGCAAAGTCCA
ACAGATGGTTCAAATGTTTGACCCTGTAGTCAGAGCAGTTGATGAGATTGCTGGAGAGCG
TGTATCAATGCGGGT
>Locus_0060_Rosa_chinensis
CCTACTGTCAGTGCCCGGTTTGGAACTGCCCCCTTCTTTTGGAATTGGGCAATGGAAGCC
ATGACTATTCTTCCTGCAGTAAGCTATGACATTTAAAGTGTCCTGTATCTGATCAGATGA
TTCAGATTTGTATTTCTAGCTGTAAAATTTGAAACTTTTATTGATAGTCCCCATAGTAAA
TAGTTTAGACTTCAAATGATAATTAGTTGACTAAAAATATGAAAATTTGTTATATTATGC
TCACTGATAACATAACATTAAATTTCGACTTCTAAACTAGTTTGCTAGTTCTTATAATAA
TTTAATAATAATCTAGACCTGAACATTGCAGGAGTTGTTGAGAGACAGAAGCAAAGTCCA
ACAGATGGTTCAAATGTTTGACCCTGTAGTCAGAGCAGTTGATGAGATTGCTGGAGAGCG
TGTATCAATGCGGGT
>Locus_0060_Rosa_laevigata
CCTACTGTCAGTGCCCGGTTTGGAACTGCCCCCTTCTTCTGGAATTGGGCAATGGAAGCC
ATGACTATTCTTCCTGCAGTAAGCTATGACATTTAAAGTGTCCTGTATCTGTTCAGATGA
TTCAGATTTGTATTTCTAGCTGTAAAATTTGAAACTTTTATTGATAGTCCCCATAGTAAA
TAGTTTAGACTTCAAATGATAATTAGTAGACTAAAAATATGAAAATTTGTTATATTATGC
TCACCGATAACATAACATTAAATTTCGACTTCTAAACTAGTTTGCTAGTTCCTATCATAA
TTCAATAATAATCTAGACCTGAACATTGCAGGAGTTGTTGAGGGACAGAAGCAAAGTCCA
ACAGATGGTTCAAATGTTTGACCCTGTAGTCAGAGCAGTTGATGAGATTGCTGGAGAGCG
TGTATCAATGCGGGT
>Locus_0060_Rosa_majalis
CCTACTGTCAGTGCCCGGTTTGGAACTGCCCCCTTCTTTTGGAATTGGGCAATGGAAGCC
ATGACTATTCTTCCTGCAGTAAGCTATGACATTTAAAGTGTCCTGTATCTGTTCGGTTGA
TTCAGATTTGTATTTCTAGCTGTAAAATTTGAAACTTTTATTGATAGTCCCCATAGTAAA
TAGTTTAGACTTCAAATGATAATTAGTTGACTAAAAATATGAAAATTTGTTATATTATGC
TCACTGATAACAAAACATTAAATTTCGACTTCTAAACTAGTTTGCTAGTTCTTATAATAA
TTTAATAATAATCTAGACCTGAACATTGCAGGAGTTGTTGAGAGACAGAAGCAAAGTCCA
ACAGATGGTTCACATGTTTGACCCTGTAGTCAGAGCAGTTGATGAGATTGCTGGAGAGCG
TGTATCAATGCGGGT
>Locus_0060_Rosa_minutifolia
CCTACTGTCAGTGCCCGGTTTGGAACTGCCCCCTTCTTTTGGAATTGGGCAATGGAAGCC
ATGACTATTCTTCCTGCAGTAAGCTATGACATTTAAAGTGTCCTGTAGTAAGCTATGACA
TTTAGACTTCAAATGATAATTAGTTGACTAAAAATATGAAAATTTGTTATATTATGCTCA
CTGATAACAAAACATTAAATTTCGACTTCTAAACTATTTTGCTAGTTCTTATAATAATTT
AATAATAATCTAGACCTGAACATTGCAGGAGTTGTTGAGAGACAGAAGCAAAGTCCAACA
GATGGTTCAAATGTTTGACCCTGTAGTCAGAGCAGTTGATGAGATTGCTGGAGAGCGTGT
ATCAATGCGGGT
>Locus_0060_Rosa_moschata
CCTACTGTCAGTGCCCGGTTTGGAACTGCCCCCTTCTTTTGGAATTGGGCAATGGAAGCC
ATGACTATTCTTCCTGCAGTAAGCTATGACATTTAAAGTGTCCTGTATCTGTTCAGTTGA
TTCAGATTTGTATTTCTAGCTGTAAAATTTGAAACTTTTATTGATAGTCCCCATAGTAAA
TAGTTTAGACTTCAAATGATAATTAGTTGACTAAAAATATGAAAATTTGTTATATTATGC
TCACTGATAACAAAACATTAAATTTCGACTTCTAAACTAGTTTGCTAGTTCTTATAATAA
TTTAATAATAATCTAGACCTGAACATTGCAGGAGTTGTTGAGAGACAGAAGCAAAGTCCA
ACAGATGGTTCAAATGTTTGACCCTGTAGTCAGAGCAGTTGATGAGATTGCTGGAGAGCG
TGTATCAATGCGGGT
>Locus_0060_Rosa_multiflora
CCTACTGTCAGTGCCCGGTTTGGAACTGCCCCCTTCTTTTGGAATTGGGCAATGGAAGCC
ATGACTATTCTTCCTGCAGTAAGCTATGACATTTAAAGTGTACTGTATCTGATCAGATGA
TTCAGATTTGTATTTCTAGCTGTAAAATTTGAAACTTTTATTGATAGTCCCCATAGTAAA
TAGTTTAGACTTCAAATGATAATTAGTTGACTAAAAATATGAAAATTTGTTATATTATGC
TCACTGATAACATAACATTAAATTTCGACTTCTAAACTAGTTTGCTAGTTATAATAATTT
AATAATAATCTAGACCTGAACATTGCAGGAGTTGTTGAGAGACAGAAGCAAAGTCCAACA
GATGGTTCAAATGTTTGACCCTGTAGTCAGAGCAGTTGATGAGATTGCTGGAGAGCGTGT
ATCAATGCGGGT
>Locus_0060_Rosa_pendulina
CCTACTGTCAGTGCCCGGTTTGGAACTGCCCCCTTCTTTTGGAATTGGGCAATGGAAGCC
ATGACTATTCTTCCTGCAGTAAGCTATGACATTTAAAGTGTCCTGTATCTGTTCAGTTGA
TTCAGATTTGTATTTCTAGCTGTAAAATTTGAAACTTTTATTGATAGTCCCCATAGTAAA
TAGTTTAGACTTCAAATGATAATTAGTTGACTAAAAATATGAAAATTTGTTATATTATGC
TCACTGATAACAAAACATTAAATTTCGACTTCTAAACTAGTTTGCTAGTTCTTATAATAA
TTTAATAATAATCTAGACCTGAACATTGCAGGAGTTGTTGAGAGACAGAAGCAAAGTCCA
ACAGATGGTTCAAATGTTTGACCCTGTAGTCAGAGCAGTTGATGAGATTGCTGGAGAGCG
TGTATCAATGCGGGT
>Locus_0060_Rosa_persica
CCTACTGTCAGTGCCCGGTTTGGAACTGCCCCCTTCTTTTGGAATTGGGCAATGGAAGCC
ATGACTATTCTTCCTGCAGTAAGCTATGACATTTAAAGTGGCCTGTATCTGTTCAGATGA
TTCAGATTTGTAATTCTAGCTGTAGAATTTGAACTTTTCATCGATAGTAACCATAGTAAA
TATTCTAGACTTTAAACTATAGTTTTTATCTTTTGCAAATGATAATTAAGTGACTAAAAA
TATGAAAATTTGTTATATTATGCTCACTGATAACATAACATTAAATTTCGACTTCTAAAC
TAGTTTGCTAGTTCCTATAATGCTTTTATGACCTGAACATTGCAGGAGTTGTTGAGAGAC
AGAAGCAAAGTCCAACAGATGGTTCAAATGTTTGACCCTGTAGTCAGAGCAGTTGATGAG
ATTGCTGGAGAGCGTGTATCAATGCGGGT
>Locus_0060_Rosa_rugosa
CCTACTGTCAGTGCCCGGTTTGGAACTGCCCCCTTCTTTTGGAATTGGGCAATGGAAGCC
ATGACTATTCTTCCTGCAGTAAGCTATGACATTTAAAGTGTCCTGTATCTGTTCAGTTGA
TTCAGATTTGTATTTCTAGCTGTAAAATTTGAAACTTTTATTGATAGTCCCCATAGTAAA
TAGTTTAGACTTCAAATGATAATTAGTTGACTAAAAATATGAAAATTTGTTATATTATGC
TCACTGATAACAAAACATTAAATTTCGACTTCTAAACTAGTTTGCTAGTTCTTATAATAA
TTTAATAATAATAATCTAGACCTGAACATTGCAGGAGTTGTTGAGAGACAGAAGCAAAGT
CCAACAGATGGTTCAAATGTTTGACCCTGTAGTCAGAGCAGTTGATGAGATTGCTGGAGA
GCGTGTATCAATGCGGGT
>Locus_0060_Rosa_wichurana
CCTACTGTCAGTGCCCGGTTTGGAACTGCCCCCTTCTTTTGGAATTGGGCAATGGAAGCC
ATGACTATTCTTCCTGCAGTAAGCTATGACATTTAAAGTGCACTGTATCTGATCAGATGA
TTCAGATTTGTATTTCTAGCTGTAAAATTTGAAACTTTTATTGATAGTCCCCATAGTAAA
TAGTTTAGACTTCAAATGATAATTAGTTGACTAAAAATATGAAAATTTGTTATATTATGC
TCACTGATAACATAACATTAAATTTCGACTTCTAAACTAGTTTGCTAGTTATAATAATTA
ATAATAATCTAGACCTGAACATTGCAGGAGTTGTTGAGAGACAGAAGCAAAGTCCAACAG
ATGGTTCAAATGTTTGACCCTGTAGTCAGAGCAGTTGATGAGATTGCTGGAGAGCGTGTA
TCAATGCGGGT
>Locus_0060_Rosa_x_damascena
CCTACTGTCAGTGCCCGGTTTGGAACTGCCCCCTTCTTTTGGAATTGGGCAATGGAAGCC
ATGACTATTCTTCCTGCAGTAAGCTATGACATTTAAAGTGTCCTGTATCTGATCAGATGA
TTCAGATTTGTATTTCTAGCTGTAAAATTTGAAACTTTTATTGATAGTCCCCATAGTAAA
TAGTTTAGACTTCAAATGATAATTAGTTGACTAAAAATATGAAAATTTGTTATATTATGC
TCACTGATAACATAACATTAAATTTTGACTTCTGAACTAGTCTGCTAGTTCTTATAATAA
TTTAATAATAATCTACACCTGAACATTGCAGGAGTTGTTGAGAGACAGAAGCAAAGTCCA
ACAGATGGTTCAAATGTTTGACCCTGTAGTCAGAGCAGTTGATGAGATTGCTGGAGAGCG
TGTATCAATGCGGGT
>Locus_0060_Rosa_xanthina
CCTACTGTCAGTGCCCGGTTTGGAACTGCCCCCTTCTTTTGGAATTGGGCAATGGAAGCC
ATGACTATTCTTCCTGCAGTAAGCTATGACATTTAAAGTGGCCTGTATCTGTTCAGATGA
TTCAGATTTGTAATTCTAGCTGTAGAATTTGAAACTTTCATTGATAGTACCCATAGTAAA
TAGTCTAGACTTTAAATTATAGTTTTTATCTTTTGCAAATGATGATTAAGTGACGAAAAA
TATGAAAATTTGTTATATTATGCTCACTGATAACATAACATTAAATTTCGACTTCTAAAC
TAGTTTGCTAGTTCCTATAATAATTTTATGACCTCAACATTGCAGGAGTTGTTGAGAGAC
AGAAGCAAAGTCCAACAGATGGTTCAAATGTTTGACCCTGTAGTCAGAGCAGTTGATGAG
ATTGCTGGAGAGCGTGTATCAATGCGGGT
>Locus_0061_Fragaria_iinumae
GGAAGTCCTACTCAAACGTGCTGCACAAGGCACGATAAATTTTGTAACAAACAAGTAAGT
TTTCGATACCTTCTGTGCTCTGACATATAACCCATGCTCTTATAATCAACCTTCATGATG
TTTTTAATTTGTCTGGTTCATAATCTATATCGGTAAAGATTTTTGTGACGCCCATTGAGG
AAGGTTGAGTTAGATATCTATTCTGATGGATCTAAGAGCCTGGGATTGTTGGTTCTAGTG
AGGTTATAAAGGGGATGTGATGTCAATTGTTGCCTTATGGGTAGCATAGAATTGTGTACT
GCTCCCACTTTCTACTGTTTCATTTCCTGCACATGGATGGAG
>Locus_0061_Fragaria_nipponica
GGAAGTCCTGCTCAAACGTGCTGCACAAGGCACAATAAATTTTGTAACAAACAAGTAAGT
TTTCGATACCTTCTGTGCCCTGTCATATAACCCATGCTCTTATAATCAACCTTCATGATG
TTTTTACTTTGTCTGGTTCATAATCTATATTGGTAAAGATTTTTGTGACACCCATCGAGG
AAGGTTGAGTTAGATATCTATTCTGATGGATCTAAGAGCCTGGGATTGTTGGTTCTAGTG
AGGTTATAAAGGGGATGTGATGTCAATTGTTGCCTTATGGGTAGCTTAGAATTGTGTACT
GCTCCCCCTTTCTACTGTTTCATTTCCTGTACATGGATGGAG
>Locus_0061_Rosa_OBH
GGAAGTCCTTCTCAAACGTGCTGCACAAGGCACAATAAATTTTGTTATGAACAAGTAAAT
TTTCCGATACATTCTCTGCTCTGACATATAACCTATGATCTTATAATCAATTATGTCTGG
TTCATAACCTATATTGGTAAAGATTTTTGTGACACCCATTGAGGAAGGTTGAGTTAGATA
TTATATAAGGTTGTTCTGGTGGATGAATCTAAGAGCCTGGGATTTTTGGTTCTGGTTGGA
GGCTATGGAGAGGAGGTGATGTAAATTGTTTTCGCTTTTTGGAAGTGTTTTCCTCATGCC
TTATGGGTAGCATAGCAGAAAATAAGAATTCTGTGCTGCTCCCACTTTCTGTTATTTCAT
TTCCTGCGCATAGATCGAG
>Locus_0061_Rosa_arvensis
GGAAGTCCTTCTCAAACGTGCTGCACAAGGCACAATAAATTTTGTTATGAACAAGTAAAT
TTTCCGATACATTCTCTGCTCTGACATATAACCTATGATCTTATAATCAATTATGTCTGG
TTCATAACCTATATTGGTAAAGATTTTTGTGACACCCATTGAGGAAGGTTGAGTTAGATA
TTATATAAGGTTGTTCTGGTGGATGAATCTAAGAGCCTGGGATTTTTGGTTCTGGTTGGA
GGCTATGGAGGGGAGGTGATGTAAATTGTTCACACTTTTTGGTAGTGTTTTCCTCATGCC
TTATGGGTAGCATAGCAGAAAATAAGAATTCTGTGCTGCTCCCACTTTCTGTTATTTCAT
TTCCTGCGCATAGATCGAG
>Locus_0061_Rosa_chinensis
GGAAGTCCTTCTCAAACGTGCTGCACAAGGCACAATAAATTTTGTTATGAACAAGTAAAT
TTTCCGATACATTCTCTGCTCTGACATATAACCTATGATCTTATAATCAATTATGTCTGG
TTCATAACCTATATTGGTAAAGATTTTTGTGACACCCATTGAGGAAGGTTGAGTTAGATA
TTATATAAGGTTGTTCTGGTGGATGAATCTAAGAGCCTGGGATTTTTGGTTCTGGTTGGA
GGCTATGGAGGGGAGGTGATGTAAATTGTTTTCGCTTTTTGGAAGTGTTTTCCTCATGTC
TTATGGGTAGCATAGCAGAAAATAAGAATTCTGTGCTGCTCCCACCTTCTGTTATTTCAT
TTCCTGCGCATAGATCGAG
>Locus_0061_Rosa_gigantea
GGAAGTCCTTCTCAAACGTGCTGCACAAGGCACAATAAATTTTGTTATGAACAAGTAAAT
TTTCCGATACATTCTCTGCTCTGACATATAACCTATGATCTTATAATCAATTATGTCTGG
TTCATAACCTATATTGGTAAAGATTTTTGTGACACCCATTGAGGAAGGTTGAGTTAGATA
TTATATAAGGTTGTTCTGGTGGATGAATCTAAGAGCCTGGGATTTTTGGTTCTGGTTGGA
GGCTATGGAGAGGAGGTGATGTAAATTGTTTTCGCTTTTTGGAAGTGTTTTCCTCATGCC
TTATGGGTAGCATAGCAGAAAATAAGAATTCTGTGCTGCTCCCACTTTCTGTTATTTCAT
TTCCTGCGCATAGATCGAG
>Locus_0061_Rosa_laevigata
GGAAGTCCTTCTCAAACGTGCTGCACAAGGCACAATAAATTTTGTTACGAACAAGTAAAT
TTTCCGATACATTCTCTGCTCTGACATATAACCTATGATCTTATAATCAATTATGTCTGG
TTCATAACCTATATTGGTAAAGATTTTTGTGACACCCATTAAGGAAGGTTGAGTTAGATA
TTATATAAGGTTGTTCTGGTGGATGAATCTAAGTGCCTGGGATTTTTGGTTCTGGTTGGA
GGCTATGGAGGGGAGGTGATGTAAATTGTTTTCGCTTTTTGGAAGTGTTTTCCTCATGCC
TTAGGTGTAGCATAGCAGAAAATAAGAATTCTGTGCTGTTATTTCATTTCCTGCGCATAG
ATCGAG
>Locus_0061_Rosa_majalis
GGAAGTCCTTCTCAAACGTGCTGCACGAGGCACAATAAATTTTGTTACGAACAAGTAAAT
TTTCCGATACATTCTCTGCTCTGACATATAACCTATGATCTTATAATCAATTATGTCTGG
TTCATAACCTATATTGGTAAAGATTTTTGTGACACCCATTGAGGAAGGTTGAGTTAGATA
TTATATAAGGTTGTTCTGGTGGATGAATCTAAGAGCCTGGGATTTTTGGTTCTGGTTGGA
GGCTATGGAGGGGAGGTGATGTAAATTGTTTTCGCTTTTTAGAAGTGTTTTCCTCATGCC
TTATGGGTAGCATAGCAGAAAATAAGAATTCTGTGCTGCTCCCACTTTCTGTTATTTCAT
TTCCTGCGCATAGATCGAG
>Locus_0061_Rosa_minutifolia
GGAAGTCCTTCTCAAACGTGCTGCACAAGGCACAATAAATTTTGTTACGAACAAGTAAAT
TTTCCGATACATTCTCTGCTCTGACATATAACCTATGATCTTATAATCAATTATGTCTGG
TTCATAACCTATATTGGTAAAGATTTTTGTGACACCCATTGAGGAAGGTTGAGTTAGATA
TTATATAAGGTTGTTCTGGTGGATGAATCTAAGAGCCTGGGATTTTTGGTTCTGGTTGGA
GGCTATGGAGGGGAGGTGATGTAAATTGTTTTCGCTTTTTAGAAGTGTTTTCCTCATGCC
TTATGGGTAGCATAGCAGAAAATAAGAATTCTGTGCTGCTCCCACTTTCTGTTATTTCAT
TTCCTGCGCATAGATCGAG
>Locus_0061_Rosa_moschata
GGAAGTCCTTCTCAAACGTGCTGCACAAGGCACAATAAATTTTGTTACGAACAAGTAAAT
TTTCCGATACATTCTCTGCTCTGACATATAACCTATGATCTTATAATCAATTATGTCTGG
TTCATAACCTATATTGGTAAAGATTTTTGTGACACCCATTGAGGAAGGTTGAGTTAGATA
TTATATAAGGTTGTTCTGGTGGATGAATCTAAGAGCCTGGGATTTTTGGTTCTGGTTGGA
GGCTATGGAGGGGAGGTGATGTAAATTGTTTTCGCTTTTTAGAAGTGTTTTCCTCATGCC
TTATGGGTAGCATAGCAGAAAATAAGAATTCTGTGCTGCTCCCACTTTCTGTTATTTCAT
TTCCTGCGCATAGATCGAG
>Locus_0061_Rosa_multiflora
GGAAGTCCTTCTCAAACGTGCTGCACAAGGCACAATAAATTTTGTTATGAACAAGTAAAT
TTTCCGATACATTCTCTGCTCTGACATATTACCTATGATCTTATAATCAATTATGTCTGG
TTCATAACCTATATTGGTAAAGATTTTTGTGACACCCATTGAGGAAGGTTGAGTTAGATA
TTATATAAGGTTGTTCTGGTGGATGAATCCTAGAGCCTGGGATTTTTGGTTCTGGTTGGA
GGCTATGGAGGGGAGGTGATGTAAATTGTTTTCGCTTTTTGGAAGTGCTTTCCTCATGCC
TTATGGGTAGCATAGCAGAAAATAAGAATTCTGTGCTGCTCCCACTTTCTGTTATTTCAT
TTCCTGCGCATAGATCGAG
>Locus_0061_Rosa_pendulina
GGAAGTCCTTCTCAAACGTGCTGCACAAGGCACAATAAATTTTGTTACGAACAAGTAAAT
TTTCCGATACATTCTCTGCTCTGACATATAACCTATGATCTTATAATCAATTATGTCTGG
TTCATAACCTATATTGGTAAAGATTTTTGTGACACCCATTGAGGAAGGTTGAGTTAGATA
TTATATAAGGTTGTTCTGGTGGATGAATCTAAGAGCCTGGGATTTTTGGTTCTGGTTGGA
GGCTATGGAGGGGAGGTGATGTAAATTGTTTTCGCTTTTTAGAAGTGTTTTCCTCATGCC
[truncated: 11,039,128 more chars]
