# Supplementary material for: Identification and assessment of variable single-copy orthologous (SCO) nuclear loci for low-level phylogenomics: a case study in the genus Rosa (Rosaceae)
Source: BMC Evol Biol. 2019 Jul 24;19:152. doi: 10.1186/s12862-019-1479-z (PMC6657147; doi:10.1186/s12862-019-1479-z)
Supplement: Supplementary file 4 — : Metrics associated with the 1856 SCOTags. Excel file containing all metrics that served to assess the phylogenetic utility of the 1856 SCOTags. Metrics such as sequence variability, phylogenetic informativeness, node-by-node topological conflict and structural annotation are detailed for each of the 1856 SCOTags. (XLSX 722 kb) [file 12862_2019_1479_MOESM4_ESM.xlsx]

## Sheet: Sheet1
Loci	Structural annotation	SCOtag Aln length after cleaning	Nb of Taxa	Parsimony Informative Sites (%)	Variable sites (%)	Nb of rates	Mean rate	SD	Max net PI reached at time (Mya)	Area under the PI profiles at different epochs							Net PI values at different time points						Concordance with nodes (0-No; 1-Yes; NA-Not Analyzed)																Conflicting with nodes (0-No; 1-Yes; NA-Not Analyzed)
										0-5 Mya	5-10 Mya	10-15 Mya	15-20 Mya	20-25 Mya	25-30 Mya	0-30 Mya	5 Mya	10 Mya	15 Mya	20 Mya	25 Mya	30 Mya	N1	N2	N3	N4	N5	N6	N7	N8	N9	N10	N11	N12	N13	N14	N15	N16	N1	N2	N3	N4	N5	N6	N7	N8	N9	N10	N11
Locus_0001	exon	282	14	4.26	9.22	282	0.0915946808510638	1.51935945721239	6.002	2.1612631334383	1.66406883984393	1.43261532388411	1.21492851905484	1.07523547503813	0.984586575936506	8.5326978671959	0.336512653712584	0.31314277431007	0.261876473852832	0.226847998738382	0.204838206852812	0.189789948988832	0	0	0	0	0	0	0	0	0	0	0	0	0	0	0	0	0	0	0	0	0	0	0	0	0	0	0
Locus_0002	mixed	321	10	3.43	11.53	321	0.000607165109034268	0.00282208562073847	19.2064	0.422599776221055	0.945799112768328	1.17084940343525	1.24355104794802	1.23770613592954	1.19132920522772	6.21183468152991	0.150311996909775	0.218520668746515	0.244964544054265	0.249948892194999	0.243838272514926	0.23204044967299	1	0	1	0	0	0	0	0	0	0	0	0	0	0	0	0	0	0	0	0	0	0	0	0	0	0	0
Locus_0003	mixed	332	11	3.31	11.75	332	0.000559036144578313	0.0021889332277223	29.7099	0.285676049684546	0.695238138152654	0.938706298997336	1.08170541236107	1.16154228928599	1.1999244019249	5.36279259040649	0.105130756987129	0.167590750460195	0.204632575103557	0.225993599871239	0.237268754499016	0.241771026808038	0	0	0	0	0	0	0	0	0	0	0	1	0	0	0	1	0	0	0	0	0	0	0	0	0	0	0
Locus_0004	mixed	354	14	3.67	9.32	354	0.000475141242937853	0.00181103107355976	29.7099	0.220673951583195	0.569356477502124	0.807004873372709	0.963097652104729	1.05947834615731	1.11233327568431	4.73194457640437	0.0832880672673389	0.140787301274891	0.179321252041269	0.203946022523982	0.218408255102427	0.22548420791821	1	0	0	0	0	0	0	0	0	0	0	0	0	0	0	0	0	0	0	1	0	0	0	0	0	0	0
Locus_0005	exon	388	17	2.06	5.15	388	0.00033298969072165	0.00153368527470836	29.7099	0.170878953950829	0.443469072650692	0.63155547488194	0.756004016294286	0.83282518914853	0.874279596459091	3.70901230338537	0.0646567060498324	0.10993487528282	0.140582086283772	0.160244323648653	0.171716413000909	0.177136140137862	1	0	0	0	0	0	0	0	0	0	0	0	0	0	0	0	0	0	0	0	0	0	0	1	1	0	0
Locus_0006	mixed	371	8	1.89	6.20	371	0.000702695417789757	0.00356271127570085	13.8046	0.698318296817748	1.38986848147649	1.55656003967828	1.53678564759424	1.45400500605292	1.35258445095664	7.9881219225762	0.235793910751854	0.304338386495988	0.312694130580326	0.300148770949816	0.280914541970393	0.260049968358201	1	0	1	0	0	0	0	0	0	0	0	0	0	0	0	0	0	0	0	0	0	1	1	1	0	1	1
Locus_0007	mixed	368	8	3.26	16.30	368	0.000795380434782609	0.00310793225580065	19.5065	0.610050654425739	1.39040541606835	1.74144621914656	1.85925286182922	1.85274528469382	1.78217007007395	9.23607050623765	0.218872284364922	0.323473773221777	0.365607333106702	0.374104624556996	0.364943824198749	0.346942152780308	1	0	0	0	0	0	0	0	0	0	0	0	0	0	0	0	0	0	0	0	0	1	1	1	0	1	1
Locus_0008	exon	318	17	3.77	6.92	318	0.000530817610062893	0.00219428422066899	25.5085	0.278862266229243	0.688942115184144	0.931705666414936	1.06159067112378	1.1163934333857	1.12223928348791	5.19973343582569	0.103473524979368	0.166603731073128	0.202370414044542	0.219801329619848	0.225150903490865	0.222730044458519	1	0	0	0	0	1	0	0	0	0	0	0	0	0	0	0	0	0	1	0	0	0	0	0	0	0	0
Locus_0009	exon	467	17	4.71	6.85	467	0.00085203426124197	0.00386615821317438	12.9043	1.09046252470022	2.24140748623535	2.51966656624518	2.43187575493886	2.21192631624469	1.96336280934043	12.4587014577047	0.374971807268349	0.494251632131679	0.502256777396015	0.466490651042998	0.417514694368106	0.368371096638344	0	0	0	0	0	0	0	0	1	0	0	0	0	0	0	0	0	0	0	0	0	0	1	1	0	0	0
Locus_0010	mixed	388	15	2.84	8.51	388	0.000481185567010309	0.00177709562911978	29.7099	0.233861991561892	0.603456872119262	0.856076398131027	1.0234416016188	1.1288937397087	1.18957635166855	5.03530695480823	0.0882613918934959	0.149259412577902	0.190356916497228	0.216976351295029	0.233103883613597	0.241664355973633	1	0	0	0	0	0	0	0	1	0	0	0	0	0	0	0	0	0	0	0	1	1	1	1	0	1	0
Locus_0011	exon	300	16	2.00	3.33	300	0.000256666666666667	0.00159457343418617	24.6082	0.132020104956328	0.318855862668941	0.422609590830504	0.474226226883861	0.493514874953458	0.493102485474391	2.33432914576748	0.0485194495192949	0.0763093813887722	0.0910326879015786	0.0976035014920272	0.0991607228005297	0.0977001230146024	0	0	0	0	0	0	0	0	0	0	0	0	0	0	0	0	0	0	0	0	0	0	0	1	1	0	0
Locus_0012	exon	533	16	1.50	2.81	533	0.000201313320825516	0.00138912876403669	27.9093	0.175572409745377	0.420601935976603	0.556621015148165	0.628013696191232	0.660820643787338	0.670337656245887	3.1119673570946	0.0642463388237265	0.100460631117487	0.120092329945918	0.129861352047583	0.133710607921329	0.13396082061376	1	0	0	0	0	0	0	0	1	0	0	0	0	0	0	0	0	0	0	0	0	0	0	0	0	0	0
Locus_0013	exon	335	15	4.18	7.76	335	0.000508059701492537	0.0019446904828968	29.7099	0.237431940187256	0.602913300332864	0.841816062858728	0.99185390238433	1.07940410161099	1.12300900064692	4.87642830802106	0.0890260089182011	0.147973778807604	0.185827517496983	0.208856725938869	0.221457844901261	0.226730158417413	0	1	0	0	1	0	0	0	0	0	0	0	0	0	0	0	0	0	0	0	0	0	0	1	1	0	0
Locus_0014	exon	322	16	2.48	6.52	322	0.00051304347826087	0.00234823803329903	22.2074	0.305089682725955	0.712312952276047	0.915323761331756	1.00210093579819	1.02357637558261	1.0090909012878	4.96749460900236	0.110531360494771	0.167789457987621	0.194584165595133	0.204148545215521	0.204123353084268	0.19889784796653	0	0	0	0	0	0	0	0	0	0	0	0	0	0	0	0	0	0	0	0	1	0	0	0	0	1	1
Locus_0015	exon	332	16	1.51	3.01	332	0.000258132530120482	0.00188771512822868	17.4058	0.185374172504185	0.4006802979878	0.480001862450434	0.49782296057798	0.489273415273909	0.470346527977189	2.5234992367715	0.064984719939671	0.0910018107574599	0.0990713871228572	0.0992380743413658	0.0961532594292884	0.0918835445311425	0	0	0	0	0	0	0	0	0	0	0	0	0	0	0	0	0	0	0	0	0	0	0	0	0	0	0
Locus_0016	mixed	306	15	6.21	11.76	306	0.000764052287581699	0.00265928905522214	24.6082	0.39705383420087	0.963616206965295	1.28201930677794	1.44186911640537	1.50184885142318	1.50021659959077	7.08662391536342	0.146234227026163	0.231092383735906	0.276530839386418	0.296954249889294	0.301775353379668	0.297112778463011	NA	NA	NA	NA	NA	NA	NA	NA	NA	NA	NA	NA	NA	NA	NA	NA	NA	NA	NA	NA	NA	NA	NA	NA	NA	NA	NA
Locus_0017	exon	300	11	1.67	3.33	300	0.000383666666666667	0.00228005014222475	17.7059	0.26024141615268	0.595150981622584	0.740919189222239	0.77891017405017	0.758365649429558	0.708577599416758	3.84216500989399	0.0936320023561455	0.138289777103774	0.154589145838329	0.155088165157741	0.147322926795454	0.13572446232945	1	0	0	0	0	0	0	0	0	0	0	0	0	0	0	0	0	0	0	0	0	1	1	1	0	1	1
Locus_0018	mixed	325	9	4.92	12.00	325	0.000970461538461539	0.00397571968435238	14.1047	0.829309940473271	1.75555085790875	2.03225028241879	2.0129652730977	1.87154474727105	1.69071538487853	10.1923364860481	0.288739067634885	0.39292774936724	0.410668840973027	0.390730754842564	0.356715033366924	0.319569139725071	1	0	0	0	0	0	0	0	0	0	0	0	0	0	0	0	0	0	0	0	0	0	1	1	0	0	0
Locus_0019	exon	412	9	1.70	3.64	412	0.000382038834951456	0.00216850217257307	20.1067	0.327206604458045	0.759888672202233	0.966701680809506	1.04297474801322	1.04526990132293	1.00701924535387	5.1490608521598	0.118362188075301	0.178272559399358	0.204181238769746	0.210616964603207	0.206183659327083	0.195954074673751	1	0	0	0	1	0	0	0	0	0	0	0	0	0	0	0	0	0	0	0	0	1	1	1	0	0	0
Locus_0020	exon	392	13	0.77	4.85	392	0.000337244897959184	0.00180398551698682	28.5095	0.217734265484076	0.514659304950528	0.674694731213258	0.757620055937357	0.796292520695534	0.808852378534639	3.76985325681539	0.0791885279378355	0.122267361088246	0.145125531064523	0.156493981153719	0.161177876102439	0.161844542613027	0	0	0	0	0	0	0	0	0	0	0	0	0	0	0	0	0	0	0	0	0	0	0	0	0	0	0
Locus_0021	exon	334	17	1.50	6.59	334	0.000374550898203593	0.00148515545807125	29.7099	0.142477926214562	0.378338932869177	0.552455802590025	0.678008437043717	0.7654227487736	0.822956711023149	3.33966055851423	0.0543916642984933	0.0948973508476366	0.124475265195236	0.145463998614629	0.159714740194399	0.1686946844568	0	0	0	0	0	0	0	0	0	0	0	0	0	0	0	0	0	0	0	0	0	0	0	0	0	0	0
Locus_0022	mixed	300	12	7.00	10.67	300	0.000502666666666667	0.00241783912665079	20.4068	0.300933149185803	0.70272559883051	0.898320263330201	0.973260719311219	0.979465575437734	0.948136268681878	4.80284157477734	0.10911970610584	0.165272695240969	0.190142098722529	0.196937815395883	0.193638197401828	0.185006882080993	0	0	0	0	0	0	0	0	0	0	0	1	0	0	0	0	0	0	0	0	0	0	0	0	0	1	0
Locus_0023	mixed	427	15	3.04	9.84	427	0.000613348946135831	0.00261418750607486	21.6072	0.49678687430741	1.13707805242825	1.43632968490432	1.55396544245047	1.57685396617252	1.55159772528238	7.75261174554535	0.178451438879675	0.265423548220825	0.303285241901066	0.315270541256638	0.313936066783751	0.305954250840145	0	1	0	0	0	0	0	0	0	0	0	0	0	0	0	0	0	0	0	0	0	0	0	0	0	0	0
Locus_0024	intron	381	7	1.84	8.66	381	0.000858267716535433	0.00311842844052346	22.2074	0.649558721858286	1.50876917606952	1.93479462078687	2.1170050326356	2.15954845577146	2.12099038919384	10.4906663963156	0.234683859009062	0.354888423478874	0.4111706193772	0.431119437973287	0.430074290212541	0.416792333401757	NA	NA	NA	NA	NA	NA	NA	NA	NA	NA	NA	NA	NA	NA	NA	NA	NA	NA	NA	NA	NA	NA	NA	NA	NA	NA	NA
Locus_0025	mixed	323	15	3.72	13.00	323	0.000643034055727554	0.00217380782392518	29.7099	0.292543539764595	0.745786194272572	1.04292528804012	1.2276782874013	1.33216711798862	1.37991627411285	6.02101670158006	0.109905468267322	0.183256953991031	0.230205132543732	0.258219010336634	0.272777450477547	0.277885296927336	0	0	0	0	1	0	0	0	0	0	0	0	0	0	0	0	0	0	0	1	0	0	0	0	0	0	0
Locus_0026	exon	317	17	3.79	11.04	317	0.000539747634069401	0.00235667593340647	22.8076	0.310285623819103	0.741612404704788	0.971442384281431	1.07690304334114	1.10679871926023	1.091920665233	5.29896284063968	0.113568558693732	0.176504065522287	0.208018930020965	0.220281770493974	0.220982358859764	0.214961462691443	0	0	0	0	0	0	0	0	1	0	0	0	0	0	1	0	0	0	0	0	0	0	1	1	0	0	0
Locus_0027	exon	334	16	2.10	6.89	334	0.00056437125748503	0.00261014768256837	21.007	0.374744103221669	0.836428083595952	1.03750578361588	1.1104540583563	1.1200736407515	1.09820452727181	5.57741019681311	0.133058418156571	0.193255192639154	0.217685948931587	0.224486790169262	0.222542592745292	0.216241305954627	0	0	0	0	0	0	0	0	0	0	0	0	0	0	0	0	0	0	0	0	0	0	0	1	1	0	0
Locus_0028	exon	396	17	5.56	9.09	396	0.00093989898989899	0.00381542823913633	14.7049	0.921178032276637	1.93450181480891	2.24186638835469	2.24246120154763	2.11915135771564	1.95450732453706	11.4136661192406	0.319190215891822	0.43250635804961	0.454678082243989	0.438483688749807	0.407941044632102	0.373756712208579	0	0	0	1	0	0	0	0	1	0	0	0	0	0	0	0	0	0	0	0	1	1	0	0	0	1	0
Locus_0029	exon	301	16	3.32	9.30	301	0.000555481727574751	0.00250113537894926	22.2074	0.315177687121646	0.714488261617936	0.897940401559269	0.970920078192937	0.987647127245292	0.975847115492108	4.86202067122919	0.112682028295104	0.16622620831144	0.18942818550874	0.197147822068767	0.197002705650374	0.192877622033804	0	0	0	0	0	0	0	0	0	0	0	0	0	0	0	0	0	0	0	0	0	0	0	0	0	0	0
Locus_0030	mixed	300	16	6.33	13.33	300	0.000540666666666667	0.00195976575853254	29.7099	0.215761105066114	0.543163211568759	0.753170990001612	0.883751208857276	0.960466230249036	1.0005701236663	4.35688286940905	0.0805983310304219	0.132814163081155	0.165847056026984	0.185884986121874	0.197099277601564	0.20231007948796	1	0	1	0	0	0	0	0	0	0	0	0	1	0	0	0	0	1	0	0	1	1	0	0	0	1	1
Locus_0031	mixed	398	12	2.50	10.50	358	0.000652513966480447	0.00217762542366652	29.7099	0.327307108969291	0.838437824733414	1.17874532101486	1.39485020762981	1.52109566961732	1.58275953407542	6.84319566604012	0.123194753071384	0.20654094922978	0.260857487411524	0.294117106658954	0.312190450998687	0.319396465412479	1	0	0	0	0	0	0	0	0	0	0	0	0	0	0	0	0	0	0	0	0	0	0	0	0	0	0
Locus_0032	mixed	395	12	2.78	8.61	395	0.000502784810126582	0.00172744855771905	29.7099	0.231358620938789	0.610757970456865	0.887439043765281	1.08514248979572	1.22185028311645	1.31129941797161	5.34784782604471	0.0881015158406598	0.152803550351752	0.199558399677065	0.232479361059016	0.254695830533911	0.268609239974058	1	1	1	0	1	0	0	0	0	0	1	0	0	0	0	0	0	0	0	0	0	0	0	0	0	0	0
Locus_0033	mixed	445	12	3.60	10.11	445	0.0306323595505618	0.633294873205191	29.7099	1.40119647316079	0.991668493474429	1.35463135711276	1.57197594605494	1.69399870058181	1.75221574844368	8.76568671882842	0.14867333791822	0.240581663746162	0.296518129407314	0.329155046000928	0.346353749253027	0.3531025129354	NA	NA	NA	NA	NA	NA	NA	NA	NA	NA	NA	NA	NA	NA	NA	NA	NA	NA	NA	NA	NA	NA	NA	NA	NA	NA	NA
Locus_0034	intron	300	7	1.33	5.00	300	0.00051	0.00228811821150761	23.4078	0.283032808548635	0.696181638121896	0.93465157838653	1.05406678610031	1.09367957696019	1.08109666798254	5.14270905610007	0.104874761347875	0.167850776119182	0.202095031473519	0.216909782289217	0.218849368799996	0.21251272429303	NA	NA	NA	NA	NA	NA	NA	NA	NA	NA	NA	NA	NA	NA	NA	NA	NA	NA	NA	NA	NA	NA	NA	NA	NA	NA	NA
Locus_0035	mixed	345	9	2.61	8.99	345	0.000815942028985507	0.00360741416715267	16.2054	0.681651640410826	1.38331719823465	1.59051492490726	1.6193499364517	1.58317999946404	1.52143472298201	8.37944842245042	0.231856135737998	0.30656199261653	0.324289682424138	0.321496631249034	0.310995598795119	0.297208809084243	1	0	1	0	0	0	0	0	0	0	0	1	0	0	0	0	0	0	0	0	0	1	0	0	0	1	0
Locus_0036	mixed	342	16	1.17	6.43	342	0.00038187134502924	0.00156462694750718	29.7099	0.159538705143692	0.417674158278376	0.601008958129872	0.727498774569389	0.810890676802275	0.861712124954984	3.57832339787859	0.0605639314512418	0.104030530233255	0.134492105541661	0.155081429535781	0.168197287649915	0.175676896864484	0	0	0	0	0	0	0	0	0	0	0	0	0	0	0	0	0	0	0	0	0	0	0	0	0	0	0
Locus_0037	mixed	315	8	1.27	13.02	315	0.000652380952380952	0.00281999554720575	20.4068	0.423471349391198	0.96436150377539	1.21186430878718	1.30264489018824	1.30986587663124	1.27292588020124	6.48513380897449	0.151777583042914	0.224563851890774	0.255157749777597	0.263221206423638	0.259309797502275	0.249132317096582	1	1	0	0	0	0	0	0	0	0	0	0	0	0	0	0	0	0	0	1	0	0	0	0	0	0	0
Locus_0038	mixed	340	8	3.82	6.47	340	0.000608235294117647	0.00259940822694591	21.6072	0.406113923667699	0.970084894810333	1.26718824098701	1.39730721033398	1.42457463104745	1.39007890786471	6.85534780871118	0.148651722328065	0.230666417066754	0.270758687983407	0.284810545387983	0.283008678197333	0.27186986002906	1	0	0	0	0	0	0	0	0	0	0	0	0	0	0	1	0	0	0	0	1	0	0	0	0	0	0
Locus_0039	exon	304	17	3.95	6.58	301	0.000303986710963455	0.00151780018002683	29.7099	0.126137939414525	0.319058502755712	0.443553244094095	0.52046861397428	0.564429244681523	0.585685211999922	2.55933275692005	0.0472258242977495	0.078145679683139	0.0977100173819226	0.109393263857051	0.115631676737722	0.118131873509365	0	0	0	0	0	0	0	0	0	0	0	0	0	0	0	1	0	0	0	0	0	0	0	0	0	0	0
Locus_0040	mixed	357	7	1.12	10.64	357	0.000603361344537815	0.00259036458237545	21.6072	0.42532834691524	1.02196177217818	1.34201820943461	1.48513385258634	1.51638702890066	1.47852799575206	7.2693572057671	0.156065896632923	0.243674239734452	0.287346905897999	0.303050262465204	0.301248106061909	0.288829815495937	1	1	0	0	1	0	0	0	0	0	0	0	0	0	0	0	0	0	0	0	0	1	0	0	0	0	0
Locus_0041	mixed	358	7	1.40	9.50	358	0.0006	0.0023325729053008	25.5085	0.361542474345622	0.904827865803066	1.2370241315209	1.41969999592717	1.49810884006315	1.50533980300472	6.92654311066462	0.134896395398618	0.220070407491072	0.269808967622323	0.294635523392904	0.302265219702513	0.298321497646595	1	1	0	0	0	0	0	0	0	0	0	0	0	0	0	0	0	0	0	0	0	0	0	0	0	0	0
Locus_0042	mixed	326	11	3.68	11.96	326	0.000612576687116564	0.00206255885553904	29.7099	0.269407896916549	0.698395241042495	0.994023092768043	1.18976127646728	1.31084762635776	1.37636554282449	5.83880067637661	0.10188285758629	0.173066274953318	0.221240400834408	0.252195976776953	0.270305998522029	0.278881587745144	NA	NA	NA	NA	NA	NA	NA	NA	NA	NA	NA	NA	NA	NA	NA	NA	NA	NA	NA	NA	NA	NA	NA	NA	NA	NA	NA
Locus_0043	mixed	479	16	2.30	9.60	479	0.000515657620041754	0.0018372554161359	29.7099	0.304848875668269	0.773592048268506	1.08649740007446	1.29528573219283	1.43276132325895	1.52006926128068	6.4130546407437	0.114157197918189	0.190184117256474	0.241005235669634	0.274769540652435	0.29668599707604	0.310148264309853	1	1	0	0	1	0	0	0	0	0	0	0	0	0	0	0	0	0	0	0	0	0	0	0	0	0	0
Locus_0044	exon	438	17	2.51	8.22	438	0.000438812785388128	0.0018170815377921	29.7099	0.267419989265588	0.674865465797858	0.936269693204511	1.09687510626475	1.18812921841962	1.23187955422664	5.39543902717895	0.100024416020741	0.165118564345494	0.20607448398968	0.23039525511499	0.24329482097478	0.248394370928031	1	1	0	0	0	0	0	0	0	0	0	0	0	0	0	0	0	0	1	1	0	1	1	1	1	1	1
Locus_0045	mixed	301	14	2.33	5.65	301	0.000384385382059801	0.001816788935912	28.5095	0.179037403596075	0.444853723401059	0.607036417291915	0.699778091419741	0.746209029544048	0.76196861378907	3.43888327904188	0.0665551125831861	0.107985186768553	0.132550767626709	0.14584121304769	0.15163655653443	0.152492018598464	1	1	0	0	0	0	0	0	0	0	0	0	0	0	0	0	0	0	0	0	0	0	0	0	0	0	0
Locus_0046	mixed	379	14	2.90	6.60	379	0.000496569920844327	0.00212963813212523	26.7089	0.308117780142479	0.751962935636711	1.00909162125411	1.14709295426388	1.20916754674981	1.22303582683494	5.64846866488193	0.11368348589371	0.181002378621373	0.218742255370091	0.237614126630061	0.244477917546607	0.2437454222571	1	1	1	0	0	0	0	0	0	0	0	0	0	0	0	0	0	0	0	0	0	0	1	1	0	0	0
Locus_0047	exon	467	8	4.04	13.40	409	0.00124229828850856	0.00421968375348596	18.3061	1.1954189541814	2.54785888816234	3.03429738018466	3.1373975055166	3.06590216001045	2.91411412938543	15.8949890174408	0.415869683759158	0.576387763353349	0.625369526015459	0.624111828732536	0.599720825686744	0.564818379380915	1	1	1	0	0	0	0	0	0	0	0	0	0	1	0	0	0	0	0	0	0	1	0	0	0	0	0
Locus_0048	mixed	390	10	3.08	11.03	390	0.000712820512820513	0.00239081140426977	28.5095	0.421949229849726	1.0567513785275	1.45192046810262	1.68209683051624	1.79943283714069	1.84032987129727	8.25248061543402	0.157384017405237	0.257433840011163	0.317908211320362	0.351220739488603	0.366040531518062	0.368414487737005	NA	NA	NA	NA	NA	NA	NA	NA	NA	NA	NA	NA	NA	NA	NA	NA	NA	NA	NA	NA	NA	NA	NA	NA	NA	NA	NA
Locus_0049	mixed	443	7	0.90	8.35	443	0.000801580135440181	0.00325906632866334	19.5065	0.769906565247064	1.68016533381826	2.04624455339857	2.16211872502376	2.16047161965778	2.10122198126546	10.9201287784109	0.270633758348688	0.384371474922703	0.42627963285582	0.434872194187361	0.427494123435519	0.412040020670887	0	0	0	0	0	0	0	0	0	0	0	0	0	0	0	0	0	1	1	1	1	0	0	0	0	1	1
Locus_0050	mixed	276	7	1.45	7.25	276	0.00106847826086957	0.00622083179497275	6.002	1.03490974861805	1.41210167317143	1.33345467703826	1.26805720662957	1.20916417831055	1.14728313847248	7.40497062224021	0.28433591136855	0.274727198699207	0.259613057160867	0.247759388213909	0.235781528941286	0.22300203696976	NA	NA	NA	NA	NA	NA	NA	NA	NA	NA	NA	NA	NA	NA	NA	NA	NA	NA	NA	NA	NA	NA	NA	NA	NA	NA	NA
Locus_0051	mixed	471	7	1.27	8.47	442	0.000602488687782805	0.00353249485059586	23.1077	0.698088909544563	1.24655866609594	1.38351471568387	1.43864412671224	1.45465970027005	1.4367306869563	7.65819680526296	0.220922275040864	0.267616913312334	0.283685986645814	0.290526234500671	0.290193751809167	0.283555971292514	NA	NA	NA	NA	NA	NA	NA	NA	NA	NA	NA	NA	NA	NA	NA	NA	NA	NA	NA	NA	NA	NA	NA	NA	NA	NA	NA
Locus_0052	mixed	443	16	2.26	5.87	443	0.00038352144469526	0.00166537109214105	29.7099	0.230385719687884	0.594432687419552	0.841343562594909	1.00119244588471	1.09681475053927	1.1454976069422	4.90966677306852	0.0869734880896994	0.146926174665263	0.186733077781584	0.211621326582604	0.22555393360555	0.231525898535222	1	1	0	0	0	0	0	0	0	0	0	0	0	0	0	0	0	0	0	0	0	0	0	0	0	0	0
Locus_0053	mixed	300	7	1.33	9.00	300	0.000787333333333333	0.00270423417943286	24.6082	0.412245952115842	1.02552083584886	1.39291319126232	1.58832879637156	1.66548262979863	1.66319282899031	7.74768423438752	0.153449761981857	0.248652378895796	0.302846783928124	0.328591692412072	0.334989311612622	0.32859461218022	0	0	0	0	0	0	0	0	0	0	0	0	0	0	0	0	0	0	0	0	0	0	0	0	0	0	0
Locus_0054	intron	403	10	6.70	17.37	403	0.00111637717121588	0.00499597148921705	21.3071	1.18227753583029	2.00731363081982	2.22623636993145	2.32376714383844	2.3439117384261	2.30616496625675	12.3896713851028	0.361041560358415	0.429212776104139	0.457888539947863	0.469036952952413	0.466598334994387	0.454592403974883	NA	NA	NA	NA	NA	NA	NA	NA	NA	NA	NA	NA	NA	NA	NA	NA	NA	NA	NA	NA	NA	NA	NA	NA	NA	NA	NA
Locus_0055	exon	340	17	2.35	5.88	340	0.000317647058823529	0.00136765643450857	29.7099	0.121162126672825	0.31972379834626	0.46462583922847	0.568617216285278	0.641292700549087	0.68991042208548	2.8053321031674	0.0461280141626018	0.0799868856843192	0.10451013681484	0.121900573805621	0.133820292617595	0.141530285793374	0	0	0	0	0	0	0	0	0	0	0	0	0	0	0	1	0	0	0	0	0	0	0	0	0	0	0
Locus_0056	exon	414	17	2.42	8.21	414	0.000609661835748792	0.00303133008974129	24.008	0.545437063186076	1.07035053613429	1.23045498053389	1.28387963872109	1.30026950914967	1.29787913677629	6.7282708645013	0.181848933520861	0.235882194713335	0.253251351605334	0.259199873576554	0.260312509401705	0.258413258372114	NA	NA	NA	NA	NA	NA	NA	NA	NA	NA	NA	NA	NA	NA	NA	NA	NA	NA	NA	NA	NA	NA	NA	NA	NA	NA	NA
Locus_0057	mixed	363	16	2.48	9.92	363	0.000590358126721763	0.00197457335306632	29.7099	0.273649481742692	0.704973931158489	0.99911315267452	1.19403444172136	1.31714583730616	1.38826995930278	5.877186803906	0.103198474583137	0.174266504741785	0.222106142512348	0.253138862750154	0.272004454217917	0.282062511791986	1	0	0	0	0	0	0	0	0	0	0	0	0	0	0	0	0	0	0	0	1	0	0	1	1	1	1
Locus_0058	exon	322	16	3.73	18.01	322	0.000717701863354037	0.00252833728093479	29.7099	0.367768106757082	0.875664922342172	1.16021418768094	1.31782904417025	1.39994951404115	1.43483213491883	6.55625790991043	0.134070217481398	0.209024157078217	0.250971193509139	0.273716505557365	0.284726358249115	0.288192895864676	1	1	0	0	0	0	0	0	0	0	0	0	0	0	0	0	0	0	0	0	0	1	1	1	0	0	0
Locus_0059	mixed	435	9	4.14	8.74	435	0.000604597701149425	0.00237403912388694	28.2094	0.435430306960129	1.04330870501975	1.38471716330066	1.56883186462971	1.65738380499845	1.68604171997658	7.77571356488529	0.159263810346047	0.249451564024283	0.29934233575853	0.32508749038314	0.335915257811937	0.337238873854408	1	1	0	0	1	1	0	0	0	0	1	0	0	0	0	1	0	0	1	0	0	0	0	0	0	0	0
Locus_0060	mixed	438	14	7.31	25.57	438	0.000674885844748858	0.0021239959233932	29.7099	0.387387342002345	1.00071316633913	1.42047355086756	1.6978026387014	1.87051450486629	1.96660285861054	8.34349406138726	0.146276495815439	0.247616038647457	0.315869483829561	0.359796632238916	0.385878882634373	0.39891737417616	1	1	1	0	0	0	0	0	0	0	0	0	0	0	0	1	0	0	0	1	0	0	1	1	0	0	0
Locus_0061	mixed	379	15	5.28	14.25	379	0.000633509234828496	0.00211725365733954	29.7099	0.320835237640599	0.805691254810723	1.11883532251129	1.31900229311084	1.44317573940015	1.51503081125257	6.52257065872617	0.119651744644894	0.197015847267843	0.246822372723279	0.278288266815453	0.29726448281686	0.307536307831314	1	1	0	0	0	0	0	0	0	0	1	0	0	0	0	0	0	0	0	0	0	0	0	0	0	0	0
Locus_0062	intron	306	9	6.54	11.11	306	0.000561437908496732	0.00212005642309718	29.4098	0.259795721644118	0.663285257167664	0.927789556644308	1.09052109351749	1.17922224147283	1.21459533598319	5.33520920642961	0.0976758919938119	0.163047405853974	0.204707145993256	0.22905677873057	0.240871799446248	0.243716724979751	NA	NA	NA	NA	NA	NA	NA	NA	NA	NA	NA	NA	NA	NA	NA	NA	NA	NA	NA	NA	NA	NA	NA	NA	NA	NA	NA
Locus_0063	mixed	318	10	3.46	8.81	318	0.000685534591194969	0.00275426452200207	23.7079	0.409262854244759	0.932734281607713	1.18282963729452	1.29212486603985	1.32693544166786	1.32094357364024	6.46483065449495	0.146541145467419	0.217857297653948	0.250786967018792	0.263681425607873	0.265782629218888	0.261845707909131	0	0	0	0	0	1	0	0	0	0	0	1	0	0	0	0	0	0	0	0	0	0	1	1	0	0	0
Locus_0064	mixed	299	14	6.67	11.67	279	0.000394982078853047	0.00161164040711194	29.7099	0.13781746720021	0.360007495658498	0.516867838083262	0.624297613107895	0.694356658947154	0.736217349335054	3.06956442233207	0.052271305074217	0.0895708864755848	0.115541208072134	0.132941657710489	0.143868234080762	0.149917356243478	1	0	0	1	0	0	0	0	0	0	0	0	0	0	0	0	0	0	0	0	0	0	0	0	1	0	0
Locus_0065	exon	323	16	2.48	6.19	323	0.000481733746130031	0.00224329382184429	22.5075	0.281723847577378	0.664788934586976	0.861041665538611	0.947096854951419	0.969615553005356	0.956668386432886	4.68093524209263	0.102558206961644	0.157285233657842	0.183554990381496	0.193225896732642	0.193475019282383	0.188587016550873	1	0	0	1	0	0	0	0	0	0	0	0	0	0	0	0	0	0	0	0	1	1	1	1	1	1	1
Locus_0066	mixed	312	9	0.64	7.05	312	0.000368910256410256	0.00149961241454232	29.7099	0.135030216881787	0.357331136625599	0.519154609816579	0.633134849013945	0.709515787705763	0.756580076294714	3.11074667633839	0.0514897899154403	0.0894363952774756	0.116638599313784	0.135368532608243	0.147465887477379	0.154415806304184	1	1	0	0	0	0	0	0	0	0	0	0	0	0	0	0	0	0	0	0	0	0	0	0	0	0	0
Locus_0067	mixed	302	9	2.32	5.63	302	0.000394701986754967	0.00177682714267489	29.7099	0.177422667125611	0.455601727161846	0.64087651076406	0.757025507147419	0.822140712232744	0.849974281136399	3.70304140556808	0.066863283318998	0.112305199503365	0.141759966249292	0.159363424818663	0.168261076549565	0.170842161380544	0	0	0	0	0	1	0	0	0	0	1	0	0	0	0	0	0	0	0	0	0	0	0	0	0	0	0
Locus_0068	intron	392	7	3.57	13.27	392	0.000746938775510204	0.00274222282124503	24.008	0.53356194702573	1.28698966515227	1.70497706959629	1.9119515038669	1.98576355388957	1.97576866074741	9.39901240027817	0.195946158825189	0.307914946172103	0.367191866118311	0.393241690451407	0.398326942709329	0.390280439053831	NA	NA	NA	NA	NA	NA	NA	NA	NA	NA	NA	NA	NA	NA	NA	NA	NA	NA	NA	NA	NA	NA	NA	NA	NA	NA	NA
Locus_0069	mixed	304	16	1.64	7.24	304	0.000326644736842105	0.00130828053030641	29.7099	0.101857549101963	0.275204446066994	0.409130750777504	0.510692674401665	0.585746961475889	0.639154896719949	2.52178727854396	0.039151371040879	0.0696211839240162	0.0929562816607823	0.110440501734981	0.123139479718459	0.131937698659478	0	0	0	0	0	0	0	0	0	0	0	0	0	0	0	0	0	0	0	0	0	0	0	0	0	0	0
Locus_0070	mixed	312	11	9.94	19.55	312	0.000910897435897436	0.00315058456716348	21.3071	0.54078849346445	1.23725781687772	1.56217583433399	1.68858481880103	1.7105148999448	1.67862064822118	8.41794251164317	0.194215078685008	0.288756751776015	0.329747240256416	0.342341483635442	0.340145061541129	0.330450499084451	1	0	0	0	0	0	0	0	0	0	0	1	0	0	0	0	0	0	0	0	0	0	0	0	0	0	0
Locus_0071	mixed	467	7	1.07	6.85	467	0.000560385438972163	0.00245222905107356	26.4088	0.478690159471995	1.11466027638651	1.44982080587956	1.62137548931442	1.69641322517955	1.7100603052789	8.07102026151093	0.172775386326655	0.263532168586744	0.311156621629926	0.334273812829083	0.342290461770813	0.340386121964636	1	1	0	0	0	0	0	0	0	0	0	0	0	0	0	0	0	0	0	0	0	0	0	0	0	0	0
Locus_0072	mixed	431	16	2.78	6.96	431	0.000510440835266821	0.00244908289253644	24.6082	0.416341592627636	0.916114417300173	1.13526032859643	1.22775321847386	1.25953078668587	1.25940466420667	6.21440500789063	0.14663146946576	0.211081090716953	0.239066257619006	0.250122469769794	0.252672646801222	0.250489351264575	1	1	0	0	0	0	0	0	0	0	0	0	0	0	0	0	0	0	0	0	0	0	0	0	0	0	0
Locus_0073	exon	300	17	4.00	7.67	300	0.000585333333333333	0.00243996509286579	23.4078	0.312508516775067	0.737759288384027	0.958282091730513	1.05910213017924	1.09076531104692	1.083144279103	5.24156161721876	0.113741917353649	0.174721590396493	0.204711995678989	0.216690039743338	0.218346185459268	0.214210297873508	1	0	0	0	0	0	0	0	0	0	0	1	0	0	0	0	0	0	0	0	0	0	1	1	0	0	0
Locus_0074	exon	332	17	1.20	6.33	332	0.000331927710843374	0.0013942280306338	29.7099	0.12337025429051	0.325632904397399	0.47286898731916	0.577804203770891	0.650268446997857	0.697853972486543	2.84779876926236	0.0469808285186335	0.0814504836255991	0.106296644785698	0.123750059617727	0.135533735167091	0.142978434519152	0	0	0	0	0	0	0	0	0	0	0	0	0	0	0	0	0	0	0	0	0	0	0	0	0	0	0
Locus_0075	intron	331	8	4.83	17.22	331	0.00135468277945619	0.00430030310478292	18.6062	1.00341911442659	2.11503774612577	2.51236135455436	2.61793304924818	2.59983518620366	2.5252208458449	13.3738072964034	0.347065544238636	0.477016053395139	0.518958368997531	0.524390475083306	0.513774996870536	0.495402923416252	NA	NA	NA	NA	NA	NA	NA	NA	NA	NA	NA	NA	NA	NA	NA	NA	NA	NA	NA	NA	NA	NA	NA	NA	NA	NA	NA
Locus_0076	mixed	355	16	4.79	13.24	355	0.000644788732394366	0.00229017667585982	29.7099	0.343265610464034	0.844425143287103	1.14526440850176	1.31832251834714	1.40942757666563	1.4476321749016	6.50833743216726	0.127013136877641	0.204216939556775	0.24971580525538	0.274935654597673	0.28710605691709	0.290822251886955	0	0	0	0	1	0	0	0	0	0	0	0	0	0	0	0	0	0	0	0	0	1	1	1	0	1	1
Locus_0077	exon	361	11	2.49	11.91	361	0.000480609418282548	0.00174849480182875	29.7099	0.213233240271167	0.557504230127462	0.801465029656106	0.969649039005947	1.08057960880018	1.14828696223668	4.77071811009753	0.0808988538011289	0.138785689686151	0.179294213313327	0.206671747501805	0.224130414496354	0.234107333574831	0	1	0	0	1	0	0	0	0	0	0	0	0	0	0	0	0	0	0	0	0	1	1	1	0	1	1
Locus_0078	mixed	353	10	3.68	11.90	353	0.00129093484419263	0.00534836184337545	11.1037	1.30384848837406	2.22885576665207	2.31020452561499	2.26590828001064	2.20861861590375	2.14188811895687	12.4593237955124	0.407401900957677	0.462840233739224	0.45850263338219	0.447655911468275	0.435476621480599	0.420782742041862	0	0	1	0	0	0	0	0	0	0	0	0	1	0	0	0	0	0	0	0	0	0	1	1	1	0	0
Locus_0079	mixed	352	9	1.42	16.15	298	0.000986912751677852	0.00315112024317938	24.9083	0.539490886091734	1.28264898760561	1.6819583369534	1.87651490315223	1.94704265674618	1.9413119240643	9.26896769461345	0.196827265423844	0.305100513176152	0.361043308298103	0.385533146886175	0.390801642099626	0.384183000091961	1	0	1	0	0	0	0	0	0	0	0	0	0	0	0	0	0	0	0	0	0	0	0	0	0	0	0
Locus_0080	mixed	484	10	2.48	9.30	484	0.000607851239669421	0.00231203090045459	26.7089	0.479069872657383	1.19257280078547	1.62625602114144	1.86797698155681	1.97914037071159	2.0026420755385	9.14765812239114	0.178288169030455	0.289537436348406	0.354652805579953	0.38824664739198	0.40052986838519	0.398632480103626	0	0	1	0	1	0	0	0	0	0	0	1	0	0	0	0	0	0	0	0	0	0	0	0	0	0	0
Locus_0081	exon	307	16	2.61	5.54	307	0.000402605863192182	0.00198982535715868	24.6082	0.211399357868684	0.504775033256076	0.662472916026168	0.738361532374632	0.765643168286193	0.764601923854972	3.64725393166672	0.0773147798728387	0.120178951867247	0.142150082367718	0.151616046521325	0.153723004906268	0.151598528121412	1	0	0	0	0	0	0	0	0	0	0	0	0	0	0	0	0	0	0	0	0	0	0	0	0	0	0
Locus_0082	mixed	310	7	1.60	12.14	295	0.000464067796610169	0.00205694370617039	26.1087	0.229169215960977	0.57676039683141	0.793339607230555	0.915988898657478	0.972185372259784	0.982211561620372	4.46965505256057	0.0856936996463093	0.140685608010803	0.17355087875325	0.190653287034521	0.196699587091849	0.195155903168421	1	0	0	0	0	0	0	0	0	0	0	0	0	0	0	0	0	0	0	0	0	1	0	0	0	1	1
Locus_0083	mixed	332	10	4.22	10.54	332	0.000607530120481928	0.00228909880465186	27.6092	0.321907093879589	0.800816337384374	1.09247355757076	1.25698463751065	1.33584653616623	1.35764831232841	6.16567647483999	0.119750629725978	0.194421815112357	0.238390277283675	0.261590823305893	0.270875022981407	0.270957480331774	1	0	0	0	0	0	0	0	0	0	0	0	0	0	0	0	0	0	1	0	0	0	0	0	0	0	0
Locus_0084	exon	344	16	2.33	5.52	344	0.0003375	0.00151742670967727	29.7099	0.148816218700309	0.387053021807364	0.552644685111543	0.663437894226645	0.73313939311842	0.772252944366229	3.25734415733051	0.0563547112227553	0.0960626460380688	0.123182286570453	0.140833725640361	0.151410605907324	0.156744910925425	1	0	0	1	0	0	0	0	0	0	0	0	0	0	0	0	0	0	0	0	0	0	1	0	0	0	0
Locus_0085	mixed	365	9	2.19	9.04	365	0.000677260273972603	0.00234297011436267	27.9093	0.382869507098029	0.974389145495981	1.35614831494514	1.5838023712563	1.69971984980508	1.73599273354608	7.73292192214661	0.143802171495035	0.239018099908642	0.298348280528566	0.331482058365094	0.345777244494222	0.346790624812633	1	0	0	0	1	0	0	0	1	0	0	0	0	0	0	0	0	0	0	0	0	0	0	0	0	0	0
Locus_0086	mixed	510	9	4.31	11.57	510	0.000687843137254902	0.00259437377791073	23.7079	0.634735851895577	1.57081116078485	2.1213488658304	2.404715996735	2.50612401854742	2.48663915095015	11.7243750447434	0.235785071635803	0.379837761637343	0.459905037835778	0.495995398493938	0.502482209976757	0.489635300819115	NA	NA	NA	NA	NA	NA	NA	NA	NA	NA	NA	NA	NA	NA	NA	NA	NA	NA	NA	NA	NA	NA	NA	NA	NA	NA	NA
Locus_0087	mixed	410	8	2.68	9.02	410	0.000762682926829268	0.00290762384136708	22.5075	0.611438469272062	1.44055276993055	1.86956423089845	2.06266886878632	2.11451519658929	2.08110083450142	10.1798403699781	0.222277799459722	0.341007007830112	0.399175228807915	0.421306234893326	0.421727336942917	0.409048937593121	1	0	0	0	1	0	0	1	0	0	0	0	0	0	0	0	0	0	0	0	0	0	0	0	0	0	0
Locus_0088	mixed	336	8	2.97	4.45	324	0.000348148148148148	0.00188831250438244	23.4078	0.206491766377044	0.511787382494729	0.691623658717409	0.783774549566692	0.815846643497375	0.807868286944124	3.81739228759737	0.0767621110344845	0.123815668395072	0.149944444612903	0.161587709156194	0.163434464385192	0.158871556876055	1	0	0	0	1	0	0	1	0	0	0	0	0	0	0	0	0	0	0	0	0	0	0	0	0	0	0
Locus_0089	mixed	473	14	5.50	10.36	473	0.000551797040169133	0.00194715185989683	29.7099	0.344538360887769	0.888034055929651	1.25697314790191	1.49771860725262	1.64476167667164	1.72372937608212	7.3557552247257	0.129991725472177	0.219455674332827	0.279099561905667	0.31689365978029	0.33876361155814	0.349108968754174	1	0	0	1	1	0	0	0	1	0	0	0	0	0	0	0	0	0	0	0	0	0	1	0	0	0	0
Locus_0090	mixed	361	16	2.22	9.14	361	0.000509141274238227	0.00184609184329357	29.7099	0.235307648852028	0.606891758698345	0.8603233571365	1.02751902280891	1.13198172370265	1.19099481000224	5.05301832120067	0.0887923938609749	0.150063299109899	0.191219202517078	0.217717774469431	0.233575032700625	0.241742119668417	NA	NA	NA	NA	NA	NA	NA	NA	NA	NA	NA	NA	NA	NA	NA	NA	NA	NA	NA	NA	NA	NA	NA	NA	NA	NA	NA
Locus_0091	mixed	345	10	1.16	7.54	345	0.000539130434782609	0.00201935528159018	29.7099	0.266121968522821	0.680319060731282	0.954619408304495	1.12765683209317	1.22759042212147	1.27499714148674	5.53130483325997	0.10008021305972	0.167431804112546	0.211074910413299	0.237575920880937	0.251727429259413	0.257036110773817	1	0	0	0	0	0	0	0	0	0	0	0	0	0	0	0	0	0	0	0	0	0	1	1	0	0	0
Locus_0092	mixed	302	7	10.26	14.90	302	0.00055364238410596	0.00221895413496569	26.4088	0.276568878627885	0.697887370046788	0.962535962384332	1.11409603664649	1.18507788538742	1.19964846729948	5.43581460039239	0.103527126021703	0.170453896573493	0.210827357044501	0.232152613701687	0.240018876345505	0.23857180507289	NA	NA	NA	NA	NA	NA	NA	NA	NA	NA	NA	NA	NA	NA	NA	NA	NA	NA	NA	NA	NA	NA	NA	NA	NA	NA	NA
Locus_0093	mixed	298	9	4.33	9.33	275	0.000810181818181818	0.00396370922782359	12.6042	0.59679504121985	1.0942362284901	1.16191214834893	1.13587789080508	1.10130480557232	1.07073494928135	6.16086106371762	0.193890803894154	0.231669452286675	0.230670093396308	0.223589958292618	0.217102703462252	0.211205755086456	1	0	0	0	0	0	0	0	1	0	0	0	0	0	0	0	0	1	1	1	1	1	0	0	0	1	0
Locus_0094	mixed	296	9	11.67	25.67	254	0.00138976377952756	0.00413155857135831	19.5065	0.778665649954445	1.77516623801916	2.21403993927264	2.34330239229697	2.30585385467791	2.18352365513876	11.6005517293599	0.279577914339526	0.412479098380779	0.463152521423331	0.468806619296481	0.450818825842112	0.421372999574405	0	0	0	0	0	0	0	0	1	0	1	0	0	0	0	0	0	1	0	1	1	1	0	0	0	1	0
Locus_0095	mixed	300	11	2.33	11.67	300	0.000732	0.00325839938546274	17.7059	0.504915009408898	1.07600114271951	1.28356865009664	1.33367795499	1.31394776907284	1.26226370503597	6.77437423132384	0.175624688266825	0.243500617896221	0.265033654725857	0.266258472583245	0.258317871224084	0.246117004098506	0	0	1	0	0	0	0	0	0	0	0	0	0	0	0	0	0	0	0	0	0	0	0	0	0	0	0
Locus_0096	mixed	464	8	3.23	8.84	464	0.000711422413793103	0.00324403738170881	17.1057	0.771875469215084	1.63739024081201	1.94049930813838	2.00327718950277	1.96325058707642	1.87869338229072	10.1949861770354	0.268081791149603	0.369410027471013	0.399336803834555	0.398786000967565	0.385129950427025	0.365733812720587	0	0	1	0	0	0	0	0	0	0	0	0	0	0	0	0	0	0	0	0	0	1	0	0	0	0	0
Locus_0097	mixed	384	8	7.01	11.95	351	0.000801994301994302	0.00283647094819733	21.9073	0.513391561390333	1.23547895019543	1.6308411733837	1.82169000784934	1.88557275176384	1.87166530834923	8.95863975293187	0.188408823837042	0.295119281203091	0.350544695764054	0.373990947073777	0.377703401804075	0.369445862190218	1	1	0	0	0	0	0	0	0	0	0	0	0	0	0	1	0	0	0	0	0	1	0	0	0	0	0
Locus_0098	exon	341	16	2.93	6.16	341	0.000531964809384164	0.00255314199944817	19.5065	0.370451426843124	0.837128970667598	1.04226180232711	1.1102199411116	1.10771918524756	1.0703447651516	5.5381260913486	0.132390697262127	0.194079057131751	0.218435414250777	0.223402260294503	0.218575783695426	0.209056193671403	1	0	0	0	0	0	0	0	0	0	0	0	0	0	0	0	0	0	0	0	0	0	0	0	0	0	0
Locus_0099	mixed	423	8	5.20	11.58	423	0.00137683215130024	0.00637127978154299	18.006	1.66741789587265	2.64683160067905	2.98673112806928	3.10802507157309	3.05843455221725	2.90986179182901	16.3773020402403	0.478787129543547	0.570760222805119	0.616381004075759	0.621074839200911	0.599085730688654	0.563384117045301	1	0	0	0	0	0	0	0	1	0	0	0	0	0	0	0	0	0	0	0	0	0	0	0	0	0	0
Locus_0100	mixed	340	10	2.35	9.71	340	0.000693529411764706	0.00267528057399124	22.8076	0.434120322711504	1.03523573886701	1.35366721285432	1.49935377093913	1.54116115591329	1.52193018838591	7.38546838967116	0.158737149844863	0.246143438129344	0.289698315467647	0.306664799159084	0.307818119393076	0.299833796894798	0	0	0	0	0	0	0	0	0	0	0	0	0	0	1	0	0	1	1	0	0	0	0	0	0	0	0
Locus_0101	intron	495	8	5.66	18.79	495	0.0171812121212121	0.344975964178486	17.1057	2.91869562941204	4.22971484343131	5.13914977223319	5.34662491524811	5.20775536053302	4.90610809634123	27.7480486171989	0.678510616129227	0.968825415604148	1.06450178694896	1.0631387997712	1.01481227824055	0.945536422429939	0	0	0	0	1	0	0	0	0	0	0	0	0	0	0	0	0	1	1	0	0	1	0	0	0	1	1
Locus_0102	mixed	301	8	2.66	13.29	301	0.00100830564784053	0.003420628224893	20.4068	0.618797269099766	1.41953823176391	1.79251415223424	1.93091973011564	1.94198697680297	1.8852296595505	9.58898601956703	0.222548788802043	0.331498501189376	0.377961009694497	0.390313686992179	0.384304197770966	0.368675374544396	1	0	0	0	0	0	0	0	0	0	0	0	0	0	0	0	0	1	0	0	0	1	0	0	0	1	1
Locus_0103	mixed	301	9	1.66	6.98	301	0.00051063122923588	0.00217966815522183	25.8086	0.25622930427467	0.624107051793147	0.834332126593176	0.943736543979452	0.989385729370516	0.995319390117741	4.6431101461287	0.0944928826217819	0.149992112494117	0.180444374977192	0.194967438682197	0.199490785420156	0.197847721142972	1	0	0	0	0	0	0	0	0	0	0	0	0	0	0	0	0	0	0	0	1	1	0	0	0	0	0
Locus_0104	intron	483	9	3.11	13.87	483	0.000895652173913043	0.002976993690056	23.1077	0.793400392204544	1.92577090322754	2.55505341120228	2.85676600927727	2.94906392890611	2.9109972021889	13.9910518470065	0.292343006829252	0.46146987603074	0.549819840793438	0.586033758830166	0.5893330641916	0.572528255446594	NA	NA	NA	NA	NA	NA	NA	NA	NA	NA	NA	NA	NA	NA	NA	NA	NA	NA	NA	NA	NA	NA	NA	NA	NA	NA	NA
Locus_0105	mixed	325	14	3.38	8.92	325	0.000567692307692308	0.00259305266573116	26.4088	0.348632706735507	0.754943344014962	0.923313788972044	0.991605678425362	1.01654421923708	1.02094699357852	5.05598673096347	0.121937607844464	0.17268054373675	0.193553469175895	0.201745163365129	0.204228604866423	0.203785408053709	1	0	0	0	0	0	0	0	1	0	0	0	1	0	0	0	0	0	0	0	0	0	0	0	0	0	0
Locus_0106	mixed	316	11	3.80	13.29	316	0.000851582278481013	0.0026478438121472	27.9093	0.422709120467888	1.05243499128052	1.43770582266519	1.6573162530514	1.76540439271917	1.79909718490719	8.13466776509132	0.157288197895797	0.255653941692903	0.313986993655514	0.345277707345735	0.358442488393694	0.359589958064276	NA	NA	NA	NA	NA	NA	NA	NA	NA	NA	NA	NA	NA	NA	NA	NA	NA	NA	NA	NA	NA	NA	NA	NA	NA	NA	NA
Locus_0107	mixed	315	7	1.59	7.62	315	0.000694920634920635	0.00252384291014366	25.5085	0.376524593039539	0.944764707220328	1.29445399980766	1.48776825587627	1.57093385493804	1.57813551987569	7.25258093075752	0.140641204244572	0.230049179756956	0.282572505603587	0.308902872933462	0.316968438186327	0.312613224975609	0	0	1	0	0	0	0	0	0	0	0	0	0	0	0	0	1	0	0	0	0	0	0	0	0	0	0
Locus_0108	mixed	320	16	5.63	9.06	320	0.000500625	0.00200741562126258	29.1097	0.240508442158337	0.609799536446857	0.846977732219959	0.989353505975982	1.06441109827176	1.09231587651832	4.84336619159122	0.0901750558673719	0.149384365641057	0.186279009032074	0.207242555149213	0.216968032912247	0.218890697795512	0	0	0	0	0	0	0	0	0	0	0	0	0	0	0	0	0	0	0	0	0	0	0	0	0	0	0
Locus_0109	exon	300	10	2.67	6.67	300	0.00178466666666667	0.0122071761156276	2.4008	2.35345631617234	1.98016503714295	1.59020738085206	1.33359440862885	1.11677951340019	0.947364919592919	9.32156757578926	0.467385128930227	0.347509673523804	0.291099356281046	0.243555683553097	0.204797460474943	0.175653958050984	1	0	0	0	0	0	0	0	0	0	0	0	0	0	0	0	0	1	1	1	1	1	1	1	0	0	0
Locus_0110	mixed	414	11	3.36	10.79	380	0.000623157894736842	0.00289084452813039	15.6052	0.503740690174711	1.07394152295517	1.27918378748207	1.33129400252363	1.32255264669198	1.29115443652437	6.80186708635192	0.17537190214307	0.242832174054496	0.264103797443493	0.266550456488845	0.261786649979244	0.254436717121181	NA	NA	NA	NA	NA	NA	NA	NA	NA	NA	NA	NA	NA	NA	NA	NA	NA	NA	NA	NA	NA	NA	NA	NA	NA	NA	NA
Locus_0111	mixed	502	15	2.59	8.57	502	0.000704183266932271	0.0030296740057499	16.8056	0.765678136045982	1.69130720717993	2.04638947450806	2.11527544400704	2.05095321621375	1.93312139737055	10.6027248753253	0.271331021985313	0.386914524304666	0.422519822711637	0.419383060531604	0.399341875486195	0.37350892592674	1	0	0	0	0	0	0	0	0	0	0	0	0	0	0	0	0	1	1	1	1	1	1	1	1	0	0
Locus_0112	exon	391	17	3.32	7.16	391	0.000489769820971867	0.00201991309744769	27.9093	0.292891797612651	0.730915654071148	0.999953016680514	1.15330101997933	1.2283141374299	1.25107396167849	5.65644958745202	0.109100743879009	0.177706450625589	0.218470694811027	0.240275493441964	0.249334464957194	0.24997580700008	1	0	0	0	0	0	0	0	1	0	0	0	0	0	0	0	0	0	0	0	0	0	0	0	0	0	0
Locus_0113	mixed	417	9	2.16	15.83	417	0.000913429256594724	0.00342681198424892	18.6062	0.832684484062352	1.8672195038242	2.30633212537065	2.43549099954315	2.40528951197328	2.29584817438676	12.1428647991604	0.296611263682924	0.431244260802651	0.481379368822478	0.487726183186463	0.47186530770516	0.445325455563478	NA	NA	NA	NA	NA	NA	NA	NA	NA	NA	NA	NA	NA	NA	NA	NA	NA	NA	NA	NA	NA	NA	NA	NA	NA	NA	NA
Locus_0114	exon	314	17	3.50	8.28	314	0.00042452229299363	0.00150005450203854	29.7099	0.139484202614163	0.373181611778124	0.549722500092697	0.680974735969825	0.776298339708262	0.843098827711843	3.36276021787491	0.0533990903300449	0.0939789864882666	0.124408674225744	0.146790054841532	0.162783555112717	0.173705107261055	1	0	0	0	0	1	0	1	0	0	1	0	0	0	0	0	0	0	0	0	0	0	0	0	0	0	0
Locus_0115	mixed	522	9	5.56	13.22	522	0.000751340996168583	0.00246908099547043	29.7099	0.601886536572225	1.50241185790665	2.06391734489061	2.39751852738557	2.57653200711186	2.64993295698025	11.7921992308472	0.224082534352944	0.365772605425021	0.452319954167679	0.501613414052119	0.52553018054771	0.532062299271808	1	0	1	0	0	0	0	0	0	0	1	0	0	0	0	1	0	0	0	0	0	0	0	0	0	0	0
Locus_0116	mixed	329	9	3.65	7.60	329	0.000558662613981763	0.00203811083283545	29.7099	0.260705215608935	0.670614696445479	0.946782936305822	1.12441564959904	1.22957723325473	1.28164719204182	5.51374292325581	0.0982887530349985	0.165540317296883	0.209918361676274	0.237454156837233	0.252623165650351	0.258760129797751	1	0	1	0	0	0	0	0	0	0	0	0	0	0	0	0	0	0	0	0	0	0	0	0	0	0	0
Locus_0117	exon	317	15	0.63	4.42	317	0.000247318611987382	0.00124031720730926	29.7099	0.0914380384393633	0.240414362800318	0.347698798754893	0.42317553683044	0.474402204287466	0.50716356966053	2.08429251077301	0.0347674326670364	0.0600186560708887	0.0780082802377799	0.090459446040526	0.0986903835047983	0.103710707819467	1	0	0	0	0	0	0	0	0	0	0	0	0	0	0	0	0	0	0	0	0	0	0	0	0	0	0
Locus_0118	mixed	300	16	0.67	5.00	300	0.00028	0.00143004081144841	29.7099	0.109796021732041	0.273910454739028	0.377899032874115	0.443344695335988	0.483844967296275	0.50794056713866	2.19673573911611	0.0408407257591275	0.0667598628009801	0.0831408615296016	0.0933818745505016	0.0996195666808078	0.103195008043506	1	0	0	0	0	0	0	0	0	0	0	0	0	0	0	0	0	0	0	0	0	0	0	0	0	0	0
Locus_0119	mixed	480	13	2.08	7.92	480	0.000538125	0.00221768951618298	27.009	0.424324292651543	1.03380322279801	1.3862906169991	1.57602487222669	1.66224590822579	1.68254464863264	7.76523356153378	0.156424073525035	0.248714094442073	0.30048979557849	0.326539504834895	0.336204982175903	0.335446181249664	1	0	0	0	0	0	0	0	0	0	0	0	0	0	0	0	0	0	0	0	0	1	1	1	0	1	0
Locus_0120	mixed	352	13	4.26	10.23	352	0.000924431818181818	0.0041084479314693	12.6042	0.858971818388091	1.6457177901556	1.79167327167502	1.73848478944895	1.6308082836997	1.51606708148569	9.18172303485306	0.284852699963013	0.354628054364415	0.356230692578039	0.337618964628139	0.314560946957682	0.292156037488995	1	0	1	0	0	0	0	0	0	0	1	1	0	0	0	0	0	0	0	0	1	1	1	1	0	1	0
Locus_0121	exon	335	17	0.90	4.78	335	0.000274626865671642	0.00132080805465448	29.7099	0.109725244013523	0.287659003545355	0.414710457501179	0.503150654839006	0.562331359156207	0.599381754048776	2.47695847310405	0.0416738170814131	0.0717063501656923	0.0929004198676971	0.107391856211009	0.116808589789907	0.122391931068134	0	0	0	0	0	0	0	0	0	0	0	0	0	0	0	0	0	0	0	0	0	0	0	0	0	0	0
Locus_0122	exon	392	17	2.04	5.87	392	0.000341326530612245	0.00154586364194871	29.7099	0.173204378457923	0.442628077740452	0.622621306138542	0.73950289555194	0.811755697052855	0.852395998374143	3.64210835331584	0.0651015248593907	0.109005467537669	0.137964971023953	0.156366446902918	0.167294575102439	0.172925423051996	0	0	0	0	0	0	0	0	0	0	0	0	0	0	0	0	0	0	0	0	0	0	0	0	0	0	0
Locus_0123	mixed	392	8	5.87	18.37	392	0.000981887755102041	0.00379416748618192	17.4058	0.90659175888792	1.92489855466865	2.2871292103699	2.36537022406326	2.31626420580963	2.20740725822502	12.0076612120243	0.314849338993934	0.434787967683337	0.471241981797302	0.470926787706473	0.453696199971116	0.428353025409225	0	0	1	0	1	0	0	1	0	0	0	1	0	0	0	0	0	0	0	0	0	1	0	0	0	0	0
Locus_0124	exon	341	17	1.47	5.28	341	0.000324340175953079	0.00156915861356595	29.7099	0.152296295799948	0.383060035756373	0.530647534717468	0.622017138992354	0.675284638106895	0.702647265200024	3.06595290857304	0.0568715119136218	0.0936229745634625	0.11679091933184	0.13076514677336	0.138498110729298	0.141980514588789	1	0	0	0	0	0	0	0	0	0	0	0	0	0	0	1	0	0	0	0	0	1	0	0	0	0	0
Locus_0125	mixed	401	7	1.00	4.24	401	0.000531172069825436	0.00361997940226432	9.60320000000001	0.651401046402918	1.09552299031643	1.10799609562836	1.06150758149654	1.0160095917919	0.972202413296835	5.90463971893298	0.202436189228952	0.224834952994991	0.217158266809342	0.207606167501654	0.198856606784221	0.189915453719547	1	0	0	0	0	0	0	1	0	0	0	0	0	0	0	0	0	0	0	0	0	0	0	0	0	0	0
Locus_0126	mixed	524	7	1.53	5.53	524	0.00065648854961832	0.00362066195603354	11.7039	1.00853394666989	1.96567473182618	2.12119778728583	2.00408755211863	1.81615375373341	1.62718297531347	10.5428307469474	0.338488874249997	0.423417904460032	0.416952848492235	0.382713228851603	0.343861111626778	0.307673334073677	1	0	0	0	0	0	0	1	0	0	0	0	0	0	0	0	0	0	0	0	0	0	0	0	0	1	1
Locus_0127	mixed	383	16	3.39	11.49	383	0.000739686684073107	0.00283811786058673	29.7099	0.5033391524092	1.10480918852866	1.38127689626083	1.51798410339827	1.58667657767796	1.61636128882486	7.71044720709976	0.176733017420955	0.255224510892027	0.292960113306358	0.312090669484905	0.321325425186104	0.324375692135216	0	0	0	0	0	0	0	0	0	0	0	1	0	0	0	0	0	0	0	0	0	0	0	0	0	0	0
Locus_0128	mixed	300	11	3.00	8.33	300	0.000938	0.00519140877639317	14.1047	0.880263191303803	1.36944897406267	1.41536061047168	1.40882294065892	1.36459789514415	1.28920078836902	7.72769440001022	0.25835397258892	0.281271748780883	0.283651442245507	0.278571944587708	0.266206469230004	0.248884783428184	0	0	0	0	0	0	0	0	0	0	0	0	0	0	0	0	0	0	0	0	0	1	0	0	0	0	0
Locus_0129	mixed	305	7	2.30	21.64	305	0.00101475409836066	0.00342456470848821	22.2074	0.619561638816091	1.40785759267039	1.77995537101309	1.93541806531276	1.9727494163596	1.94266925503667	9.65821133920859	0.221536470452835	0.328394463295321	0.376676994630219	0.393699463246476	0.393224185908881	0.382556094057785	1	0	0	0	0	0	0	0	0	0	1	0	0	0	0	0	0	1	1	1	1	1	0	0	0	0	0
Locus_0130	mixed	301	11	1.66	5.65	301	0.000464451827242525	0.00219838549436588	24.9083	0.250178694455669	0.589139283664493	0.766777485676638	0.852297858354596	0.88466181774578	0.88592182604594	4.22897696594311	0.0908955496752792	0.13955418493285	0.164182367334927	0.17501861409182	0.177839251111904	0.175930153893057	1	0	0	0	0	0	0	0	0	0	0	1	0	0	0	0	0	0	0	0	0	0	0	0	0	0	0
Locus_0131	mixed	331	16	1.81	7.85	331	0.000458006042296072	0.00185544757647698	29.7099	0.20700807442776	0.512540413304211	0.702524922827425	0.819727203520105	0.890180400416502	0.929854766889975	4.06183578138598	0.0767489289481481	0.124504867118418	0.154132816817118	0.172232093452735	0.182833507696555	0.188425056274125	0	0	0	0	0	0	0	0	0	0	1	0	0	0	0	0	0	0	0	0	0	0	0	0	0	0	0
Locus_0132	mixed	300	10	5.00	12.67	300	0.000909333333333333	0.00301940982221203	23.7079	0.495392486569607	1.17520472029218	1.53402745890404	1.702196561793	1.7575021031026	1.74638240565424	8.41070573631567	0.180656311224932	0.279007982242263	0.328416610827363	0.348800519066547	0.352046000047138	0.345254373371588	1	0	0	0	0	0	0	0	0	0	1	1	0	0	0	0	0	0	0	0	0	0	0	0	0	0	0
Locus_0133	mixed	327	9	0.61	15.29	327	0.000698470948012232	0.00247354669202955	26.7089	0.374573822962953	0.93517606733601	1.27934745243907	1.47378831330222	1.5651236738556	1.5861182542034	7.21412758409918	0.139555916850265	0.227395671482479	0.279417824522007	0.306705927379984	0.317030366567327	0.315865145869449	NA	NA	NA	NA	NA	NA	NA	NA	NA	NA	NA	NA	NA	NA	NA	NA	NA	NA	NA	NA	NA	NA	NA	NA	NA	NA	NA
Locus_0134	mixed	309	13	3.88	8.41	309	0.000620064724919094	0.0024463832293588	24.3081	0.334677801784396	0.814860994488508	1.08616003722265	1.22178518175894	1.27068933369043	1.26541561570122	5.99358896464608	0.123447448277079	0.19565088871467	0.234369816298959	0.251507091055704	0.254998810893624	0.25010159520168	1	0	0	0	0	0	0	0	0	0	1	0	0	0	0	0	0	0	0	0	0	1	0	1	0	0	0
Locus_0135	mixed	330	8	0.91	10.61	330	0.000879090909090909	0.00295733888392676	24.6082	0.521506140779502	1.23963255484076	1.62552077436336	1.81389010750427	1.8830257420715	1.87941085941608	8.96298617897547	0.190242596462936	0.29485669325275	0.348946733490428	0.372735918077091	0.378107300288444	0.37220893828221	NA	NA	NA	NA	NA	NA	NA	NA	NA	NA	NA	NA	NA	NA	NA	NA	NA	NA	NA	NA	NA	NA	NA	NA	NA	NA	NA
Locus_0136	mixed	465	14	1.94	5.38	465	0.00027247311827957	0.00122626399945784	29.7099	0.13509336095701	0.364007520984654	0.539398880497785	0.670934120781951	0.766650921701274	0.833229161090421	3.3093139660131	0.0518736405499706	0.0919517606748472	0.122351324803354	0.144832879941149	0.16085995956023	0.17164847445627	1	0	0	0	0	0	0	0	0	0	0	0	0	0	0	1	0	0	0	0	0	0	0	0	0	0	0
Locus_0137	mixed	400	13	3.75	8.75	400	0.025037	0.485490196562604	23.1077	1.81399115362093	1.33255121025799	1.44011638852566	1.49910491513596	1.52271443163766	1.51033223206179	9.11881033123995	0.244949717860925	0.280017720879457	0.294977946082983	0.303452651256771	0.304401150551565	0.298800056469048	0	0	0	0	0	0	0	0	0	0	1	0	0	0	0	0	0	0	1	1	1	1	1	1	0	1	0
Locus_0138	mixed	332	13	3.61	13.55	332	0.000531626506024096	0.00212371014465482	29.7099	0.2697878740375	0.65851175836002	0.887675157791446	1.01792519516777	1.08623552351749	1.11522746324281	5.03536297211703	0.0994828877847548	0.158728478251169	0.193120666680586	0.212030924825941	0.221180578492653	0.22408138341557	0	1	0	0	0	0	0	0	0	0	1	0	0	0	0	0	0	0	1	1	1	0	0	0	0	1	0
Locus_0139	mixed	292	7	2.74	25.68	292	0.00168424657534247	0.00490819062071067	16.5055	1.18362360830308	2.50501750523764	2.9563350713969	3.03331098338159	2.94840767587283	2.79262891131991	15.4193237555119	0.410792189957708	0.564177791038079	0.606735603788253	0.601558438357476	0.575594653787752	0.540491726510215	0	0	0	0	0	0	0	0	0	0	0	0	0	0	0	0	0	0	0	0	0	0	0	0	0	0	0
Locus_0140	mixed	304	16	4.28	8.55	304	0.000463486842105263	0.00188737747745398	29.7099	0.201514421366954	0.511193690331423	0.71133879573857	0.833589891270613	0.9008772474038	0.929779263509044	4.0882933096204	0.0755558889151207	0.125309672150783	0.156658006637723	0.174966701200667	0.184119894165786	0.186921726597392	1	0	0	0	0	0	0	0	1	0	0	0	0	0	0	0	0	0	0	0	1	0	0	0	0	1	1
Locus_0141	mixed	345	11	2.03	5.80	345	0.000524927536231884	0.00258052051220675	18.9063	0.37851978435336	0.845547881443542	1.04186061109806	1.10142734499314	1.09400985800991	1.05541789832737	5.51678337822539	0.134610686435946	0.194964878857567	0.217423519621784	0.221021482860603	0.215599206073675	0.206158478710117	1	0	0	0	0	0	0	1	0	0	0	0	0	0	0	0	0	0	0	1	1	1	0	0	0	0	0
Locus_0142	mixed	351	16	1.14	4.27	351	0.000287464387464387	0.00170423409131898	24.9083	0.171785847410703	0.401194377848935	0.517264527278515	0.570364525630771	0.589104368501822	0.589489300900724	2.83920294757147	0.0622198825341393	0.0945991468356288	0.110277317261985	0.116763453220512	0.118289496965509	0.117200316120077	1	0	0	0	0	0	0	1	0	0	0	0	0	0	0	0	0	0	0	0	0	0	0	0	0	0	0
Locus_0143	exon	335	17	1.49	4.78	335	0.000326268656716418	0.00170178563830619	29.4098	0.170266802097717	0.414456274289097	0.556586480893144	0.635442827634208	0.674822309358742	0.689368157339033	3.14094285161194	0.0627246397946125	0.0997347687040161	0.12083898316252	0.132051728936542	0.137067363022393	0.138165203673193	0	0	0	0	0	0	0	0	0	0	1	0	0	0	0	0	0	0	0	0	0	1	1	1	1	1	0
Locus_0144	mixed	425	14	5.41	15.29	425	0.000571529411764706	0.00194198006438718	29.7099	0.310192467180495	0.801916903673891	1.13981087850578	1.36484326133564	1.50710905708748	1.58875613249381	6.71262870027708	0.117154433155255	0.198533574333872	0.253664460972085	0.289540076248033	0.311302030333424	0.32273827171739	0	0	0	0	0	0	0	0	0	0	0	1	0	0	0	0	0	0	0	0	0	0	0	0	1	0	0
Locus_0145	mixed	416	16	4.31	13.88	364	0.000651373626373626	0.00227633006146385	29.7099	0.350701925831779	0.867912635702847	1.18190151733958	1.36301343147841	1.45746696567853	1.49560253791754	6.7165990139487	0.130122132629797	0.210387924788605	0.258021911529059	0.284346476908989	0.296796966675927	0.300252565469281	1	1	1	0	0	0	0	0	0	0	0	0	0	0	0	0	0	0	0	1	1	1	0	0	0	0	0
Locus_0146	mixed	339	11	10.62	31.56	339	0.0839643067846608	1.09651769013879	18.9063	3.53133278760528	3.5066095308332	4.39573673775782	4.67720690645055	4.62839990519616	4.40917573618314	25.1484616040261	0.550785294282539	0.816755040127478	0.921927715033938	0.938321791655702	0.907577287254895	0.85358049504931	0	0	0	0	0	0	0	0	0	0	0	0	1	0	0	0	0	0	0	0	0	1	1	1	1	1	1
Locus_0147	mixed	386	10	3.63	18.65	386	0.00100518134715026	0.00294528001769139	26.7089	0.640467521716348	1.57665885374289	2.13159273238303	2.4355894289157	2.57435658808289	2.60465249517229	11.9633176200131	0.237180514213861	0.380998257371407	0.463418935874517	0.505403103026236	0.520785128809755	0.518762852522693	NA	NA	NA	NA	NA	NA	NA	NA	NA	NA	NA	NA	NA	NA	NA	NA	NA	NA	NA	NA	NA	NA	NA	NA	NA	NA	NA
Locus_0148	intron	364	11	6.03	13.70	326	0.000880674846625767	0.0041720492111316	19.2064	0.761858824181925	1.39942635279813	1.53673065665948	1.54676825900009	1.50960595683187	1.44687682937223	8.20126687884371	0.245762161420984	0.300607626678748	0.310545143839872	0.306720627732117	0.296293316325348	0.28197198529199	NA	NA	NA	NA	NA	NA	NA	NA	NA	NA	NA	NA	NA	NA	NA	NA	NA	NA	NA	NA	NA	NA	NA	NA	NA	NA	NA
Locus_0149	exon	305	8	1.31	4.26	305	0.000474098360655738	0.00271526228320749	15.6052	0.350069920288057	0.740525895674162	0.86850439169934	0.882914722071287	0.850602325437432	0.800811688130842	4.49342894330111	0.121596195200164	0.166406959662482	0.177461122131683	0.174262348401725	0.165447290642049	0.154729860380343	NA	NA	NA	NA	NA	NA	NA	NA	NA	NA	NA	NA	NA	NA	NA	NA	NA	NA	NA	NA	NA	NA	NA	NA	NA	NA	NA
Locus_0150	mixed	455	15	3.08	7.47	455	0.000523956043956044	0.00209907094989406	28.2094	0.369264418273829	0.921443096153175	1.2612542015885	1.45611930764292	1.55283040028818	1.58379318298275	7.14470460692932	0.137532844323045	0.224062199517887	0.275675463820219	0.303547537330323	0.315425801971753	0.316668828655617	1	0	0	0	1	0	0	0	0	0	0	0	0	0	0	0	0	0	0	1	0	0	0	1	0	0	0
Locus_0151	exon	428	15	2.57	3.97	428	0.000297196261682243	0.00155704686215482	29.1097	0.19008565302402	0.485350319705227	0.678506248236527	0.796668308918625	0.860355617480502	0.885031390895929	3.89599753826083	0.071477375818444	0.11928748199805	0.149636993955074	0.167231191954922	0.175623433957567	0.177485000174269	1	0	0	1	0	0	0	0	0	0	0	1	0	0	0	0	0	0	1	0	0	0	0	1	0	0	0
Locus_0152	exon	357	17	2.24	5.60	357	0.000434453781512605	0.00226952589867132	22.2074	0.299517935011365	0.668825587536467	0.832634077735731	0.896864192907701	0.911965395156038	0.902038424784241	4.51184561313154	0.106316885714997	0.154720712514884	0.175185018384716	0.182004213266531	0.181985721392455	0.178403768512115	1	0	0	0	0	0	0	0	0	0	0	0	0	0	0	0	0	0	0	1	0	0	0	0	0	0	0
Locus_0153	exon	425	14	2.82	4.24	425	0.000267058823529412	0.0013564649738586	29.7099	0.145622308290537	0.379259774331159	0.542432197193804	0.652381066172023	0.722301407485569	0.762282028106396	3.20427878157949	0.0551723853148288	0.0942000792974419	0.121012036623877	0.138616357353265	0.149314080219165	0.154863624442677	1	0	0	0	1	0	0	0	0	0	0	1	1	0	1	1	0	0	0	0	0	1	1	1	0	0	0
Locus_0154	exon	367	16	1.09	3.54	367	0.000211989100817439	0.00119359315174926	29.7099	0.0963503462774801	0.25035845639228	0.358011529776245	0.431482447781991	0.479674675718362	0.509123860244519	2.12500131619088	0.0364591422605796	0.0621539053692716	0.079922037505214	0.091836094046004	0.0994146458904875	0.103774854389908	1	0	0	0	0	0	0	0	0	0	0	1	0	0	0	0	0	0	0	0	0	0	0	0	0	0	0
Locus_0155	exon	410	15	2.20	5.37	410	0.000352195121951219	0.00165384860811323	29.7099	0.205325899439561	0.519443464753245	0.721648639305044	0.845509268792859	0.914827848371861	0.946445314591678	4.15320043525424	0.0768879640401606	0.127203869453511	0.15887613614429	0.177532336114949	0.187158342334705	0.190570869759641	1	0	0	0	1	0	0	0	0	0	0	1	0	0	0	0	0	0	0	0	0	0	0	0	0	0	0
Locus_0156	exon	306	15	0.98	2.94	306	0.000247058823529412	0.00193201021018683	15.3051	0.171664277040025	0.353791296441359	0.40656738913918	0.410247941739483	0.398140651274891	0.38276075194061	2.12317230757555	0.0589489540150761	0.078569794450885	0.0825645176522371	0.0810715665173608	0.0781015641451986	0.0750314786340911	1	0	0	0	0	0	0	0	0	0	0	0	0	0	0	0	0	0	0	0	0	0	0	1	0	0	0
Locus_0157	exon	456	17	1.97	4.17	456	0.000305921052631579	0.00172232529579137	25.8086	0.234359002250796	0.563750336574664	0.746902062850858	0.840657069017965	0.87960792004754	0.88494586195434	4.15022225269616	0.085938712394942	0.134805617121624	0.161046794447359	0.173432281957624	0.17731647539798	0.175993736672265	0	0	0	0	0	0	0	0	0	0	0	0	0	0	0	0	0	1	0	0	0	0	0	0	0	0	1
Locus_0158	mixed	505	14	2.97	5.54	505	0.000486930693069307	0.00226346664107656	22.5075	0.455603137037442	1.09296253578165	1.43444469943843	1.5898907986697	1.6306096183773	1.60262871178867	7.80613950109317	0.167052527473814	0.260460565629498	0.307241381670654	0.324972873576999	0.325034776559423	0.314744340254011	1	0	0	0	0	0	0	0	0	0	0	0	0	0	1	0	0	1	0	0	0	0	0	0	1	0	0
Locus_0159	mixed	495	11	4.04	12.53	495	0.000764242424242424	0.00247448399352854	29.1097	0.57664946387252	1.44250233092927	1.98091356887705	2.29552599256092	2.4579010109552	2.5174297293677	11.2709220965626	0.214963103836599	0.351274797989323	0.433735557494879	0.479472738078801	0.500309512761998	0.504404672562969	NA	NA	NA	NA	NA	NA	NA	NA	NA	NA	NA	NA	NA	NA	NA	NA	NA	NA	NA	NA	NA	NA	NA	NA	NA	NA	NA
Locus_0160	mixed	425	10	1.18	7.76	425	0.000545411764705882	0.00202778666455245	29.7099	0.33158519450527	0.849235625942741	1.19368519414248	1.41201229729914	1.53875177373017	1.59930329593259	6.92457338155237	0.124793977855773	0.209183622491021	0.26412756788711	0.297654438114341	0.315661933525518	0.322493401599879	1	0	1	0	0	0	0	0	0	0	0	0	0	0	0	0	0	1	0	0	0	0	0	0	0	0	0
Locus_0161	mixed	301	8	2.66	7.31	301	0.00103654485049834	0.00422372584599763	13.2044	0.860022722051418	1.79668683752722	2.04534827653325	1.98890047005229	1.81408351155353	1.60801351188098	10.1130553295987	0.297935388666539	0.398999436733283	0.409584466635728	0.382341494280211	0.342404104563138	0.301088363954762	1	0	0	0	0	0	0	0	0	0	0	0	0	0	0	0	0	0	0	0	0	1	0	0	0	1	1
Locus_0162	mixed	349	13	4.01	10.89	349	0.000701719197707736	0.00261815004908889	23.7079	0.432640237219155	1.04316909164454	1.37818592547121	1.53958393678345	1.59340895342436	1.58217694934755	7.56916509389027	0.158930050711238	0.249330898504355	0.296272771310495	0.316051538484863	0.319193456304569	0.312445788051433	1	0	0	1	0	0	0	0	0	0	0	1	0	0	0	0	0	0	0	0	0	0	0	0	1	0	0
Locus_0163	mixed	348	14	3.45	19.25	348	0.000685057471264368	0.0026047519747019	24.9083	0.413495299018999	0.96687155372086	1.24995125652958	1.3821746137903	1.43008431751912	1.43071964432144	6.8732966849003	0.149795096376979	0.228243823273335	0.266876295885339	0.283276801226409	0.287233074822853	0.284196491461269	1	1	0	0	0	0	0	0	0	0	0	0	0	0	0	1	0	0	0	0	0	0	0	0	0	0	0
Locus_0164	mixed	332	15	4.52	11.75	332	0.000524397590361446	0.0020312753866547	29.7099	0.254418910419489	0.639189397562005	0.881674717784948	1.02617890924949	1.10370182519293	1.13585532858899	5.04101908879784	0.0950080946521943	0.155986468736531	0.193460988271779	0.21480862982358	0.225181423910834	0.228163797405825	1	0	0	0	0	0	0	1	0	0	0	0	1	0	1	0	0	0	0	0	0	0	0	0	0	0	0
Locus_0165	mixed	388	10	4.38	17.27	388	0.000527835051546392	0.00194077649118655	29.7099	0.280462729111472	0.72717716797149	1.03441317984976	1.23653816113688	1.35982886834486	1.42438457602021	6.06280468243468	0.106082413192908	0.180174172982794	0.230114079990449	0.261893750634046	0.280095548942995	0.288224876277853	0	0	0	0	0	0	0	0	0	0	0	1	0	0	0	0	0	0	0	0	0	0	0	0	0	0	0
Locus_0166	mixed	340	15	6.76	10.29	340	0.000482941176470588	0.00177521535427444	29.7099	0.206730699693376	0.540128240058031	0.774957717168345	0.934689177832976	1.03747392495385	1.0973323670309	4.59131212673748	0.0784252752566258	0.134363029548507	0.173134359964046	0.19885673284944	0.214712551923066	0.223158197189654	NA	NA	NA	NA	NA	NA	NA	NA	NA	NA	NA	NA	NA	NA	NA	NA	NA	NA	NA	NA	NA	NA	NA	NA	NA	NA	NA
Locus_0167	mixed	300	7	1.67	5.00	300	0.000475666666666667	0.00216060220660959	24.6082	0.252967960846943	0.62566061518437	0.845860488723913	0.961557836976572	1.00651624995232	1.0044774660256	4.69704061770969	0.0939239172758739	0.151323520382168	0.183583831977445	0.19871415703582	0.202348958178247	0.198447304859998	1	0	1	0	0	0	0	0	0	0	1	0	0	0	0	0	0	0	0	0	0	0	0	0	0	0	0
Locus_0168	mixed	327	7	1.83	16.77	301	0.000612956810631229	0.00230638206464767	27.6092	0.300331738321174	0.758837243147396	1.04878851852878	1.21728633293067	1.29920258036833	1.32031300723755	5.94475942053389	0.112468391506111	0.185502212823395	0.230004991297154	0.254053430091114	0.263623043299716	0.263125299632635	1	0	0	0	0	0	0	0	0	0	1	0	0	0	0	0	0	1	1	0	0	0	0	0	0	0	0
Locus_0169	exon	330	16	3.03	8.79	330	0.000703636363636363	0.00290218219770986	19.5065	0.465804354166757	1.0420692881955	1.28728925002316	1.36554060618519	1.36205827929767	1.32063410222152	6.8433958800898	0.165725459732271	0.240537737764486	0.269060343443771	0.27456173000274	0.269064942104702	0.258696489215187	0	0	0	0	0	0	0	0	0	0	0	1	0	0	0	0	0	0	0	0	0	1	1	1	1	1	0
Locus_0170	exon	460	15	2.39	6.52	460	0.000457826086956522	0.00197933871689025	29.4098	0.32495330370694	0.800243172481455	1.08530049374379	1.24754793281528	1.3301450120395	1.36089712008787	6.14908703487484	0.120308468366899	0.193572019210015	0.23653296817729	0.259880854058975	0.270480545083927	0.272772019947718	1	0	1	0	0	0	0	0	0	0	1	0	0	0	0	0	0	0	0	0	0	0	1	0	0	0	0
Locus_0171	mixed	384	15	4.43	10.42	384	0.000565104166666667	0.00211987511075642	29.7099	0.317627492253564	0.78871517831214	1.08197695524091	1.25998742014649	1.36164419438644	1.41161013823594	6.22156137857548	0.117930932269713	0.191754622462038	0.23727042521214	0.264225119340418	0.278737280008655	0.284735089712121	1	0	1	0	1	0	0	0	0	0	0	1	0	0	1	0	0	1	0	0	0	1	1	1	1	0	0
Locus_0172	mixed	300	10	1.00	5.67	300	0.000353	0.00148198468120211	29.7099	0.126787678931423	0.33707826638173	0.492097494713606	0.602851382007382	0.678350035772332	0.725955290695406	2.96312014850188	0.0484350079486257	0.0845619295211529	0.110808176152734	0.129162668303477	0.141252076226853	0.148404037042221	1	0	0	0	0	0	0	0	0	0	0	0	0	0	0	0	0	0	0	0	0	0	0	0	0	0	0
Locus_0173	mixed	303	8	2.97	7.92	303	0.000480528052805281	0.00206772351027378	26.4088	0.237404781576393	0.59413677610271	0.813395173845382	0.936238394942638	0.992316965313984	1.00296008514578	4.57645217692688	0.0885604861714496	0.144563111597694	0.177618618893939	0.194678601704913	0.200753584658262	0.199439386798312	1	0	1	0	0	0	0	0	0	0	1	0	0	0	0	0	0	0	0	0	0	0	0	0	0	0	0
Locus_0174	exon	324	8	2.16	5.86	324	0.000567592592592593	0.00238033072748411	23.7079	0.333277488041418	0.82033088146515	1.10258342363627	1.24557468256254	1.29548175517377	1.28467629668593	6.08192452756506	0.123520098177116	0.197874528609918	0.238580310160867	0.256592036988462	0.259609140876347	0.253012010141914	NA	NA	NA	NA	NA	NA	NA	NA	NA	NA	NA	NA	NA	NA	NA	NA	NA	NA	NA	NA	NA	NA	NA	NA	NA	NA	NA
Locus_0175	mixed	321	8	1.56	5.30	321	0.000479127725856698	0.00222012820277571	23.4078	0.279823639391791	0.67632725516226	0.895479857500071	1.00159608669489	1.03648079741985	1.02727979392706	4.91698743009592	0.102893908275908	0.16183755083117	0.192659599666026	0.205652048440155	0.207501756544199	0.202547375852457	1	0	0	1	0	0	0	0	0	0	0	0	0	0	0	0	0	0	0	0	1	0	0	0	0	0	0
Locus_0176	exon	391	9	0.51	3.32	391	0.000233248081841432	0.00128636615489193	29.7099	0.120529241334804	0.316116377185808	0.454754392701348	0.549012833142551	0.608913593294504	0.642433037498984	2.691759475158	0.0458017336655707	0.0787570161254115	0.101673855950798	0.116792793197814	0.1258987026739	0.130410644264655	1	0	0	0	0	0	0	0	0	0	0	0	0	0	0	0	0	0	0	0	0	0	0	0	0	0	0
Locus_0177	mixed	288	11	2.43	11.11	288	0.000671527777777778	0.00335910356372633	13.2044	0.469131404204437	0.902831533183094	0.987765308544297	0.973800284986041	0.941429788844085	0.911633929918815	5.18659224968071	0.15603138886187	0.194807686607986	0.197493825994933	0.191582613905071	0.185126586461901	0.179699541473459	0	0	0	0	0	0	0	0	0	0	0	0	0	0	0	0	0	0	0	0	0	0	0	0	0	0	0
Locus_0178	mixed	469	16	3.41	7.89	469	0.000452452025586354	0.00173431288899831	29.7099	0.267981186017049	0.69145364734729	0.980963968445919	1.1728328977456	1.29366179337169	1.36294289819372	5.76983639112127	0.10113304023419	0.171026707168786	0.218136113651443	0.248652411930553	0.267111145997012	0.276836607794292	1	0	0	0	0	0	0	1	0	0	0	0	0	0	0	1	0	0	0	0	1	0	0	0	0	1	1
Locus_0179	mixed	406	11	0.99	8.13	406	0.00043743842364532	0.00151791843821988	29.7099	0.186854700090279	0.504684386222744	0.749620332633602	0.93437371476575	1.06963236574042	1.16437122710589	4.60953672655869	0.0718181085198163	0.127633787579743	0.170214978226418	0.201890370669255	0.224616728508385	0.240036023105855	0	0	0	0	0	0	0	0	0	0	0	0	0	0	0	0	0	0	0	0	0	0	0	0	0	0	0
Locus_0180	exon	349	17	2.01	6.02	349	0.000343553008595989	0.00155461677492105	29.7099	0.154666445635108	0.391912508691276	0.547828491654408	0.648490611401048	0.711317764594568	0.74798614176024	3.20220196373662	0.0579157244355843	0.0961807087755631	0.12113707256765	0.137016695359877	0.14665083507823	0.151942209561768	1	0	0	0	0	0	0	1	0	0	0	0	0	0	0	0	0	0	0	0	0	0	0	0	0	0	0
Locus_0181	exon	340	17	1.47	3.24	340	0.000217058823529412	0.00128133993613241	29.7099	0.102093645990269	0.263040589051429	0.371572162105896	0.441122274508007	0.481930377365147	0.501773605207734	2.16153265422848	0.0385222618024896	0.0649604564207281	0.0823795756545908	0.0931193976353878	0.0989601773617746	0.101251337000516	1	0	0	0	0	0	0	0	0	0	0	0	0	0	0	0	0	0	0	0	0	0	0	0	0	0	0
Locus_0182	exon	311	16	1.61	2.89	311	0.000183922829581994	0.00116147794356172	29.7099	0.0765007548445054	0.197415954497922	0.279559447324187	0.332963591732873	0.365211048839756	0.382016750484397	1.63366754772364	0.0288804242460244	0.0488041513782231	0.0620697321798998	0.0704166435149404	0.0751577394256958	0.0772809156153444	0	0	0	0	0	0	0	0	1	0	0	0	0	0	0	0	0	0	0	0	0	0	0	0	0	0	0
Locus_0183	mixed	300	14	6.00	11.33	300	0.000669666666666667	0.0024993069050387	25.5085	0.341293211008378	0.831986591245779	1.11322540161499	1.25965942363926	1.31979104071615	1.32522403625212	6.19117970447668	0.125898854700187	0.200045510637567	0.240835924068603	0.260205902658238	0.265922790838603	0.263054786625121	1	1	0	0	0	0	0	0	0	0	0	0	0	0	0	0	0	0	0	0	0	0	1	0	0	0	0
Locus_0184	mixed	302	7	0.66	4.30	302	0.000406291390728477	0.00203993196287235	24.3081	0.221819018737464	0.539821640571841	0.720203772223392	0.811414631952329	0.845041706469379	0.841814059943482	3.98011482989789	0.0817819057374534	0.129644572344962	0.155519186852932	0.167162399072062	0.169648601127622	0.166319957516243	1	1	0	0	0	0	0	0	0	0	0	0	0	0	0	0	0	0	0	0	0	0	0	0	0	0	0
Locus_0185	mixed	300	10	9.00	11.33	300	0.000546666666666667	0.00246465765304459	21.6072	0.316071852818162	0.743440103233582	0.958608526127149	1.04829929516597	1.06532564980289	1.04155894847502	5.17330437562278	0.114927676062389	0.175551400381727	0.20381890211773	0.213146233561497	0.211665675205592	0.204257428869209	1	0	0	0	0	0	0	0	0	0	0	0	0	0	0	1	0	0	1	0	0	0	0	0	0	0	0
Locus_0186	exon	308	17	1.62	6.49	308	0.000211038961038961	0.00119584305444107	29.7099	0.0813703161372066	0.21200617609358	0.303372977622551	0.36510198396333	0.404578425439001	0.427453535930709	1.79388341518638	0.0308336687757217	0.0526694285022551	0.0676992534030542	0.0776055138897287	0.0836768923442528	0.0868983568330337	1	0	0	0	0	0	0	0	0	0	0	0	0	0	0	0	0	0	0	0	0	0	0	0	1	0	0
Locus_0187	mixed	444	16	4.28	7.88	444	0.000340990990990991	0.00167054820212699	29.7099	0.224502765616899	0.563213161154064	0.776296763531877	0.90331002199871	0.971436368967881	0.999416846116656	4.43817592738605	0.0837763570558033	0.137380652025201	0.170309415463411	0.189079250246788	0.198175962528229	0.200697660776425	0	0	0	1	0	0	0	0	0	0	0	0	0	0	0	0	0	0	0	0	0	0	0	0	0	0	0
Locus_0188	intron	386	11	8.03	17.88	386	0.00113316062176166	0.00405031842392331	21.9073	0.970814853371524	1.96469825876357	2.29868805377853	2.40937681776644	2.43127005889729	2.40622788965865	12.481075932236	0.328637576717123	0.437865601245092	0.475007336294665	0.486035956569344	0.484976777294869	0.476488017278911	0	0	1	0	1	0	0	1	0	0	0	0	0	0	0	0	0	0	0	1	0	0	0	0	0	0	0
Locus_0189	exon	405	17	1.98	4.44	405	0.000334074074074074	0.00176780180233001	26.1087	0.223570262878127	0.547048211817987	0.734789239259539	0.834483929622935	0.877368282665963	0.883950436006737	4.10121036225129	0.0825970843310675	0.131779731646432	0.159254498050648	0.172680226731767	0.177079793035655	0.175755059529458	NA	NA	NA	NA	NA	NA	NA	NA	NA	NA	NA	NA	NA	NA	NA	NA	NA	NA	NA	NA	NA	NA	NA	NA	NA	NA	NA
Locus_0190	mixed	446	9	2.47	16.37	446	0.00109663677130045	0.00447815294868469	21.9073	1.19398957630296	2.26173424092983	2.65298876321532	2.82991374270397	2.87271109161544	2.8198801322011	14.6312175469686	0.386433491351834	0.501253984785852	0.553513424589366	0.574039360956643	0.571872712168952	0.553983747672506	0	0	0	0	0	0	0	0	0	0	0	0	0	0	0	0	0	0	0	0	0	0	0	0	0	1	1
Locus_0191	exon	309	17	2.91	4.85	309	0.000350485436893204	0.00176312557027937	27.009	0.172092186987701	0.4266352027545	0.579893856921139	0.664876166154342	0.704242190677233	0.713532582826874	3.26127218632177	0.0639303385371658	0.103396764848027	0.126318707645372	0.138134477397233	0.142575893519284	0.142200293691623	0	0	0	0	0	0	0	0	0	0	0	0	0	0	0	0	1	0	0	1	0	0	0	0	0	0	0
Locus_0192	mixed	307	14	3.58	9.45	307	0.000384039087947883	0.00157639013403291	29.7099	0.144872922342539	0.377983919705693	0.54220992259832	0.654704648970352	0.728397613777554	0.773042974016278	3.22121200141074	0.0549185104732649	0.0939974080397224	0.121176102709578	0.13942282664911	0.150975831995604	0.157524572397117	NA	NA	NA	NA	NA	NA	NA	NA	NA	NA	NA	NA	NA	NA	NA	NA	NA	NA	NA	NA	NA	NA	NA	NA	NA	NA	NA
Locus_0193	mixed	412	10	3.40	7.04	412	0.000468932038834951	0.00185830308100396	29.7099	0.269125299055652	0.693833441453467	0.981964263167229	1.16908356924725	1.28162664834324	1.33931473030302	5.73494795156986	0.10155262012114	0.171469130439785	0.21797953039901	0.247190094450391	0.263648368937063	0.270753230755673	NA	NA	NA	NA	NA	NA	NA	NA	NA	NA	NA	NA	NA	NA	NA	NA	NA	NA	NA	NA	NA	NA	NA	NA	NA	NA	NA
Locus_0194	mixed	399	7	0.25	6.02	399	0.000488220551378446	0.00195087574497721	29.7099	0.288092916897467	0.744897257941337	1.05428206724353	1.25129681028183	1.36354509081075	1.41268084816131	6.11479499133623	0.108883213838696	0.184192501778135	0.233799305587396	0.263913564249013	0.279416426108265	0.284128294040425	1	1	0	0	0	0	0	0	0	0	0	0	0	0	0	0	0	0	0	0	0	0	0	0	0	0	0
Locus_0195	mixed	302	13	2.32	12.25	302	0.000761258278145695	0.00237016107633113	29.7099	0.322353634218633	0.802803381840459	1.10407476919618	1.28870054371739	1.39626691349152	1.45212979356368	6.36632903602786	0.119840750399013	0.195427692638871	0.242388011611371	0.270569455637197	0.28624249422394	0.293453409727313	NA	NA	NA	NA	NA	NA	NA	NA	NA	NA	NA	NA	NA	NA	NA	NA	NA	NA	NA	NA	NA	NA	NA	NA	NA	NA	NA
Locus_0196	mixed	368	13	2.45	6.79	368	0.000688586956521739	0.00340094235426743	13.5045	0.644630199562243	1.30139083001446	1.46186943301228	1.43685138920295	1.35158030387616	1.25404808164881	7.45037023731687	0.219430069273284	0.285902902507702	0.293218821700195	0.27974435628922	0.260572201234574	0.241229254762643	1	0	0	0	0	0	0	0	0	0	0	0	0	0	0	0	0	0	1	0	0	0	0	0	1	0	0
Locus_0197	exon	300	15	0.67	2.33	300	0.000199	0.00158256565324246	19.5065	0.120698109430599	0.269554261713685	0.332361159085525	0.352444576957207	0.352295195644529	0.343185931376942	1.77053923420849	0.042918473271367	0.0621555243802972	0.0694308766842455	0.0709079799837944	0.0697299665443417	0.0674345748358743	0	0	0	0	0	0	0	0	0	0	0	0	0	0	0	0	0	0	0	0	0	0	0	0	0	0	0
Locus_0198	mixed	517	15	1.93	11.22	517	0.000426305609284333	0.00172819877761474	29.7099	0.289431677155715	0.740970769933301	1.0438263954528	1.2409856066344	1.36285951962348	1.43102085958065	6.10909482838033	0.108870353267541	0.182620461216232	0.231428061373845	0.26248561201093	0.280888135081698	0.290255984708788	1	0	0	0	1	0	0	0	0	0	0	0	0	0	0	0	0	0	0	0	0	0	0	0	0	0	0
Locus_0199	exon	406	15	1.48	3.69	406	0.000233990147783251	0.00127084198390313	29.7099	0.121736576737828	0.317721037111853	0.455286693997521	0.548384297219341	0.607788289496522	0.641814034539889	2.69273092910296	0.0461630437043358	0.0789916274181448	0.101651270652164	0.116587448430933	0.125688213417284	0.13041003952909	1	0	1	0	0	0	0	0	0	0	0	0	0	0	0	0	0	0	0	0	0	0	0	0	1	0	0
Locus_0200	mixed	450	11	5.78	20.67	450	0.00100333333333333	0.00362898041967909	24.6082	0.933452521388771	1.95201175364029	2.34502095708236	2.50211571409776	2.55597879798897	2.55378660121748	12.8423663454154	0.320691090868511	0.441400558295442	0.489471827479804	0.508173124098901	0.51242663987543	0.507894813946437	0	0	0	0	1	1	0	0	0	0	0	0	1	0	0	0	0	0	0	0	0	0	0	0	0	0	0
Locus_0201	mixed	300	8	3.00	8.33	300	0.000618	0.00218655269980627	29.7099	0.274439008650171	0.703926925103462	0.989098983658391	1.16731722312378	1.26693116058081	1.30941134737328	5.7111246484899	0.103377101838373	0.173422092031184	0.218682104346425	0.245647334031322	0.259237991121566	0.263175987168047	0	0	0	0	0	1	0	0	0	0	0	0	0	0	0	0	0	0	0	0	0	0	0	0	0	0	0
Locus_0202	mixed	339	13	1.77	3.83	339	0.000506194690265487	0.00411094548186703	6.002	0.587026058304906	0.812564942649619	0.744683722851429	0.704522000501911	0.684607180120154	0.665607187079985	4.199011091508	0.164818480101896	0.155579256382544	0.143779910279745	0.138666096912846	0.135158342728898	0.130892738344226	1	0	0	0	0	0	0	0	0	0	0	0	0	0	0	0	0	0	0	0	0	0	1	0	0	0	0
Locus_0203	mixed	317	10	3.15	12.93	317	0.000717034700315458	0.00286318182561178	19.2064	0.454291127349506	1.05815189701141	1.34484795954947	1.4444736716567	1.43794299118496	1.37484762035737	7.11455526710942	0.164636518618312	0.24830101919751	0.283561937856565	0.290790466204601	0.282565320224026	0.266521521560287	1	0	0	0	0	0	0	0	0	0	0	0	0	0	0	0	0	0	0	0	0	1	0	0	0	0	0
Locus_0204	exon	301	15	2.33	4.65	301	0.000334551495016611	0.00165049554624445	29.7099	0.149643410026976	0.378989823474741	0.526284343390689	0.615245994205263	0.663062065983931	0.682157706039595	3.01538334312119	0.0560736495501094	0.0928166312931904	0.1157741463227	0.128968383229831	0.135310490526587	0.136902116487656	0	0	0	0	0	0	0	0	0	0	0	0	0	0	0	0	0	0	0	0	0	0	0	0	0	0	0
Locus_0205	exon	334	16	1.20	3.59	334	0.000248802395209581	0.00141125305954401	29.7099	0.120711885108179	0.307080076756468	0.428246847443597	0.502482937063828	0.543242723670593	0.560400166180654	2.46216463622332	0.0453153224001951	0.0753646265980711	0.0943856157908228	0.105503470430881	0.111015619061159	0.112604759273042	0	0	0	0	0	0	0	0	0	0	0	0	0	0	0	0	0	0	0	0	0	0	0	0	0	0	0
Locus_0206	exon	339	16	2.36	8.55	339	0.149874926253687	1.58316748720252	28.5095	3.26305083674772	0.633357082680003	0.840972899623399	0.950698412309895	1.00195350916858	1.01850751964154	4.7085402602496	0.0964865701346223	0.151565302799257	0.1816427972638	0.196738042520673	0.202917501334576	0.203820737414494	1	0	0	0	0	0	0	0	0	0	0	0	0	0	0	0	0	0	0	0	0	0	0	0	0	0	0
Locus_0207	exon	361	16	2.49	8.86	361	0.000318282548476454	0.00150029565158565	29.7099	0.148483532711071	0.376234622391441	0.525809491752678	0.622242732571448	0.682312691427439	0.717288001858793	3.07237107271285	0.0556015421626704	0.0923266663501301	0.116252639404228	0.131450288728362	0.14065025106269	0.145689682638047	1	0	0	0	0	0	0	0	0	0	0	0	0	0	0	0	0	1	0	0	0	0	0	0	0	0	0
Locus_0208	exon	308	15	1.30	4.22	308	0.000266233766233766	0.00134436794924617	29.7099	0.103896913784086	0.271538034810694	0.389778191552566	0.470383234529499	0.522421341981438	0.552880598253323	2.31089831491161	0.0394182039739515	0.0675618642480224	0.0871038139357319	0.100104115490566	0.108150423203592	0.112466061169388	NA	NA	NA	NA	NA	NA	NA	NA	NA	NA	NA	NA	NA	NA	NA	NA	NA	NA	NA	NA	NA	NA	NA	NA	NA	NA	NA
Locus_0209	mixed	330	7	2.12	9.09	330	0.00123454545454545	0.00460213581373688	14.1047	1.11382810626631	2.30514514298426	2.63612948188549	2.60432250213717	2.42717908785081	2.19946662334698	13.286070944471	0.383449578009227	0.511858835689298	0.531348888848996	0.50590678046197	0.463440903286033	0.416106172936678	1	0	0	0	1	1	0	0	0	0	0	0	0	0	0	0	0	0	0	0	0	0	1	1	0	0	0
Locus_0210	mixed	413	7	6.54	10.90	413	0.00119346246973366	0.00472590268478817	12.9043	1.42768895203851	2.88712328708637	3.23422537185489	3.1324245931979	2.85822808277013	2.53138744018666	16.0710777271341	0.486320011334761	0.634356466821189	0.645506831928104	0.602182227598878	0.53955566217096	0.47309723618138	NA	NA	NA	NA	NA	NA	NA	NA	NA	NA	NA	NA	NA	NA	NA	NA	NA	NA	NA	NA	NA	NA	NA	NA	NA	NA	NA
Locus_0211	mixed	305	11	3.61	6.89	305	0.000554754098360656	0.00240959950166255	23.1077	0.311891778585613	0.744940361361909	0.976062029274091	1.08337348782975	1.11565904705563	1.10327905970521	5.3352057638122	0.114108558188068	0.177287312051779	0.209105359510611	0.221802734347812	0.223009310382263	0.21746420685983	1	0	0	0	0	0	0	0	0	0	1	0	0	0	0	0	0	0	0	0	0	0	0	0	0	0	0
Locus_0212	mixed	339	8	2.36	6.78	339	0.000668731563421829	0.00307427220163414	17.1057	0.526259549492004	1.16004200358586	1.40541739164671	1.45678424052955	1.41467656868415	1.33045731064515	7.29363706458342	0.186208525505871	0.265421130571629	0.290574274017965	0.289178107913533	0.275368804536827	0.256313221779919	NA	NA	NA	NA	NA	NA	NA	NA	NA	NA	NA	NA	NA	NA	NA	NA	NA	NA	NA	NA	NA	NA	NA	NA	NA	NA	NA
Locus_0213	mixed	396	11	6.06	14.14	396	0.0425075757575757	0.574831503099057	6.9023	4.3157602446934	3.28979665199949	3.12344433225452	2.90231959998468	2.68230549900825	2.46766412758566	18.7812904555259	0.650659581155324	0.646291143469656	0.602597930694047	0.558375722043867	0.514717811791418	0.472726478033432	1	0	0	0	0	0	0	0	0	0	0	0	0	0	0	0	0	0	1	1	1	1	0	0	0	1	1
Locus_0214	mixed	372	16	2.15	7.80	372	0.000375537634408602	0.00147720085014854	29.7099	0.157431818448219	0.418789033403626	0.612501259399725	0.752676767749744	0.850601260119757	0.915300560389076	3.70730069951015	0.0601446646398911	0.105127786147383	0.13809750242795	0.16157231724385	0.177566670399923	0.187691381260313	1	1	0	0	0	0	0	0	0	0	0	0	0	0	0	0	0	0	0	0	0	0	0	0	0	0	0
Locus_0215	exon	305	16	3.28	6.23	305	0.000440983606557377	0.00190765227104689	28.5095	0.203761798267539	0.512136665691511	0.705662170848276	0.819046456354026	0.877024877566708	0.8971776969395	4.01480966566756	0.0761199236851079	0.124952016214963	0.154674206475018	0.171120994173961	0.178444932702626	0.179592393092369	NA	NA	NA	NA	NA	NA	NA	NA	NA	NA	NA	NA	NA	NA	NA	NA	NA	NA	NA	NA	NA	NA	NA	NA	NA	NA	NA
Locus_0216	exon	304	16	0.66	3.95	304	0.000222039473684211	0.00118759030996016	29.7099	0.07962568589897	0.208221172021853	0.299722733968805	0.363506237284171	0.406533822719145	0.433987827562964	1.79159747945591	0.0302067681515346	0.0518560048208908	0.067117093312057	0.0775993920212075	0.0844993360563443	0.0887088464361032	1	1	0	0	0	0	0	0	0	0	0	0	0	0	0	0	0	0	0	0	0	0	0	0	0	0	0
Locus_0217	exon	381	14	2.10	6.56	381	0.000383727034120735	0.00152724305067002	29.7099	0.170690577676842	0.449862328062164	0.652722807560567	0.797303328806055	0.897149387442801	0.96251736367168	3.93024579322011	0.064954371356467	0.112467034861326	0.146694159045885	0.170746831889165	0.186971625538424	0.197153013752436	1	1	0	0	1	0	0	0	0	0	0	0	0	0	0	0	0	0	0	0	0	0	0	0	0	0	0
Locus_0218	exon	303	17	1.65	6.27	303	0.00036996699669967	0.00156744265891081	29.7099	0.140441379344918	0.364889360654099	0.521001210722879	0.626177043385429	0.693501134270273	0.732808169421608	3.07881829779921	0.0531527476331787	0.0905440082033393	0.116172831605493	0.133046969582297	0.143427642066901	0.149014081482867	1	0	0	0	0	0	0	0	0	0	0	0	0	0	0	0	0	0	0	0	0	0	0	0	0	0	0
Locus_0219	exon	343	17	2.62	9.33	340	0.000587941176470588	0.00244111812406623	24.3081	0.348606336945441	0.807169026404206	1.03294999773258	1.13270677536003	1.16543129937474	1.16319997345931	5.6500634092763	0.125795085130293	0.1895809097067	0.219550564195807	0.231383413142638	0.233671474683408	0.231039439060664	1	0	0	0	0	0	0	0	0	0	0	0	0	0	0	0	0	0	0	0	0	0	0	0	0	0	0
Locus_0220	exon	332	13	1.81	4.52	332	0.000435542168674699	0.0027245779641641	17.1057	0.350382162431459	0.682417630057291	0.767377936980868	0.78059220940642	0.773081049478547	0.757407126298091	4.11125811465267	0.116796159030676	0.148989698434135	0.155920130652581	0.155730954819485	0.153255199469549	0.149520410418937	1	0	0	0	0	0	0	0	0	0	0	0	0	0	0	0	0	0	0	0	0	1	1	1	1	0	0
Locus_0221	exon	351	13	1.14	4.56	351	0.000377777777777778	0.00271923658754578	11.7039	0.381374653896388	0.753352166626602	0.817430276674359	0.770380085812306	0.6931093326755	0.615858380721489	4.03150489640664	0.128893374053	0.162969452820307	0.16065191176261	0.146646198435321	0.130661175499441	0.116012712933054	NA	NA	NA	NA	NA	NA	NA	NA	NA	NA	NA	NA	NA	NA	NA	NA	NA	NA	NA	NA	NA	NA	NA	NA	NA	NA	NA
Locus_0222	exon	326	17	1.23	5.52	326	0.000338343558282209	0.00177740580667571	27.6092	0.175973733886963	0.414466720121862	0.539238101103107	0.600067458680459	0.625678973825155	0.632326338719716	2.98775132633726	0.0639550634958659	0.0981539847727287	0.115477513972722	0.123415553585419	0.126247215511101	0.126363592751886	1	0	0	0	0	0	0	0	0	0	0	0	0	0	0	0	0	0	0	0	0	0	0	0	0	0	0
Locus_0223	exon	344	17	1.74	7.27	344	0.000316279069767442	0.00162857933869302	29.7099	0.160609489106232	0.39184645663467	0.527415248302308	0.603616100684851	0.642982584942027	0.65946988857144	2.98593976824153	0.0592245748638795	0.0943962211914989	0.114635429399804	0.125610903047261	0.130836679679104	0.132486934837876	1	0	0	0	0	0	0	0	0	0	0	0	0	0	0	1	0	0	0	0	0	0	0	0	0	0	0
Locus_0224	mixed	302	10	0.99	5.63	302	0.000412913907284768	0.0017854335261455	29.7099	0.179520746120413	0.460290530752717	0.647255010135342	0.765395563644187	0.83331964858327	0.864884356558464	3.75066585579439	0.0676013473556095	0.113416191058107	0.143212666054188	0.161287316571824	0.170840227158207	0.174254058766597	NA	NA	NA	NA	NA	NA	NA	NA	NA	NA	NA	NA	NA	NA	NA	NA	NA	NA	NA	NA	NA	NA	NA	NA	NA	NA	NA
Locus_0225	mixed	317	13	2.21	8.52	317	0.000636277602523659	0.00239954690314953	26.1087	0.332189525881984	0.810367872595875	1.08545434132595	1.23033462554018	1.29244569827711	1.30258963147618	6.05338169509728	0.122573068030416	0.194930739644906	0.234993477604409	0.254435443296453	0.260845878293195	0.259145447525799	1	0	0	0	0	0	0	0	0	0	0	0	0	0	0	0	0	0	0	0	0	0	1	1	0	0	0
Locus_0226	exon	311	17	2.25	5.47	311	0.000357234726688103	0.00167878721764999	29.7099	0.160073957223464	0.403947176831367	0.559508585612895	0.65341581231137	0.704583732699737	0.726397477283246	3.20792674196208	0.0598860882801617	0.0987845681370009	0.122989130422013	0.136970690984602	0.143897258260002	0.146007233297566	0	0	0	0	0	0	0	0	1	0	0	0	0	0	0	0	0	0	0	0	0	0	1	1	0	0	0
Locus_0227	intron	328	8	2.74	9.45	328	0.000710975609756098	0.00324298371685436	16.5055	0.561425336559119	1.22382020431418	1.46887874304772	1.51255950294451	1.46229736869387	1.3707862208211	7.59976737638049	0.197675145761044	0.278607038581424	0.302571380844782	0.299491788969938	0.284136766675474	0.263694063376165	1	0	0	0	1	0	0	0	0	0	0	1	0	0	0	0	0	0	0	0	0	1	1	1	0	1	1
Locus_0228	mixed	355	6	0.00	3.94	355	0.000481408450704225	0.00255140223757339	18.006	0.393277733150818	0.91198327325605	1.14854124177843	1.21598804816458	1.18623166567997	1.10441391683916	5.96043587886901	0.142353415623915	0.213239458922446	0.240673664658245	0.24256839392432	0.230245106481319	0.210748682965841	1	0	0	0	1	0	0	0	0	0	0	0	0	0	0	0	0	0	0	0	0	0	0	0	0	0	0
Locus_0229	mixed	424	7	0.94	4.95	424	0.00129457547169811	0.0111186952569316	1.8006	2.07811731492943	1.96849333107626	1.85473710872616	1.7138802625419	1.57664632609299	1.44508820332096	10.6369625466877	0.409135620828148	0.383630373416376	0.357053858136626	0.32877259998739	0.302077363432733	0.275988734559439	1	0	0	0	0	0	0	0	0	0	0	0	0	0	0	0	0	0	0	0	0	0	0	0	0	0	0
Locus_0230	mixed	344	7	0.87	7.83	325	0.000760923076923077	0.00354233380343084	15.3051	0.644892410851492	1.36381510536487	1.59334749706147	1.6033514292906	1.51737487006686	1.39262848228708	8.11540979492234	0.224040196738371	0.306159614477963	0.324307623497887	0.314035868061356	0.291714389874875	0.264983817789031	1	0	0	0	0	0	0	0	0	0	0	0	0	0	0	0	0	0	0	0	0	0	0	0	0	0	0
Locus_0231	mixed	300	7	1.00	5.00	300	0.000835	0.00491410586524644	7.80260000000001	0.908843000395608	1.4865540674425	1.39785320905753	1.21726062821936	1.05840284490671	0.928281547156353	6.99719529717805	0.281124081187757	0.295875710767137	0.261399141280241	0.226487176685521	0.197859837702117	0.17409246579995	0	0	0	0	1	0	0	0	0	0	0	0	0	0	0	0	0	0	0	0	0	1	1	1	0	1	0
Locus_0232	mixed	440	9	1.82	5.23	440	0.000598409090909091	0.00390252207638048	15.005	0.778110564307455	1.26814918584516	1.31807157617246	1.31856323751899	1.30206350002291	1.26677071665034	7.25172878051731	0.235590189426702	0.262057467578293	0.264220888107196	0.262671261593643	0.257506532165129	0.248633270733262	1	0	1	0	1	0	0	0	0	0	0	1	0	0	0	0	0	0	0	0	0	1	1	1	0	1	0
Locus_0233	mixed	409	7	2.93	6.36	409	0.00146039119804401	0.014391330309665	1.2004	2.2586782553791	1.64821475693944	1.41358173154731	1.30872458343829	1.23827536485912	1.15990113645991	9.02737582862316	0.37032092839601	0.299997005478308	0.269772816606398	0.254627133351257	0.240300544068756	0.223198790525463	1	0	0	0	1	0	0	0	0	0	0	0	0	0	0	0	0	0	0	0	0	0	0	0	0	0	0
Locus_0234	mixed	401	8	0.50	7.48	401	0.000695511221945137	0.00327282443777523	17.1057	0.65497939284804	1.35007726537903	1.57725918909788	1.6234336027164	1.59437823338097	1.53084018997896	8.33096787340118	0.224161439483493	0.301713559716335	0.323678759216547	0.323373658446805	0.313295053084615	0.298497678025812	1	0	1	0	1	0	0	0	0	0	0	0	0	0	0	0	0	0	0	0	0	0	0	0	0	0	0
Locus_0235	mixed	386	7	0.78	5.43	366	0.000482513661202186	0.00249835457491619	20.4068	0.385384667206455	0.888866855841045	1.12448942184468	1.2069673958768	1.20216508326778	1.14858170626699	5.95645513030374	0.138968521573998	0.207928904047313	0.23691687132591	0.243047617439426	0.236241975111729	0.222357429097826	1	0	1	0	1	0	0	0	0	0	0	0	0	0	0	0	0	0	0	0	0	0	0	0	0	1	1
Locus_0236	mixed	357	7	0.28	3.07	349	0.000194842406876791	0.00139482903448339	23.1077	0.120124073106155	0.299307341784463	0.407037160396541	0.464448384799006	0.487037193740448	0.486094018440549	2.26404817226716	0.044745177510284	0.0726208190816149	0.0885353341757876	0.0960971250647973	0.0979436510965166	0.0959892901968012	1	0	0	0	0	0	0	0	0	0	0	0	0	0	0	0	0	0	0	0	0	0	0	0	0	0	0
Locus_0237	mixed	314	8	2.55	8.92	314	0.000948089171974522	0.00372829773553595	16.8056	0.705648328684478	1.51017959265794	1.7987049315526	1.8542073067844	1.80337161429615	1.70467773314104	9.37678950711658	0.246080034099552	0.341883685858505	0.370301803842123	0.368042629596871	0.35180324117392	0.329449864189561	0	0	0	0	0	0	0	0	0	0	0	0	0	0	0	0	0	0	0	0	0	0	0	0	0	0	0
Locus_0238	mixed	401	8	1.24	4.98	385	0.000409090909090909	0.00227313235026432	17.1057	0.332813325292006	0.763622589560062	0.961594968083617	1.03017099678155	1.02819282440642	0.988976492328386	5.10537119645204	0.119758692766869	0.178176980821974	0.202290125388259	0.207507881195379	0.202574361609377	0.192426738109505	1	0	0	0	0	0	0	0	0	0	0	0	0	0	0	0	0	0	0	0	0	0	0	0	0	0	0
Locus_0239	mixed	327	11	4.59	7.65	327	0.000340061162079511	0.00170488759571977	28.5095	0.172793347695489	0.436021642498865	0.603113044500373	0.702238292893839	0.753605929001559	0.771717120657543	3.43948937724766	0.0646541346644043	0.106586426925871	0.132419372538136	0.146902748454592	0.153444511358071	0.154490306586982	1	0	0	0	1	0	0	0	0	0	0	1	0	0	0	0	0	1	1	0	0	0	0	0	0	0	0
Locus_0240	exon	305	16	1.31	2.62	305	0.000176393442622951	0.00113289631265179	29.7099	0.0716837183268862	0.186208788290322	0.265468991769835	0.318120641928614	0.35079663958461	0.368574911686084	1.56085369158635	0.0271329994847202	0.0461837093891992	0.0591236140066272	0.0674639199549582	0.0723620884981221	0.0747037523299914	1	0	0	0	0	0	0	0	0	0	0	0	0	0	0	0	0	0	0	0	0	0	0	0	0	0	0
Locus_0241	mixed	384	12	5.21	11.72	384	0.00091953125	0.00328482686121495	21.9073	0.703211044611454	1.57769628055534	1.97523025392311	2.13399346369223	2.16711430745862	2.13127068401251	10.6885160342532	0.249990413171097	0.366043453594296	0.416468926601881	0.433112181352149	0.431515444406963	0.419745239480504	NA	NA	NA	NA	NA	NA	NA	NA	NA	NA	NA	NA	NA	NA	NA	NA	NA	NA	NA	NA	NA	NA	NA	NA	NA	NA	NA
Locus_0242	mixed	388	12	12.12	24.75	355	0.00184816901408451	0.00741660724470435	7.5025	2.59087998876822	4.25613734847771	3.82031165792932	3.01519037025081	2.30637550257612	1.77563783984194	17.7645327078441	0.808326222807649	0.835343542408719	0.683954285107173	0.526381484563468	0.402380586480027	0.313071511371836	1	0	0	0	0	0	0	0	0	0	0	0	0	0	0	0	0	1	1	1	1	1	1	1	0	1	1
Locus_0243	mixed	352	11	1.98	22.10	305	0.000658032786885246	0.00235858093184851	29.7099	0.315327635144075	0.782611237632999	1.06592652824279	1.22567499685559	1.30296076573346	1.32572018516649	6.01822134877537	0.11717878112496	0.189825678121456	0.232489052936203	0.255075180837085	0.264320877114108	0.264801658643642	0	1	0	0	0	0	0	0	0	0	0	0	0	0	0	0	0	0	0	0	0	1	1	1	0	0	1
Locus_0244	mixed	403	12	2.23	8.93	403	0.000524565756823821	0.00215747387698421	29.7099	0.328040074119655	0.779191530851387	1.03035178687967	1.16923091146606	1.2424038175762	1.27512466172835	5.82434278262132	0.119466082044316	0.185792439379289	0.22273462058557	0.242834356273487	0.252813391712552	0.256379572200887	NA	NA	NA	NA	NA	NA	NA	NA	NA	NA	NA	NA	NA	NA	NA	NA	NA	NA	NA	NA	NA	NA	NA	NA	NA	NA	NA
Locus_0245	mixed	454	12	2.20	7.49	454	0.00057136563876652	0.00229247148378824	26.7089	0.432951412278792	1.06231196517516	1.43233631823837	1.63347706581724	1.72435700297849	1.74332644058056	8.02876020506861	0.160102479328686	0.256340320300363	0.311067684859553	0.338713385103005	0.3486745466845	0.347130935653562	NA	NA	NA	NA	NA	NA	NA	NA	NA	NA	NA	NA	NA	NA	NA	NA	NA	NA	NA	NA	NA	NA	NA	NA	NA	NA	NA
Locus_0246	mixed	353	12	3.68	7.93	353	0.000992917847025496	0.00549753878159705	7.5025	1.15170022710763	1.71226163361435	1.66997476753706	1.61076811447841	1.55192992495281	1.47944958138709	9.17608424907732	0.333130184754208	0.340677931595919	0.32770767912363	0.316592954269282	0.303671290427851	0.287616208765255	NA	NA	NA	NA	NA	NA	NA	NA	NA	NA	NA	NA	NA	NA	NA	NA	NA	NA	NA	NA	NA	NA	NA	NA	NA	NA	NA
Locus_0247	mixed	305	12	1.97	11.80	305	0.000637704918032787	0.00293951996251235	29.7099	0.396977172248688	0.818275413917399	0.980138124256647	1.05512076225673	1.09457967293739	1.11245880836197	5.45754995397876	0.135348537945529	0.184342051277929	0.205158672971186	0.215807592356461	0.221329803327518	0.223076501449969	1	0	0	0	0	0	0	0	1	0	0	0	0	0	0	0	0	0	0	0	0	0	0	0	0	0	0
Locus_0248	mixed	300	14	1.00	7.33	300	0.000482666666666667	0.00186094328821759	29.7099	0.196479966730007	0.504928325736653	0.712674109872595	0.84702373065294	0.928047931631477	0.970500877469531	4.1596549420932	0.0740408679908111	0.124606090320152	0.15804080954349	0.179008652017022	0.190937658190423	0.196348014125074	1	0	0	0	0	0	0	0	0	0	0	0	0	0	0	0	0	0	0	0	0	0	0	0	0	0	0
Locus_0249	exon	375	15	1.07	4.80	375	0.000344533333333333	0.00182187120512319	26.7089	0.214927461012105	0.512926945328034	0.67532749110012	0.757578991250021	0.792516306204852	0.799540054473082	3.75281724936821	0.0785421564309707	0.122230439102763	0.14530150745077	0.156196043387746	0.159905509472498	0.159376795639629	1	0	0	0	0	0	0	0	0	0	0	0	0	0	0	0	0	0	0	0	0	0	0	0	0	0	0
Locus_0250	mixed	316	14	3.16	10.13	316	0.000787974683544304	0.00325788630658877	16.5055	0.558674283187801	1.23221422870124	1.48739582901374	1.53263530416347	1.48022353433191	1.3886642421633	7.67980742156146	0.19787699029798	0.281603873871219	0.306662794161084	0.303307364681091	0.287570748217007	0.26760603476787	1	0	0	0	0	0	0	0	0	0	0	0	0	0	0	0	0	1	0	0	0	1	1	1	0	1	0
Locus_0251	mixed	351	12	4.27	20.23	351	0.000754415954415954	0.00255972691359877	27.009	0.42878798646378	1.05671225928606	1.42898841296271	1.63249899647241	1.72548287476122	1.74688414623192	8.01935467617802	0.158887478415648	0.255414267183586	0.310648988552281	0.338729296248408	0.3491200545056	0.348141603096697	1	0	0	0	0	0	0	0	0	0	0	0	0	0	0	0	0	1	0	0	0	1	1	1	0	0	0
Locus_0252	exon	306	11	2.61	10.46	306	0.000536928104575163	0.00231459567861643	29.7099	0.278112233192807	0.643423835556685	0.833828672639516	0.934375293395175	0.985723953073078	1.0075572210329	4.68302120889016	0.100095129435775	0.151729857055937	0.178943593867249	0.193231172965923	0.200104298369663	0.202280703888132	0	1	0	0	1	0	0	0	0	0	0	0	1	1	0	0	0	0	0	0	0	0	0	0	0	0	0
Locus_0253	mixed	301	15	1.33	5.65	301	0.000324252491694352	0.00158983537597517	29.7099	0.139221788700511	0.353595536513577	0.492508725383592	0.57754090760321	0.624458167616609	0.644730728286843	2.83205585410434	0.0522272695897205	0.0867214275452014	0.10850516480287	0.121254838427758	0.12765068747821	0.129637919238451	1	0	0	0	0	0	0	0	0	0	0	0	0	0	0	0	0	0	0	0	0	1	1	1	0	0	0
Locus_0254	mixed	349	8	3.13	13.64	314	0.000769426751592357	0.00308211707706345	16.5055	0.508687610653768	1.15835241849047	1.45414681979244	1.5595956238251	1.56258724191637	1.51074681980925	7.7541165344874	0.182339146174626	0.269653189445132	0.30589905325394	0.314650766301541	0.308623922550079	0.29475594150252	NA	NA	NA	NA	NA	NA	NA	NA	NA	NA	NA	NA	NA	NA	NA	NA	NA	NA	NA	NA	NA	NA	NA	NA	NA	NA	NA
Locus_0255	exon	300	14	3.67	6.67	300	0.000234666666666667	0.00130260796632576	29.7099	0.0933484013285351	0.240693319021466	0.340963493931702	0.406716311693404	0.447218952241019	0.469315002492019	1.99825548070814	0.0352226604178452	0.0595002030058649	0.0757454376916871	0.0861073857231605	0.0921725160696415	0.0951128530365687	1	0	0	0	0	0	0	0	1	0	0	0	0	0	0	0	0	0	0	0	0	0	0	0	0	0	0
Locus_0256	exon	357	15	0.56	3.64	357	0.000209243697478992	0.00112121961058653	29.7099	0.0847795510073783	0.226104961646373	0.3314254287134	0.407927868863011	0.46145269122827	0.496742048417808	2.00843254987624	0.0324237709431743	0.0568235191319793	0.0747905133060996	0.0876183528873926	0.0963578428451012	0.101861762799276	0	0	0	0	0	0	0	0	0	0	0	0	0	0	0	0	0	0	0	0	0	0	0	0	0	0	0
Locus_0257	mixed	306	15	0.98	5.56	306	0.000313398692810457	0.00149967763241925	29.7099	0.127385510897575	0.32783214431449	0.463595338533915	0.552250433422199	0.606683254740573	0.636338762553061	2.71408544446181	0.0480279811932478	0.0809697614887301	0.102913526122747	0.116857219432159	0.124998465837479	0.128947954146177	0	0	0	0	0	0	0	0	0	0	0	1	0	0	0	0	0	0	0	0	0	0	0	0	0	0	0
Locus_0258	exon	300	16	2.00	4.67	300	0.000343	0.00179657356894416	26.7089	0.169345951172026	0.410126009665652	0.546841751294242	0.618927039170795	0.650851166435731	0.657830356927296	3.05392227466574	0.0622754633934616	0.0983841035929973	0.11824653085578	0.128015424806443	0.131511976198013	0.131116732859468	1	0	1	0	0	0	0	0	0	0	0	0	0	0	0	0	0	0	0	1	0	0	0	0	0	0	0
Locus_0259	exon	321	15	1.25	5.92	321	0.000361682242990654	0.00185337419622022	29.7099	0.184815947658207	0.427299300602651	0.551408707229707	0.615028518601981	0.647339779843108	0.662770774555508	3.08866302849116	0.066550382895694	0.100596204029349	0.1180411951615	0.126972811818249	0.131423509411756	0.133367505528401	1	0	0	0	0	0	0	0	0	0	0	0	0	0	0	0	0	0	0	0	0	0	0	0	0	0	0
Locus_0260	exon	397	17	1.01	7.30	397	0.000363727959697733	0.00147144339448751	29.7099	0.165338648294214	0.437138949917222	0.63560618056428	0.777166145025155	0.874633112652967	0.938011053626462	3.8278940900803	0.0630084422154776	0.109418040339733	0.142939452761538	0.166466521972976	0.182257650569699	0.19207662967225	1	0	0	0	0	0	0	0	0	0	0	0	0	0	0	0	0	0	0	0	0	0	0	0	0	0	0
Locus_0261	mixed	533	15	2.81	7.50	533	0.00044296435272045	0.00177377836618217	29.7099	0.310467344743958	0.78393436218868	1.09391959037922	1.29455221764781	1.42054659981559	1.49451888765097	6.39793900242622	0.11605350277162	0.192171739010502	0.24181364256972	0.273558344738695	0.292950725462735	0.303639245455062	1	1	1	1	0	0	0	0	0	0	0	1	0	0	1	0	0	0	0	0	0	0	0	0	0	0	0
Locus_0262	exon	317	17	2.21	8.83	314	0.000415923566878981	0.00158670633821258	29.7099	0.152874686604962	0.403431159606002	0.585204929761715	0.713611994047369	0.800732764905227	0.856032813066157	3.51188834799143	0.0582193273084117	0.100874447145051	0.131439658862672	0.152637571369147	0.166601621286942	0.175003297771287	0	0	0	0	1	0	0	0	0	0	0	0	0	0	0	0	0	0	0	0	0	0	0	0	0	0	0
Locus_0263	exon	329	15	3.95	7.60	329	0.000726747720364742	0.00301278000422266	18.3061	0.508658975472423	1.15592165780684	1.43881604127808	1.52292257906246	1.50245340086844	1.43043505555002	7.55920771003825	0.182366902190059	0.2682503351645	0.300877824042358	0.30493688956868	0.294401742522015	0.277075513504634	1	0	0	0	0	0	0	0	0	0	0	0	0	0	0	0	0	0	0	0	0	0	0	0	1	0	0
Locus_0264	mixed	308	14	4.87	18.18	308	0.000688311688311688	0.00197655469841435	29.7099	0.243340851272512	0.639983006628212	0.926132741142871	1.12815957891074	1.26609946416342	1.35521050043637	5.55892614255412	0.0925309307894435	0.159806880707839	0.207862989716693	0.241280354682293	0.263543694619553	0.277310193153483	1	0	0	0	0	0	0	0	0	0	0	1	1	0	0	1	0	0	0	0	0	0	0	0	0	0	0
Locus_0265	mixed	537	16	9.50	17.69	537	0.000415642458100559	0.00146594972231083	29.7099	0.22765979503129	0.607712924792538	0.893778913972096	1.10639041214151	1.2614052327905	1.37112325267921	5.46807053140714	0.0870681836301771	0.152904371569523	0.202174123107352	0.238473883687156	0.26458726823721	0.282678497535109	NA	NA	NA	NA	NA	NA	NA	NA	NA	NA	NA	NA	NA	NA	NA	NA	NA	NA	NA	NA	NA	NA	NA	NA	NA	NA	NA
Locus_0266	mixed	300	10	3.67	11.00	300	0.000507666666666667	0.00239551725073119	21.007	0.298722390201355	0.705539637880024	0.911380122911428	0.995644457824241	1.00817776243481	0.97995762892844	4.8994220001803	0.108840069249717	0.166825933717162	0.193769415606872	0.202158474302878	0.199792933033622	0.191489728787914	1	0	0	0	0	0	0	0	0	0	1	0	0	0	0	0	0	0	0	0	0	0	0	0	0	0	0
Locus_0267	intron	320	8	2.50	9.69	320	0.0006003125	0.00260141628218121	21.007	0.38058933671319	0.903878489222918	1.17331923757157	1.28607860434212	1.30414142334173	1.26682841422361	6.31483550541513	0.138991826514353	0.214274817007452	0.249944294726685	0.261404101612857	0.258453838834152	0.247287065199367	NA	NA	NA	NA	NA	NA	NA	NA	NA	NA	NA	NA	NA	NA	NA	NA	NA	NA	NA	NA	NA	NA	NA	NA	NA	NA	NA
Locus_0268	mixed	347	8	1.44	10.37	347	0.000771181556195965	0.00254461451908872	28.8096	0.42338737466768	1.05415049825166	1.44408915241	1.67216772546995	1.79013313380415	1.83260743946752	8.21653532407095	0.157463628627407	0.256310254241164	0.316017819488737	0.349234123159544	0.364338211625204	0.3670003688889	0	0	0	0	0	0	0	0	0	0	1	0	0	0	0	0	0	0	0	0	0	0	0	0	0	0	0
Locus_0269	exon	351	17	3.70	8.55	351	0.000580626780626781	0.00243056034815505	24.3081	0.360675023455817	0.846955107081903	1.09730203320289	1.21314253716797	1.25255239850364	1.24874945124769	6.01937655065991	0.130929682786425	0.200228607095227	0.234347025284552	0.24844160258326	0.251184250702362	0.24753442696449	1	0	0	0	0	0	0	0	0	0	0	1	0	0	0	0	0	0	0	0	1	1	0	0	0	0	0
Locus_0270	mixed	279	12	1.43	7.17	279	0.000524372759856631	0.00211773452425618	29.7099	0.227495416774633	0.562894688124266	0.76862540320248	0.890306215540611	0.956364513802734	0.984836093865888	4.39052233131061	0.0843573950414928	0.136569770788562	0.168133975524585	0.186167821908518	0.195145391487359	0.197939352266474	1	0	0	0	0	0	0	0	0	0	0	0	0	0	0	0	0	0	0	0	0	0	0	0	0	0	0
Locus_0271	exon	472	17	1.48	5.08	472	0.00028771186440678	0.00138348519015072	29.7099	0.167273568282558	0.431085805777229	0.612021592530979	0.733679234142363	0.812748697068181	0.861068290927776	3.61787718872908	0.0630783358896532	0.106625638526507	0.136229683434002	0.155838290809631	0.168247347585522	0.175443855455097	1	0	0	0	0	0	0	1	0	0	0	0	0	0	0	0	0	0	0	0	0	0	0	0	0	0	0
Locus_0272	mixed	317	8	5.00	14.69	295	0.00140474576271186	0.00914796608670905	18.6062	1.49992727441447	1.65735776503602	1.6737677257965	1.65471828851642	1.57736410680616	1.47139298956131	9.53452815013088	0.339677792042354	0.331852004094184	0.335323004143176	0.324589674627639	0.305455942915632	0.282760812859968	0	0	0	0	0	0	0	0	0	0	0	1	0	0	0	0	0	0	0	0	0	0	0	0	0	0	0
Locus_0273	exon	379	17	2.11	6.07	379	0.000328759894459103	0.00137982105000159	29.7099	0.138717627440483	0.368455980291865	0.538295025824335	0.661129175628555	0.747143655494559	0.804386293884545	3.25812775856434	0.0529605022518629	0.0924366035485896	0.121323534980534	0.141907880410086	0.155996098138209	0.165015794893593	1	0	0	1	0	0	0	0	1	0	0	0	0	0	0	0	0	0	0	0	0	0	0	0	0	0	0
Locus_0274	exon	379	13	1.58	4.75	379	0.000321372031662269	0.00152054439442135	29.7099	0.163659730169229	0.424666149597377	0.604597032820424	0.723400458821707	0.796393905505112	0.835319172296462	3.54803644921031	0.0619222786084224	0.105261452319783	0.134555069552538	0.153289921342504	0.164141144522236	0.169157367544043	1	0	0	0	0	0	0	1	0	0	0	0	0	0	0	0	0	0	0	0	0	0	0	0	0	0	0
Locus_0275	mixed	356	12	4.21	9.27	356	0.000332865168539326	0.00133159385332765	29.7099	0.123531724757811	0.333227633176327	0.494259232840952	0.615217186264529	0.703318635655393	0.764616488782828	3.03417090147784	0.0474565536012853	0.0842177330053052	0.112154733094168	0.13284079067092	0.147596484439821	0.157528325267999	1	0	0	0	0	0	0	1	0	0	0	0	1	0	0	0	0	0	0	0	0	0	0	0	0	0	0
Locus_0276	mixed	281	8	0.71	9.61	281	0.000971174377224199	0.00396553748494249	24.9083	0.63101543510298	1.23631321710996	1.45240946172605	1.55407540451678	1.59830338160375	1.59884491108972	8.07096181114924	0.20917225072579	0.274720073409745	0.302968269141295	0.316842864098678	0.32102881124365	0.317334747114553	1	0	0	0	0	0	0	0	0	0	0	0	0	0	0	0	0	0	0	0	0	0	0	0	0	0	0
Locus_0277	mixed	338	11	5.92	20.41	338	0.000816863905325444	0.00287172539650584	22.5075	0.504979217051552	1.20704429595713	1.58008220407875	1.74966470756109	1.79594963538924	1.7696783899686	8.60739845000635	0.184859121235642	0.287217814812712	0.338180717066764	0.357670739387552	0.358352071688724	0.348199652945247	0	0	0	0	0	0	0	1	1	0	0	0	0	0	0	0	0	1	1	0	0	0	0	0	0	0	0
Locus_0278	mixed	355	14	3.66	7.04	355	0.000801408450704225	0.00511514569927262	7.2024	0.915901384539845	1.30134211267832	1.28874127763433	1.26585783018568	1.22344296786894	1.16150916344541	7.15679473635245	0.255737883298326	0.259651138244435	0.255888713509744	0.249704362768058	0.238997676977574	0.225277767224844	1	0	0	0	0	0	0	0	0	0	0	0	0	0	0	0	0	0	0	1	0	0	0	0	0	0	0
Locus_0279	exon	540	12	2.41	5.19	540	0.00024	0.00150046127725007	27.3091	0.213436759395098	0.524847662013133	0.70939762141837	0.811166885347259	0.85880102849614	0.871030854832286	3.98868081150229	0.0789960345574211	0.126792327656618	0.154257377035737	0.168437003749927	0.173923972720865	0.173733043042664	1	0	0	0	0	0	0	0	0	0	0	1	0	0	0	0	0	0	0	0	0	1	0	0	0	1	1
Locus_0280	exon	372	16	0.00	3.23	372	0.000151344086021505	0.0008432214699137	29.7099	0.0509809508843109	0.140039762321997	0.211858271613914	0.268957477001991	0.313524914100276	0.347456715342179	1.33281809126467	0.0197224067924245	0.0357200895585453	0.0485336843740368	0.0586325497066085	0.0664237409545241	0.0722598833154448	1	0	0	0	0	0	0	0	0	0	0	0	0	0	0	0	0	1	0	0	0	0	0	0	0	0	0
Locus_0281	exon	322	17	1.86	4.04	322	0.000309627329192547	0.00189207245591727	19.8066	0.192427650763112	0.443149249275501	0.55967280185615	0.60129274561049	0.602547755727832	0.583281678794336	2.98237188202742	0.0693612528898165	0.103558397765076	0.117893415445374	0.121325328264247	0.119037497900668	0.113980091668186	1	0	0	0	0	0	0	0	0	0	0	0	0	0	0	0	0	0	0	0	0	0	0	0	0	0	0
Locus_0282	exon	300	6	2.00	3.33	300	0.000397333333333333	0.00222108915000346	19.5065	0.254512484360478	0.602056540740377	0.775343457953425	0.839791383535434	0.838214285067472	0.798420362838727	4.10833851449592	0.0928486433673675	0.142276116215622	0.164306884584876	0.16945767951829	0.164586499101354	0.154124650825147	NA	NA	NA	NA	NA	NA	NA	NA	NA	NA	NA	NA	NA	NA	NA	NA	NA	NA	NA	NA	NA	NA	NA	NA	NA	NA	NA
Locus_0283	exon	487	13	4.11	8.01	487	0.000493839835728953	0.00237089759161641	29.7099	0.429754954199677	0.933651815142787	1.16970873332685	1.299873395207	1.3785144983998	1.42385340006426	6.63535679634035	0.149941484344022	0.215461837041357	0.249200920158855	0.269132536765851	0.281192718917411	0.287488573121814	1	0	0	0	1	0	0	0	1	0	0	1	0	1	0	0	0	0	0	0	0	0	0	0	0	0	0
Locus_0284	exon	300	15	4.33	8.33	300	0.000781333333333333	0.00334576828850366	18.9063	0.524951069742009	1.10423686180509	1.31437144417625	1.37339928497344	1.36527325469459	1.32421965854454	7.00645157393587	0.181247108678021	0.249186505330165	0.271915016312436	0.275350209622187	0.269715389438689	0.259417815413431	0	0	0	0	0	1	0	0	0	0	1	0	0	0	0	0	0	0	0	0	0	0	0	0	0	0	0
Locus_0285	mixed	409	16	2.20	6.36	409	0.000398288508557457	0.00212099033585589	23.7079	0.302140992890412	0.681365194062038	0.855216931205757	0.927228748020422	0.948489430783165	0.944043502580632	4.65848479954243	0.107722210670214	0.158304302185273	0.180551269401211	0.188729527564174	0.189849009553744	0.18733947967716	NA	NA	NA	NA	NA	NA	NA	NA	NA	NA	NA	NA	NA	NA	NA	NA	NA	NA	NA	NA	NA	NA	NA	NA	NA	NA	NA
Locus_0286	mixed	451	11	5.32	12.42	451	0.000687583148558758	0.00220122716563685	29.7099	0.427645790946933	1.10556730177519	1.56868134695168	1.87152140874823	2.05510253460501	2.15036623340502	9.17888461643206	0.161554068735225	0.273572518715502	0.348602028449577	0.396064389556538	0.423057530322629	0.434943792843498	1	0	0	0	0	0	0	0	1	0	0	0	0	0	0	0	0	0	0	0	0	0	1	1	0	0	0
Locus_0287	mixed	402	9	5.97	9.95	402	0.000640298507462687	0.00286129348537059	21.3071	0.534056547151759	1.17596396281447	1.45318507195431	1.55894982698696	1.57795747311817	1.5496210607472	7.84973394277285	0.188207188031145	0.270802164386294	0.305080972073437	0.31574234291128	0.313920375076211	0.305047005133334	0	0	0	0	1	0	0	0	0	0	0	1	0	0	0	0	0	0	1	0	0	0	0	0	0	0	0
Locus_0288	mixed	287	13	2.08	10.38	260	0.000538076923076923	0.00295639679369702	29.7099	0.316481345514421	0.598933808105986	0.664598035858672	0.681271678654523	0.690636746979212	0.698364224330942	3.65028583944376	0.104017820340323	0.129436867076594	0.13511960457374	0.137240865903379	0.138976513559909	0.140247340511325	0	0	0	0	0	0	0	0	0	0	0	0	0	0	0	0	0	0	0	0	0	0	0	0	0	0	0
Locus_0289	exon	320	15	2.19	4.69	320	0.0003628125	0.00215066328527141	18.006	0.237250657025102	0.51981830205621	0.628854706491282	0.656248504433201	0.648089875985755	0.626475623283777	3.31673766927533	0.0836984052445241	0.118715454276429	0.130249548127541	0.131140234899579	0.127685443506347	0.122804080313813	1	0	0	0	0	0	0	0	0	0	0	0	0	0	0	0	0	0	0	0	0	0	0	0	0	0	0
Locus_0290	mixed	321	16	2.18	6.23	321	0.000313084112149533	0.00132971454494115	29.7099	0.109081039963061	0.29025333478491	0.424800872519239	0.522590951577133	0.591473404255672	0.637691375571596	2.57589097867161	0.041675434150981	0.0728801227234902	0.0958216530492351	0.112256456197316	0.12358165630275	0.130908237718735	1	0	0	0	1	0	0	0	0	0	0	0	0	0	0	0	0	0	0	0	0	0	0	0	0	0	0
Locus_0291	mixed	286	8	4.55	8.04	286	0.000608041958041958	0.00258108606509476	22.2074	0.334804612878986	0.79515857875317	1.03550100781894	1.14191954513814	1.16757574864204	1.14537976082056	5.62033925405184	0.122211895316614	0.188690653801023	0.221151686254384	0.232989310140054	0.232486193219213	0.224776110905209	1	1	0	0	0	0	0	1	0	0	0	0	0	0	0	0	0	0	1	0	0	0	0	0	0	0	0
Locus_0292	mixed	385	10	3.64	8.57	385	0.000605974025974026	0.00221196807385194	28.8096	0.355786452834285	0.902569892174601	1.25483913507332	1.46727475613653	1.57972192957893	1.62131297019092	7.18150513598856	0.133413993201768	0.221197910117956	0.2761252772661	0.307486830770246	0.322065625709219	0.324828010204902	1	0	0	0	1	1	0	0	0	0	1	0	1	0	0	0	0	0	0	0	0	0	0	0	0	0	0
Locus_0293	intron	411	10	3.89	7.06	411	0.00057323600973236	0.00320670243058346	27.009	0.561992414058851	1.04883750801072	1.19848600536016	1.27445207658268	1.31711175167938	1.32934860530826	6.73022836100005	0.18191403371716	0.2289041657503	0.248567935074528	0.260175854177995	0.265646425624065	0.26514077081138	NA	NA	NA	NA	NA	NA	NA	NA	NA	NA	NA	NA	NA	NA	NA	NA	NA	NA	NA	NA	NA	NA	NA	NA	NA	NA	NA
Locus_0294	exon	307	17	0.33	2.61	307	0.000127361563517915	0.000788417300313002	29.7099	0.0364935224264491	0.10005492799793	0.15103600289299	0.191295092927394	0.222445038026597	0.245883781708647	0.947208365980008	0.0141078402012565	0.0254957186982348	0.0345620993333407	0.0416530142440638	0.0470685859488174	0.0510687653683993	1	0	0	0	0	0	0	0	0	0	0	0	0	0	0	0	0	0	0	0	0	0	0	0	0	0	0
Locus_0295	mixed	306	9	1.63	6.54	306	0.000451307189542484	0.00191922497773483	29.7099	0.207829073231626	0.525139260395127	0.729163641316923	0.853975419169462	0.923154066282399	0.953177569703709	4.19243903009921	0.0777757003596335	0.128554590003394	0.160504636008366	0.179254241910914	0.188717999792576	0.191646650181756	NA	NA	NA	NA	NA	NA	NA	NA	NA	NA	NA	NA	NA	NA	NA	NA	NA	NA	NA	NA	NA	NA	NA	NA	NA	NA	NA
Locus_0296	mixed	445	8	8.09	10.34	445	0.00032876404494382	0.00155654084910115	29.7099	0.202310523292598	0.527384691335461	0.75338678783052	0.902882253675226	0.993800711299013	1.04034345131113	4.42010841874395	0.0767013840866776	0.130969154794233	0.167850691160803	0.191361989235846	0.204689018513863	0.210350692423335	0	0	0	0	1	1	0	0	0	0	1	0	0	0	0	0	0	0	0	0	0	0	0	0	0	0	0
Locus_0297	mixed	343	8	4.66	11.66	343	0.000797376093294461	0.00275590150313511	25.8086	0.473764996751342	1.14042528626196	1.51342177142963	1.70667540462086	1.78850182967902	1.80047771099143	8.42326699973424	0.173743904694553	0.272887233784491	0.326635860867408	0.352405599550531	0.360717359084082	0.358034970924957	1	0	0	0	1	0	0	0	0	0	1	0	0	0	0	0	0	0	0	0	0	0	0	0	0	0	0
Locus_0298	mixed	342	8	0.00	3.80	342	0.000199707602339181	0.00117404727802039	29.7099	0.0877936246111607	0.23141600600213	0.334646068672322	0.40601691385347	0.452429633236557	0.479451403255011	1.99175364963065	0.0334281909301804	0.0577984122737591	0.0750034508266216	0.0865757984310014	0.0937532989662423	0.0975331139586887	NA	NA	NA	NA	NA	NA	NA	NA	NA	NA	NA	NA	NA	NA	NA	NA	NA	NA	NA	NA	NA	NA	NA	NA	NA	NA	NA
Locus_0299	mixed	453	12	3.31	14.79	453	0.000844370860927152	0.00254521855455999	29.7099	0.569338921241961	1.43593300569323	1.98843249674156	2.32171483781789	2.50230702031802	2.57699307540817	11.3947193572208	0.212935660416533	0.351101109442435	0.437057368146969	0.486603472636831	0.510834223099009	0.517564424485139	1	0	0	0	0	0	0	0	0	0	0	1	0	0	0	0	0	0	0	0	0	1	1	1	0	1	1
Locus_0300	intron	364	13	10.44	26.37	364	0.000832142857142857	0.0026210600386279	29.7099	0.464120678735635	1.12741902322024	1.51668078895327	1.73954109210651	1.85873441870189	1.91153375789802	8.61802975961555	0.170722326420631	0.271363807778812	0.329904584311326	0.362537311725093	0.378789721623743	0.384394539992543	NA	NA	NA	NA	NA	NA	NA	NA	NA	NA	NA	NA	NA	NA	NA	NA	NA	NA	NA	NA	NA	NA	NA	NA	NA	NA	NA
Locus_0301	mixed	459	16	1.96	3.49	459	0.000194989106753813	0.00112167847846492	29.7099	0.106973947167512	0.279806785343515	0.402375468392711	0.48696760515291	0.542941644154277	0.577421114742013	2.39648656495294	0.040593203488953	0.0696666966081721	0.0900272694044987	0.103813208841318	0.112652584800094	0.117784304699827	1	1	0	0	0	0	0	0	0	0	0	0	0	0	0	0	0	0	0	0	0	0	0	0	0	0	0
Locus_0302	exon	300	14	2.00	5.00	300	0.000519	0.00329994511964095	10.8036	0.43967599030739	0.79643476467651	0.830409671734227	0.789184333418033	0.737778339046469	0.689912758438906	4.28339585762154	0.142131424722352	0.167344041743917	0.162810226743447	0.15265946801623	0.142600712382284	0.133528025487202	1	0	0	0	0	0	0	0	0	0	0	0	0	0	0	0	0	1	1	0	0	0	0	0	0	0	0
Locus_0303	exon	330	17	5.45	12.42	330	0.00136515151515152	0.00508798849022572	12.004	1.25234570317671	2.381521511193	2.56893989328433	2.46358446977933	2.27824424897934	2.08406518854902	13.0287010149617	0.413995183928279	0.5110299448603	0.507992803405202	0.475170738167693	0.435969026501593	0.398178264401006	0	0	0	0	0	0	0	0	0	0	0	0	0	0	0	0	0	1	1	1	1	0	0	0	0	1	0
Locus_0304	mixed	307	14	2.93	6.51	307	0.000646254071661238	0.00288566617187402	17.7059	0.433386045571197	0.985780458653927	1.22322507274341	1.28577402198055	1.25593139746796	1.1814084417848	6.36550543820183	0.155535355732045	0.22858299524999	0.25506250668977	0.256279322866205	0.244670848417365	0.227338570784414	0	0	0	0	0	0	0	0	0	0	0	0	0	0	0	0	0	0	0	0	0	0	0	0	0	0	0
Locus_0305	mixed	335	12	2.69	10.15	335	0.000433731343283582	0.00152345812484177	29.7099	0.154643280235345	0.416573068020733	0.616895745554609	0.766572721479699	0.874808318516515	0.949316729423287	3.77880986323019	0.0593774556473386	0.10520507553373	0.139870867829158	0.165381789935861	0.183421490164175	0.195399567733488	1	0	0	0	1	0	0	0	0	0	0	1	0	0	0	0	0	0	0	0	0	0	0	0	0	0	0
Locus_0306	mixed	361	11	3.87	9.12	331	0.000563444108761329	0.00219450254852964	29.4098	0.290544716305914	0.715270248178836	0.969571292284919	1.11381973104486	1.18668776445373	1.21308471448459	5.48897846675284	0.107557750128445	0.172980376105899	0.211249925548973	0.231943151974163	0.241211233723665	0.243030350024866	1	0	0	0	0	0	0	1	0	0	1	0	0	0	0	0	0	0	0	0	0	0	0	0	0	0	0
Locus_0307	mixed	410	9	3.66	18.05	410	0.00051609756097561	0.00204970852248153	29.7099	0.321633374969181	0.815758809133476	1.13491640109154	1.32913072528719	1.43433923467128	1.4764862122476	6.51226475740024	0.120581058587579	0.199955556654617	0.249892353937098	0.278825812878967	0.292831205468207	0.296305116153034	NA	NA	NA	NA	NA	NA	NA	NA	NA	NA	NA	NA	NA	NA	NA	NA	NA	NA	NA	NA	NA	NA	NA	NA	NA	NA	NA
Locus_0308	exon	341	16	1.17	2.35	341	0.00024574780058651	0.00183316371842815	17.1057	0.189006016011188	0.430750968706425	0.533620399083648	0.557686820545225	0.539489983801158	0.500802653312611	2.75135684146026	0.0679204581552161	0.0998712262313081	0.111026351433953	0.110687362147005	0.104455234954687	0.0956210452252775	0	0	0	0	0	0	0	0	0	0	0	0	0	0	0	0	0	0	0	0	1	1	1	0	0	1	0
Locus_0309	exon	455	17	1.98	4.62	455	0.000252087912087912	0.00125230669675564	29.7099	0.133566637579182	0.34986498839923	0.504375696000131	0.612440930624409	0.685543919094796	0.732304111325908	3.01809628302365	0.0507052256250193	0.0871983150493696	0.113016478384582	0.130803909477	0.142542571752368	0.149722547807151	NA	NA	NA	NA	NA	NA	NA	NA	NA	NA	NA	NA	NA	NA	NA	NA	NA	NA	NA	NA	NA	NA	NA	NA	NA	NA	NA
Locus_0310	exon	311	15	4.50	8.36	311	0.000633118971061093	0.00259266264590626	24.9083	0.356010856397651	0.817493356696581	1.04434550699501	1.14827979568681	1.18598300663641	1.18670883876914	5.7388213611816	0.12787399719028	0.19164538910092	0.222166843294079	0.235022704145049	0.238180544766075	0.235810279669357	NA	NA	NA	NA	NA	NA	NA	NA	NA	NA	NA	NA	NA	NA	NA	NA	NA	NA	NA	NA	NA	NA	NA	NA	NA	NA	NA
Locus_0311	mixed	373	10	0.80	9.92	373	0.000542627345844504	0.00213069743819275	29.7099	0.31195698861569	0.778414552579367	1.06830382041519	1.23933119421162	1.32990732249006	1.36579938401346	6.09371326232539	0.116136857685598	0.189439184088704	0.233982956974991	0.259108884732569	0.2710582514226	0.27403838366075	0	1	0	0	0	0	0	0	0	0	0	0	0	0	0	0	0	0	0	0	0	0	0	0	0	0	0
Locus_0312	exon	300	12	3.67	16.00	300	0.000526333333333333	0.00186829019419396	29.7099	0.198456556192955	0.50666799894848	0.714887475475956	0.85461614100224	0.946449650344149	1.00404045383905	4.22511827580283	0.0745155204081457	0.124874096688026	0.15883317375514	0.181439253210469	0.196013527215871	0.204777822974947	1	0	0	0	0	0	0	1	0	0	0	1	0	0	0	0	0	0	0	0	0	0	0	0	0	0	0
Locus_0313	exon	300	13	1.00	7.00	300	0.000395333333333333	0.00156351959821495	29.7099	0.140045201343407	0.366303718679206	0.527385295713352	0.63971259852616	0.715487215671444	0.763801732155723	3.15273576208929	0.0531325536793962	0.0912352307549814	0.118107626730478	0.136569214565546	0.148717875224255	0.156119716922318	0	0	0	0	0	0	0	0	0	0	0	0	0	0	0	0	0	0	0	0	0	0	0	0	0	0	0
Locus_0314	exon	352	14	3.69	7.10	352	0.000632670454545454	0.00276813074729326	19.8066	0.453928397556139	1.02734020534689	1.28121462625757	1.36728884394957	1.36719537421462	1.32446496385683	6.82143241118161	0.162326230703595	0.238365041529564	0.268749372136868	0.275414409494291	0.270107522941281	0.259057110077525	1	0	0	0	1	0	0	0	0	0	0	0	0	0	0	0	0	0	0	0	0	0	0	0	0	0	0
Locus_0315	mixed	380	13	2.63	12.11	380	0.0562910526315789	1.082321082132	19.5065	1.6082518568779	1.27890925725248	1.51615413105713	1.58189934657191	1.5800507942734	1.55051499518088	8.11578038121369	0.210198024095786	0.288056244141573	0.3131617536398	0.317534850942098	0.313635559242123	0.306175221815224	0	0	0	0	0	0	0	0	0	0	0	0	0	0	0	0	0	0	1	0	0	1	1	1	1	1	0
Locus_0316	mixed	331	9	1.51	19.03	331	0.00071178247734139	0.00274072764521902	22.5075	0.436388281483963	1.0224052892377	1.31867519455058	1.44841269801427	1.48311259498256	1.46421763180022	7.17321169006929	0.158315818694127	0.241272226650446	0.280812150460084	0.295481074971093	0.296033165569696	0.288700084297347	NA	NA	NA	NA	NA	NA	NA	NA	NA	NA	NA	NA	NA	NA	NA	NA	NA	NA	NA	NA	NA	NA	NA	NA	NA	NA	NA
Locus_0317	mixed	341	12	2.35	8.21	341	0.000320527859237537	0.00167384403042582	28.2094	0.171916690335253	0.430120989009265	0.590423604206056	0.683382455376287	0.730183409972197	0.745552378723816	3.35157952762285	0.0640953311379443	0.104734178601363	0.129221088002538	0.142614404899948	0.148425815219075	0.149099581688662	1	0	0	0	0	0	0	0	0	0	0	0	0	0	0	0	0	0	0	0	1	0	0	0	0	1	0
Locus_0318	mixed	449	8	4.01	9.58	449	0.000753229398663697	0.00297721924180546	20.4068	0.707532408710269	1.67962711039583	2.17500360460875	2.37177944249975	2.38514091827255	2.28969124802965	11.6087747325168	0.25840771490838	0.397870651812878	0.462381224262685	0.480348289330058	0.470166585763849	0.443746802720483	0	0	0	0	0	0	0	0	0	0	0	0	0	0	0	0	0	0	0	0	0	0	0	0	0	0	0
Locus_0319	intron	339	9	5.01	26.84	339	0.000785840707964602	0.00304964448184952	27.9093	0.512727557165811	1.12789591753209	1.4170347017069	1.56286720185263	1.63292879784896	1.65442821017661	7.90788238628296	0.180066478401432	0.261143713149635	0.301225474019696	0.321510427894645	0.330080525998143	0.330538486623008	1	0	0	0	0	0	0	0	0	0	0	0	0	0	0	0	0	0	0	0	0	0	0	0	0	0	0
Locus_0320	mixed	300	10	2.67	5.67	300	0.000289333333333333	0.0014123273170162	29.7099	0.1125376623731	0.295679341623261	0.426099439750276	0.515242849923986	0.572309099446624	0.60467129834945	2.5265396914667	0.042795498562926	0.0737279875785131	0.0953433396178978	0.109690613802267	0.118414472660842	0.122830887797598	0	0	0	0	0	1	0	0	0	0	0	0	0	0	0	0	0	0	0	0	0	0	0	0	0	0	0
Locus_0321	exon	302	17	3.31	9.60	302	0.000737748344370861	0.00286012200845286	19.8066	0.429073579536979	0.988705104273075	1.24721268983992	1.33692906334036	1.33648738053949	1.29152343038641	6.62993124791623	0.154746354537176	0.230977660226109	0.262454499338175	0.269418299207435	0.263756964936671	0.252261273229806	0	1	0	0	0	0	0	0	0	0	0	0	0	0	0	0	0	0	0	0	1	1	1	1	1	1	0
Locus_0322	mixed	300	12	6.67	11.67	300	0.000449	0.00178783486701252	29.7099	0.179486712614267	0.457790493246458	0.641714753282879	0.758648146623176	0.828215050020177	0.864450009458277	3.73030516524523	0.0674259174461005	0.112579640565568	0.141898727144947	0.160000000054709	0.170188136114153	0.174824211120005	0	0	0	0	0	0	0	1	0	0	0	0	0	0	0	0	0	0	0	0	0	0	0	0	0	1	0
Locus_0323	mixed	498	14	3.41	7.03	498	0.000426506024096385	0.00166982337436428	29.7099	0.26576684632413	0.693944728527666	0.995390433909528	1.20075120543771	1.33353354130951	1.41175632645881	5.90114308196735	0.100790980120272	0.172593168241066	0.22238374317745	0.255515570063739	0.27609311085851	0.287261542986442	1	1	0	1	0	1	0	0	0	0	0	0	0	0	0	0	0	0	0	0	1	0	0	0	0	1	1
Locus_0324	mixed	313	14	1.60	6.07	313	0.000294888178913738	0.00131030411067659	29.7099	0.103365346889264	0.276786609930853	0.407360523337818	0.503237901166314	0.571135964773965	0.616583597206319	2.47846994330453	0.0395954852426679	0.069696648053189	0.0920957650691263	0.108270693043721	0.119438610924221	0.126600659823411	1	0	0	0	0	0	0	0	0	0	0	1	0	0	0	0	0	0	0	0	0	0	0	0	0	0	0
Locus_0325	mixed	384	12	3.13	7.29	384	0.0002984375	0.0013143107303155	29.7099	0.127254076335564	0.339122163927137	0.49690208908288	0.611684831941691	0.692392263115509	0.746197558942752	3.01355298334553	0.0486503602547	0.0852044756428807	0.112130303247888	0.131413576315005	0.144651259035247	0.153126905633154	NA	NA	NA	NA	NA	NA	NA	NA	NA	NA	NA	NA	NA	NA	NA	NA	NA	NA	NA	NA	NA	NA	NA	NA	NA	NA	NA
Locus_0326	mixed	354	10	1.13	3.67	354	0.000248305084745763	0.00129017202780631	29.7099	0.110938431636471	0.29352609334598	0.426150686865554	0.519014966352728	0.580444831590877	0.617218052972916	2.54729306276453	0.0423031998901509	0.0734493401242896	0.0956918150800864	0.110871491520382	0.120488782557055	0.125763439590893	1	0	1	0	0	0	0	0	0	0	0	0	0	0	0	0	0	0	0	0	0	0	0	0	0	0	0
Locus_0327	mixed	323	8	2.79	19.81	323	0.000853560371517028	0.00364460948225955	15.3051	0.698301631534347	1.50559133388541	1.77997410011307	1.80027740432961	1.70624271955342	1.56668875906698	9.05707594848284	0.244892416735841	0.340427927285493	0.363528019695313	0.352993413690846	0.328097922711101	0.298217661318225	NA	NA	NA	NA	NA	NA	NA	NA	NA	NA	NA	NA	NA	NA	NA	NA	NA	NA	NA	NA	NA	NA	NA	NA	NA	NA	NA
Locus_0328	mixed	468	7	2.35	6.84	468	0.00035042735042735	0.00173407092078386	27.6092	0.257812740583944	0.654202703003081	0.907908790523297	1.05764185272714	1.13256807675463	1.15456592067137	5.16470008426347	0.0967163629673115	0.160249777288421	0.199479467045133	0.221107758788465	0.230173516663987	0.230446648334356	1	0	1	0	0	0	0	0	0	1	0	0	0	0	0	0	0	0	0	0	0	0	0	0	0	0	0
Locus_0329	exon	407	15	2.70	6.14	407	0.000440540540540541	0.00214826145832	27.9093	0.313770463386269	0.716722239239697	0.911482405253808	1.00139865887726	1.03865529381204	1.04890474328167	5.03093380385075	0.112470692842492	0.167583731014366	0.193675597718441	0.20521181945099	0.209391900307142	0.209698567141331	1	0	1	0	0	0	0	1	0	0	0	0	0	0	0	0	0	0	0	0	0	0	0	0	0	0	0
Locus_0330	mixed	381	13	1.31	9.19	381	0.000550918635170604	0.00193071583294199	29.7099	0.271406495964711	0.695765988939912	0.982014446943132	1.17011064841952	1.28814289506989	1.35595707506874	5.76339755040588	0.102136831009229	0.171621865198907	0.217950980109717	0.247784765548497	0.265817226328674	0.275375018465612	1	0	1	0	0	0	0	0	0	0	0	0	0	0	0	0	0	0	0	0	0	0	0	0	0	0	0
Locus_0331	mixed	443	14	3.39	13.77	443	0.000423476297968397	0.00172169799808471	29.7099	0.246763916931329	0.634240071122657	0.896861725435506	1.06951448110707	1.17707262604914	1.23740229329245	5.26185511393814	0.0929695848196041	0.156611606210449	0.199166861568141	0.22649203910622	0.242778878769462	0.251050283021668	0	0	0	1	0	0	0	0	0	0	0	0	1	0	0	0	0	0	0	0	0	0	0	0	0	0	0
Locus_0332	mixed	303	9	6.93	16.83	303	0.000683498349834984	0.00251150827467062	26.1087	0.350121728674653	0.85769163633785	1.15360928289589	1.311829556241	1.38064809396591	1.39172066131679	6.4456209594321	0.129406499037543	0.206743611744385	0.250193441452243	0.271612316261319	0.27875714782964	0.276723888393218	1	0	0	0	1	0	0	0	0	0	0	1	0	0	0	0	0	0	0	0	0	0	0	0	0	0	0
Locus_0333	mixed	317	11	1.58	5.68	317	0.000463722397476341	0.00206173148902071	26.1087	0.24408233677838	0.604717598169916	0.820298871354741	0.937430104049177	0.988572693404043	0.996239467938047	4.59134107169429	0.0906687214033974	0.146448923232168	0.178435293496246	0.194369715548628	0.199633031681466	0.197947277451612	1	0	0	0	0	0	0	0	0	0	0	0	0	0	0	0	0	0	1	0	0	0	0	0	0	0	0
Locus_0334	mixed	361	14	1.39	3.88	361	0.000272299168975069	0.00171878751812769	24.6082	0.176855222979579	0.407593439727444	0.520500374250953	0.570838257290056	0.588045983297148	0.587622347601039	2.85145562514622	0.0636694212763194	0.0955900841916121	0.110606207065919	0.116668807629011	0.117985245595978	0.116757620404829	NA	NA	NA	NA	NA	NA	NA	NA	NA	NA	NA	NA	NA	NA	NA	NA	NA	NA	NA	NA	NA	NA	NA	NA	NA	NA	NA
Locus_0335	mixed	401	12	1.50	10.47	401	0.000627680798004987	0.00219416427321551	29.7099	0.365644671087201	0.92508150635336	1.28582448438477	1.50707722969339	1.63018046836993	1.68426463672586	7.39807299661443	0.136910729568676	0.226584549958619	0.283153808165601	0.316445272579767	0.333353776370459	0.338760943456123	1	0	1	0	0	0	0	0	0	0	0	0	0	0	0	0	0	0	0	0	0	0	0	0	0	0	0
Locus_0336	mixed	332	12	5.12	8.13	332	0.000837951807228916	0.004557097252558	29.4098	0.736928895842489	1.14306319157867	1.24318045897828	1.34479907179833	1.42206690531183	1.45830416458408	7.34834268809367	0.214366597215227	0.238718744329875	0.259044415067131	0.277957268426654	0.28943878121221	0.292579254760106	1	0	0	1	0	0	0	0	0	0	0	1	0	0	0	0	0	1	1	0	0	0	0	1	1	0	0
Locus_0337	intron	300	8	2.67	10.67	300	0.000708	0.00258221392656414	24.9083	0.371604200590615	0.922041285874251	1.25013907975012	1.42443121796849	1.49382944823658	1.49313688900707	6.95518212142711	0.138160483464464	0.223334321587391	0.271658846993566	0.29466348027382	0.300565244187083	0.295198965728292	0	0	0	0	1	0	0	0	0	0	0	0	0	0	0	0	0	0	0	0	0	0	0	0	0	0	0
Locus_0338	mixed	325	12	1.85	2.77	325	0.000196923076923077	0.00140604616281465	24.6082	0.112554151825015	0.277399183108476	0.373848674043558	0.424048200154026	0.443406928313905	0.442606997260101	2.07386413470507	0.0417286802994696	0.0669825446329614	0.0810373211765424	0.0875694115268636	0.0891322494875598	0.0874918427118025	0	0	0	0	1	0	0	0	0	0	0	0	0	0	0	0	0	0	0	0	0	0	0	0	0	0	0
Locus_0339	exon	474	15	2.74	6.75	474	0.000515611814345991	0.00239339492467996	22.5075	0.455827961226867	1.03770647872136	1.30766867900444	1.4162155251503	1.44261351494	1.42793376956071	7.08796592860369	0.163300075159876	0.241801258692781	0.27611096326754	0.287757506686517	0.287982213869736	0.282550970293866	0	0	0	0	0	0	0	0	0	0	0	0	0	0	0	1	0	0	0	0	0	0	0	1	1	0	0
Locus_0340	exon	300	11	1.67	3.67	300	0.000261333333333333	0.00152325503727517	27.3091	0.123269791967758	0.304980996614128	0.413883437709027	0.474216928885222	0.502507627719872	0.509966197307779	2.32882498020378	0.0457536758904451	0.0738482626973433	0.0901113714040259	0.0985246837157216	0.101795891194705	0.101756359511417	0	0	0	0	0	0	0	0	0	0	0	0	0	0	0	0	0	0	0	0	0	0	0	0	0	0	0
Locus_0341	mixed	411	11	2.92	11.19	411	0.00068029197080292	0.00220080382486053	29.7099	0.386098344719903	0.989827006520465	1.39330669921813	1.65126555706317	1.80377186477513	1.88021203121758	8.10448150351437	0.145359367833282	0.243962673794557	0.308557466893881	0.348468764671671	0.370530071896488	0.379757523081021	0	0	1	0	0	0	0	0	0	0	0	1	0	0	0	0	0	0	0	0	0	0	0	0	1	0	0
Locus_0342	mixed	360	11	5.28	21.11	360	0.000744444444444444	0.00277851330404391	28.5095	0.472584959930723	1.07791612080822	1.38315924380868	1.53930322345152	1.6142109280081	1.63997190065547	7.72714637666269	0.168941783422058	0.252801352130842	0.295743374657662	0.317377751327218	0.32671479830435	0.328212022810588	NA	NA	NA	NA	NA	NA	NA	NA	NA	NA	NA	NA	NA	NA	NA	NA	NA	NA	NA	NA	NA	NA	NA	NA	NA	NA	NA
Locus_0343	mixed	291	14	2.75	7.56	291	0.000357731958762887	0.00140581318115884	29.7099	0.112322397563798	0.30166735893428	0.445512593421103	0.55239315956	0.62934757151412	0.682175026113869	2.72341810710717	0.0430748050576569	0.0760814734942804	0.100896371612502	0.119067463964053	0.131870735779537	0.140356962985375	NA	NA	NA	NA	NA	NA	NA	NA	NA	NA	NA	NA	NA	NA	NA	NA	NA	NA	NA	NA	NA	NA	NA	NA	NA	NA	NA
Locus_0344	exon	300	17	2.67	7.00	300	0.000537	0.00231948219628064	23.4078	0.284263303350053	0.678424921567425	0.888346917673529	0.986061947368567	1.01666099613976	1.00813605613063	4.86189414222996	0.103968714796474	0.161396856223659	0.190288964260823	0.201953980424069	0.203441201153386	0.199104334638064	0	0	0	0	0	0	0	0	0	0	0	0	0	0	0	0	0	0	0	0	0	0	1	0	1	0	0
Locus_0345	mixed	319	13	2.51	7.52	319	0.00051692789968652	0.0023407039400652	23.7079	0.301293576833208	0.707073280776848	0.91554941855196	1.01116953405815	1.04199764710689	1.03556283457157	5.01264629189863	0.109339786748754	0.167117919903427	0.195455727808916	0.206917676437352	0.208676233442787	0.204858338143238	1	1	0	0	0	0	0	0	0	0	0	0	0	0	0	0	0	0	0	0	0	1	1	1	1	1	0
Locus_0346	mixed	339	13	2.06	5.31	339	0.000425368731563422	0.00237278818147919	18.3061	0.303757508579705	0.6587135814477	0.79244315974417	0.826434884220865	0.818203694954702	0.793774405427984	4.19332723437512	0.106622606463332	0.149886259563247	0.163966035899812	0.165298334539267	0.161489602985844	0.155867925301142	NA	NA	NA	NA	NA	NA	NA	NA	NA	NA	NA	NA	NA	NA	NA	NA	NA	NA	NA	NA	NA	NA	NA	NA	NA	NA	NA
Locus_0347	mixed	505	15	4.55	7.92	505	0.000498019801980198	0.00209149734649623	26.7089	0.405811999904283	1.01413191180842	1.3870340182878	1.59613125525197	1.6927317301406	1.71342846075045	7.80926937614352	0.151284577775448	0.246612825535277	0.302807330737787	0.331943619229079	0.342653900695612	0.341077615612165	1	0	0	0	0	0	0	0	0	0	0	0	0	0	0	0	0	1	1	1	0	1	1	1	1	1	0
Locus_0348	mixed	341	15	4.69	8.50	341	0.00043049853372434	0.00191824277373028	29.4098	0.224642097092567	0.550654162080112	0.743286058831646	0.851086560132629	0.905023321139468	0.924815481355342	4.19950768063176	0.083017476941127	0.132887023050469	0.161656683695739	0.177018934758152	0.183875479415226	0.185345496681402	1	0	0	1	0	0	0	1	0	0	1	0	0	0	0	0	0	0	0	0	0	0	0	0	1	0	0
Locus_0349	mixed	344	15	4.65	7.56	344	0.000556395348837209	0.00215863979026568	27.3091	0.298172782430783	0.749145087210322	1.03033654686402	1.19198359363588	1.27055564289253	1.29239444149969	5.83258809453321	0.111395927724123	0.182664194773852	0.225530904970917	0.248526681982534	0.257828910329957	0.25788596911357	NA	NA	NA	NA	NA	NA	NA	NA	NA	NA	NA	NA	NA	NA	NA	NA	NA	NA	NA	NA	NA	NA	NA	NA	NA	NA	NA
Locus_0350	exon	300	16	2.67	8.67	300	0.000525333333333333	0.00204931464738063	29.7099	0.229599888546639	0.565669058500852	0.768018170768691	0.88471375012358	0.946500959108498	0.973056208442129	4.36755803549039	0.0850149418688675	0.136883083427947	0.167525191343111	0.18456588821893	0.192882984249786	0.195600046768948	1	0	0	0	0	0	0	0	0	0	0	0	0	0	0	0	0	0	0	0	1	0	0	0	0	1	0
Locus_0351	mixed	395	10	13.16	22.28	395	0.00122835443037975	0.00375519350362865	24.9083	0.946284743713058	2.09569507830614	2.63724206208504	2.8927970699695	2.99081146067184	2.99165854293482	14.5544889576802	0.333409905914013	0.486203403026427	0.55970819419297	0.592353358370747	0.600808834120341	0.593791697421122	1	0	0	0	0	0	0	1	0	0	0	1	0	0	0	0	0	1	1	0	0	0	0	0	0	0	0
Locus_0352	exon	339	10	1.47	9.14	339	0.000505014749262537	0.00177650800590599	29.7099	0.207815126207038	0.543887098094742	0.782860680734295	0.948364767728772	1.0581736713159	1.12573893618669	4.66684028026744	0.0788719445376576	0.135472467756468	0.175242063876674	0.202261550322968	0.21961035643433	0.22962637173453	1	0	0	0	0	1	0	0	0	0	0	0	0	0	0	0	0	0	0	0	0	0	0	0	0	0	0
Locus_0353	intron	327	8	9.48	17.13	327	0.000765137614678899	0.00231109790444907	29.7099	0.347518247629467	0.90467016074398	1.29066684081032	1.54506719380109	1.69911503168698	1.77741929189389	7.56445676656572	0.131679553088049	0.224517797651836	0.287389914663279	0.327313837469549	0.349824891830153	0.359275979396799	1	1	0	0	1	0	0	0	0	0	0	0	0	0	0	0	0	0	0	0	0	0	0	0	0	0	0
Locus_0354	exon	300	16	5.00	9.67	300	0.000575	0.00192989377079548	29.7099	0.217315707991935	0.564301574745525	0.805231376129791	0.967184836689417	1.07050528745596	1.13046963296533	4.75500841597796	0.0822291708083063	0.139985761569242	0.179496441619021	0.205439753475234	0.221329709349229	0.22980462875906	0	1	0	0	0	0	0	0	0	0	0	0	0	0	0	1	0	0	0	0	0	0	0	0	0	0	0
Locus_0355	intron	311	7	1.93	8.36	311	0.00074983922829582	0.00257085243297502	26.1087	0.390150884555999	0.982717626088991	1.3521662863702	1.56082748503835	1.65536580466374	1.67052229168827	7.61175037840555	0.14594957382013	0.239767967690484	0.295790654896137	0.324775578898758	0.334754533392602	0.331687265029936	NA	NA	NA	NA	NA	NA	NA	NA	NA	NA	NA	NA	NA	NA	NA	NA	NA	NA	NA	NA	NA	NA	NA	NA	NA	NA	NA
Locus_0356	mixed	328	9	2.74	14.02	328	0.00112225609756098	0.00393980996238626	17.1057	0.839715017560271	1.80165984309919	2.14887206678856	2.22263464753226	2.17769786082292	2.08312977053103	11.2737092063342	0.293284445822468	0.408121058200784	0.442885181173085	0.442474213896434	0.427068630487227	0.405592363346772	0	1	0	0	0	0	0	0	0	0	0	0	0	0	0	0	0	0	1	0	0	0	0	0	0	0	0
Locus_0357	mixed	300	8	2.00	6.67	300	0.095992	1.16958882750338	29.7099	2.13890548875715	0.363805536379145	0.522280201155207	0.628881792706274	0.695307051760225	0.730927402853817	3.08010747361182	0.0527604345613218	0.0905592058107092	0.116633236030168	0.133587975897428	0.14351427873474	0.148084302186721	NA	NA	NA	NA	NA	NA	NA	NA	NA	NA	NA	NA	NA	NA	NA	NA	NA	NA	NA	NA	NA	NA	NA	NA	NA	NA	NA
Locus_0358	mixed	305	11	4.26	8.85	305	0.000425245901639344	0.00165103198046485	29.7099	0.16066354219019	0.424545527481522	0.616007229548718	0.750425226558959	0.840104315784484	0.894890233490552	3.68663607505443	0.0612267007584449	0.106190214191123	0.138321385623924	0.160365546116453	0.174519598077951	0.18254111474702	0	0	0	0	0	0	0	1	0	0	1	0	0	0	0	0	0	0	0	0	0	0	0	0	0	0	0
Locus_0359	exon	331	17	1.21	3.02	331	0.00023595166163142	0.00160637194759494	21.6072	0.144229212738686	0.339012074309142	0.436793747397897	0.477537461606312	0.485690542589031	0.475996250560282	2.35925928920135	0.0524313093908119	0.0800198619171414	0.0928465722382189	0.0971134262435103	0.0965872957082624	0.0935191635618085	1	0	0	0	0	0	0	0	0	0	0	0	0	0	0	0	0	0	0	0	0	0	0	0	0	0	0
Locus_0360	exon	300	16	1.67	6.00	300	0.000427666666666667	0.00214488609100035	21.007	0.235212553583747	0.54744827905079	0.69895978536569	0.758710629626465	0.767800618657379	0.750355754378833	3.75848762066291	0.0851520109385357	0.128616375704603	0.147998659985162	0.153851562085424	0.15241717873157	0.147322728266236	1	0	0	0	0	0	0	0	0	0	0	0	0	0	0	0	0	0	0	0	0	0	0	0	0	0	0
Locus_0361	mixed	471	9	3.38	12.66	430	0.00122953488372093	0.00813098119915537	20.1067	1.78360828604797	2.04561709264249	2.07078523371573	2.07227847906991	2.02657992038179	1.95278846208057	11.9516574739384	0.415022977504042	0.410386611401558	0.416208848291508	0.411104321277526	0.398621815978112	0.381985222533032	1	0	0	0	0	0	0	0	0	0	1	0	0	0	0	0	0	1	1	0	0	1	1	1	0	0	0
Locus_0362	exon	300	14	2.67	6.33	300	0.000539	0.00268917917130574	16.5055	0.352219263920876	0.769971250463965	0.923377437302621	0.94921721689198	0.918854109571027	0.867994518711542	4.78163379686201	0.124254991818755	0.175297180122758	0.190009329951657	0.18791705953322	0.179001253976172	0.168101571193243	NA	NA	NA	NA	NA	NA	NA	NA	NA	NA	NA	NA	NA	NA	NA	NA	NA	NA	NA	NA	NA	NA	NA	NA	NA	NA	NA
Locus_0363	mixed	300	16	1.00	7.00	300	0.000442	0.00188760328296127	29.7099	0.19266263562164	0.475022636840672	0.646699201972093	0.748068870058062	0.804286788379684	0.831117489852493	3.69785762272465	0.0713369193598394	0.115062174775518	0.141323034912289	0.156429732674335	0.164324079432512	0.167487302966052	0	0	0	0	0	0	0	0	0	0	0	0	0	0	0	0	0	0	0	0	0	0	0	0	0	0	0
Locus_0364	mixed	300	10	5.33	23.33	300	0.000738	0.00239404696477851	29.7099	0.327261907164896	0.821651900744988	1.13415268973064	1.32217181079135	1.42476234397647	1.46865903580736	6.49865968821564	0.122147804078934	0.200539277230678	0.249032187223463	0.277029044563598	0.29094647228875	0.295193541456454	NA	NA	NA	NA	NA	NA	NA	NA	NA	NA	NA	NA	NA	NA	NA	NA	NA	NA	NA	NA	NA	NA	NA	NA	NA	NA	NA
Locus_0365	exon	306	10	2.29	5.23	306	0.000334640522875817	0.00164136369777856	29.7099	0.152112085205	0.3901641194029	0.548341241463429	0.647380292707002	0.702944097339217	0.726857993285688	3.16779982940323	0.057296510581103	0.0961287790547141	0.121253170350989	0.136262420114196	0.143869802040854	0.146122965831917	1	0	0	0	0	0	0	0	0	0	0	1	0	0	0	0	0	0	0	0	0	1	0	0	0	1	0
Locus_0366	exon	300	17	1.33	5.00	300	0.000198	0.00114281059389197	29.7099	0.0726843514274131	0.190668348292277	0.27474904892404	0.332793586297834	0.370932466088632	0.393936728254077	1.63576452928427	0.0276168406879671	0.0475277171240863	0.0615097703686324	0.0709486354718326	0.0769233787074936	0.0802731567348133	0	0	0	0	0	0	0	0	0	0	0	0	0	0	0	0	0	0	0	0	1	0	0	0	0	1	1
Locus_0367	intron	312	11	1.60	9.94	312	0.00073301282051282	0.00265228771478918	24.9083	0.393103577859955	0.935186258569445	1.22524201208357	1.36593808983742	1.41874432242863	1.42032945778058	6.75854371855959	0.143506250849614	0.222386842172467	0.262863761716217	0.280661523117855	0.285176642260163	0.282002584673743	NA	NA	NA	NA	NA	NA	NA	NA	NA	NA	NA	NA	NA	NA	NA	NA	NA	NA	NA	NA	NA	NA	NA	NA	NA	NA	NA
Locus_0368	exon	323	13	4.02	8.36	323	0.000615170278637771	0.00371211532738874	29.7099	0.516935080770565	0.830518393336465	0.866076304181294	0.898375505573284	0.936193412302483	0.964131656823693	5.01223035298778	0.155571279701848	0.170903629542694	0.175973320009125	0.183575986578702	0.190533477300791	0.194548672627092	NA	NA	NA	NA	NA	NA	NA	NA	NA	NA	NA	NA	NA	NA	NA	NA	NA	NA	NA	NA	NA	NA	NA	NA	NA	NA	NA
Locus_0369	exon	335	17	2.69	5.97	335	0.000382388059701493	0.00171539881149887	29.7099	0.181663055364394	0.460876846676851	0.641410383092071	0.751834412246985	0.8128790688194	0.839531971165353	3.68819573736505	0.0681151784610908	0.112981361923101	0.14127159308481	0.157835075274442	0.166183958276482	0.168852188224036	0	0	0	0	0	0	0	0	0	0	0	0	0	0	0	0	0	0	0	0	0	0	0	0	0	0	0
Locus_0370	exon	303	16	5.94	11.22	303	0.000473267326732673	0.0019550524334922	29.7099	0.210831608078431	0.522452562308537	0.712263046944502	0.822078823012066	0.879516615556585	0.902791936713476	4.04993459261355	0.0782699010972005	0.126720446478459	0.155564497410967	0.171551690652484	0.179136414410515	0.181255059983112	1	0	0	0	0	0	0	1	0	0	0	0	0	0	0	0	0	0	0	0	0	0	0	0	0	0	0
Locus_0371	mixed	300	7	3.67	5.67	300	0.000248	0.00154431615111089	25.5085	0.127544167671301	0.31883966590656	0.435564262197796	0.499720993804793	0.527327618373802	0.530001665435568	2.43899837338982	0.0475636953777741	0.077513234284121	0.094979894161158	0.103704638468003	0.106405952225624	0.105050943066837	1	0	0	0	0	0	0	0	0	0	0	0	0	0	0	0	0	0	0	0	0	0	0	0	0	0	0
Locus_0372	mixed	396	16	1.77	3.28	396	0.000276515151515151	0.00191840624181392	17.7059	0.232734069887018	0.511872218147678	0.620591461094642	0.646677979999132	0.63476733363193	0.607003635431255	3.25364669819165	0.0822449770696135	0.117081082244788	0.12853686047891	0.128938386585379	0.124476265043269	0.118168206208318	1	0	0	0	0	0	0	0	0	0	0	0	0	0	0	0	0	0	0	0	0	1	0	0	0	1	0
Locus_0373	exon	330	17	0.61	2.73	330	0.00015	0.000953485048966067	29.7099	0.0558032884493928	0.147901247465936	0.215615172805914	0.264312807568977	0.298200310038241	0.320575661298681	1.30240848762714	0.0212863388674746	0.0370662695214032	0.0485497617224537	0.0566846913124693	0.0622140414994325	0.06572057774988	0	0	0	0	0	0	0	0	0	0	0	0	0	0	0	0	0	0	0	0	0	0	0	0	0	0	0
Locus_0374	mixed	305	7	2.62	8.52	305	0.000696065573770492	0.00351018971535602	13.5045	0.552960495347348	1.09088736757942	1.21415615322807	1.19630488695691	1.13366519454545	1.05905603233276	6.24703012998988	0.185956997676751	0.23797572552622	0.243495611303698	0.233715656131899	0.219413753950089	0.204191948890347	NA	NA	NA	NA	NA	NA	NA	NA	NA	NA	NA	NA	NA	NA	NA	NA	NA	NA	NA	NA	NA	NA	NA	NA	NA	NA	NA
Locus_0375	mixed	328	9	1.52	12.20	328	0.000853353658536585	0.00287355138932321	28.5095	0.481471442620995	1.13329770559665	1.48955104497281	1.68242086591379	1.77803520658473	1.81134740917021	8.37612367485918	0.174574030440672	0.26932381324766	0.321253669389644	0.348568647246893	0.360614558413404	0.36253903526458	1	1	1	0	0	0	0	1	0	0	0	0	0	0	0	0	0	0	0	0	0	0	0	0	0	0	0
Locus_0376	exon	300	17	2.33	3.67	300	0.000289	0.00161003718355865	26.7089	0.139678329632792	0.349961636131829	0.479702193714401	0.55287674241522	0.586866747308079	0.594209010482177	2.7032946596845	0.0521286843797035	0.0852006883854665	0.104816351935878	0.115044128553366	0.118825986178868	0.118277453238141	NA	NA	NA	NA	NA	NA	NA	NA	NA	NA	NA	NA	NA	NA	NA	NA	NA	NA	NA	NA	NA	NA	NA	NA	NA	NA	NA
Locus_0377	exon	473	17	2.96	6.77	473	0.000436997885835095	0.00180590048492053	29.7099	0.287367863281247	0.731436076235136	1.02292958391335	1.20612908131435	1.31254250825078	1.36467249778768	5.92507761078252	0.107864137758434	0.179683975818411	0.22591986810576	0.254001717107319	0.269226721597975	0.275385270244875	1	0	0	0	0	0	0	0	0	0	0	0	0	0	0	0	0	0	0	0	0	0	1	0	1	0	0
Locus_0378	exon	328	17	1.83	7.93	328	0.000475	0.00175418677848815	29.7099	0.194456509437277	0.507682450034162	0.72801975476662	0.877892963284857	0.974560463094491	1.03128406862712	4.31389620924453	0.0737448801682002	0.126253847247812	0.162622313712483	0.186774546573624	0.201728374918552	0.209800769030862	1	0	0	0	0	0	0	0	0	0	0	0	0	0	0	0	0	0	0	0	0	0	1	0	0	0	0
Locus_0379	exon	313	16	0.96	2.56	313	0.000166134185303514	0.00111447501491046	29.7099	0.0707120741901516	0.182473016213744	0.258239446677308	0.307186844854173	0.336311104883223	0.350929857071362	1.50585234388996	0.0266970365238049	0.0451016862281496	0.0573073213991105	0.0649121861566708	0.069132997787713	0.0708929463447319	1	0	0	0	0	0	0	0	0	0	0	0	0	0	0	0	0	0	0	1	0	0	0	0	0	0	0
Locus_0380	mixed	377	7	0.80	6.90	377	0.000636074270557029	0.00248569812848595	25.2084	0.423087880610602	1.03530313809558	1.39061777951599	1.57777137195463	1.65434324206136	1.65833863990014	7.73946205213831	0.156301259838757	0.249418531788358	0.301323640552173	0.326162039785709	0.333196486449633	0.328596194730474	1	0	1	0	0	0	0	0	0	0	0	0	0	0	0	0	0	0	0	0	0	0	0	0	0	0	0
Locus_0381	mixed	302	7	0.66	5.96	302	0.000312251655629139	0.00170617859895795	26.1087	0.159215870997581	0.401946555934684	0.554114858931876	0.640434590705699	0.679612723196005	0.685726345626386	3.12105094539223	0.0596178688993751	0.0981676826197083	0.121303147979305	0.133314590786027	0.137440095119297	0.136107927409215	1	0	0	0	0	0	0	0	0	0	0	0	0	0	0	1	0	0	0	0	0	0	0	0	0	0	0
Locus_0382	intron	521	6	2.49	13.79	482	0.000710788381742738	0.00262959484022381	23.7079	0.616102580651262	1.52110792400921	2.05238202317831	2.32814238443943	2.43132817392154	2.42017503145732	11.3692381176569	0.228592873157967	0.367558169462898	0.444992876593621	0.480592423887425	0.48818447910966	0.477476074543734	NA	NA	NA	NA	NA	NA	NA	NA	NA	NA	NA	NA	NA	NA	NA	NA	NA	NA	NA	NA	NA	NA	NA	NA	NA	NA	NA
Locus_0383	mixed	499	7	1.00	8.22	499	0.000461923847695391	0.0022183501562819	23.4078	0.430193498712404	1.03205583491428	1.35941454347287	1.51630644779281	1.56731760376821	1.55288505324364	7.45817298190421	0.157646302556649	0.246233932134744	0.29197664416464	0.311094326380963	0.313699113025487	0.30615583474833	0	0	0	0	0	0	0	0	0	0	0	0	0	0	0	0	0	0	0	0	0	0	0	0	0	0	0
Locus_0384	mixed	388	8	1.55	11.34	388	0.00074819587628866	0.00252230808593962	27.9093	0.463051056399238	1.15056156488448	1.57188818289683	1.81430912819344	1.93528640801458	1.97346477600419	8.90856111639276	0.172089689517644	0.279416680094247	0.343471180465115	0.378265115914309	0.393128693195963	0.39440750721491	1	0	1	0	0	0	0	0	0	0	1	0	0	0	0	0	0	0	0	0	0	0	0	0	0	0	0
Locus_0385	mixed	336	8	0.89	6.25	336	0.000582440476190476	0.00243197996776506	24.008	0.355701944449492	0.862035999117413	1.1453116901962	1.28572203275904	1.33512921900305	1.3272144240058	6.311115309531	0.130920882119091	0.206601647386893	0.246852615772816	0.264461667494569	0.267717260440026	0.262014599347286	1	0	0	0	0	0	0	0	0	0	0	0	0	0	0	0	0	0	0	0	0	0	0	0	0	0	0
Locus_0386	mixed	301	9	1.66	5.32	301	0.000450830564784053	0.00206608510018247	26.7089	0.229342054428944	0.561876589253416	0.75690607486192	0.862904595719453	0.910872904671044	0.920875789072478	4.24277800800725	0.0847483245006744	0.135509304306243	0.164341822030832	0.178920985879962	0.184184932681589	0.183353130119103	0	0	0	0	1	0	0	0	0	0	0	0	0	0	0	0	0	1	1	0	0	0	0	0	0	0	0
Locus_0387	exon	497	10	2.21	4.83	497	0.000450503018108652	0.00235205914171818	19.8066	0.467486842634622	1.08665418863614	1.38328691384051	1.49270010596788	1.49546953518682	1.43944650558402	7.36504409184999	0.169175065389564	0.255029125276239	0.292220751866065	0.301409550211622	0.294881236554675	0.279918688274448	0	0	0	0	0	0	0	1	0	0	0	0	0	0	0	0	0	0	0	0	0	0	1	0	0	0	0
Locus_0388	exon	361	9	0.83	2.77	361	0.000352631578947369	0.00238530221705063	15.3051	0.321028769995743	0.68517003287992	0.804095181718247	0.811333016467766	0.771199553372854	0.713615842599333	4.10644239703387	0.112070963894237	0.154250653229	0.163880784497008	0.159180430281924	0.148769242965285	0.136561956146595	1	0	0	0	0	0	0	0	0	0	0	0	0	0	0	0	0	0	0	0	0	0	1	0	0	0	0
Locus_0389	exon	395	9	1.52	4.30	395	0.000452911392405063	0.00228818647401048	21.007	0.3586194937319	0.851423637753734	1.10514647710542	1.21130069794439	1.22794459096666	1.19183678613857	5.94627168364068	0.1309435587537	0.201826674612451	0.235421280493343	0.246184284906858	0.243279085036242	0.232498335439686	1	0	0	0	0	0	0	0	0	0	0	0	0	0	0	0	0	0	0	0	0	0	1	0	0	0	0
Locus_0390	exon	352	13	1.14	3.69	352	0.000282386363636364	0.00166988645864645	25.8086	0.168873292552757	0.404446122308494	0.533703093315767	0.599019612451598	0.625920633588045	0.629766749077863	2.96172950329453	0.0618128877824214	0.0965112498861499	0.114892844093788	0.123467161445507	0.126152219993203	0.125306149912111	0	0	0	0	0	0	0	0	0	0	0	0	0	0	0	0	0	0	0	0	0	0	0	0	0	0	0
Locus_0391	exon	387	15	0.52	6.72	387	0.000392248062015504	0.00173349862185829	29.7099	0.207423477051087	0.508895278023674	0.693689744545752	0.808195899846913	0.879018836489195	0.921516471748571	4.01873970770519	0.0765743275181865	0.123204821346047	0.151991259324495	0.169866832346561	0.180816715256729	0.187157436880164	1	0	0	0	0	0	0	0	0	0	0	0	0	0	0	0	0	0	0	0	0	0	0	0	0	0	0
Locus_0392	intron	446	12	1.57	16.14	446	0.000602466367713004	0.00178653345015682	29.7099	0.288310701886319	0.765772456016633	1.12009478066233	1.37887990958623	1.56328419979521	1.68961857485573	6.80596062280246	0.110050588501424	0.192182081371478	0.252692480752751	0.29639607930256	0.326993989298822	0.347348670018198	NA	NA	NA	NA	NA	NA	NA	NA	NA	NA	NA	NA	NA	NA	NA	NA	NA	NA	NA	NA	NA	NA	NA	NA	NA	NA	NA
Locus_0393	mixed	416	15	3.13	5.53	416	0.000498076923076923	0.00336565160863318	22.2074	0.570266034615713	0.965191369678873	1.0273956778317	1.04859671059067	1.05570132198933	1.04436461443978	5.71151572914606	0.176218572859982	0.202135479948771	0.20803113764146	0.210978360784746	0.210663820106832	0.206447330987961	1	0	0	0	0	0	0	0	0	0	0	0	0	0	0	0	0	0	0	0	0	0	1	0	1	0	0
Locus_0394	mixed	326	12	4.29	13.19	326	0.000485582822085889	0.00187747968483431	29.7099	0.219026335933287	0.56790267647143	0.807541428034837	0.964585814786967	1.05955550491175	1.10824230631317	4.72685406645144	0.0828505985298299	0.140695418456492	0.179588222697861	0.204192555412674	0.21809894291738	0.224069180766624	NA	NA	NA	NA	NA	NA	NA	NA	NA	NA	NA	NA	NA	NA	NA	NA	NA	NA	NA	NA	NA	NA	NA	NA	NA	NA	NA
Locus_0395	mixed	422	9	2.37	7.11	422	0.000400236966824645	0.00184125975174731	29.7099	0.255334003800176	0.626745071380777	0.849255546890089	0.977654005897934	1.04572503524557	1.07452536484771	4.82923902806225	0.0943719268307955	0.151474308184218	0.18515838485796	0.203933229458627	0.213072633368689	0.215887793969437	0	0	0	0	0	0	0	1	0	0	1	0	0	0	0	0	0	0	0	0	0	0	0	0	0	0	0
Locus_0396	exon	357	15	1.12	2.80	357	0.000193837535014006	0.00123509818853755	29.7099	0.0983818406169581	0.250945726241326	0.351228337901707	0.413887314694505	0.449647096817295	0.466333987136332	2.03042430340812	0.0369675708984897	0.0616855420804446	0.0775646140577287	0.0871032066679662	0.0921268784782507	0.0939659396932716	1	0	0	0	0	0	0	1	0	0	0	0	0	0	0	0	0	0	0	0	0	0	0	0	0	0	0
Locus_0397	exon	301	16	2.33	4.65	301	0.00022890365448505	0.00107718543467993	29.7099	0.0674313115168685	0.182845209738365	0.272957953677231	0.342222126287471	0.394331778331635	0.432353571422944	1.69214195097451	0.0259538210502784	0.0463439345834232	0.0621468095695148	0.0741723039204726	0.083092534570906	0.0894656338379946	1	0	0	0	1	0	0	0	0	0	1	0	0	0	0	0	0	0	0	0	0	0	0	0	0	0	0
Locus_0398	exon	327	15	1.22	3.98	327	0.000242507645259939	0.00130651874783269	29.7099	0.102785319923096	0.265602167281974	0.376980206416245	0.45040610128107	0.495962992189112	0.521175321346997	2.21291210843849	0.0388190243133287	0.0657221157949275	0.0838161123431028	0.0954257931319835	0.102287579998668	0.10569593262144	1	0	0	0	0	0	0	0	0	0	0	0	0	0	0	0	0	0	0	0	0	1	1	1	1	1	1
Locus_0399	exon	356	14	2.81	8.99	356	0.000497752808988764	0.00171730070065524	29.7099	0.207648950069412	0.553195501923693	0.809633263401694	0.994603892764946	1.12251118749439	1.20510305822775	4.89269585388189	0.0793856010075072	0.138935391421254	0.182546408666977	0.213401840780288	0.234099341165389	0.246756271596695	1	0	0	0	0	0	0	0	0	0	1	1	0	0	0	0	0	0	0	0	0	0	0	0	0	0	0
Locus_0400	mixed	306	13	6.21	10.13	306	0.000421895424836601	0.00182651087304622	29.7099	0.188584168746063	0.47832129751628	0.666098213262858	0.78171359367722	0.846378485833156	0.875224999259555	3.83632075829512	0.0706930269126961	0.117276625218845	0.146785408418833	0.164221596604623	0.173149982183217	0.176116790740098	1	0	0	0	0	0	0	0	0	0	0	1	0	0	0	0	0	1	1	0	0	0	0	0	0	0	0
Locus_0401	mixed	392	11	2.04	5.61	392	0.000380102040816327	0.00165870932161183	29.7099	0.202169973985507	0.522267363142964	0.740692534206118	0.883675633376667	0.970864352211195	1.01699037046297	4.33666022738542	0.0763494339302995	0.12919748587336	0.164586463993766	0.187040163197157	0.199948926387995	0.205856047772208	0	0	0	0	0	1	0	1	0	0	0	1	0	0	0	0	0	0	0	0	0	0	0	0	0	0	0
Locus_0402	exon	371	12	0.00	1.89	371	0.000111859838274933	0.000819604084895427	29.7099	0.0466096755355243	0.125176704252842	0.184730595941909	0.228711929844788	0.26000204442951	0.281009153490851	1.12624010349542	0.0178759874062652	0.0315631160112308	0.0418118941135276	0.0492514081723877	0.054407970381882	0.0577209903166579	1	0	0	0	0	0	0	0	0	0	0	0	0	0	0	0	0	0	0	0	0	0	0	0	0	0	0
Locus_0403	mixed	313	10	0.96	10.86	313	0.000475079872204473	0.00181978586282801	29.7099	0.197406735007458	0.511544175197976	0.728631690657164	0.873712370329236	0.965234777721199	1.0168871953643	4.29341694427733	0.0746289095123334	0.126783875214001	0.162290202731443	0.185425089287696	0.19935117276198	0.206424036800193	0	1	0	0	1	0	0	0	0	0	0	0	0	0	0	0	0	0	0	0	0	0	0	0	0	0	0
Locus_0404	mixed	300	15	2.33	6.00	300	0.000465333333333333	0.00215111347589478	25.2084	0.241876574584807	0.576541150813733	0.757738680136249	0.847611665242568	0.882846959240684	0.885263774323294	4.19187880434133	0.0883490159679714	0.1372913674845	0.162841370090832	0.174429588764806	0.177643089723648	0.175822017915318	1	0	0	0	0	0	0	0	0	0	0	0	0	0	0	0	0	0	0	0	0	0	0	0	0	0	0
Locus_0405	mixed	300	16	2.33	8.67	300	0.000497	0.00189793700710617	29.7099	0.204494640833788	0.524695296692056	0.738625228956545	0.874858593819833	0.954715742715628	0.994053131716479	4.29144263473433	0.0770245698559129	0.129342878872664	0.163541239491516	0.184541000165235	0.196008172605107	0.200664222227535	0	0	0	0	0	0	0	0	0	0	0	0	0	0	0	0	0	0	0	0	0	0	0	0	0	0	0
Locus_0406	exon	300	13	1.33	8.33	300	0.000462	0.00171019645256167	29.7099	0.169071507910056	0.442358007673771	0.636709942806283	0.771568449657317	0.861485100394843	0.917404021985309	3.79859703042758	0.0641576369313507	0.110176262622845	0.142540676581816	0.16460050453743	0.178869062428409	0.187241603247279	1	1	0	0	0	0	0	0	0	0	0	0	0	0	0	0	0	0	0	0	0	0	0	0	0	0	0
Locus_0407	mixed	300	11	3.67	10.33	300	0.000877333333333333	0.00307600806907681	22.8076	0.497584427245005	1.14923395433357	1.46761956929687	1.60461984807323	1.64252343535851	1.62598591595657	7.98756715026376	0.17933674875148	0.269653306240926	0.31156840146488	0.327095207295731	0.32816343162639	0.321263576690293	NA	NA	NA	NA	NA	NA	NA	NA	NA	NA	NA	NA	NA	NA	NA	NA	NA	NA	NA	NA	NA	NA	NA	NA	NA	NA	NA
Locus_0408	exon	391	16	3.07	8.70	391	0.00060690537084399	0.00244470718476211	25.2084	0.407547941157052	0.956785694337244	1.24237864484197	1.37909585693929	1.43100644951048	1.43420636820877	6.85102095499481	0.147867154297386	0.226350593276622	0.265798982361731	0.283101116570021	0.287726892145068	0.285046149830039	0	0	0	0	0	0	0	0	0	0	0	0	0	0	0	0	0	0	0	0	0	0	0	0	0	0	0
Locus_0409	mixed	302	8	0.33	3.31	302	0.000242384105960265	0.00133361532884409	29.7099	0.0998052723016024	0.260996702585536	0.374102672175226	0.449814708797156	0.496685632636793	0.521535881650517	2.20294087014683	0.0378857475009766	0.0649188204303454	0.0834828697526217	0.0954873824847356	0.102457489091354	0.10560723480638	1	0	0	0	0	0	0	0	0	0	0	0	0	0	0	0	0	0	0	0	0	0	0	0	0	0	0
Locus_0410	mixed	373	11	4.83	8.85	373	0.000464611260053619	0.00200758833857559	27.6092	0.272850394296819	0.67599645089828	0.91916300871485	1.0554566650793	1.12086910202815	1.13974001912698	5.18407564014435	0.10132080634862	0.163827066682712	0.200331586115322	0.219526408092294	0.227295690148505	0.227613846847218	1	1	1	0	1	0	0	1	0	0	0	0	0	0	0	0	0	0	0	1	0	0	0	0	0	0	0
Locus_0411	mixed	318	16	0.63	1.89	318	0.000109748427672956	0.000895801246605648	29.7099	0.045716683590322	0.116926278667063	0.164315051328197	0.194659856261849	0.212881934916363	0.222542125624793	0.957041930388586	0.0171938897578409	0.0287908983367921	0.0363730940693794	0.0410912316269166	0.0437794151959953	0.0450399716184792	1	0	0	0	0	0	0	0	0	0	0	0	0	0	0	0	0	0	0	0	0	0	0	0	0	0	0
Locus_0412	mixed	280	12	6.79	12.86	280	0.00143142857142857	0.00467691786071589	14.4048	1.01001676489273	2.11905832684167	2.44546244632698	2.43233112794679	2.2863628820485	2.10055120771236	12.393782755769	0.350047689278611	0.472993388345131	0.494606401573035	0.474249624536507	0.439132710613327	0.401145884988363	NA	NA	NA	NA	NA	NA	NA	NA	NA	NA	NA	NA	NA	NA	NA	NA	NA	NA	NA	NA	NA	NA	NA	NA	NA	NA	NA
Locus_0413	exon	302	15	3.64	6.95	302	0.000443708609271523	0.00188048471022078	29.7099	0.197577677662672	0.500254363104456	0.694619189653841	0.812149525021713	0.875592936078267	0.901354964510095	3.98154865603104	0.0740253385988128	0.122505473266641	0.152809733860559	0.170268014288348	0.178728240703888	0.180962040471246	1	0	0	0	0	0	0	0	0	0	0	0	0	0	1	0	0	0	0	0	0	0	0	0	0	0	0
Locus_0414	intron	305	11	4.59	11.15	305	0.000387213114754098	0.00147844171514828	29.7099	0.130981845563869	0.352610589937724	0.521689555230517	0.647485890781758	0.737803976719485	0.799203783590259	3.18977564182361	0.0502816069451732	0.0890166756932117	0.118221250538302	0.139594630515669	0.154566530044614	0.164337434812363	NA	NA	NA	NA	NA	NA	NA	NA	NA	NA	NA	NA	NA	NA	NA	NA	NA	NA	NA	NA	NA	NA	NA	NA	NA	NA	NA
Locus_0415	exon	434	15	3.00	6.45	434	0.000480645161290323	0.0021519191817519	24.9083	0.354795590733194	0.852614304637367	1.12530504166906	1.25941682237588	1.30944407061729	1.3094486404324	6.21102447046519	0.130112719795963	0.203591097283384	0.242015516150052	0.259014588593172	0.263137573229116	0.259704334035663	NA	NA	NA	NA	NA	NA	NA	NA	NA	NA	NA	NA	NA	NA	NA	NA	NA	NA	NA	NA	NA	NA	NA	NA	NA	NA	NA
Locus_0416	intron	354	8	3.67	14.12	354	0.000805367231638418	0.00279875518781168	25.5085	0.495388592805413	1.16927748382683	1.52575812390295	1.70013242691037	1.76871551189818	1.77490817622477	8.43418031556851	0.180147763849365	0.277318209880664	0.327102242784593	0.34952887314651	0.355935921553651	0.352815090512442	NA	NA	NA	NA	NA	NA	NA	NA	NA	NA	NA	NA	NA	NA	NA	NA	NA	NA	NA	NA	NA	NA	NA	NA	NA	NA	NA
Locus_0417	mixed	323	7	1.85	6.77	304	0.000455263157894737	0.00200607294069549	25.8086	0.225012691269447	0.567395115359328	0.782678275727873	0.906982419451956	0.966911604591077	0.981997817513745	4.43097792391342	0.0841945499179833	0.138568976760299	0.171501028820256	0.189169388430248	0.19611777053543	0.195675461677406	1	0	0	0	0	0	0	0	0	0	0	0	0	0	0	0	0	0	0	0	0	1	0	0	0	0	0
Locus_0418	exon	319	17	2.51	19.75	319	0.000411912225705329	0.00158117336967704	29.7099	0.151387884352396	0.391555897320264	0.558362024834348	0.672700737997178	0.749349268364742	0.798774500461852	3.32213031333077	0.0571644709179007	0.0970409044025661	0.124575033656933	0.143263042107557	0.155579159601685	0.163277948434794	1	0	0	0	0	0	0	0	0	0	0	0	0	1	0	0	0	0	0	0	0	0	0	0	0	0	0
Locus_0419	mixed	310	12	6.77	12.90	310	0.000556129032258065	0.00252918457434971	29.7099	0.317439778658576	0.693733712717968	0.861540171076739	0.942115478355203	0.98300070168691	1.00227764424299	4.80010748673838	0.11133741516719	0.159739387846361	0.182189499936088	0.193420851747624	0.199091419877745	0.201343240136646	1	1	0	0	0	0	0	1	0	0	0	0	0	0	0	0	0	0	0	0	0	0	0	0	0	0	0
Locus_0420	mixed	325	16	1.54	5.23	325	0.000339692307692308	0.0015652455820713	29.7099	0.148357348718925	0.38294903873327	0.54249244965747	0.646391685761399	0.709283116615424	0.742184608549799	3.17165824803629	0.0560125743766415	0.0946861281253115	0.12047176990182	0.13672991042748	0.145992716538132	0.150164137911344	1	0	0	0	0	0	0	0	0	0	0	0	0	0	0	0	0	0	0	1	0	0	0	0	0	0	0
Locus_0421	mixed	527	14	6.06	14.39	472	0.000666737288135593	0.00253952524753209	29.7099	0.508044870459034	1.15292601295337	1.49794523418182	1.70680901217637	1.84011624225704	1.92179301649404	8.62763438852166	0.180672451648712	0.271312414053447	0.323626575406343	0.356683342489093	0.377676576649916	0.38971814788437	0	1	0	0	0	0	0	1	0	0	1	0	0	0	0	1	0	0	0	0	0	0	1	0	0	0	0
Locus_0422	mixed	333	9	2.10	7.21	333	0.000461561561561562	0.00178015160108778	29.7099	0.201402247818027	0.523667118597678	0.748295187851182	0.899752326289313	0.996295581226961	1.05163545290213	4.42104791468528	0.0762452627092966	0.129995009672725	0.166904425556327	0.191180980005968	0.205974816379439	0.213659455398565	0	0	0	0	0	0	0	0	0	0	0	0	0	0	0	1	0	0	0	0	0	0	0	0	0	0	0
Locus_0423	mixed	301	9	1.66	6.64	301	0.000503654485049834	0.00221787133686518	28.5095	0.25610261724833	0.604752126437698	0.793132205909036	0.891694945830074	0.938357162820563	0.953749412626768	4.43778847087247	0.0930807788569558	0.143669721699584	0.170691868152632	0.184310532852373	0.190018718134286	0.190837164779922	0	0	0	0	0	0	0	0	0	0	1	0	0	0	0	0	0	0	0	0	0	0	0	0	0	0	0
Locus_0424	exon	413	16	0.73	2.42	413	0.000128571428571429	0.000848360579398193	29.7099	0.0558838257391427	0.15033873615514	0.22249359598968	0.276533538744812	0.315893138940744	0.343391167171429	1.36453400274095	0.0214438826121002	0.0379513104017443	0.0504447851169967	0.0596813267371352	0.0662822187116174	0.0707573472118792	1	0	0	0	0	0	0	0	0	0	0	0	0	0	0	0	0	0	1	0	0	0	0	0	0	0	0
Locus_0425	exon	323	17	2.79	8.05	323	0.000468730650154799	0.00172685599097341	29.7099	0.186007831299634	0.48685410975432	0.699879601252642	0.845799519940276	0.940702706157853	0.997063053974493	4.15630682237922	0.0706130552137985	0.121220781834811	0.156509496342305	0.180121700635703	0.194883946426311	0.202985514429518	NA	NA	NA	NA	NA	NA	NA	NA	NA	NA	NA	NA	NA	NA	NA	NA	NA	NA	NA	NA	NA	NA	NA	NA	NA	NA	NA
Locus_0426	mixed	353	9	2.83	6.80	353	0.000460339943342776	0.00187318454474077	29.7099	0.233288307996121	0.600448081235722	0.847624433114472	1.00576430701976	1.0980811343493	1.14203889786708	4.92724516158245	0.0879826158181413	0.148231525045632	0.187875801916979	0.212254736739763	0.225379883068191	0.230273308662977	NA	NA	NA	NA	NA	NA	NA	NA	NA	NA	NA	NA	NA	NA	NA	NA	NA	NA	NA	NA	NA	NA	NA	NA	NA	NA	NA
Locus_0427	intron	349	8	5.16	14.61	349	0.000636962750716332	0.00229040551328257	28.2094	0.347845023307736	0.885756314018371	1.23408524977611	1.44330653167324	1.55156700229055	1.58760786639083	7.05016798745683	0.130667537116451	0.217368856993786	0.271668990370249	0.302319290557682	0.315923846539785	0.317449001561177	NA	NA	NA	NA	NA	NA	NA	NA	NA	NA	NA	NA	NA	NA	NA	NA	NA	NA	NA	NA	NA	NA	NA	NA	NA	NA	NA
Locus_0428	mixed	308	15	6.49	12.01	308	0.000875	0.00305426358696035	21.3071	0.511134462771776	1.19437288258467	1.53119415214511	1.66743496649784	1.69018750269099	1.65101672988171	8.24534069657209	0.185332005539792	0.281181369802518	0.324799323433104	0.338505991426196	0.335573628951575	0.323816150177994	1	0	0	0	0	0	0	0	0	0	0	0	0	0	0	0	0	0	0	0	0	0	0	0	0	0	0
Locus_0429	mixed	310	13	4.19	9.03	310	0.00092741935483871	0.00398557144290314	13.8046	0.757962152735188	1.53928627775099	1.73881290291979	1.71367238036627	1.6089374692657	1.48203563584808	8.84070681888599	0.258635367482016	0.339203520935095	0.349468133671581	0.333609198711476	0.309332512444439	0.283513393772098	0	0	0	0	0	0	0	0	0	0	0	0	0	0	0	0	0	1	1	1	1	0	0	0	0	0	0
Locus_0430	mixed	291	16	1.72	16.15	291	0.000500687285223368	0.00180051703545835	29.7099	0.181913261280034	0.473854494316378	0.678685956034862	0.818358702788799	0.909282631620072	0.963761924087208	4.02585697012735	0.0689135305974697	0.117749257722635	0.151571395523511	0.174160632999888	0.188347633305834	0.196258278836605	NA	NA	NA	NA	NA	NA	NA	NA	NA	NA	NA	NA	NA	NA	NA	NA	NA	NA	NA	NA	NA	NA	NA	NA	NA	NA	NA
Locus_0431	mixed	300	15	2.00	6.00	300	0.000369666666666667	0.00168123020600218	29.7099	0.153612921475717	0.384008885108807	0.529855570278625	0.62013315469898	0.673461715817135	0.701876024588355	3.06294827196762	0.0572012196231183	0.0936367204717154	0.116486754810606	0.130356191524053	0.138211553708448	0.141978747164973	1	0	0	0	0	0	1	0	0	0	0	0	0	0	0	0	0	0	0	0	0	0	0	0	1	0	0
Locus_0432	mixed	312	7	2.56	7.99	295	0.00115457627118644	0.00577040046301092	8.10270000000001	1.2538244421779	2.08228150758675	1.9729570132214	1.69171825092568	1.4178921899128	1.18638414440398	9.6050575482285	0.390279412145794	0.417377130351264	0.367566589124265	0.309733345117021	0.258920578031911	0.217073006193366	NA	NA	NA	NA	NA	NA	NA	NA	NA	NA	NA	NA	NA	NA	NA	NA	NA	NA	NA	NA	NA	NA	NA	NA	NA	NA	NA
Locus_0433	mixed	327	8	2.74	6.71	309	0.000537540453074434	0.00253191609770018	19.8066	0.33904846720464	0.789570500589364	1.00972136967377	1.09689261500839	1.10781532119832	1.0757052071632	5.41875348083769	0.122736200477217	0.1856378028094	0.213947910153191	0.222342608603488	0.21939267681132	0.21013281517776	1	0	1	0	0	0	0	0	0	0	0	0	0	0	0	0	0	0	0	0	0	1	0	0	0	0	0
Locus_0434	mixed	430	7	1.39	4.64	414	0.000400724637681159	0.00244898050765978	18.3061	0.393263852883472	0.8543356340419	1.02833592091745	1.06639817369169	1.0398580975342	0.982944163504943	5.36513584257365	0.138114764258733	0.194576540871148	0.212471366144235	0.212048252392367	0.202935688239045	0.189818011855701	1	0	0	0	0	0	0	0	0	0	0	1	0	0	0	0	0	0	0	0	0	1	0	0	0	1	1
Locus_0435	exon	300	16	2.33	6.33	300	0.000359	0.0014971385192491	29.7099	0.127695912243784	0.334141340202936	0.481119479795174	0.583440126390392	0.65219136701561	0.695692085451106	2.874280311099	0.0484578142310466	0.0832329509076644	0.107738508816182	0.124527677103231	0.135513973324395	0.142134800404084	1	0	0	0	1	0	0	0	0	0	0	0	0	0	0	0	0	0	0	0	0	0	0	0	0	0	0
Locus_0436	exon	435	16	3.45	11.49	435	0.000595862068965517	0.00227853768679559	28.2094	0.410774587892257	1.00564493702648	1.35660834712057	1.55220604284563	1.6478930288528	1.67889561431442	7.65202255805215	0.151699812296292	0.242603244927071	0.294967593210313	0.322649559513734	0.334391793992344	0.33579300443563	1	1	0	0	0	0	0	0	0	0	0	1	0	0	0	0	0	0	0	0	0	1	1	1	1	1	0
Locus_0437	exon	368	17	1.09	3.26	368	0.000189673913043478	0.00112516515393199	29.7099	0.0859100897535929	0.224038679086753	0.321116768516037	0.387321831695803	0.430369053517601	0.456107141348231	1.90486356391802	0.0325622870793463	0.0556955444768479	0.0717301802293753	0.0824327781453173	0.0891425372473691	0.0928746767043887	0	0	0	0	0	0	0	0	0	0	0	0	0	0	0	0	0	0	0	0	0	0	0	0	0	0	0
Locus_0438	intron	471	5	3.39	15.25	446	0.00115358744394619	0.00751383880703992	4.5015	2.20866840720581	2.60910511661317	2.19130404464762	1.92284902770758	1.69457626545226	1.46798128838514	12.0944841500116	0.566750131535108	0.473730097183798	0.408514725905049	0.36155841453483	0.316206636524105	0.271228613310879	NA	NA	NA	NA	NA	NA	NA	NA	NA	NA	NA	NA	NA	NA	NA	NA	NA	NA	NA	NA	NA	NA	NA	NA	NA	NA	NA
Locus_0439	mixed	360	8	0.83	2.78	360	0.000249722222222222	0.00152689899320091	26.1087	0.150388085147798	0.377732280633809	0.518622275452425	0.597944015221651	0.634000589390928	0.640200066494857	2.91888731234147	0.0561882082932039	0.0920520147489797	0.113366294350983	0.124385255400828	0.128231710435561	0.127187717857174	NA	NA	NA	NA	NA	NA	NA	NA	NA	NA	NA	NA	NA	NA	NA	NA	NA	NA	NA	NA	NA	NA	NA	NA	NA	NA	NA
Locus_0440	mixed	497	8	2.82	15.49	497	0.000886317907444668	0.00323113849460399	19.5065	0.913783867463459	2.11770115426511	2.68390459342627	2.88116390583215	2.87088052406636	2.74923929488904	14.2166733399424	0.330350711158054	0.496040356515185	0.565568970886252	0.580188374538301	0.564578933370413	0.533371317078892	1	1	0	0	0	0	0	0	0	0	0	0	0	0	0	0	0	0	0	0	0	1	0	0	0	0	0
Locus_0441	mixed	330	9	6.95	12.39	303	0.0010052805280528	0.00440298346742535	12.9043	0.847230520445059	1.61066270796764	1.74197509596541	1.68911218022502	1.59087590340671	1.48591257821234	8.96576898622217	0.280124800362265	0.345655238307698	0.345870597227836	0.328540149716229	0.307665941823693	0.286791253990453	0	0	0	0	0	0	0	0	0	0	1	0	0	0	0	0	0	1	1	1	1	0	0	0	0	0	0
Locus_0442	mixed	337	14	4.45	11.87	337	0.000984569732937685	0.00336480371721601	20.4068	0.664413208793751	1.5110370790546	1.89562787602102	2.03465473183552	2.04442935256124	1.98755749707454	10.1377197453407	0.238023805519399	0.351578859251939	0.398802787296208	0.41092007972888	0.40472098748478	0.389255752706826	1	0	0	0	0	0	0	0	0	0	0	0	0	0	0	0	0	0	0	1	0	1	1	1	1	1	0
Locus_0443	mixed	539	12	2.23	9.46	539	0.000467532467532468	0.00181311917673297	29.7099	0.337125750676147	0.872424362792736	1.24020021847725	1.48354967591187	1.63451000712992	1.71701410905467	7.28482412404258	0.127392667747109	0.216042786965986	0.275926078554608	0.314440784979633	0.33710097479937	0.348036060163646	1	0	0	0	0	0	0	0	0	1	1	0	0	0	0	0	0	0	0	0	0	0	0	0	0	0	0
Locus_0444	mixed	438	13	12.56	16.89	438	0.000534931506849315	0.00222286616263582	29.7099	0.369925074375416	0.864032881985476	1.13762294102022	1.29860956217851	1.39561425343646	1.45125454526511	6.51705925826119	0.133508350266427	0.205157776774396	0.246318506884695	0.271071293481013	0.285829021142015	0.293691224796565	1	1	0	0	0	0	0	0	0	0	1	1	0	0	1	0	0	0	0	0	0	0	0	0	0	0	0
Locus_0445	exon	300	16	1.00	6.00	300	0.000322666666666667	0.00139740067663469	29.7099	0.110632289593224	0.289298012837186	0.416986352919647	0.507036700641397	0.569100665401562	0.610199740863717	2.50325376225673	0.0419603852237369	0.0720765379087049	0.0934754962289055	0.108414928821763	0.118532665869327	0.125024257351986	1	0	0	0	0	0	0	0	0	0	0	0	0	0	0	0	0	0	0	0	0	0	0	0	0	0	0
Locus_0446	mixed	358	7	0.28	2.79	358	0.000358100558659218	0.00261500277614985	12.9043	0.355841495029665	0.704620034181583	0.781414326442074	0.762272423591581	0.711952520324304	0.653353688977033	3.96945448854621	0.119998858557561	0.153629092247942	0.156065679590665	0.147925798900612	0.136622554435573	0.124718114042997	1	0	1	0	0	0	0	0	0	0	0	0	0	0	0	0	0	0	0	0	0	0	0	0	0	0	0
Locus_0447	mixed	497	11	4.83	11.07	497	0.000641448692152917	0.00246698611218323	27.009	0.540837026802074	1.299669066965	1.72544842213561	1.9501351729413	2.05091833827598	2.07396111954322	9.64096914666318	0.198134252117507	0.310941634250882	0.372708607836941	0.403314026452327	0.414518795778902	0.413452064183845	0	0	0	0	0	0	0	0	0	0	1	0	1	0	0	0	0	0	0	0	0	1	0	0	0	0	0
Locus_0448	mixed	301	12	1.99	6.31	301	0.000483388704318937	0.00218959428777844	24.6082	0.254059138290251	0.610592461641105	0.806623671641206	0.90374614855431	0.940182488674565	0.939696075130816	4.45489998393225	0.0931577835569375	0.145851032620218	0.173576853706563	0.185945369915191	0.188925756000288	0.1862334256234	0	0	0	0	0	0	0	0	0	0	0	0	1	0	0	0	0	0	0	0	0	1	0	0	0	1	0
Locus_0449	mixed	416	10	2.16	18.75	416	0.000751682692307692	0.00324196832302645	16.5055	0.720276201337813	1.57885187880904	1.90040024034307	1.95771563527469	1.89193958768596	1.77480877530038	9.82399231875096	0.25430732189016	0.360115157057721	0.391651671625274	0.387549872584834	0.367628236686992	0.341823160949485	0	0	0	0	0	0	0	1	0	0	0	0	0	0	0	0	0	0	0	0	0	1	0	0	0	1	0
Locus_0450	mixed	272	11	3.31	7.72	272	0.000520588235294118	0.00226579304061225	29.7099	0.238556152207442	0.55633974462901	0.724699197014977	0.814170790830379	0.859913170637557	0.879532535865161	4.07321159118453	0.0861847171429967	0.131589591031111	0.155770926179051	0.168494340804028	0.174626596640283	0.176630529982951	1	0	0	0	0	0	0	1	0	1	0	0	0	0	0	0	0	0	0	0	0	0	0	0	0	0	0
Locus_0451	mixed	374	12	2.14	2.67	374	0.0433550802139037	0.830706854611492	10.5035	1.48194314741045	0.905968353777743	0.939005513410557	0.851662552551067	0.740663128720446	0.636551098915703	4.55579379489501	0.159353543884744	0.191302368123792	0.180801233248427	0.159268508047606	0.137293513733808	0.117812046603626	1	0	0	0	0	0	0	0	0	0	0	0	0	0	0	0	0	0	0	0	0	0	0	0	0	0	0
Locus_0452	exon	309	7	2.91	6.80	309	0.000962459546925566	0.00538972222097761	17.7059	0.931559668730852	1.41194206928017	1.47589269672125	1.49854639518256	1.4750881423485	1.41023584007763	8.20326481234093	0.267960777566653	0.290547505615862	0.298825582031603	0.298954215571845	0.289672654911317	0.273554348013915	1	0	0	0	0	0	0	0	0	0	1	0	0	0	0	0	0	1	1	1	1	1	0	0	0	0	0
Locus_0453	mixed	372	7	2.95	11.26	340	0.000759117647058824	0.00273031800113069	27.009	0.453723307241833	1.0848077832722	1.4379850342794	1.62603942082798	1.71106270464106	1.72905403141345	8.04267228167593	0.165761321339276	0.259208884832784	0.31063931094537	0.336423651641612	0.345810171961125	0.344342412285612	NA	NA	NA	NA	NA	NA	NA	NA	NA	NA	NA	NA	NA	NA	NA	NA	NA	NA	NA	NA	NA	NA	NA	NA	NA	NA	NA
Locus_0454	mixed	384	10	2.86	15.36	384	0.00103828125	0.00291436850354889	28.8096	0.629541302520188	1.55220785009016	2.10722194705671	2.42334078437824	2.58308988905516	2.63985093820382	11.9352527113043	0.23319503417464	0.375670847551913	0.459404133459576	0.504814061332802	0.525048687612794	0.528660684955245	0	0	0	0	0	0	0	0	0	0	0	0	0	0	0	1	0	0	0	0	0	1	0	0	0	1	1
Locus_0455	exon	344	17	3.20	8.14	344	0.000643023255813953	0.0029324380923795	26.1087	0.451240372132469	0.940041988455166	1.12960494043939	1.21007198561863	1.24293771869221	1.24843741649807	6.22233442183586	0.154691014215524	0.21243017383609	0.236139063946341	0.246417114042505	0.249878195179319	0.248863036534344	1	0	0	0	0	0	0	0	0	0	0	0	0	0	0	0	0	0	0	1	0	0	1	1	1	0	0
Locus_0456	exon	345	15	3.77	8.12	345	0.000673333333333333	0.00273518985920383	23.1077	0.439807075616687	1.00773135044427	1.28179571909933	1.40037194971155	1.4346874922728	1.4222153930019	6.98660898014654	0.157879098004722	0.235835710282971	0.271908663953152	0.285536563974477	0.286832321880898	0.281199706289701	1	0	0	0	0	0	0	0	0	0	0	0	0	0	0	1	0	0	0	0	0	0	0	0	1	0	0
Locus_0457	mixed	376	14	2.92	7.43	351	0.000442450142450142	0.00177027640527646	29.7099	0.206669600823183	0.530470331741208	0.749536615547503	0.89362588500749	0.983632180895459	1.03437472284865	4.39830933686347	0.0778140379220428	0.130925330964668	0.166419004182818	0.189248414302394	0.202909348806704	0.209895592535815	1	1	1	0	0	0	0	0	0	0	0	0	0	0	0	1	0	0	0	0	0	0	0	0	0	0	0
Locus_0458	intron	344	7	2.33	9.01	344	0.00134389534883721	0.00522345773693451	12.3041	1.36366698396045	2.59832578958297	2.82186080244414	2.72098827230936	2.51480245185643	2.2794681822986	14.2991124824519	0.450639060801686	0.559257088914544	0.559938183369704	0.525338593995954	0.479742911898397	0.432095039064065	NA	NA	NA	NA	NA	NA	NA	NA	NA	NA	NA	NA	NA	NA	NA	NA	NA	NA	NA	NA	NA	NA	NA	NA	NA	NA	NA
Locus_0459	intron	484	8	4.96	16.94	484	0.00137376033057851	0.00397576424836643	20.7069	1.38152402964327	3.16532393639752	4.00316899080299	4.32477162137485	4.3611134251917	4.23894194974832	21.4748439531586	0.496340497797361	0.739453322930623	0.845229498651126	0.875497709109339	0.863837896831707	0.82893021583381	NA	NA	NA	NA	NA	NA	NA	NA	NA	NA	NA	NA	NA	NA	NA	NA	NA	NA	NA	NA	NA	NA	NA	NA	NA	NA	NA
Locus_0460	mixed	300	11	1.00	4.33	300	0.000257333333333333	0.00164854640204267	25.5085	0.135331335360837	0.312629603183812	0.400125015972782	0.439901653489244	0.454569933073764	0.456033418337307	2.19859095941774	0.0487709954399663	0.0733984420482083	0.0851228487031548	0.0900348196715809	0.0913712336876627	0.0908159503243847	1	0	0	0	0	0	0	0	0	0	0	0	0	0	0	0	0	0	0	0	0	0	0	0	0	0	0
Locus_0461	mixed	471	7	5.52	11.25	471	0.0181235668789809	0.353831136814711	7.80260000000001	4.1364297790846	5.01787935394833	4.73776017893793	4.13883071118435	3.57422813639758	3.09533842453927	24.7004665840922	0.95371053657317	0.999060059775621	0.888837970045538	0.768558690310519	0.664132030356578	0.576554453836668	1	0	0	0	1	0	0	0	0	0	0	0	0	0	0	0	0	0	0	0	0	0	1	1	0	0	0
Locus_0462	mixed	420	12	6.19	20.24	420	0.00109928571428571	0.00358680616791479	18.9063	0.974179549236944	2.26943415826372	2.87901317345689	3.07940611341414	3.04530505013624	2.88550786328972	15.1328459077977	0.35316227704203	0.532263978620979	0.60603238712807	0.618127508992922	0.595942116433604	0.556372812135445	NA	NA	NA	NA	NA	NA	NA	NA	NA	NA	NA	NA	NA	NA	NA	NA	NA	NA	NA	NA	NA	NA	NA	NA	NA	NA	NA
Locus_0463	mixed	276	7	1.09	9.42	276	0.000468115942028986	0.00201559323123027	27.6092	0.207258748951585	0.524710602158007	0.726914706926157	0.84586818054311	0.905270329848909	0.922653029987195	4.13267559841496	0.0776722862635883	0.128407151747423	0.159611016695122	0.176771510336975	0.183951082679511	0.184152133502456	0	0	0	0	1	0	0	0	0	0	0	0	0	0	0	0	0	0	0	0	0	0	0	0	0	0	0
Locus_0464	mixed	329	6	0.91	1.52	329	0.000182674772036474	0.00149255392332279	20.1067	0.125571818350075	0.301497106772027	0.393534401900922	0.430742481353905	0.433183672883432	0.414564060668348	2.0990935419287	0.046099582621649	0.071744585404999	0.0838710345465229	0.0872878971313568	0.0852981870813591	0.080143553937282	1	0	0	0	0	0	0	0	0	0	0	1	0	0	0	0	0	0	0	0	0	0	0	0	0	0	0
Locus_0465	mixed	315	6	2.86	6.03	315	0.000558412698412699	0.00278980469053	17.7059	0.40888394808174	0.924449723852331	1.14311476205698	1.19946486459037	1.16949213473883	1.09600257142524	5.94140800474549	0.146306494154375	0.213905781693037	0.238116207829212	0.238897954240151	0.227508137384299	0.210276832669526	1	0	0	0	1	0	0	0	0	0	0	1	0	0	0	0	0	0	0	0	0	0	0	0	0	0	0
Locus_0466	mixed	459	8	2.18	8.50	459	0.000527886710239651	0.00205646443220799	29.7099	0.364654819230717	0.92859991468887	1.29661238696861	1.52295143702622	1.64727545331215	1.69865401766733	7.45874802889388	0.136940563563672	0.228034636355184	0.285935793583474	0.319879046355636	0.336624948727236	0.341135610291502	1	0	0	0	1	0	0	0	0	0	1	1	0	0	0	0	0	0	0	0	0	0	0	0	0	0	0
Locus_0467	mixed	300	8	7.00	8.00	300	0.000171666666666667	0.00124520373031438	27.3091	0.083096112932593	0.210124019149355	0.290594806397295	0.337445141179725	0.360317419105926	0.366368726555789	1.64794622532068	0.0311289979311835	0.0513830792613644	0.0637450218966476	0.0704419585705327	0.0731304785978737	0.0730371329054421	0	0	0	0	0	0	0	0	0	0	0	1	0	0	0	0	0	0	0	0	0	0	0	0	0	0	0
Locus_0468	mixed	368	7	0.54	4.35	368	0.000449728260869565	0.00256448175728544	17.4058	0.383213779202628	0.828266649585932	0.993435252752441	1.03065456735749	1.01031705050417	0.964562970340879	5.21045026974354	0.13429067390384	0.18821526200783	0.205145452623289	0.205315407277859	0.198018008950561	0.187469200565782	1	0	0	0	0	0	0	0	0	0	0	0	0	0	0	0	0	0	0	0	0	0	0	0	0	0	0
Locus_0469	intron	495	10	4.85	14.55	495	0.000972727272727272	0.00301868734985217	26.4088	0.831107956523365	1.99044226533417	2.63514200773337	2.9709581415373	3.11658303176081	3.1427444114491	14.6869778143381	0.304007215510136	0.475522771295857	0.568512537008763	0.613682798291422	0.629054487725321	0.625565035271685	1	0	0	0	1	0	0	0	0	0	1	1	0	0	0	0	0	0	0	0	0	0	0	0	0	1	0
Locus_0470	mixed	549	9	3.09	9.27	511	0.000591585127201566	0.00249767492509827	26.4088	0.544717751416182	1.26260550336046	1.63138015617697	1.81327958193861	1.88979160047777	1.90336342270818	9.04513801607817	0.196330952440086	0.297592048710219	0.348980302412514	0.372939259840031	0.380938474364441	0.379117131894964	1	0	0	0	0	0	0	0	0	0	0	0	0	0	0	0	0	0	0	0	0	1	0	0	0	1	0
Locus_0471	mixed	373	8	1.07	8.58	373	0.000636729222520107	0.00236456070714473	27.009	0.38502748667753	0.953253291766383	1.29534893257908	1.48609933866654	1.57578167926815	1.59836127835705	7.29387200731473	0.142929926730623	0.230953951355801	0.282220498901626	0.308903383136451	0.319208050320452	0.318692129309053	0	0	0	0	0	0	0	0	0	0	0	0	0	0	0	0	0	1	1	0	1	0	0	0	0	1	1
Locus_0472	mixed	404	9	1.98	8.66	404	0.000963118811881188	0.00564105837840104	15.6052	1.20980813580131	1.70310726903706	1.72558456647745	1.72686863868445	1.70033745114852	1.6522554291593	9.71796149030811	0.332684761958417	0.343650776583933	0.346116359217293	0.343615753804541	0.335802711862381	0.324699851266809	0	0	0	0	0	0	0	0	0	0	0	0	0	0	0	0	0	0	0	0	0	0	0	0	0	0	0
Locus_0473	mixed	330	14	5.15	11.52	330	0.000886060606060606	0.00383225626510312	14.4048	0.711207594123176	1.38472335279236	1.54086587841961	1.53924983049739	1.49407710898365	1.43837531588113	8.10849908069731	0.237397805042772	0.30127453675599	0.310511138564427	0.303964086192836	0.293383316865242	0.281906513951122	0	1	0	0	0	0	0	0	0	0	0	0	0	0	0	0	0	0	0	1	0	1	1	1	1	1	0
Locus_0474	mixed	330	10	2.12	8.48	330	0.00058030303030303	0.00200168771472616	29.7099	0.256705679218024	0.667811953257262	0.953227484693828	1.14317187349439	1.26097996147404	1.3246615049303	5.60655845706785	0.0972264145785608	0.165738083646418	0.212393269990197	0.242488518691863	0.260112857276335	0.268421007390167	1	1	0	0	0	0	0	0	0	0	1	0	1	0	0	0	0	0	0	0	0	0	0	0	0	0	0
Locus_0475	mixed	318	9	0.63	10.69	318	0.000772641509433962	0.00237893753366081	29.7099	0.350481236550026	0.89513078230802	1.25739404413014	1.48925516647403	1.62703470055154	1.6965384638071	7.31583439382076	0.131709838462857	0.220339611483221	0.278322192898831	0.31427804297059	0.334283313122738	0.342693928905965	0	0	0	0	0	0	0	0	0	0	1	0	0	0	0	0	0	0	0	0	0	0	0	0	0	0	0
Locus_0476	exon	448	15	5.13	9.82	448	0.000944419642857143	0.00402216622467821	14.1047	1.09305878626452	2.18776113597126	2.46765685089111	2.4467192963524	2.31650312552866	2.15218936069981	12.6638885557077	0.369720022597951	0.480848529721908	0.497105110638833	0.478275249340623	0.447319935382616	0.413495385264917	1	0	1	0	0	0	0	0	0	0	0	0	0	0	0	0	0	0	0	0	0	0	1	1	1	0	0
Locus_0477	mixed	396	14	2.78	7.83	396	0.000652777777777778	0.00259828908870182	23.7079	0.469816885763276	1.10910195915474	1.44346858519443	1.5998780865607	1.6519317982461	1.64274040217656	7.91693771709582	0.170928881787535	0.262846743161777	0.30877869725472	0.327791170946284	0.330996028688983	0.324943200076516	NA	NA	NA	NA	NA	NA	NA	NA	NA	NA	NA	NA	NA	NA	NA	NA	NA	NA	NA	NA	NA	NA	NA	NA	NA	NA	NA
Locus_0478	intron	343	8	2.04	11.95	343	0.000789504373177843	0.00245586909840276	29.7099	0.403544676049081	1.0320685265486	1.44659762962029	1.70409769221781	1.84704902982419	1.90718486352373	8.34054241778368	0.151819726281727	0.253939000045612	0.319513385363342	0.358342756921109	0.377742696337539	0.383181278089161	NA	NA	NA	NA	NA	NA	NA	NA	NA	NA	NA	NA	NA	NA	NA	NA	NA	NA	NA	NA	NA	NA	NA	NA	NA	NA	NA
Locus_0479	mixed	304	11	1.97	7.89	304	0.000584868421052632	0.00244250749986981	25.8086	0.314971136440548	0.74103609197924	0.96576203395242	1.07657868343299	1.12143907204782	1.12706282057679	5.34684983842982	0.114347633687806	0.175587104831479	0.20704532340792	0.221454597901924	0.225849282635667	0.224196519306475	1	0	0	0	0	0	0	0	0	0	0	0	0	0	0	0	0	0	0	0	0	1	0	0	0	1	1
Locus_0480	mixed	308	11	4.55	16.88	308	0.00108506493506494	0.00305074952006981	27.009	0.544135215329312	1.31618951859001	1.7545057802071	1.98677206760586	2.09115073641595	2.11590951286205	9.80866283101028	0.199965912685473	0.31565003812895	0.37944295740201	0.411099003255934	0.422765713287117	0.421983313724633	1	0	0	0	1	0	0	0	0	0	0	0	0	0	0	0	0	0	1	0	0	1	0	0	0	1	1
Locus_0481	mixed	320	15	3.13	6.56	320	0.000535	0.00253209368558943	20.4068	0.344803318966626	0.787667187061052	0.99255794677521	1.06895472001352	1.07604335031647	1.04618250603664	5.31620902916951	0.123745858197195	0.183686566557392	0.209211807248823	0.216144307464539	0.213086861882351	0.20477717716623	0	0	0	0	0	0	0	0	0	0	0	0	0	0	0	1	0	0	0	1	0	1	1	1	0	1	0
Locus_0482	exon	425	9	1.18	17.88	425	0.000468941176470588	0.00202799395695751	28.8096	0.317244510514505	0.787858653925761	1.076825673907	1.24478194415399	1.33112773489908	1.36193715834601	6.11977567574634	0.117861571355756	0.191337054968077	0.235428024200745	0.25980742930537	0.270819825244725	0.272708437462338	1	0	0	0	1	0	0	0	0	0	0	0	0	0	0	0	0	0	0	0	0	0	0	0	0	1	1
Locus_0483	mixed	520	7	1.15	10.19	520	0.0006425	0.00278055827762342	22.2074	0.668700776756975	1.50230915662601	1.8816459433209	2.03459404471019	2.06977845618069	2.04027501782579	10.1973033954205	0.237928999818424	0.348634659582588	0.396843953129443	0.413238577802719	0.412595642387372	0.402303885405189	0	0	0	0	0	0	0	0	0	0	0	0	0	0	0	0	0	0	0	0	0	1	0	0	0	0	0
Locus_0484	mixed	341	7	0.59	9.09	341	0.00076158357771261	0.0037206208941314	18.9063	0.651875029052857	1.2278138207045	1.37002868064627	1.40209652860495	1.39817026657237	1.37337525047744	7.42335957605838	0.213131662977805	0.266032847895326	0.278951889400735	0.280831511555972	0.277764213209206	0.271027582084215	1	1	0	0	0	0	0	0	0	0	0	0	0	0	0	0	0	0	0	0	0	0	0	0	0	0	0
Locus_0485	mixed	286	9	1.40	4.90	286	0.000407342657342657	0.00199952150453208	27.009	0.199593342662889	0.48049258083559	0.638565860271666	0.722155039674805	0.759816431511989	0.768610958419246	3.56923421337618	0.073185677463125	0.115025835734052	0.137980977893365	0.149386850731839	0.153598823199302	0.153241918277581	1	1	0	0	1	0	0	0	0	0	0	0	0	0	0	0	0	0	0	0	0	0	0	0	0	0	0
Locus_0486	mixed	377	11	0.80	7.16	377	0.00049893899204244	0.00215782813855123	29.7099	0.303609203461252	0.718309630747703	0.949383487286218	1.07979019118696	1.15143318167461	1.18598819951748	5.38851389387422	0.110324410183802	0.171135321856524	0.205390311875559	0.224629767011008	0.234737782883781	0.238829777101385	NA	NA	NA	NA	NA	NA	NA	NA	NA	NA	NA	NA	NA	NA	NA	NA	NA	NA	NA	NA	NA	NA	NA	NA	NA	NA	NA
Locus_0487	mixed	300	11	3.67	22.00	300	0.000703666666666667	0.00347286950964072	19.5065	0.513346495981605	0.995560980090777	1.13197571615886	1.16759403280574	1.16562071367784	1.14236313113886	6.11646106985368	0.17023997718145	0.218188859886256	0.231725057222889	0.234178643999993	0.23138379577794	0.225059024158087	1	0	0	0	0	0	0	0	0	0	0	0	0	0	0	0	0	0	0	0	0	1	1	1	0	1	1
Locus_0488	exon	315	17	2.86	5.40	315	0.000453650793650794	0.00220163756482273	22.2074	0.265317833180228	0.630477106529591	0.821092039883121	0.905550459538873	0.926538890250755	0.91056354243442	4.45953987181699	0.0968808749619563	0.149623532136717	0.175357882442386	0.184798960368867	0.184617288381253	0.178941632306651	0	0	0	0	0	0	0	0	0	0	0	0	0	0	0	0	0	0	0	0	0	0	0	1	0	0	0
Locus_0489	intron	335	9	2.99	10.75	335	0.000534626865671642	0.00217382243458853	27.9093	0.288263812850634	0.712599155881724	0.968418670006731	1.11294135636662	1.18369508306281	1.20547739572075	5.47139547388927	0.106916791667677	0.172604689674535	0.211116728080386	0.231642133811434	0.24023033002435	0.240896874326737	NA	NA	NA	NA	NA	NA	NA	NA	NA	NA	NA	NA	NA	NA	NA	NA	NA	NA	NA	NA	NA	NA	NA	NA	NA	NA	NA
Locus_0490	mixed	548	14	1.46	4.38	548	0.000283941605839416	0.0014354729559233	29.7099	0.208889282472656	0.538797124652797	0.762860886051432	0.908732537494356	0.997153330715836	1.04365552995316	4.46008869134024	0.0788405125270242	0.133180394004553	0.169380335254727	0.192214819250681	0.205262152987659	0.211199493155631	NA	NA	NA	NA	NA	NA	NA	NA	NA	NA	NA	NA	NA	NA	NA	NA	NA	NA	NA	NA	NA	NA	NA	NA	NA	NA	NA
Locus_0491	mixed	323	12	2.48	6.19	323	0.000442105263157895	0.00246004555354799	21.3071	0.300425460683204	0.63210464151725	0.751875966991427	0.789363383829929	0.795037127382597	0.787478760194127	4.05628534059853	0.103814841922356	0.142533394289549	0.155711242154991	0.159068220755414	0.158541061413656	0.156235736990893	1	0	1	0	0	0	0	0	0	0	0	0	1	0	0	0	0	0	0	0	0	1	1	1	0	1	0
Locus_0492	intron	379	12	5.28	10.29	379	0.000831134564643799	0.00284595350539328	25.2084	0.553675878078912	1.3173862993342	1.72980497347421	1.93390222462363	2.01293866118511	2.01630618545079	9.56401422214686	0.202051662926957	0.313531018186377	0.37163655538443	0.397863391469459	0.404851970385682	0.400180992029133	1	0	0	0	1	0	0	0	0	0	0	1	1	0	0	0	0	0	0	0	0	1	1	1	0	1	1
Locus_0493	mixed	313	12	5.11	14.38	313	0.000925239616613419	0.00287566637039315	27.009	0.478857943907596	1.15182500191403	1.52843347569219	1.72552816925574	1.81302432571388	1.83312415039236	8.53079306687579	0.17554700608639	0.27555955311722	0.329980317689727	0.356666435356096	0.366349436179774	0.365543930878059	1	0	0	0	0	0	0	0	0	0	0	0	0	0	0	0	0	0	0	0	0	1	1	1	0	1	0
Locus_0494	mixed	373	12	5.08	13.37	339	0.000772861356932153	0.00314681689669306	18.3061	0.550748326963848	1.19616458512195	1.43624815266288	1.49094602257906	1.46756680553295	1.41591043021796	7.55758432307864	0.193552484063634	0.272081684902973	0.296592062350909	0.297363787550261	0.28880887382683	0.277366147850697	1	1	0	0	0	0	0	0	0	0	0	0	0	0	0	1	0	0	0	0	0	1	1	1	0	1	0
Locus_0495	mixed	305	15	2.95	7.87	305	0.000543606557377049	0.0024282263079434	27.3091	0.296320308000851	0.664219628503732	0.835592780789563	0.914115610733265	0.946798315430126	0.954986848901204	4.61203349235874	0.105239113953405	0.154274956784763	0.177040774819331	0.187155734026094	0.190781628734703	0.190743916375134	0	0	0	0	0	0	0	0	1	0	0	0	0	0	0	0	1	1	1	1	0	0	0	0	0	0	0
Locus_0496	mixed	522	9	3.07	18.01	522	0.00119904214559387	0.00371289435527351	23.1077	1.2448936830697	2.79684717344781	3.52938623838013	3.8511071613937	3.94645383062769	3.90847971400207	19.277167800921	0.442186560144206	0.65092504028406	0.747792838128715	0.785375675707597	0.788885052283259	0.77187248788549	NA	NA	NA	NA	NA	NA	NA	NA	NA	NA	NA	NA	NA	NA	NA	NA	NA	NA	NA	NA	NA	NA	NA	NA	NA	NA	NA
Locus_0497	mixed	373	10	3.49	19.57	373	0.000723056300268097	0.00314182747477171	18.3061	0.599480658969243	1.30847015245352	1.5866099547461	1.66233253508724	1.64274653090323	1.57836865426571	8.37800848642505	0.210883811152052	0.298938466871017	0.329331109585356	0.332598621699465	0.323087588513254	0.307611291712157	1	0	0	0	0	0	0	0	0	0	0	0	1	0	0	0	0	0	0	0	0	1	1	1	0	0	0
Locus_0498	mixed	302	15	5.63	15.23	302	0.000505298013245033	0.00187718556845117	29.7099	0.20139141339472	0.515299161770158	0.725107509984563	0.860752264793875	0.943607841295083	0.988939634012047	4.23509782525044	0.0757441634588041	0.12694484507389	0.160654121872052	0.18190718126306	0.194299446984999	0.200399448537444	NA	NA	NA	NA	NA	NA	NA	NA	NA	NA	NA	NA	NA	NA	NA	NA	NA	NA	NA	NA	NA	NA	NA	NA	NA	NA	NA
Locus_0499	exon	341	17	3.52	10.85	341	0.000612903225806451	0.00202185356556977	29.7099	0.269999048998585	0.6947975351203	0.982806163499652	1.17160952339708	1.28867341125793	1.35404850310452	5.76193418537806	0.101789189170985	0.171615518032313	0.218233380173484	0.248043494907943	0.265720751898315	0.274676187214984	NA	NA	NA	NA	NA	NA	NA	NA	NA	NA	NA	NA	NA	NA	NA	NA	NA	NA	NA	NA	NA	NA	NA	NA	NA	NA	NA
Locus_0500	mixed	453	13	5.96	13.02	453	0.00050551876379691	0.00193494654924376	29.7099	0.317036157278893	0.803217581907773	1.12143747371702	1.32394897432637	1.44577697090441	1.5107169634073	6.52213412154176	0.118721335816149	0.197053177159059	0.247720746604882	0.279205835436473	0.297232645090214	0.305721068308218	1	0	0	0	0	0	0	0	0	0	0	0	0	0	0	1	0	0	0	0	0	0	0	0	0	0	0
Locus_0501	mixed	443	10	3.84	14.00	443	0.000816252821670429	0.00342965605826853	16.2054	0.866212727255001	1.91055786735794	2.30710057594645	2.37381291994718	2.28033948984072	2.11626238308678	11.8542859634341	0.306739102163875	0.436758462524337	0.475555812028757	0.468882697287758	0.441035934045929	0.404736229406124	NA	NA	NA	NA	NA	NA	NA	NA	NA	NA	NA	NA	NA	NA	NA	NA	NA	NA	NA	NA	NA	NA	NA	NA	NA	NA	NA
Locus_0502	exon	320	12	7.19	12.81	320	0.0006640625	0.00233313109055978	28.2094	0.327739309134673	0.821953168915188	1.12963091526755	1.30756734637849	1.39624705352368	1.42439973639439	6.40753752961397	0.122334638294682	0.200302911701097	0.247278310611281	0.272812001730984	0.283696986157335	0.284741254305358	0	0	0	0	0	0	0	0	0	0	0	0	1	0	0	1	0	0	0	0	0	0	0	0	0	0	0
Locus_0503	exon	435	14	3.91	7.82	435	0.000493563218390804	0.00192339584067719	29.7099	0.299101723152807	0.753821122692995	1.04583717774974	1.22671105550355	1.33137839780214	1.38364518550881	6.04049466240998	0.111789820388024	0.184396280590851	0.230287976236235	0.257892472492037	0.272936571158921	0.279335470213063	1	1	0	0	0	0	0	0	0	0	0	0	0	0	0	0	0	0	0	0	0	0	0	0	0	0	0
Locus_0504	exon	301	6	2.32	8.94	276	0.000880797101449275	0.0049629713331056	20.4068	0.742422232284535	1.14360543060317	1.17504283522003	1.18489374227585	1.17573335982793	1.14111584648526	6.56281344669676	0.217357760830004	0.233472541695464	0.236368639843735	0.236907447768075	0.232497449983096	0.223252514770508	0	0	0	0	0	0	0	0	0	1	0	0	0	0	0	0	0	0	0	0	0	0	0	0	0	0	0
Locus_0505	exon	313	15	1.28	6.39	313	0.000402875399361022	0.00171866396021528	29.7099	0.171975063337563	0.439141670948269	0.6158568293199	0.727780062650165	0.793518838925138	0.826545576569825	3.57481804175086	0.0646407657366652	0.108032650948305	0.136173526342046	0.153415891448693	0.162913514963959	0.166947814037898	1	0	0	0	0	0	0	0	0	0	0	0	0	0	0	0	0	0	0	0	0	0	0	0	0	0	0
Locus_0506	exon	390	17	1.54	6.92	390	0.000391794871794872	0.00156510283965249	29.7099	0.182420770005675	0.47713582621983	0.686449531443231	0.831477866800213	0.928133272996487	0.988423852541022	4.09404112000646	0.0692169215310175	0.118813553696969	0.15364055347138	0.177351023355805	0.19269978266311	0.201767402025296	1	0	0	0	0	0	0	0	0	0	0	0	0	0	0	0	0	0	0	0	0	0	0	0	0	0	0
Locus_0507	intron	333	8	6.61	20.42	333	0.00137507507507507	0.00550247017999154	18.006	1.26436303122203	2.19615544893461	2.39581697073539	2.44294455934927	2.41873342495701	2.34454755748566	13.062560992684	0.393727629582475	0.467417225459002	0.486785472190605	0.488111747170184	0.477725724447637	0.45893912339362	NA	NA	NA	NA	NA	NA	NA	NA	NA	NA	NA	NA	NA	NA	NA	NA	NA	NA	NA	NA	NA	NA	NA	NA	NA	NA	NA
Locus_0508	mixed	305	10	0.66	3.61	305	0.000227213114754098	0.00121070354050252	29.7099	0.0842062379719496	0.223588251654206	0.325895751807141	0.398521558968081	0.447532797173284	0.477896184123953	1.95764078169861	0.0321534395926859	0.0560513362517933	0.0733219727588538	0.0853031489818576	0.0930914007678457	0.0975831331297989	1	0	0	0	0	0	0	0	0	0	1	0	0	0	0	0	0	0	0	0	0	0	0	0	0	0	0
Locus_0509	exon	300	9	1.33	4.00	300	0.000323	0.00174564082013159	26.7089	0.161036599081005	0.394219624671091	0.530522569975834	0.60440911316164	0.638046466823192	0.645748801168093	2.97398317488085	0.0594924730663449	0.095028400061085	0.115139913232625	0.125307527493794	0.129062812709076	0.128692470278242	1	0	0	0	0	0	0	0	0	0	0	0	0	0	0	0	0	0	0	0	0	1	0	0	0	0	0
Locus_0510	mixed	512	10	2.54	8.79	512	0.0004275390625	0.00171129647195028	29.7099	0.286923344256657	0.750953408519305	1.07862533400291	1.30115322679375	1.44299411585721	1.52330908318451	6.38395851261433	0.108932334405655	0.186932280285638	0.24103538077966	0.276753845078391	0.298406672742304	0.309377062087701	NA	NA	NA	NA	NA	NA	NA	NA	NA	NA	NA	NA	NA	NA	NA	NA	NA	NA	NA	NA	NA	NA	NA	NA	NA	NA	NA
Locus_0511	exon	300	10	2.33	7.00	300	0.000797666666666667	0.00353622834744966	14.7049	0.598115949098337	1.26570813043456	1.47379839989461	1.47669803919287	1.39500774411522	1.28470931571754	7.49403757845313	0.208014603224883	0.283805957384967	0.299287464274304	0.288771971654811	0.268373458216056	0.245433368216513	1	0	1	0	0	0	0	0	0	0	0	0	0	0	0	0	0	0	0	0	0	1	0	0	0	1	0
Locus_0512	mixed	300	10	0.67	7.33	300	0.000529666666666667	0.00216086038750073	27.9093	0.254827900203335	0.629419138156231	0.854254173734865	0.980300570133871	1.04120387250362	1.0592355105882	4.81924116532013	0.0944920089739054	0.152369477056943	0.186095547358962	0.203890212470921	0.211186552957104	0.21158798177536	1	1	0	0	0	0	0	0	0	0	0	0	0	0	0	0	0	0	0	0	0	0	0	0	0	0	0
Locus_0513	mixed	507	16	5.92	9.07	507	0.00049112426035503	0.00201543944696206	29.1097	0.376606320536382	0.93588886656457	1.27842227679339	1.4761826955989	1.57726210463753	1.61399257143212	7.2583548355629	0.139985604977485	0.227263192195186	0.279357535139115	0.30794406992143	0.320849862400951	0.323353769114558	1	1	0	0	0	0	0	0	0	0	0	0	0	0	0	1	0	0	0	0	0	1	1	1	1	1	0
Locus_0514	exon	313	11	1.60	3.83	313	0.00040702875399361	0.0030624611649768	9.00300000000001	0.377471206454596	0.646708134620555	0.639169209519499	0.587562481973999	0.544350333591189	0.514374904273093	3.30963627043293	0.119165463067165	0.131965046693827	0.122720274992905	0.112706929248085	0.105494783762932	0.100542650726645	1	0	0	0	0	0	0	0	0	0	0	0	0	0	0	0	0	1	1	1	0	0	0	0	0	0	0
Locus_0515	exon	336	17	3.57	7.44	336	0.000929464285714286	0.00488367927839688	9.00300000000001	0.999632045010085	1.67207112183678	1.65744697079108	1.51848394722109	1.36960054384572	1.23502732490161	8.45226195360638	0.31000919969156	0.341117668851486	0.318760597284017	0.288512073486882	0.259853959784087	0.234797860763588	1	0	0	0	0	0	0	0	0	0	0	0	0	0	0	0	0	0	0	0	0	0	0	0	0	0	0
Locus_0516	mixed	372	13	3.49	9.41	372	0.000559139784946237	0.00224993496445762	29.4098	0.332119441149258	0.792035028045033	1.0469223875055	1.18338096401782	1.25006842214837	1.27460036789322	5.87912661075921	0.121239257931812	0.188957389932405	0.225984335888101	0.245109092919939	0.253550130369888	0.255436748132296	0	0	0	0	1	0	0	0	0	0	0	0	0	0	0	1	0	0	0	0	0	0	1	1	0	0	0
Locus_0517	mixed	284	15	3.17	7.75	284	0.000565140845070423	0.00243753401307515	23.1077	0.289224002382514	0.670119049531609	0.857222903109961	0.937907783675894	0.960736125017361	0.952557732482527	4.66776759619987	0.10440536314128	0.157402296689562	0.182062990243651	0.191240572148364	0.192058699778506	0.188444162469561	1	0	0	0	0	0	0	0	0	0	0	0	0	0	0	0	0	0	0	0	0	0	0	0	0	0	0
Locus_0518	mixed	445	16	4.72	10.56	445	0.000672584269662921	0.00219430339871401	29.7099	0.414738561805229	1.06135464452684	1.48971869211015	1.7592303906992	1.91410242437775	1.98712481715862	8.62626953067777	0.156056657473351	0.261276562391355	0.32936589509297	0.370542584651667	0.392398310631768	0.400551697569888	1	0	0	0	0	0	0	0	1	0	0	0	0	0	0	0	0	0	0	0	0	0	1	1	0	0	0
Locus_0519	exon	306	17	1.63	4.58	306	0.000259477124183007	0.0012585934334099	29.7099	0.091847435268061	0.243707854171976	0.35529279026448	0.435016093885195	0.489654478419281	0.524656263561531	2.14017491557052	0.0350570210401253	0.0610902833232569	0.0799702024361656	0.093204472094713	0.102006333191687	0.107350224634693	NA	NA	NA	NA	NA	NA	NA	NA	NA	NA	NA	NA	NA	NA	NA	NA	NA	NA	NA	NA	NA	NA	NA	NA	NA	NA	NA
Locus_0520	mixed	435	12	3.68	12.87	435	0.000539080459770115	0.00201414104011015	29.7099	0.331906241244376	0.841448878151474	1.17105990299518	1.37362662981843	1.48700284144635	1.53824143873048	6.74328593238628	0.124400379055502	0.206250074088366	0.257988422089885	0.288524661545957	0.304230662160367	0.309656253543897	1	1	0	0	0	0	0	0	0	0	0	0	0	0	0	1	0	0	0	0	0	0	1	1	0	0	0
Locus_0521	mixed	330	12	2.12	4.85	330	0.000266666666666667	0.00141719073684518	29.7099	0.121260341094031	0.310599694631744	0.437191284107102	0.518575115318129	0.567390327919379	0.592771351301775	2.54778811437216	0.0456306931982358	0.0765400936738405	0.096845567257247	0.109510352810156	0.116672873499586	0.119881237102349	1	0	0	0	0	0	0	0	0	0	0	1	1	0	0	1	0	0	0	0	0	0	0	0	0	0	0
Locus_0522	mixed	323	16	5.26	9.91	323	0.000585448916408669	0.00214842251091954	29.7099	0.274825528802695	0.679850165748734	0.926811656792152	1.0715590842596	1.15007786976414	1.18555597505991	5.28868028042723	0.101929024342511	0.164842061462004	0.202539913838055	0.223917604664626	0.234705516667926	0.238598080616984	NA	NA	NA	NA	NA	NA	NA	NA	NA	NA	NA	NA	NA	NA	NA	NA	NA	NA	NA	NA	NA	NA	NA	NA	NA	NA	NA
Locus_0523	mixed	366	12	12.02	20.49	366	0.00091311475409836	0.00240249701676455	29.7099	0.429109302835919	1.10571098407316	1.56804395678235	1.87562211399464	2.07101323616188	2.18481656149701	9.23431615534493	0.161828016531311	0.273392825664436	0.348721760946869	0.397826719404534	0.427886751762619	0.444077448026343	1	1	0	0	0	0	0	0	0	0	0	0	0	0	0	1	0	0	0	0	0	0	0	0	0	0	0
Locus_0524	mixed	430	8	3.02	9.77	430	0.000741860465116279	0.00301462113482693	21.007	0.653526740181078	1.46385720861971	1.82360910908938	1.9578473208402	1.9758791924934	1.93209749068839	9.80681706191216	0.232329058263572	0.338947444099417	0.383335418385573	0.396099038694988	0.39227310050697	0.379482999975058	0	0	0	0	1	0	0	0	0	0	0	0	0	0	0	0	0	1	1	0	0	0	0	0	0	0	0
Locus_0525	exon	414	15	1.21	8.70	414	0.000460869565217391	0.0017581674416623	29.7099	0.244401808211839	0.634190389844971	0.904122230074342	1.08476166148189	1.19908911884444	1.26437842008453	5.33094362854201	0.0924549177265407	0.157259217874244	0.201438251126475	0.230274818372124	0.247740370424889	0.256819719734373	1	1	1	0	0	0	0	0	0	0	0	0	0	0	0	0	0	0	0	1	0	1	1	1	1	1	1
Locus_0526	exon	361	15	0.83	3.32	361	0.000173407202216067	0.000994798568585166	29.7099	0.067250839433213	0.179629955994556	0.263917570326333	0.325836335957427	0.369990614485496	0.400082577685623	1.60670789388265	0.0257326945894545	0.0451874931335512	0.0596376101512854	0.0701077623620867	0.0774221488805189	0.0822432345458465	1	1	0	0	0	0	0	0	0	0	0	0	0	0	0	0	0	0	0	0	0	0	0	1	1	0	0
Locus_0527	intron	372	10	3.76	11.83	372	0.000827150537634409	0.00300155206013992	21.3071	0.589820239713788	1.37068033516846	1.75129564924708	1.90542769939305	1.93356419377101	1.8934118282319	9.4441999455253	0.213310264731645	0.322020598301258	0.371182827856523	0.386925287068638	0.384303532027441	0.371926089012348	0	0	0	0	1	0	0	0	0	0	0	1	0	0	0	0	0	1	1	0	0	0	1	1	0	0	0
Locus_0528	intron	336	7	5.06	14.29	336	0.000858630952380952	0.00381895311521798	14.4048	0.754636013411218	1.54569582182436	1.76805103663015	1.76584524740048	1.67727131691395	1.55768514546855	9.06918458164866	0.258242095432698	0.342587078499705	0.357760294875193	0.34594430230546	0.32402774504064	0.298798306462953	1	0	0	0	1	0	0	0	0	0	0	0	0	0	0	0	0	1	0	0	0	1	1	1	0	1	1
Locus_0529	mixed	322	13	6.21	12.42	322	0.00058944099378882	0.00208919792579424	29.7099	0.267388085622216	0.681993304757182	0.954919952218926	1.12621122491718	1.22493042696734	1.27215768676185	5.52760068124469	0.100462811061732	0.167661493078452	0.21095471727772	0.2371369320669	0.251137903788858	0.256531879581482	0	0	0	0	0	0	0	0	0	0	0	0	1	0	0	0	0	0	0	0	0	1	1	1	0	1	1
Locus_0530	mixed	332	15	2.11	7.83	332	0.000378614457831325	0.00192006275282222	25.8086	0.21274099146682	0.509849413967766	0.673208576586275	0.755751531716408	0.789364571995403	0.793345439565611	3.73426052529828	0.077889742938245	0.121704668493372	0.144952456235514	0.155757566792414	0.159024717118862	0.157732266131186	1	0	0	0	0	0	0	0	0	0	0	0	0	0	0	0	0	0	0	1	0	0	0	0	0	0	0
Locus_0531	mixed	485	15	3.91	12.96	424	0.00073561320754717	0.0023398754490736	29.7099	0.443066677739509	1.11069899892429	1.53218351019834	1.78757690881123	1.93087903377	1.99855130781713	8.80295643726043	0.165250695312951	0.270950120038186	0.336471859281911	0.374879699093856	0.3949893830704	0.40275805454615	1	0	1	0	0	0	0	0	0	0	0	0	0	0	0	0	0	1	0	0	0	1	1	1	0	1	1
Locus_0532	mixed	425	14	3.76	11.76	425	0.000883294117647059	0.00337341555688339	29.7099	0.7445413646332	1.53753095337831	1.84285037849346	1.98042141177411	2.04910545625499	2.07919104498424	10.2336406095183	0.254034196869074	0.346631403215379	0.38553376179521	0.404526339110633	0.413881531457074	0.416874427802489	1	0	1	0	1	0	0	0	0	0	0	0	0	0	0	0	0	1	0	0	0	1	1	1	0	1	1
Locus_0533	mixed	343	11	1.17	3.79	343	0.000212244897959184	0.00135120540881418	28.2094	0.11210027721165	0.282375385144495	0.389622143842704	0.452354125953849	0.48396466598057	0.494114307559918	2.21453090569318	0.0419197476268574	0.0689525239631289	0.0854293368017785	0.0944872001283683	0.0983922353608432	0.0987760336683135	1	0	0	0	0	0	0	0	0	0	0	0	0	0	0	0	0	1	0	0	0	0	0	0	0	0	0
Locus_0534	mixed	322	14	3.42	10.56	322	0.00056055900621118	0.00199390746431679	29.7099	0.243967663213047	0.624074983198461	0.876575158959335	1.03707897697661	1.13159574492221	1.17910031343462	5.09239284070429	0.0917685534276041	0.153650939910556	0.193944146858973	0.21871100325366	0.232377157074246	0.238169074678618	1	0	0	0	0	0	0	0	1	1	0	1	0	0	0	0	0	0	1	0	0	0	0	0	0	0	0
Locus_0535	exon	300	17	2.67	18.00	300	0.000424666666666667	0.00175287386258949	29.7099	0.170599574536886	0.432075647382259	0.602896190424807	0.711518688262378	0.777242862290831	0.813209571592043	3.50754253448918	0.0638814659475787	0.105971328850021	0.133143726963254	0.150053876701364	0.159864860996593	0.164736027357823	1	0	0	1	0	0	0	0	0	0	0	0	1	0	0	0	0	0	0	0	0	0	0	0	0	0	0
Locus_0536	mixed	353	10	4.53	11.05	353	0.000948441926345609	0.00317711170069479	22.5075	0.63381114392703	1.47368744039278	1.88944732435367	2.06792482091458	2.11427286248606	2.0875381479228	10.2666817399969	0.229163594754399	0.346633333924445	0.401496305192297	0.421416038414187	0.421939408551605	0.411790392713037	1	1	0	0	1	0	0	0	0	0	0	0	0	0	0	1	0	0	0	0	0	0	1	1	0	0	0
Locus_0537	exon	320	13	1.88	8.12	320	0.0005859375	0.00264904709829721	20.7069	0.373790393684356	0.841048963160829	1.04795946921943	1.12291585174029	1.13154221118614	1.10721844641734	5.62447533540839	0.133243782058152	0.194878506174134	0.220103526083428	0.226952745213219	0.224617245903346	0.217761990189865	1	0	0	0	0	0	0	0	0	0	0	0	0	0	0	0	0	0	0	0	0	0	0	0	0	0	0
Locus_0538	mixed	326	16	5.21	11.66	326	0.000556134969325153	0.00232617396668127	29.7099	0.292677650671806	0.66042154526137	0.843716191134205	0.943385571210261	1.00214321260118	1.03770335716018	4.78004752803901	0.104088880873109	0.154330382509228	0.180545212553246	0.195520660511991	0.204593972485344	0.209973916117874	1	0	0	0	0	0	0	0	0	0	0	0	0	0	1	0	0	0	0	0	0	1	1	1	0	1	0
Locus_0539	intron	371	10	3.49	13.67	331	0.00171359516616314	0.0167477170603215	17.7059	1.58277874923215	1.29530668263415	1.5168711645604	1.56998442621027	1.54782651705977	1.49626145613884	9.00902899583555	0.226927933930734	0.288630969575288	0.312420932051424	0.313258092586743	0.304976784351119	0.29318078871161	1	0	1	0	0	0	0	0	0	0	0	0	0	0	0	0	0	0	0	0	0	0	0	0	0	0	0
Locus_0540	mixed	316	11	2.85	8.23	316	0.000690822784810127	0.00312942176619217	29.7099	0.456356760637209	0.923808741031515	1.10047578817799	1.1871655029805	1.23568619941674	1.25796611349132	6.16145910573527	0.154046398926512	0.207152567420586	0.230443042184409	0.243253664465503	0.250164198359449	0.252272491143563	1	1	0	0	0	0	0	0	0	0	0	0	0	0	0	1	0	0	0	0	0	0	0	0	0	0	0
Locus_0541	exon	300	11	1.00	4.33	300	0.000328	0.00175269004904654	27.3091	0.161376994214347	0.3921794444104	0.524806308720297	0.595996397522646	0.628647251827778	0.637067183301781	2.94007357999725	0.0594270989899964	0.0942440369967523	0.113675277559369	0.1234663586952	0.127202016957405	0.127127315127902	0	0	0	0	0	0	0	0	0	0	0	0	0	0	0	0	1	1	1	1	1	1	1	1	1	0	0
Locus_0542	exon	411	17	1.95	7.54	411	0.000421897810218978	0.00171744486879104	29.7099	0.225069922863387	0.570322262145769	0.795957925884733	0.939464089411903	1.02654325701724	1.07481376375275	4.63217122107576	0.0843009110995474	0.13989682387498	0.175787202498734	0.198143943534887	0.211197823184045	0.217849135569261	1	0	0	0	0	0	0	0	0	0	0	1	0	0	0	0	0	0	0	0	0	0	1	0	0	0	0
Locus_0543	exon	347	13	3.46	7.20	347	0.000525648414985591	0.00219796393506485	27.3091	0.298423784831836	0.720795114133452	0.959355533818973	1.08525361830585	1.14205731412105	1.15644366796048	5.36232903317164	0.1096093423984	0.172726441582259	0.207349255889666	0.224503461573104	0.230938767125074	0.230790434955129	0	1	1	0	0	0	0	0	0	0	0	0	0	1	0	0	0	0	0	0	0	1	1	1	0	1	0
Locus_0544	exon	317	13	2.84	8.20	317	0.000593690851735016	0.00236988448531678	25.8086	0.315883571468084	0.755016096420138	0.994445672456438	1.11446408193168	1.16328604969103	1.16986473211937	5.51296020408673	0.11552607039914	0.179995120082175	0.213905824753631	0.229568465003095	0.234374974681382	0.232764856395341	1	1	0	0	0	0	0	0	0	0	0	0	0	0	0	0	0	0	0	0	1	1	1	1	0	1	0
Locus_0545	mixed	390	10	2.05	6.67	390	0.000548974358974359	0.00314829475602367	29.7099	0.507006505845732	0.923013017982851	1.02670148953226	1.07434473603363	1.10636198027517	1.12337528599635	5.76080301566599	0.162587059918946	0.198564369359702	0.210777337812745	0.21852322982982	0.223517667300807	0.225270886462264	1	0	1	0	0	0	0	0	0	0	0	0	0	0	0	0	0	0	0	0	0	1	1	1	0	1	0
Locus_0546	mixed	308	15	2.27	14.29	308	0.000534415584415584	0.00195075797079065	29.7099	0.221744867979997	0.564888307712806	0.790415662607089	0.932313905686709	1.01507516156427	1.0563177680668	4.58075567361767	0.0832670432714326	0.138810791192246	0.174599022951144	0.196377882390098	0.208284555294493	0.213291945006205	1	0	0	0	0	0	0	0	0	0	0	0	0	0	0	0	0	0	1	0	0	0	0	0	0	0	0
Locus_0547	mixed	355	15	3.10	9.01	355	0.000616619718309859	0.00249721423528263	22.8076	0.391416149169299	0.929433437781375	1.21009022182058	1.33556391935011	1.36957453146688	1.35144106769467	6.58751932728292	0.142877608362869	0.22051249212633	0.258475432833275	0.272780376738616	0.273361065685663	0.266306258508416	1	0	0	0	0	0	0	0	0	0	0	0	0	0	0	0	0	0	0	0	1	1	1	1	0	1	0
Locus_0548	mixed	370	14	4.32	10.81	370	0.000684594594594594	0.00274741671678849	21.9073	0.477055149141969	1.08962200979515	1.37601251623711	1.49039251550385	1.51507173209786	1.4936745000749	7.44182842285085	0.171159673936307	0.254236270318293	0.29066216087574	0.302626966015475	0.301931066798765	0.294802152020066	0	0	0	0	0	0	0	0	0	0	0	0	0	0	0	0	0	0	0	0	0	0	1	1	1	0	0
Locus_0549	exon	356	16	2.25	5.90	356	0.000490168539325843	0.00235423238282875	20.4068	0.337169618960612	0.783107996906287	0.996976368611701	1.07831706622024	1.08639234990271	1.05593533545969	5.33789873606124	0.12197018682511	0.183749015882077	0.210753812194603	0.218209836022546	0.215110257934963	0.206672606008051	1	0	0	0	0	0	0	0	0	0	0	0	0	0	0	0	0	0	0	0	0	0	0	0	0	0	0
Locus_0550	exon	325	17	0.92	5.23	325	0.000303692307692308	0.00177810376284766	29.7099	0.164072288622216	0.3616900914703	0.448080207657077	0.486569400474409	0.505529944802881	0.516738300364973	2.48268023339186	0.0578811379010537	0.083309347641694	0.0944346168539356	0.0995934002127489	0.102383059141895	0.104205970451642	0	0	0	0	0	0	0	0	0	0	0	0	0	0	0	0	0	0	0	0	0	0	0	0	0	0	0
Locus_0551	exon	546	17	1.65	3.85	546	0.00023992673992674	0.00134826398544188	29.7099	0.17970776428152	0.45579343211676	0.635478417255457	0.747782629911188	0.813140737337773	0.84592129344534	3.67782427434803	0.0673542309084955	0.111789542820663	0.140183937438834	0.157384123007454	0.166800270171014	0.170828542529935	1	0	0	0	0	0	0	0	0	0	0	0	0	0	0	0	0	0	0	0	0	0	0	0	0	0	0
Locus_0552	exon	300	17	0.67	3.00	300	0.000214666666666667	0.0015857174680621	20.7069	0.121705011395558	0.272702119721038	0.33789950885329	0.360647699203393	0.36341525120699	0.357424724151437	1.81379431453171	0.043326666889027	0.0630150286703176	0.0707960079999305	0.0728325945868172	0.0722601485508818	0.0706044801931476	0	0	0	0	0	0	0	0	0	0	0	0	0	0	0	0	0	0	0	0	0	0	0	0	0	0	0
Locus_0553	exon	481	16	1.66	3.33	481	0.000182744282744283	0.00107686541400916	29.7099	0.103535167648155	0.271882923726019	0.392408527614751	0.476319108546005	0.532301924252367	0.5670829731543	2.3435306249416	0.0393522897079285	0.0678174987683484	0.0879337369921451	0.10166946053998	0.110549623315132	0.115754107711239	NA	NA	NA	NA	NA	NA	NA	NA	NA	NA	NA	NA	NA	NA	NA	NA	NA	NA	NA	NA	NA	NA	NA	NA	NA	NA	NA
Locus_0554	exon	419	16	1.91	5.01	419	0.000342959427207637	0.00178900598573906	25.8086	0.234441357441652	0.565582757823271	0.749708718867887	0.842914259752693	0.880758182509558	0.885567582457113	4.15897285885217	0.0861081872243355	0.13532732062664	0.161592161835846	0.173771085330189	0.177458481576817	0.176146849839862	1	0	0	0	1	0	0	0	0	0	0	0	0	0	0	0	0	0	0	1	0	0	0	0	0	0	0
Locus_0555	mixed	311	15	8.04	13.18	311	0.000997749196141479	0.00391293488748135	15.005	0.756532714183649	1.57621798021993	1.82419564863924	1.83661674326316	1.75814146651042	1.6489946730188	9.40069922583519	0.261038234555632	0.351691033796621	0.370718973872419	0.361153846707904	0.341189298655784	0.318232338398845	1	0	0	0	0	0	0	0	0	0	0	0	0	0	0	0	0	0	0	1	1	1	1	1	1	0	0
Locus_0556	exon	305	17	0.33	2.95	305	0.000131803278688525	0.000764081638731824	29.7099	0.0343762146526085	0.0950020318750252	0.144673017294671	0.18487512169153	0.216912747122826	0.241929860740774	0.917768993377435	0.0133297202486511	0.0243066145235052	0.0332475669092681	0.0404308661144301	0.0461006870459904	0.0504710647809869	1	0	0	0	0	0	0	0	0	0	0	0	0	0	0	0	0	0	0	0	0	0	0	0	0	0	0
Locus_0557	exon	300	16	8.33	17.67	300	0.000697	0.0023548053054883	29.7099	0.307595625863973	0.753678202327363	1.02011484009088	1.17454226690121	1.25849000453749	1.29753795842107	5.81195889814199	0.113598101946052	0.182022392798417	0.222374003984661	0.245144941781536	0.256785716576816	0.261280295276433	1	1	1	0	0	0	0	0	0	0	0	1	0	0	0	0	0	0	0	0	0	0	0	0	0	0	0
Locus_0558	mixed	412	8	1.21	7.28	412	0.000490533980582524	0.00263323928003106	18.3061	0.459422110603908	1.00926309875158	1.23067420684662	1.29311636627514	1.27716922386373	1.2220918862173	6.49173689255827	0.162053568595667	0.231291330051223	0.25595182120057	0.258808402629503	0.250814455988657	0.237409043923937	1	0	1	0	0	0	0	0	0	0	0	0	0	0	0	0	0	0	0	0	0	1	1	1	0	1	1
Locus_0559	mixed	414	7	9.18	18.84	414	0.00104154589371981	0.00488943749905965	12.3041	1.31632056816544	2.39596809310697	2.57681108433339	2.49359784649833	2.3088487946943	2.08518031502737	13.1767267018258	0.423033286178323	0.510992478597443	0.512007034344341	0.482289370875065	0.440040199649849	0.39384322761142	1	0	0	0	0	0	0	0	0	0	0	0	0	0	0	0	0	0	0	0	0	1	1	1	0	1	1
Locus_0560	mixed	451	14	3.77	11.97	451	0.000953880266075388	0.00326333868216598	21.3071	0.836778759217	1.90655681352989	2.40205578274332	2.59430479778048	2.62666587420044	2.57536819640246	12.9417302238736	0.299888766565358	0.444354944078642	0.506760228123646	0.52584306497993	0.522145915351687	0.506633017761815	1	0	0	0	0	0	0	0	0	0	0	0	0	0	0	0	0	1	0	0	0	1	1	1	1	1	1
Locus_0561	mixed	324	15	7.10	21.30	324	0.000747530864197531	0.00216253493659308	29.7099	0.301976095674681	0.7805182085381	1.10872634166215	1.32652772014193	1.46357643245742	1.54186823126407	6.52319302973836	0.114050074814054	0.193191430333976	0.246652709358357	0.281291840232203	0.302198954297228	0.313146772847394	1	1	0	0	0	0	0	0	0	0	0	0	0	0	0	0	0	0	0	1	0	0	0	0	0	0	0
Locus_0562	exon	300	14	1.67	8.67	300	0.000666	0.00280717737523896	24.008	0.385107918588702	0.845258851705542	1.04228962681412	1.12106753004214	1.1448601645203	1.14133941422063	5.67992350589142	0.135555737044039	0.194337875723612	0.218883825178498	0.22781795086064	0.22926172406226	0.226795688749215	1	0	0	0	0	0	0	0	0	0	0	0	0	0	0	0	0	0	0	0	1	1	1	1	1	1	1
Locus_0563	mixed	300	15	3.67	9.33	300	0.000794333333333333	0.00390315041551171	13.5045	0.637334947893062	1.20077387964596	1.31276358629858	1.29507687144915	1.23607488840391	1.16217551260983	6.84419968630049	0.209051960924187	0.258457379004684	0.262940797956638	0.253872795911754	0.240102384124885	0.224623880993805	0	0	0	0	0	0	0	0	0	0	0	0	0	0	0	0	0	0	0	0	0	1	1	1	0	1	0
Locus_0564	exon	320	8	0.94	5.00	320	0.0004071875	0.00191228782604079	27.6092	0.210852171839914	0.52341083698962	0.71346796166777	0.821236518899975	0.873728154156551	0.889182107541632	4.03187775109541	0.0783511148479797	0.126994613983236	0.155692566001418	0.1709880221556	0.177287688725704	0.177576322553509	1	1	1	0	0	0	0	0	0	0	0	0	0	0	0	0	0	0	0	0	0	0	0	0	0	0	0
Locus_0565	mixed	281	15	7.04	19.72	238	0.00142605042016807	0.00969851406413887	23.7079	1.130557078647	1.00304396240085	1.04728738791688	1.12599721353593	1.15501665632879	1.15020034600329	6.61210264483274	0.21922041343322	0.199401623901574	0.219028486637567	0.229560897602454	0.231342760701679	0.228141974223112	1	0	0	0	0	0	0	0	0	0	0	0	0	0	0	0	0	0	0	0	0	0	1	1	0	0	0
Locus_0566	exon	484	8	2.06	8.66	443	0.000818961625282167	0.003127697287471	20.4068	0.73426408736442	1.66197223916716	2.096792663216	2.27653727298024	2.31637056217518	2.27595666184544	11.3618934867484	0.262012341321069	0.387186559209517	0.443399480365139	0.462720650605893	0.461233385769826	0.447628672705832	1	0	1	0	0	0	0	0	0	0	0	0	0	0	0	0	0	0	0	0	0	0	0	0	0	0	0
Locus_0567	exon	343	8	0.00	3.79	343	0.00025131195335277	0.00128577110640777	29.7099	0.107034190563702	0.283781173026154	0.412941956244436	0.504089775630403	0.565062605651514	0.602262456658534	2.47517215777474	0.0408469179962522	0.0710862928132656	0.0928291466060251	0.107805693420832	0.11743085267895	0.122858783669391	1	0	0	0	0	0	0	0	0	0	0	0	0	0	0	0	0	0	0	0	0	0	0	0	0	0	0
Locus_0568	mixed	298	15	3.02	9.06	298	0.000331879194630872	0.00131447157214466	29.7099	0.100266159664507	0.268939154624084	0.397363357422833	0.493843330269275	0.564911242332381	0.615724545536162	2.44104778984924	0.0384214732327012	0.0678201215043578	0.0900662654087302	0.10662853716153	0.118664335997586	0.127089366585876	0	0	0	0	0	0	0	0	0	0	0	0	0	0	0	0	0	0	0	0	0	0	0	0	0	0	0
Locus_0569	intron	368	16	9.24	31.52	368	0.00150163043478261	0.00422960212303477	20.7069	1.13601420499585	2.47574173904677	3.0284961575672	3.22163426049256	3.24169044687677	3.1744918067944	16.2780686157735	0.398610531881523	0.567201427939403	0.632926258385146	0.650259305851685	0.643640260336195	0.624713025910654	1	0	0	1	0	0	0	0	0	0	0	0	0	0	0	0	0	0	0	0	1	0	1	1	0	1	1
Locus_0570	mixed	368	11	5.98	14.67	368	0.000850815217391304	0.00330845657251125	19.8066	0.668200405250161	1.4767109483085	1.81976031946495	1.93710324947336	1.94049466731321	1.88448020375885	9.72674979356901	0.236091249767593	0.339957165332982	0.380810995732145	0.390405679076393	0.383892444184638	0.368899167348175	1	0	0	0	1	0	0	0	0	0	0	1	0	0	0	0	0	1	1	0	0	0	0	0	0	0	0
Locus_0571	mixed	304	15	0.99	4.61	304	0.000305263157894737	0.00151225093844124	29.7099	0.127858835481896	0.327409428921621	0.460363265969631	0.545152633094619	0.595255719653619	0.620519672409825	2.67655955553121	0.0481143714657204	0.0806517167208763	0.101904397676642	0.115012385003857	0.122270674263836	0.125355220681216	0	0	0	0	0	0	0	0	0	0	0	0	0	0	0	0	0	0	0	0	0	0	0	0	0	0	0
Locus_0572	mixed	331	15	0.91	3.63	331	0.000251359516616314	0.00143333356753084	29.7099	0.122531893526443	0.309241263017464	0.428134332412249	0.499465959568362	0.537711973510764	0.553183512728013	2.45026893476329	0.0458466508100496	0.0756155933921177	0.0940717365556103	0.104625467850145	0.10971000176245	0.111055197523189	0	0	0	0	0	0	0	0	0	0	0	0	0	0	0	0	0	0	0	0	0	0	0	0	0	0	0
Locus_0573	mixed	376	14	2.93	10.90	376	0.000547074468085107	0.0017010089413168	29.7099	0.219604587577693	0.587627110525212	0.865400475933427	1.07123398995487	1.21965408712022	1.32224417287762	5.28576442398903	0.0840812255816852	0.147977440107163	0.195797240314876	0.23079229162456	0.255549280449133	0.272136074048237	0	0	0	0	0	0	0	0	0	0	1	1	1	0	0	0	0	0	0	0	0	0	0	1	1	0	0
Locus_0574	mixed	312	11	10.26	13.78	312	0.0009	0.00328443665120149	19.2064	0.597968920231643	1.40021302602904	1.78712650767942	1.92348886826552	1.91357477745976	1.8226310714849	9.44500317115029	0.217205191582155	0.329338823224596	0.377356503140726	0.387289796583885	0.375520278335423	0.352223469859527	1	0	0	0	0	0	0	0	0	0	0	0	0	0	0	0	0	0	0	0	0	1	1	1	0	0	0
Locus_0575	exon	435	13	2.99	7.36	435	0.000533563218390804	0.00216352778618471	27.009	0.370793668956178	0.913964949215689	1.23601670703063	1.41196473007482	1.49227492438791	1.51081403408772	6.93582901375287	0.137411471748432	0.220922232659786	0.268694397858179	0.292957705455379	0.301929805413259	0.301116506223636	1	0	0	0	0	0	0	0	0	0	1	0	0	0	0	0	0	0	0	0	0	0	0	0	0	0	0
Locus_0576	exon	519	14	2.12	7.51	519	0.000498458574181118	0.00207635091943898	29.7099	0.39752029290581	0.961430805066007	1.28927938353581	1.47570660391481	1.57464749193897	1.61767278035591	7.31625735771731	0.145932190221967	0.231007180736243	0.280119259226171	0.307317950543224	0.320716630912115	0.325148731530171	1	0	0	0	0	0	0	0	0	0	1	0	0	0	0	0	0	0	0	0	0	0	1	1	0	0	0
Locus_0577	exon	303	14	3.30	6.60	303	0.000468316831683168	0.00199582000408085	27.3091	0.220527340717823	0.54972394972987	0.75085553483032	0.864295550934843	0.918457566509806	0.933229372902958	4.23708931562561	0.0821151848793724	0.133560474179451	0.163897926500208	0.179872327000139	0.186217563954066	0.186236193517124	1	0	0	0	0	0	0	0	0	0	1	0	0	0	0	0	0	0	0	1	0	1	1	1	0	1	0
Locus_0578	mixed	416	13	4.33	11.54	416	0.000675	0.00242958670688351	28.2094	0.448180026198443	1.09108228243641	1.46450719200748	1.6695605711898	1.76857615698102	1.80033303363926	8.24223926245241	0.16512451818321	0.26253174092222	0.317783391552529	0.3465820007564	0.358652808568215	0.360080005449827	1	0	0	1	0	0	0	0	0	0	0	0	0	0	0	1	0	0	0	0	1	1	1	1	0	1	0
Locus_0579	exon	464	13	2.37	6.03	464	0.000402155172413793	0.00177614249717019	29.7099	0.268359042053048	0.675491619981298	0.934604003160071	1.09202417829469	1.17974250322237	1.2198410880883	5.37006243479976	0.100272519909904	0.165057878953665	0.205440864627222	0.229077805497679	0.241254225557151	0.245618413260158	1	0	0	1	0	0	0	0	0	0	1	1	0	0	0	0	0	0	0	0	1	0	1	1	0	1	0
Locus_0580	mixed	378	9	1.32	13.49	378	0.000627777777777778	0.00237471111370693	26.1087	0.396409114078737	0.991041287881828	1.35554914258761	1.55905971370291	1.65117202826006	1.66740579072268	7.6206370772338	0.147808798294029	0.241025853595893	0.295891328490617	0.324065500299653	0.333907362695619	0.331395219079142	1	0	0	0	0	0	0	0	0	0	0	0	0	0	0	0	0	0	0	0	0	0	0	0	0	0	0
Locus_0581	exon	370	10	1.35	7.30	370	0.000563513513513514	0.00212220000924057	29.7099	0.313226506446664	0.794964344665523	1.10730039931766	1.29891674701962	1.4045784227778	1.44925560100769	6.36824202123493	0.117451724782127	0.194952307069122	0.243989396239806	0.272744209145842	0.287077058764889	0.291209718126088	0	0	0	0	0	0	0	0	0	0	0	0	0	0	0	0	0	0	0	0	0	0	0	0	0	0	0
Locus_0582	mixed	415	13	6.02	12.05	415	0.000845783132530121	0.00283555331634934	24.6082	0.608021757006934	1.45575897151894	1.91844442698256	2.14645575878526	2.23098773836138	2.228160255882	10.5878289085371	0.222544274450222	0.3472474117046	0.412497065228439	0.441414930399663	0.448135982546763	0.44142439022547	0	0	0	0	1	0	0	0	0	0	0	1	0	0	0	0	0	0	1	0	0	0	0	0	0	0	0
Locus_0583	mixed	375	9	5.07	7.73	375	0.0007344	0.00287325219599989	21.007	0.548130769421339	1.29555127400715	1.67537373277809	1.83183418842453	1.85495570522876	1.80079274538229	9.00663841524216	0.199752839691157	0.306494013123071	0.356385240799313	0.372013559100573	0.367461360991254	0.351481573926145	0	1	0	0	0	0	0	0	0	0	0	0	0	0	0	1	0	0	0	0	0	1	1	1	0	1	1
Locus_0584	mixed	542	10	5.72	12.73	542	0.0251632841328413	0.56452670854163	23.1077	1.93243996682949	2.15619689951342	2.76018386524116	3.02606215401695	3.10485229676636	3.07853246052224	16.0582676428896	0.336151791902569	0.506446591101128	0.586767498209388	0.617638239847422	0.620914305574177	0.60856808890397	1	0	0	0	1	0	0	0	0	0	0	0	1	0	0	0	0	0	0	0	0	0	0	0	0	0	0
Locus_0585	mixed	300	14	3.33	5.33	300	0.000470666666666667	0.00242626505062311	20.1067	0.288779009501843	0.645056829249964	0.799003870382108	0.852333552420176	0.855631884860902	0.834085353439752	4.27489049985475	0.102604342223614	0.148992686391582	0.167414181529866	0.171930506738939	0.169533041573412	0.163713493074394	1	0	0	0	0	0	0	0	0	0	0	1	0	0	1	0	0	0	0	0	0	1	1	1	0	1	0
Locus_0586	mixed	303	10	2.64	10.56	303	0.000746204620462046	0.00295254584013937	19.8066	0.459556318924196	1.06501686191209	1.35078190916556	1.45282733488988	1.45254344229463	1.3981101167062	7.17883598389257	0.166124119942047	0.249514102737855	0.284850472426177	0.292976399264054	0.28630068023846	0.272113099345718	0	0	0	0	0	0	0	0	0	0	0	0	0	0	0	0	0	1	1	0	0	0	0	0	0	0	0
Locus_0587	mixed	369	13	6.23	11.92	369	0.00117588075880759	0.00372179806166722	19.2064	0.914505490467334	2.10494073677877	2.65207677628761	2.83385029333821	2.81329343259046	2.68590577497185	14.0045725044342	0.329623573170582	0.491537392334264	0.557482114153823	0.56952984351263	0.55235423514637	0.520377066671394	1	0	0	0	0	0	0	0	0	0	1	0	0	0	0	0	0	0	1	1	1	1	1	1	1	1	0
Locus_0588	mixed	538	15	4.46	18.77	538	0.000902416356877324	0.00276291174328542	27.9093	0.770817308878087	1.87608872533513	2.51536958380145	2.8624433243743	3.02565004119387	3.07299366120163	14.1233626447845	0.284008098588717	0.451237676762471	0.545380722894025	0.593597700895349	0.612880796264169	0.613938671183401	0	0	0	0	0	0	0	0	1	0	1	0	0	0	0	0	0	0	0	0	0	1	1	1	0	0	0
Locus_0589	exon	304	12	2.63	5.92	304	0.000552302631578948	0.00258769517090998	21.007	0.339873358229977	0.770962571457196	0.967801094956934	1.04237856984305	1.05282053745724	1.0294797565108	5.20331588845519	0.121565902649204	0.179337410381086	0.203876450513305	0.211024097199945	0.209022807614805	0.202201033038802	1	0	0	0	1	0	0	0	1	0	0	0	0	0	0	0	0	0	0	0	0	0	0	0	0	0	0
Locus_0590	mixed	472	11	3.18	11.86	472	0.000690889830508474	0.00239156817951395	28.5095	0.510293731808778	1.28321958836264	1.76988513093521	2.0565188772537	2.20384244749559	2.25477000823517	10.078529784091	0.1906517294773	0.31321397833278	0.388155760089512	0.429866371680505	0.44849826085462	0.45123967143838	NA	NA	NA	NA	NA	NA	NA	NA	NA	NA	NA	NA	NA	NA	NA	NA	NA	NA	NA	NA	NA	NA	NA	NA	NA	NA	NA
Locus_0591	exon	302	11	0.66	5.63	302	0.000161920529801324	0.00106442330102416	29.7099	0.0623454730632268	0.161362307126069	0.22961011272354	0.275230082127409	0.30423380023904	0.321060281796258	1.35384205707554	0.0235579626050179	0.0399708067630968	0.0511259845875588	0.0584173472147573	0.0628740818320784	0.0652562307839931	1	0	0	0	0	0	0	0	0	0	0	0	0	0	0	0	0	0	0	0	0	0	0	0	0	0	0
Locus_0592	exon	332	17	2.41	6.63	332	0.000433734939759036	0.00200531180469835	29.7099	0.229814180653231	0.542803273521204	0.713134922080483	0.80449291478486	0.850799216123907	0.870240868304077	4.01128537546777	0.0835171279757219	0.129024940148878	0.153690418989293	0.166654542492803	0.172795539839591	0.174750300901158	1	0	0	0	0	0	0	0	0	0	0	0	0	0	0	0	0	0	0	0	0	1	1	1	1	0	0
Locus_0593	mixed	301	15	2.33	11.96	301	0.000607308970099668	0.00240179371877616	24.6082	0.3100306077106	0.744030705477486	0.98066135480856	1.09634602817775	1.13911709935944	1.13887934726863	5.40906514280246	0.113634630586438	0.177542105126126	0.21078297467783	0.225383730223919	0.228866703466286	0.225888466546685	1	0	0	0	0	0	0	0	1	0	0	0	0	0	0	0	0	0	0	0	1	1	1	1	0	1	0
Locus_0594	exon	306	11	0.98	4.25	306	0.00036797385620915	0.00192398676232695	24.9083	0.198272016459422	0.479749797885763	0.637503661268214	0.717298084239415	0.748152905901359	0.748499463218474	3.52947592897265	0.0729124356085951	0.114948972480194	0.137508021955162	0.147814145506725	0.150451727968151	0.148336054286939	0	0	0	0	0	0	0	0	0	0	0	1	0	0	0	0	0	0	0	0	0	0	0	0	0	0	0
Locus_0595	mixed	321	13	2.18	8.10	321	0.000508411214953271	0.00212303386227677	27.6092	0.26012545998777	0.6354332568192	0.853910960889013	0.972654853884833	1.02814389333733	1.04368163495362	4.79395005987177	0.0960084032464652	0.153041638600655	0.18526509312711	0.201731037520721	0.20822204663897	0.208432751836995	0	0	0	0	0	0	0	0	0	0	0	0	0	0	0	0	0	0	0	0	0	0	0	0	0	0	0
Locus_0596	mixed	535	12	5.79	11.96	535	0.000770841121495327	0.00277497009515733	23.4078	0.743798383093418	1.77881029137745	2.33432106752014	2.59484848594285	2.6757283901262	2.64917103283418	12.7766776508942	0.272251986620323	0.423648062348535	0.50047079147507	0.53161956323712	0.53517773572656	0.52247148268075	1	0	1	0	0	0	0	0	0	0	0	0	0	0	0	0	0	0	0	0	0	0	1	1	0	0	0
Locus_0597	mixed	304	10	1.32	7.24	304	0.000538815789473684	0.00247992732093294	21.9073	0.318823322060739	0.739487150954913	0.945893042976358	1.03234270649205	1.05138625336375	1.03259551677948	5.1205279926273	0.115149078332637	0.173744553102848	0.200746348618374	0.210016643720258	0.209316973587231	0.203044833061654	0	0	0	0	0	0	0	0	0	0	0	0	0	0	0	0	0	0	0	0	0	1	1	1	0	0	0
Locus_0598	mixed	332	10	3.30	7.51	313	0.000499680511182109	0.00239097526505662	21.6072	0.308818128424038	0.725437743097659	0.932120868225964	1.01369884338732	1.02274907566677	0.991484894183624	4.99430955298538	0.112267047918948	0.1710746859745	0.197707942825731	0.205419903273792	0.202377182573258	0.193546893645431	1	0	0	0	0	0	0	0	0	0	0	0	0	0	0	0	0	0	0	0	0	1	1	1	0	1	1
Locus_0599	mixed	475	10	2.11	6.32	475	0.000511578947368421	0.00232511798883478	23.4078	0.4460352861661	1.05445352779921	1.37259044581685	1.51967815986918	1.5658244014962	1.55259920945278	7.51118103060032	0.162402260694728	0.249974239847867	0.293517154168865	0.311080571510434	0.31332348069325	0.306598256526358	1	0	0	0	1	0	0	0	0	0	0	0	0	0	0	0	0	0	0	0	0	0	0	0	0	0	0
Locus_0600	mixed	330	9	1.52	7.58	330	0.000479090909090909	0.00197518474936954	29.7099	0.236916914538155	0.595417108702531	0.823917861887753	0.963777588156402	1.04244259886925	1.07841110422354	4.74088317637763	0.0884402627507608	0.145463683623576	0.181193810958373	0.202306390022169	0.213266252005731	0.217110467758046	1	1	0	0	0	0	0	0	0	0	0	0	0	0	0	0	0	0	0	0	0	1	1	1	0	0	0
Locus_0601	mixed	417	13	1.68	12.23	417	0.00055515587529976	0.00209455074519625	29.7099	0.333063957107851	0.817476513658307	1.11078542071132	1.28555335303156	1.38511915922309	1.43573622453619	6.36773462826831	0.123042174388676	0.19773844912767	0.242717811782333	0.269051436303729	0.28339669340298	0.289825953105448	1	1	0	0	1	0	0	0	0	0	0	0	0	0	0	0	0	0	0	0	0	0	0	0	0	0	0
Locus_0602	mixed	300	12	0.67	5.00	300	0.000337333333333333	0.00210028017454677	29.7099	0.198707146862526	0.408783053844024	0.477213572044391	0.497539489594265	0.504475381878445	0.508882746676121	2.59560139089977	0.0680137476394033	0.0911948576613198	0.0982643986156428	0.100375988190116	0.101355366879867	0.102189615723483	0	0	0	0	0	0	0	0	0	0	0	0	0	0	0	0	0	0	0	0	0	0	0	0	0	0	0
Locus_0603	mixed	389	16	2.57	7.46	389	0.000465295629820051	0.00196191935464492	29.7099	0.270797430434285	0.667414243550156	0.905886423833957	1.04237450659359	1.1130279683999	1.14115939720844	5.14065997002032	0.100293414400908	0.161501881436757	0.197518077034428	0.217278841623751	0.226541634491243	0.229024426350689	0	0	0	0	0	0	0	0	0	0	0	0	0	0	1	0	0	0	0	0	0	0	0	0	0	0	0
Locus_0604	mixed	334	14	1.80	8.08	334	0.000503293413173653	0.00204870601308841	29.7099	0.253157818418068	0.620490935731389	0.83836713962677	0.961753365114625	1.02525967130609	1.05071381323887	4.74974274343582	0.0935356095779253	0.149783609211679	0.182479382847021	0.200267279355528	0.208594113632507	0.210899430652478	0	0	0	0	0	0	0	0	0	0	0	0	0	0	0	0	0	0	0	0	0	0	0	0	0	0	0
Locus_0605	mixed	366	16	4.64	11.75	366	0.000379781420765027	0.00144342665211552	29.7099	0.149360289680379	0.400263683400924	0.590063292858251	0.73073992592278	0.831992346289424	0.901679777553379	3.60409931570514	0.057225135723822	0.100852929388042	0.133542509875657	0.157445410328704	0.1743042788879	0.185531914593491	1	1	0	0	0	0	0	0	0	0	0	0	0	0	0	0	0	0	0	0	0	0	0	0	0	0	0
Locus_0606	mixed	301	12	2.99	11.63	301	0.00100531561461794	0.00357952114815032	18.9063	0.642408408197529	1.39988137607879	1.6964390822252	1.7815163025456	1.77149096364881	1.71967860184648	9.0114147345424	0.225829928213849	0.319615554803591	0.352321963015929	0.357308766854906	0.349984772653986	0.337333599243215	0	0	0	0	0	0	0	0	0	0	0	0	0	0	0	0	0	0	0	0	0	1	1	1	0	1	0
Locus_0607	mixed	377	13	3.18	6.63	377	0.000506366047745358	0.00236744583701182	21.007	0.365853552805717	0.861217896811425	1.11035518255668	1.21246686607372	1.22853701634513	1.1959435350952	5.97437404968788	0.133085512121926	0.203393847081692	0.2359705758334	0.246224241466128	0.243615544033618	0.233928095719387	1	0	1	0	0	0	0	0	0	0	1	0	0	0	0	0	0	0	0	1	0	1	1	1	1	0	0
Locus_0608	mixed	395	14	3.80	9.62	395	0.000687341772151899	0.00293365588038538	18.9063	0.568648617995717	1.27294658938322	1.57099456791697	1.66186857414206	1.64991368677221	1.58921467276471	8.3135867089749	0.202414241222351	0.293782328456078	0.328008407472233	0.333469680361033	0.324954153583338	0.310071495477459	1	0	1	0	0	0	0	0	0	0	0	0	0	0	0	0	0	0	0	0	0	1	1	1	1	1	1
Locus_0609	exon	426	17	1.41	6.81	423	0.000352009456264775	0.0015193661312102	29.7099	0.183883031994888	0.477457272790929	0.681632868774472	0.819579500901964	0.908556311515796	0.961419908842201	4.03252889482025	0.0695715656032077	0.118457506889638	0.152007469063369	0.174206498796159	0.188023045379219	0.195668454522186	0	0	0	0	0	0	0	0	0	0	0	0	0	0	0	0	0	0	0	0	0	0	0	0	0	0	0
Locus_0610	mixed	302	9	2.98	7.28	302	0.00073112582781457	0.00468547179101321	7.5025	0.718049139011689	1.07177748713311	1.03894416128015	0.993023708286533	0.949336551505636	0.901332241167126	5.67246328838423	0.208542720318171	0.212812790065652	0.202952064300513	0.194324998195816	0.185237812405026	0.175155620428271	0	0	0	0	0	0	0	0	0	0	0	0	0	0	0	0	0	0	0	0	0	0	0	0	0	0	0
Locus_0611	mixed	337	8	2.97	14.54	337	0.000625519287833828	0.00254619261403215	23.4078	0.388636095607882	0.931690595856353	1.22561544152623	1.36523533724599	1.40993502438318	1.39694218437697	6.71805467899661	0.142393406642688	0.222161540688246	0.263055629696981	0.279946067953588	0.28214959655105	0.275511385636948	NA	NA	NA	NA	NA	NA	NA	NA	NA	NA	NA	NA	NA	NA	NA	NA	NA	NA	NA	NA	NA	NA	NA	NA	NA	NA	NA
Locus_0612	mixed	472	10	7.63	13.14	472	0.000874576271186441	0.00319285791196148	20.1067	0.839779389353403	1.9315965718667	2.4416531115792	2.62916527668147	2.64111074990268	2.5603652373582	13.0436703367417	0.302437372514843	0.451434428126949	0.514833362216342	0.531184908958617	0.522285925780158	0.500382954399125	0	0	0	0	1	0	0	0	0	0	0	0	1	0	0	0	0	0	0	0	0	1	0	0	0	1	0
Locus_0613	mixed	359	11	1.95	4.74	359	0.000323676880222841	0.00150062253982599	29.7099	0.152302285544726	0.398720371198652	0.57277881622314	0.690953285362565	0.76620261688962	0.808709996516427	3.38966737173513	0.0578298472225572	0.0992610512480985	0.127999304831806	0.146960349636614	0.158436544654289	0.164228175375425	0	0	0	0	0	0	0	0	0	0	0	1	0	0	0	0	0	0	0	0	0	0	0	0	0	0	0
Locus_0614	mixed	307	16	1.30	10.42	307	0.00054071661237785	0.00214929768309095	29.7099	0.251887171081185	0.604540797647997	0.803367576044545	0.9123362058947	0.968473825437817	0.993122807402385	4.53372838350862	0.0922128406489431	0.144623218900364	0.173814803297818	0.189408816055861	0.196960046719572	0.19966536143937	1	0	0	0	0	0	0	0	0	0	0	0	0	0	0	0	0	0	0	0	1	1	1	1	1	0	0
Locus_0615	exon	389	15	2.83	13.88	389	0.00084961439588689	0.00249933622227126	29.7099	0.468665349592934	1.16947765648409	1.60788450639123	1.87249499444577	2.02144487773591	2.09303705134672	9.23300443599665	0.174437835992256	0.284758478373144	0.352701039873941	0.392505990623413	0.413535330917385	0.421974266091321	1	0	0	0	0	0	0	1	0	0	0	0	0	0	0	0	0	1	0	0	0	0	0	0	0	0	0
Locus_0616	exon	300	12	4.33	6.67	300	0.000444333333333333	0.00201364938234182	26.4088	0.218895367701561	0.539828273235665	0.730073375582723	0.83345302330506	0.879561883954603	0.888369558532323	4.09018148231189	0.08114137417483	0.130502282173148	0.158677954239909	0.17282562038636	0.177777003854676	0.176790369576763	0	0	0	0	0	0	0	0	0	0	0	1	0	0	0	0	0	0	0	0	1	0	0	0	0	0	0
Locus_0617	exon	307	16	0.98	6.51	307	0.000363192182410423	0.00157995415634373	29.7099	0.140249728499948	0.353867737190619	0.494152356020252	0.586317428612251	0.646306030967987	0.684241248333184	2.90513452962424	0.0524004039078706	0.0867497969747236	0.109337156080057	0.124136082552844	0.133662958812219	0.139522004029624	0	1	0	0	0	0	0	0	0	0	0	0	0	0	0	0	0	0	0	0	0	0	0	0	0	0	0
Locus_0618	exon	300	15	3.00	10.67	300	0.000429	0.00171956837160242	29.7099	0.167415874401059	0.431875414717902	0.612271240336145	0.731128841248346	0.805024407163247	0.846169091250156	3.59388486911685	0.0631792754567214	0.106795445203975	0.13608133515324	0.154885817836293	0.166042789761495	0.171641077745334	1	1	1	0	0	0	0	0	0	0	0	0	0	0	0	0	0	0	0	1	0	0	0	0	0	0	0
Locus_0619	mixed	444	12	6.98	17.34	444	0.000749549549549549	0.00248413017597179	28.8096	0.515774987045474	1.28086663003838	1.74796552678127	2.01627831759774	2.15222291809065	2.20031258277854	9.91342096233195	0.191674024552095	0.310899306905272	0.381767504575387	0.420402891976978	0.437605413037688	0.440619134385618	NA	NA	NA	NA	NA	NA	NA	NA	NA	NA	NA	NA	NA	NA	NA	NA	NA	NA	NA	NA	NA	NA	NA	NA	NA	NA	NA
Locus_0620	exon	301	11	2.66	5.32	301	0.000516611295681063	0.00265800485547688	17.4058	0.357369251714609	0.815048005523224	1.01169633245254	1.06032054683322	1.02891287117806	0.957742267463762	5.23108927516542	0.128434832413036	0.189118015146351	0.210771664865308	0.210778240631238	0.199516093053495	0.183065768749942	1	0	0	0	0	0	0	0	0	0	0	0	0	0	0	0	0	1	1	1	1	1	0	0	0	0	0
Locus_0621	exon	300	17	2.33	5.00	300	0.000361333333333333	0.00181378174992014	25.8086	0.175746689634992	0.432127109852115	0.582251556521994	0.662153298990973	0.696310498068826	0.701255878728836	3.24984503179772	0.0650762963084599	0.104287487513942	0.1263101508118	0.137052317811563	0.14051595073134	0.139394353412211	1	0	0	0	0	0	0	0	0	0	0	0	0	0	0	0	0	0	0	0	0	0	0	0	0	0	0
Locus_0622	mixed	469	6	1.90	14.80	408	0.00105563725490196	0.00377909906788623	20.1067	0.974586550885832	2.14003259183412	2.61366561377058	2.75398334812706	2.72829908217689	2.61739189595323	13.8279590827477	0.343580169191008	0.490661909434942	0.544276484635868	0.552047092718853	0.536552590216571	0.508993623735024	NA	NA	NA	NA	NA	NA	NA	NA	NA	NA	NA	NA	NA	NA	NA	NA	NA	NA	NA	NA	NA	NA	NA	NA	NA	NA	NA
Locus_0623	mixed	453	8	4.41	17.18	396	0.000895707070707071	0.00315751973726062	24.3081	0.676959458639883	1.53776094675356	1.95628350110351	2.15242679749244	2.22803581530894	2.23207054231206	10.7835370616104	0.241783452655035	0.359373679179639	0.416087373833995	0.441026326281763	0.447873397590115	0.443449991829066	1	1	0	0	0	1	0	0	0	1	0	0	0	0	0	0	0	0	0	0	0	0	0	0	0	0	0
Locus_0624	mixed	385	8	2.60	7.53	385	0.000799220779220779	0.00358772856640992	14.4048	0.77799909791937	1.61997937838136	1.86514092967255	1.86087270866642	1.76131064594841	1.63243043625463	9.51773319684273	0.268564488830452	0.360815039066938	0.377519552460752	0.363922486296713	0.339744182817586	0.313189677154527	0	0	0	0	0	0	0	0	0	0	0	0	0	0	0	0	0	0	0	0	0	0	1	1	0	0	0
Locus_0625	exon	305	17	3.61	12.13	305	0.000729180327868852	0.0023171630049949	29.7099	0.315567782205291	0.800030943432441	1.11364674547378	1.30673407868506	1.41518287155815	1.46459764338665	6.41576006474136	0.118272690057429	0.196111220954939	0.245377165893502	0.274528905767023	0.289600517740556	0.294896712651142	0	0	0	1	0	0	0	0	0	0	0	0	0	0	0	0	0	0	0	0	0	0	1	1	0	0	0
Locus_0626	mixed	389	8	3.32	7.65	362	0.000756629834254144	0.00287990895535425	21.6072	0.543245015775142	1.31096673124642	1.7252525627089	1.9090087932034	1.94545010465065	1.89071146004618	9.32463466763055	0.19975723688434	0.313038377803401	0.369507866068749	0.389273551255877	0.385927541617671	0.368613652052485	1	0	1	0	1	1	0	0	0	0	0	0	0	0	0	0	0	0	0	0	0	0	0	0	0	1	1
Locus_0627	mixed	374	8	2.41	7.22	374	0.000525401069518717	0.00230943320799655	23.7079	0.358845732890057	0.879150412270412	1.1778441685823	1.3285673356358	1.3815677845306	1.37117406269972	6.49714949660881	0.132713154054644	0.21167243821468	0.254609170669474	0.273612278931634	0.2769371861539	0.270225479532595	1	0	0	0	1	0	0	0	0	0	0	0	0	0	0	0	0	0	0	0	0	0	0	0	0	0	0
Locus_0628	mixed	333	8	2.70	8.11	333	0.000542342342342342	0.00234107699250972	24.008	0.325121357096847	0.786857747315052	1.04436759743522	1.17194056549532	1.21738425880252	1.21153522300355	5.75720674914851	0.119594504079226	0.188475140188487	0.225026452716668	0.241067116656428	0.244212162769108	0.239379408130499	NA	NA	NA	NA	NA	NA	NA	NA	NA	NA	NA	NA	NA	NA	NA	NA	NA	NA	NA	NA	NA	NA	NA	NA	NA	NA	NA
Locus_0629	mixed	409	13	6.85	18.09	409	0.00134645476772616	0.00417991150559916	17.1057	1.25312279441288	2.79894007261749	3.42279078225092	3.56212074947386	3.45715634461772	3.2389070608094	17.7330378041823	0.446075727250103	0.643900453508379	0.709690175521166	0.707361385615599	0.671917423394837	0.622321874343721	1	0	0	0	0	0	0	0	1	0	0	0	0	0	0	0	0	1	1	1	1	0	0	0	0	1	0
Locus_0630	mixed	477	13	8.81	18.87	477	0.00144821802935011	0.00640798002122068	14.7049	2.02096387088453	3.16415096564374	3.3623274371017	3.35840447973434	3.24919293735416	3.09079760006063	18.2458372907791	0.586453798818687	0.661927718341494	0.676792708029198	0.663149081850756	0.634975454050868	0.600804445412798	1	0	0	0	1	0	0	1	1	0	0	0	0	0	1	0	0	0	0	0	0	0	0	0	0	0	0
Locus_0631	mixed	334	9	5.69	12.28	334	0.000730538922155689	0.0028649211651046	21.007	0.482745721437814	1.13539184978777	1.463377154824	1.59810786712641	1.61957632953279	1.57642920424782	7.87562812695661	0.175527343490955	0.268079147810407	0.310995341147872	0.324573291946988	0.32116501701102	0.308273990936259	NA	NA	NA	NA	NA	NA	NA	NA	NA	NA	NA	NA	NA	NA	NA	NA	NA	NA	NA	NA	NA	NA	NA	NA	NA	NA	NA
Locus_0632	mixed	329	6	0.61	4.56	329	0.000621276595744681	0.00298108419865677	17.1057	0.491570175727767	1.11477918360874	1.37643432345692	1.43457237546395	1.38234093813027	1.27456156684001	7.07425856322766	0.176224639856194	0.25798912378427	0.28600828177636	0.284264444613042	0.266893491344119	0.242190400113578	1	0	1	0	0	0	0	1	0	0	0	0	0	0	0	0	0	0	0	0	0	0	0	0	0	0	0
Locus_0633	mixed	380	6	1.84	6.82	356	0.000739606741573034	0.0031320746600134	19.5065	0.589034690852109	1.33515674242749	1.66898332402324	1.77943215867269	1.76641345881383	1.68516726683651	8.82418764162587	0.210679464774043	0.310201316399326	0.350221794470235	0.357574422408981	0.346789530845233	0.32610923309486	NA	NA	NA	NA	NA	NA	NA	NA	NA	NA	NA	NA	NA	NA	NA	NA	NA	NA	NA	NA	NA	NA	NA	NA	NA	NA	NA
Locus_0634	exon	436	14	1.61	5.73	436	0.000332568807339449	0.00145698280816921	29.7099	0.174911467394568	0.457211707995142	0.657466680456676	0.79608603269263	0.88835356744149	0.945750595647489	3.91978005162799	0.066349473343111	0.113823140669463	0.147125875147966	0.169775989268468	0.184412390951398	0.193020910173432	1	0	0	0	0	0	0	1	1	0	0	0	0	0	0	0	0	0	0	0	0	0	0	0	0	0	0
Locus_0635	mixed	302	13	0.00	4.64	302	0.000277483443708609	0.00133108364843348	29.7099	0.101789687135857	0.27095298019588	0.395904631655732	0.485176100338492	0.54583558222554	0.583723766327842	2.38338274787934	0.0389065797912147	0.0680066737317085	0.089170696644023	0.10395008495843	0.113628517636672	0.11926521312537	1	1	0	0	0	0	0	0	0	0	0	0	0	0	0	0	0	0	0	0	0	0	0	0	0	0	0
Locus_0636	mixed	300	13	2.00	7.33	300	0.000444	0.00166711173544593	29.7099	0.160992839258199	0.423180247199491	0.611673986535234	0.743722295258291	0.832516804865851	0.888183518504333	3.6602696916214	0.0612098821851773	0.105623493502264	0.137177951240533	0.158879275182892	0.173030847341924	0.181404188309003	1	1	0	0	0	0	0	1	0	0	0	0	0	0	0	0	0	0	0	0	0	0	0	0	0	0	0
Locus_0637	exon	300	16	1.00	8.00	300	0.00038	0.00134701453612614	29.7099	0.10887189439497	0.296262078720512	0.443867378439785	0.55836111043032	0.645349551129798	0.709543891391552	2.76225590450694	0.0419627542442701	0.0752201391216757	0.10122663390036	0.121203937386289	0.136178573769911	0.147013263103793	1	0	0	0	0	0	0	0	0	0	0	0	0	0	0	0	0	0	0	0	0	0	0	0	0	0	0
Locus_0638	mixed	511	9	1.76	8.22	511	0.00060880626223092	0.0024508143391814	24.9083	0.54652032472628	1.31099748403835	1.73042131585551	1.93873133960396	2.01759100816534	2.01717451203858	9.56143598442802	0.200204822896513	0.312972042376207	0.372327208354676	0.398951472234745	0.405503678048701	0.399797918357538	1	0	0	0	0	0	0	1	1	0	0	0	0	0	0	0	0	0	1	1	1	1	0	0	0	0	0
Locus_0639	mixed	359	8	2.51	6.96	359	0.000696935933147632	0.00300255321031954	18.9063	0.548065500448773	1.24698672532313	1.5596496135382	1.66102726491958	1.64722521914204	1.57193711781684	8.23489144118856	0.196457626442178	0.289928077171587	0.327137175424021	0.333568142359614	0.323345632778577	0.304438255952591	0	0	0	0	0	1	0	0	0	0	1	0	0	0	0	0	0	0	0	0	0	0	1	1	0	0	0
Locus_0640	mixed	352	7	7.32	20.85	304	0.00227236842105263	0.016157709528592	13.2044	2.1460318433973	2.40500222064233	2.6631898115896	2.5915432906256	2.39062628381601	2.15377674947313	14.350170199544	0.426898594528696	0.522184103906677	0.532271839631381	0.500432862965637	0.454787100614888	0.406847864507603	0	0	0	0	1	1	0	0	0	1	0	0	0	0	0	0	0	0	0	0	0	0	0	0	0	0	0
Locus_0641	mixed	380	7	4.21	11.32	380	0.00167131578947368	0.00723692111936262	7.80260000000001	2.21745906255085	3.3685905338218	3.25225646461727	2.99412620806079	2.72053900748794	2.4535058203482	17.0064770968867	0.648859315918914	0.672041393969429	0.625839545769595	0.571463163961862	0.516999022255857	0.46493049866905	NA	NA	NA	NA	NA	NA	NA	NA	NA	NA	NA	NA	NA	NA	NA	NA	NA	NA	NA	NA	NA	NA	NA	NA	NA	NA	NA
Locus_0642	mixed	411	7	2.18	5.08	394	0.000374619289340102	0.00184792448934036	25.8086	0.245839975187514	0.62143394426799	0.858188064514823	0.993956183002825	1.05732511071363	1.06977119093346	4.84651446862025	0.0920961284512046	0.151889246767149	0.18805037299919	0.207142265203093	0.214108313333235	0.212650906888714	1	0	0	0	1	1	0	0	0	0	0	0	0	0	0	0	0	1	0	0	0	0	0	0	0	1	0
Locus_0643	mixed	319	8	2.19	10.34	319	0.000893416927899687	0.00350373393616522	17.1057	0.653575678278318	1.44050840033658	1.74732952168722	1.81635300086921	1.7717341993357	1.67608250512377	9.1055833056308	0.231205852353063	0.329700297591795	0.361676654919979	0.361269684930539	0.345821906551305	0.323992951394655	NA	NA	NA	NA	NA	NA	NA	NA	NA	NA	NA	NA	NA	NA	NA	NA	NA	NA	NA	NA	NA	NA	NA	NA	NA	NA	NA
Locus_0644	mixed	347	8	2.31	8.07	347	0.000648991354466859	0.00267187619288365	24.3081	0.424803741786751	0.984572652825791	1.26837385982803	1.40200441720305	1.45011788339687	1.44717204350299	6.97704459854348	0.153174116629012	0.231841394234259	0.270692206058877	0.287352695217252	0.291039350836001	0.286797507269107	NA	NA	NA	NA	NA	NA	NA	NA	NA	NA	NA	NA	NA	NA	NA	NA	NA	NA	NA	NA	NA	NA	NA	NA	NA	NA	NA
Locus_0645	mixed	320	8	2.19	10.31	320	0.00088875	0.00307149882234618	22.5075	0.539860407124895	1.27078658583401	1.64618110678326	1.81330622051452	1.85824111880172	1.8317409646547	8.96011640371312	0.196232135656364	0.300570487737316	0.351154889965509	0.370207349176361	0.370773372467561	0.36058895841156	1	0	0	1	0	0	0	0	0	0	1	0	0	0	0	0	0	0	0	0	0	1	0	0	0	1	0
Locus_0646	mixed	385	8	0.78	10.13	385	0.000498961038961039	0.00249164206252602	22.2074	0.389258517430599	0.865097460746114	1.07243908579541	1.15192848013566	1.16952918326668	1.1558019965376	5.80405472391207	0.137894895266629	0.199673644558879	0.225271324692559	0.23354620597782	0.233271421072998	0.228500165714142	1	1	0	0	0	0	0	0	0	0	1	0	0	0	0	0	0	0	0	0	0	0	0	0	0	0	0
Locus_0647	mixed	300	10	3.00	13.00	300	0.000766	0.00248829581310416	28.8096	0.355957452249701	0.899532880454669	1.24586707124591	1.45206451142555	1.55935313122646	1.59750058065654	7.11027562725882	0.133271185881518	0.220039525819738	0.273688193288636	0.303878272756622	0.317585464780193	0.319845929612899	1	0	1	0	0	1	0	0	0	0	1	0	0	0	0	0	0	1	0	0	0	0	0	0	0	0	0
Locus_0648	intron	288	8	2.77	9.00	264	0.000645454545454545	0.00236150572692642	28.2094	0.274641527955295	0.687072887644847	0.941830910635388	1.08722371830954	1.15731342522359	1.1761183381849	5.32420080795353	0.102410500762786	0.167229112264796	0.205904402907234	0.226507878802111	0.234731218969775	0.234587352747519	NA	NA	NA	NA	NA	NA	NA	NA	NA	NA	NA	NA	NA	NA	NA	NA	NA	NA	NA	NA	NA	NA	NA	NA	NA	NA	NA
Locus_0649	mixed	391	15	4.35	9.72	391	0.000624808184143223	0.00214850536039014	29.7099	0.344113159535838	0.874590554702775	1.22063099884686	1.43588143122967	1.55878862701306	1.61688866804434	7.05089343937254	0.129100279619141	0.214657509519702	0.26928510587122	0.302025163015879	0.319355737913917	0.325914835315258	1	0	0	0	1	0	0	0	1	0	0	0	0	0	1	0	0	0	1	0	0	0	0	1	0	0	0
Locus_0650	mixed	340	11	2.65	4.71	340	0.000439411764705882	0.00221823488941995	23.7079	0.284550216501736	0.665552730593109	0.860865233535679	0.95099603863829	0.980073537415671	0.972809807147329	4.71484756383182	0.103077293628587	0.157169001855305	0.18378568292094	0.19463878447425	0.196212069311975	0.192194978460892	1	0	0	0	1	0	0	0	1	0	0	1	0	0	0	0	0	0	0	0	0	0	0	0	0	0	0
Locus_0651	mixed	334	9	3.59	6.89	334	0.000549401197604791	0.00253038880574247	22.2074	0.365928964919002	0.85338862113372	1.09847371608243	1.20506685453146	1.23069430209597	1.20820097386906	5.96175343263165	0.13242790405048	0.201124286629089	0.233794536438386	0.24561101776142	0.245104812616473	0.237244611276366	1	0	0	0	1	0	0	0	0	0	0	1	0	0	0	0	0	0	0	0	0	0	0	0	0	0	0
Locus_0652	mixed	350	9	1.43	3.71	350	0.000291428571428571	0.0015758513283059	28.5095	0.159050671343282	0.406667949178333	0.568750148730538	0.667245264652108	0.719026574401506	0.737010443243488	3.25775105154926	0.0598483903650424	0.0999890941324206	0.125408168069625	0.139945887395181	0.146548335460795	0.147465066882845	NA	NA	NA	NA	NA	NA	NA	NA	NA	NA	NA	NA	NA	NA	NA	NA	NA	NA	NA	NA	NA	NA	NA	NA	NA	NA	NA
Locus_0653	intron	518	7	1.54	9.46	518	0.00103803088803089	0.00415256924303413	14.4048	1.38153566323526	2.80431935621469	3.18949533638182	3.1862388926329	3.04590392120606	2.86206508487892	16.4695582545496	0.470808354676368	0.61925796944612	0.644774205458795	0.625618120656016	0.591470342929856	0.553071850262564	NA	NA	NA	NA	NA	NA	NA	NA	NA	NA	NA	NA	NA	NA	NA	NA	NA	NA	NA	NA	NA	NA	NA	NA	NA	NA	NA
Locus_0654	mixed	449	10	3.56	7.57	449	0.000601559020044543	0.00247920318991573	23.1077	0.488355878229488	1.16384216173002	1.52202157397547	1.68732330993373	1.7369949949123	1.71872699189658	8.3172649106776	0.178502520828379	0.276700067537307	0.325831887334578	0.345338633756342	0.34725423494438	0.338984193455975	NA	NA	NA	NA	NA	NA	NA	NA	NA	NA	NA	NA	NA	NA	NA	NA	NA	NA	NA	NA	NA	NA	NA	NA	NA	NA	NA
Locus_0655	mixed	415	8	0.72	3.37	415	0.000301686746987952	0.00175123753294766	25.2084	0.22126089166993	0.535559599695933	0.713109512555503	0.804813248783269	0.842209556894084	0.845075022971599	3.96202783257032	0.0813536418505327	0.12841468749512	0.1540298400265	0.166123038199893	0.169632871251603	0.167680125050763	1	1	0	0	0	0	0	0	0	0	1	0	0	0	0	0	0	0	0	0	0	0	0	0	0	0	0
Locus_0656	mixed	317	8	0.63	1.58	317	0.00020820189274448	0.00173325503674487	17.1057	0.156177388786122	0.35543680405036	0.440187157901917	0.460110936484284	0.444896648837632	0.412072207295327	2.26888114335564	0.0560789462920604	0.0823842818091352	0.0915940934588117	0.0913181586344756	0.0860771663533689	0.0785179301500961	1	0	0	0	0	0	0	0	0	0	0	0	0	0	0	0	0	0	0	0	0	0	0	0	0	0	0
Locus_0657	intron	362	9	9.39	19.61	362	0.00101740331491713	0.00407472459144986	14.7049	0.933343643890246	1.90752048534842	2.18304651386223	2.18923993571486	2.09597182144488	1.96943342194825	11.2785558222088	0.318981860631891	0.422651907157836	0.442358085878093	0.430329357095188	0.407071329374977	0.380479962265287	NA	NA	NA	NA	NA	NA	NA	NA	NA	NA	NA	NA	NA	NA	NA	NA	NA	NA	NA	NA	NA	NA	NA	NA	NA	NA	NA
Locus_0658	intron	303	11	1.65	7.92	303	0.000579207920792079	0.00228625247160294	29.7099	0.281296391834101	0.676493268130366	0.903131820577377	1.03070902035594	1.0977597235461	1.12613357450884	5.11552379895272	0.103008578726775	0.162151149915988	0.195897346676612	0.214421372284554	0.223421668213633	0.226186438025303	NA	NA	NA	NA	NA	NA	NA	NA	NA	NA	NA	NA	NA	NA	NA	NA	NA	NA	NA	NA	NA	NA	NA	NA	NA	NA	NA
Locus_0659	exon	300	13	1.33	4.00	300	0.000269	0.00133098110517811	29.7099	0.100614230296034	0.267009275730463	0.388842211828231	0.474924046939481	0.532514434261845	0.56757878988451	2.33148298894057	0.0384120536412711	0.0669124160942722	0.0874379134012465	0.101586285102236	0.110672198435731	0.115774332666879	1	0	0	0	1	0	0	0	0	0	0	0	0	0	0	0	0	0	0	0	0	0	0	0	0	0	0
Locus_0660	mixed	301	13	6.64	14.95	301	0.000890033222591362	0.00317817038544075	21.3071	0.521406690592051	1.17497288788815	1.46536558069405	1.5725330337248	1.58952509752002	1.56331955408751	7.88712284450659	0.186018818124315	0.272375251239279	0.307937994369998	0.318214534284924	0.316230745972492	0.308462998187699	1	0	0	0	1	0	0	0	0	0	0	0	0	0	0	0	0	0	0	0	0	0	0	0	0	0	0
Locus_0661	exon	340	14	1.18	4.71	340	0.00024	0.00123294979287091	29.7099	0.0977048693969937	0.259747958805638	0.379234022452334	0.464678226392795	0.523028042247195	0.559944154845096	2.28433727414005	0.0373235955385211	0.0651633509018975	0.0854007261633934	0.0995716837027864	0.108928576968165	0.114490989488817	1	0	0	0	1	0	0	0	0	0	0	0	0	0	0	0	0	0	0	0	0	0	0	0	0	0	0
Locus_0662	mixed	402	11	10.59	19.21	338	0.00267514792899408	0.0177664448202434	16.8056	2.84049836278758	2.68744322203987	2.96477235730024	3.02913897442074	2.92635334897903	2.74450924319038	17.1927155087178	0.513181906605401	0.570555598149621	0.606729558793972	0.599406985543057	0.568638939291054	0.528330556974737	0	0	0	0	0	0	0	0	0	0	0	0	0	0	0	0	0	1	1	0	1	1	1	1	0	1	1
Locus_0663	exon	471	17	2.34	4.46	471	0.000580467091295117	0.00451941916274598	6.6022	0.922212352810944	1.28171816355634	1.25092182560002	1.21320684523957	1.15597985382773	1.08046305482851	6.90450209586302	0.254474306102731	0.25362946018376	0.246844645605548	0.237677714407392	0.22408211101509	0.207855319935853	0	0	0	0	0	0	0	0	0	0	0	0	0	0	0	0	0	0	0	0	0	1	1	0	0	1	0
Locus_0664	exon	312	17	1.60	3.85	312	0.000454487179487179	0.00304585201990614	11.1037	0.41572513625162	0.799261107150559	0.848815691718302	0.78740251790139	0.699263449435244	0.613980632379538	4.16444853483662	0.138736820516633	0.170862300755375	0.165376246704559	0.148855045786424	0.131006736809444	0.114991697804785	0	0	0	0	0	0	0	0	0	0	0	0	0	0	0	0	0	0	0	0	0	0	0	0	0	0	0
Locus_0665	exon	370	16	1.89	2.70	370	0.000246216216216216	0.00166957445749299	21.3071	0.175845284740227	0.417534157160539	0.542029686331049	0.594405648076805	0.603386106144017	0.587168252765386	2.92036913521802	0.0642113534748852	0.0989781249616212	0.115482792176358	0.120867088341016	0.119669348745964	0.11475311080083	1	0	0	0	0	0	0	0	0	0	0	0	0	0	0	0	0	0	0	0	0	0	0	0	0	0	0
Locus_0666	mixed	340	14	0.88	2.35	340	0.000140882352941176	0.000985472252952654	29.7099	0.0601904013342544	0.156296411828717	0.223093285845108	0.268119819072851	0.297010247847062	0.31397470217139	1.31868486809938	0.0227742537169121	0.0387757236528452	0.049742185950153	0.0569725619312933	0.0614375093318427	0.0638623223740163	1	0	0	0	0	0	0	0	0	0	0	0	0	0	0	0	0	0	0	0	0	0	0	0	0	0	0
Locus_0667	exon	361	15	1.66	3.88	361	0.000425484764542936	0.0026398050960073	13.8046	0.396182935981761	0.842172992707983	0.972195629155417	0.953907457186521	0.874612170564202	0.777893263440875	4.81696444903676	0.138325875766783	0.188474062921291	0.195715337145875	0.183952474138568	0.165385303802635	0.145903873182721	1	0	0	0	0	0	0	0	0	0	0	0	0	0	0	0	0	0	0	1	1	1	0	0	0	0	0
Locus_0668	exon	430	11	2.56	6.05	430	0.000659302325581395	0.00310277633053645	15.9053	0.67417675719966	1.46860036498423	1.75228336635089	1.78693708322886	1.70846941625	1.585619930856	8.97608691886963	0.237507786328676	0.333645230711946	0.359364594581616	0.35185137524063	0.330168263526841	0.303770259259345	0	0	0	0	0	0	0	0	0	0	0	0	0	0	0	0	0	0	0	0	0	0	0	0	0	0	0
Locus_0669	exon	388	11	4.90	8.25	388	0.000647422680412371	0.00253747490036359	23.7079	0.450556931384861	1.09098925263751	1.44708871286725	1.6209895669306	1.67944601740692	1.66612541327309	7.95519589450023	0.165798718423433	0.261295789391738	0.311581230505628	0.333041411504903	0.33639355461974	0.328647832761694	0	0	0	0	0	1	0	0	0	0	0	0	0	0	0	0	0	0	0	0	0	0	0	0	0	0	0
Locus_0670	mixed	303	9	8.91	15.84	303	0.0012950495049505	0.0069545979297937	15.9053	1.26489978812715	1.72517086649817	1.79271412107349	1.80795426414022	1.75527625410494	1.66224828336667	10.0082635773106	0.336263300528649	0.352460981124618	0.362597560056589	0.358188830901493	0.342608212630767	0.321804673885209	1	0	1	0	0	0	0	0	0	0	1	0	0	0	0	0	0	1	0	1	1	1	0	0	0	1	0
Locus_0671	mixed	299	10	6.33	22.00	261	0.000625287356321839	0.00226771072589507	19.5065	0.251047190208223	0.630580767026387	0.870300665678141	1.01363259164553	1.09026468787059	1.12068324867308	4.97650915110188	0.0937245639438088	0.153914375383685	0.191037663758256	0.21222200544625	0.222363643066824	0.224858936829972	0	0	0	0	0	1	0	0	0	0	0	0	0	0	0	0	0	0	0	0	1	0	0	0	0	1	1
Locus_0672	mixed	436	10	3.44	14.22	436	0.000921100917431193	0.00316835135037884	24.008	0.759108366612594	1.73717852561755	2.21766044732265	2.43705543468936	2.51128214149574	2.50059149158971	12.1628764073276	0.272094756774399	0.407001119719881	0.471727433251572	0.498426034206722	0.503338383040268	0.495229139642559	NA	NA	NA	NA	NA	NA	NA	NA	NA	NA	NA	NA	NA	NA	NA	NA	NA	NA	NA	NA	NA	NA	NA	NA	NA	NA	NA
Locus_0673	exon	310	15	2.58	6.13	310	0.000561290322580645	0.00292223674354816	16.5055	0.40478661584802	0.839767655451319	0.979208043174286	1.00115449642052	0.975990659057737	0.931804628058479	5.13271209801034	0.139132026253231	0.187723626445058	0.200361674753178	0.198654259318074	0.191156035484166	0.181339815166434	0	0	0	0	0	0	0	0	0	0	0	0	0	0	0	0	0	0	0	0	0	0	0	0	0	0	0
Locus_0674	mixed	527	6	7.40	10.06	527	0.000931499051233396	0.00366728344973013	21.9073	1.0999212292242	2.34009780347442	2.88544320399322	3.12405937126049	3.18101669615817	3.11661399334692	15.7471522974574	0.379339525269247	0.536252774852764	0.608364127183968	0.635366548923421	0.633047633429498	0.610946210919959	0	0	1	0	0	1	0	0	0	0	0	1	0	0	0	1	0	0	0	0	0	0	0	0	0	0	0
Locus_0675	mixed	388	8	3.87	7.22	388	0.000639690721649485	0.00251362630809777	24.6082	0.44199184346971	1.07179960207989	1.42634125257618	1.60539400541014	1.67286100050802	1.66988543118842	7.88827313523235	0.162695931466351	0.257031707892758	0.307771205643525	0.330740509732995	0.336102714459825	0.330421742805352	1	0	1	0	0	1	0	0	0	0	1	0	0	0	0	0	0	0	0	0	0	0	0	0	0	0	0
Locus_0676	mixed	455	7	5.93	10.55	455	0.000746153846153846	0.00279182679414858	24.3081	0.63062322467778	1.49863500515465	1.96652618657664	2.19637030977803	2.28073478724403	2.27421981601258	10.8471093294437	0.229978392539099	0.356543804715519	0.422351176519443	0.451467631115788	0.457863861335947	0.449949391738884	NA	NA	NA	NA	NA	NA	NA	NA	NA	NA	NA	NA	NA	NA	NA	NA	NA	NA	NA	NA	NA	NA	NA	NA	NA	NA	NA
Locus_0677	exon	356	17	3.09	7.58	350	0.00027	0.00139209289779926	29.7099	0.124641067390729	0.319830872920641	0.450583688168757	0.534522412664257	0.584689686620815	0.610706543590108	2.62497427135531	0.0469440146415394	0.078860595877485	0.0998274984563101	0.112867021781875	0.12021223848712	0.123507294867552	1	0	0	0	0	0	0	0	0	0	0	0	0	0	0	0	0	0	1	0	0	0	0	0	0	0	0
Locus_0678	mixed	300	9	5.33	15.33	300	0.000800333333333333	0.00273452469481946	24.9083	0.412378202996656	1.0007097799167	1.33287084721587	1.50200616316959	1.56801803828063	1.56948965751028	7.38547268908973	0.151840344248782	0.240072675603618	0.28774918173695	0.309684920066504	0.315415332589287	0.311087425332297	NA	NA	NA	NA	NA	NA	NA	NA	NA	NA	NA	NA	NA	NA	NA	NA	NA	NA	NA	NA	NA	NA	NA	NA	NA	NA	NA
Locus_0679	mixed	424	12	1.89	10.85	424	0.000625	0.00203430101377776	29.7099	0.337322732229945	0.861543100622537	1.21712466071128	1.45715865436833	1.61561986440528	1.7148392952908	7.20360830762816	0.126654150937568	0.212443221082524	0.270616512226904	0.30956530307856	0.334730976129983	0.349750037279745	1	1	0	0	0	0	0	0	0	0	0	0	0	0	0	0	0	0	0	0	0	0	0	0	0	0	0
Locus_0680	mixed	343	14	3.79	7.29	343	0.000421865889212828	0.00187401904618669	29.7099	0.209880451424745	0.502094908566087	0.670298376380682	0.769702569085876	0.829383984696208	0.864637279103979	3.84599756925758	0.0766364428925277	0.12022215647135	0.145686359523176	0.160913946073506	0.170047772928018	0.175276019422324	0	0	0	0	0	0	0	0	0	0	0	0	0	0	0	1	0	0	0	0	0	0	0	0	0	0	0
Locus_0681	mixed	300	10	4.33	11.67	300	0.000506333333333333	0.00188416918932516	29.7099	0.203715284777525	0.528161543521433	0.752359511928052	0.901804339411772	0.995440253834734	1.04743480016868	4.42891573364218	0.0770346155994607	0.130918036495215	0.167555502753222	0.191321623696028	0.205477948016999	0.212471867685438	0	1	0	0	0	0	0	0	0	0	0	0	0	0	0	1	0	0	0	0	0	0	0	0	0	0	0
Locus_0682	mixed	384	9	4.43	14.32	384	0.00142552083333333	0.00716411311324045	13.8046	1.75943789938259	2.39376173814017	2.4085802019078	2.39681323205315	2.342587460613	2.25485308328669	13.5560336153834	0.471960787978979	0.480805457607662	0.481882632405262	0.475308498996892	0.460605683087954	0.440707169641897	0	1	0	0	0	1	0	0	0	0	1	0	0	0	0	0	0	0	0	0	0	0	1	1	0	0	0
Locus_0683	exon	330	17	3.33	8.48	330	0.000466969696969697	0.00163228257739057	29.7099	0.173109064201533	0.460129976394002	0.672505667965183	0.825999190391858	0.933159000316849	1.00397611218684	4.06887901145627	0.0661120873936749	0.115465102909297	0.151585059963443	0.177278619993467	0.194780292016567	0.205869269758244	1	0	0	0	0	0	0	0	0	0	1	0	0	0	0	0	0	1	0	0	0	0	1	0	0	0	0
Locus_0684	mixed	357	9	7.84	21.85	357	0.00142913165266106	0.00412648918669367	20.4068	1.06335418103854	2.35514942780569	2.90451666727426	3.09592564780423	3.11132893910795	3.0379374605858	15.5682123236165	0.376208967391716	0.542431123380364	0.608065880429685	0.624728431420769	0.616979440453108	0.596728936823184	NA	NA	NA	NA	NA	NA	NA	NA	NA	NA	NA	NA	NA	NA	NA	NA	NA	NA	NA	NA	NA	NA	NA	NA	NA	NA	NA
Locus_0685	mixed	385	13	1.82	5.97	385	0.000311948051948052	0.00143394945481389	29.7099	0.147993384274851	0.384393618955228	0.549993610445147	0.663782322777776	0.739349008815274	0.78650072128648	3.27201266655475	0.0559830312303485	0.0954396915127818	0.122848378039213	0.141402860566255	0.153398280305789	0.160499265798333	1	0	0	0	0	1	0	0	0	0	0	0	0	0	0	0	0	0	0	0	0	0	0	0	0	0	0
Locus_0686	mixed	311	16	4.18	12.22	311	0.000459163987138264	0.00182665866528837	29.7099	0.190971938997605	0.478977026216495	0.664164915625368	0.781965181327727	0.854749845822528	0.896793038135365	3.86762194612509	0.07118881271135	0.117042642548864	0.146419212240752	0.164892467191576	0.175998959951593	0.182011980136538	1	0	0	0	0	0	0	0	0	0	0	1	0	0	0	0	0	0	0	0	0	0	0	0	0	0	0
Locus_0687	exon	317	17	3.47	7.89	317	0.000390220820189274	0.00168731275055123	29.7099	0.168713422291924	0.43391489990941	0.612275399378438	0.72673120435759	0.79450692818638	0.828497928733991	3.56463978285773	0.0636080306706092	0.107088039497861	0.13571080150133	0.153439954015346	0.16324745743276	0.167354390867252	1	0	0	0	0	0	0	0	0	0	0	0	0	0	0	0	0	0	0	0	0	0	1	0	0	0	0
Locus_0688	mixed	326	9	2.15	6.44	326	0.000445092024539877	0.00191345611373706	29.4098	0.220420446323148	0.557759032392814	0.774007501783182	0.904295125742992	0.973852717354994	1.00082911139296	4.43116393499008	0.0825625070406765	0.136550223722301	0.170219874012952	0.189497068919564	0.198641304736016	0.200718619848768	1	0	0	0	0	1	0	1	0	0	0	0	0	0	0	0	0	0	0	0	0	0	0	0	0	0	0
Locus_0689	mixed	433	13	4.85	14.09	433	0.000433256351039261	0.00176844846503478	29.7099	0.253950405059871	0.650763621373082	0.916331646532053	1.08731724409507	1.19028444298872	1.24448901348018	5.34313637352898	0.0955815050467765	0.160394919060542	0.203018157950935	0.229665460009444	0.244840260986911	0.251808083830534	1	0	0	0	0	1	0	0	0	0	0	0	0	0	0	0	0	0	0	0	0	0	0	0	0	0	0
Locus_0690	mixed	307	10	4.21	9.06	290	0.000403793103448276	0.00187131490471717	27.9093	0.184935707394408	0.463855228817518	0.637392229126751	0.737381625000252	0.786530756007454	0.800991636236178	3.61108718258256	0.069035174246842	0.113035831742532	0.139499434009677	0.153780055516085	0.159691399235253	0.159941722002179	1	0	0	0	0	0	0	0	0	0	0	0	0	0	0	0	0	0	0	0	0	0	0	0	0	0	0
Locus_0691	mixed	394	14	2.03	17.77	394	0.000513197969543147	0.00184610956765083	29.7099	0.258059394589958	0.668334938022184	0.951068842874493	1.13937891125997	1.25799800779488	1.3253931521787	5.60023324672018	0.0975439076807434	0.165575627389461	0.211732062642754	0.241717104366166	0.259790051628236	0.269130771702254	0	0	0	0	0	0	0	0	0	0	0	0	0	0	0	0	0	0	0	0	0	0	1	1	0	0	0
Locus_0692	exon	302	17	1.32	4.64	302	0.000227483443708609	0.00112586900717608	29.7099	0.0724446302553732	0.192566093467362	0.281753164027049	0.346840136708361	0.39317245125221	0.424929921397589	1.71170639710795	0.0276635617592644	0.0483380110580533	0.0635648391352283	0.0745499128720688	0.0822362535757308	0.0873611713540866	1	0	0	0	0	0	0	0	0	0	1	0	0	0	0	0	0	0	0	0	0	0	0	0	0	0	0
Locus_0693	exon	401	16	2.99	8.98	401	0.000499251870324189	0.00172495635855019	29.7099	0.233082592691055	0.612140705421204	0.884678080117869	1.07645337555514	1.20690777849464	1.29076464443245	5.30402717671235	0.0885786304192146	0.152754864690025	0.198445093164997	0.230107759260026	0.251113731747538	0.264020646843136	NA	NA	NA	NA	NA	NA	NA	NA	NA	NA	NA	NA	NA	NA	NA	NA	NA	NA	NA	NA	NA	NA	NA	NA	NA	NA	NA
Locus_0694	exon	300	16	2.33	13.00	300	0.000435666666666667	0.00167686238166574	29.7099	0.161807043966548	0.423122691414295	0.607721783548778	0.733864147409673	0.815683592638335	0.864099764667034	3.60629902364466	0.0614029885860256	0.105306352300681	0.135847437854718	0.156231410800323	0.168936845966908	0.175876668375923	1	0	0	0	0	0	0	0	0	0	0	0	0	0	0	0	0	0	0	1	0	0	0	0	0	0	0
Locus_0695	exon	544	12	4.78	11.21	544	0.000807904411764706	0.0027231075882967	26.7089	0.732186427896296	1.75020801845811	2.31176588477747	2.60234579589133	2.72968536492688	2.75740303681617	12.8835945287663	0.267655055900422	0.417651458168908	0.498269428315015	0.53736794672038	0.551266164025523	0.549698100293423	0	0	0	0	0	1	0	0	0	0	0	0	0	1	0	0	0	0	0	0	1	0	0	0	0	0	0
Locus_0696	exon	300	10	0.67	1.67	300	0.000233666666666667	0.0022462826718146	10.5035	0.216706426402338	0.416311686557795	0.435530730121824	0.393828987778098	0.339414489731631	0.289528936368512	2.0913212569602	0.072464293395474	0.0885326648014004	0.0838660759080049	0.073335410793671	0.0626193987835959	0.0535069861052709	0	0	0	0	0	0	0	0	0	0	0	0	0	0	0	0	0	0	0	0	0	0	0	0	0	0	0
Locus_0697	exon	401	17	2.99	4.49	401	0.000391271820448878	0.00245698974935365	16.2054	0.361179970830328	0.737099538919044	0.849369617076236	0.865254553916596	0.847178346714235	0.817462952277087	4.47754497973351	0.123227236820374	0.163611257588674	0.173233152248204	0.171853859417164	0.166671804508092	0.160195026829853	1	0	0	0	1	1	0	0	0	0	0	0	0	0	0	0	0	0	0	0	0	0	1	1	0	0	0
Locus_0698	mixed	302	9	5.63	9.93	302	0.000837086092715232	0.00309626537218984	20.7069	0.515250317820717	1.21568300986959	1.5689227481005	1.71095300897311	1.7263193769228	1.66786954095498	8.4049980026417	0.187632347498057	0.287338590573429	0.333355699881974	0.346905497650934	0.341225365563317	0.324605910492151	NA	NA	NA	NA	NA	NA	NA	NA	NA	NA	NA	NA	NA	NA	NA	NA	NA	NA	NA	NA	NA	NA	NA	NA	NA	NA	NA
Locus_0699	mixed	345	7	5.20	10.69	322	0.00105869565217391	0.0046309539102567	13.5045	0.982261871844357	1.87998751143323	2.07845787897768	2.04722175521033	1.92620000692613	1.76719965044674	10.6813286748385	0.324319968320194	0.407646457768393	0.416930004358847	0.399195853718705	0.370093056830341	0.336377304860959	0	0	0	0	0	0	0	0	0	0	0	0	0	0	0	0	0	0	0	0	0	0	0	0	0	0	0
Locus_0700	mixed	384	13	8.07	15.62	384	0.00111744791666667	0.0036898608870019	18.006	0.929341812678007	2.13408298607049	2.67118295274389	2.82604721396672	2.77153929450226	2.61084864517656	13.9430429051379	0.334871974241516	0.497091206308442	0.55900415425061	0.564660521449331	0.540554082827043	0.502340521493938	1	0	0	0	0	0	0	1	0	0	0	0	0	0	0	0	0	1	1	0	0	0	0	0	0	0	0
Locus_0701	mixed	300	10	5.33	11.67	300	0.000700666666666667	0.00294129852484631	20.7069	0.431413459307861	0.961714771040089	1.19025626419118	1.27114134710967	1.27997975168792	1.25341015134634	6.38791574468306	0.153135831640038	0.221978331228971	0.249447199788114	0.256729011645955	0.254141511699995	0.246658211093902	0	0	0	0	0	0	0	0	0	0	0	0	0	0	0	0	0	0	0	0	0	1	0	0	0	1	1
Locus_0702	mixed	300	10	0.67	5.67	300	0.000374666666666667	0.00155084125047326	29.7099	0.138917991667452	0.368738154418155	0.537189117844533	0.65645818063854	0.736563384693784	0.785719052099257	3.22358588136172	0.0530388287119381	0.0924194390327647	0.120824008632629	0.14045978579162	0.153138885950852	0.160345086453002	1	0	0	0	0	0	0	0	0	0	0	0	0	0	0	0	0	0	0	0	0	0	0	0	0	0	0
Locus_0703	mixed	455	11	1.10	10.99	455	0.000378901098901099	0.00154369361571	29.7099	0.209540181376676	0.556894316677443	0.812480179002337	0.994405852015106	1.11756915070388	1.19419745980428	4.88508713957972	0.0800403723511326	0.139671202720132	0.182876180436496	0.212936274245716	0.232547580330115	0.24391996717376	0	1	0	0	1	0	0	0	0	0	0	0	0	0	0	0	0	0	0	0	0	0	0	0	0	0	0
Locus_0704	mixed	399	10	1.25	6.02	399	0.000438847117794486	0.00179079715390034	29.7099	0.242764010636585	0.630392496080687	0.89758289292397	1.07318773717443	1.17958956609143	1.23413648250352	5.25765318541062	0.0918872465521918	0.156282633255383	0.199719043028227	0.227265914840771	0.242854364589967	0.24952942098288	0	0	0	0	0	0	0	1	0	0	0	0	1	0	0	0	0	0	0	0	0	0	0	0	0	0	0
Locus_0705	mixed	321	11	4.36	28.35	321	0.000518068535825545	0.00187621227684614	29.7099	0.218782908185669	0.572277089790443	0.821054329249042	0.988872412286753	1.09453747077521	1.15290116624415	4.84842537653127	0.0830497993802787	0.142390978019421	0.183348504177127	0.210141781336447	0.226106937135892	0.233875021961148	0	1	0	0	0	0	0	0	0	0	0	0	0	0	0	0	0	0	0	0	0	0	0	0	0	0	0
Locus_0706	mixed	396	11	4.55	13.38	396	0.000508838383838384	0.00195606105471262	29.7099	0.282730673029696	0.7146308334413	0.993968940818078	1.1678668178352	1.26850486865491	1.31804159922617	5.74574373300529	0.105799764331554	0.175039979992306	0.219081564802196	0.245655807736651	0.260064787817478	0.265976744872869	NA	NA	NA	NA	NA	NA	NA	NA	NA	NA	NA	NA	NA	NA	NA	NA	NA	NA	NA	NA	NA	NA	NA	NA	NA	NA	NA
Locus_0707	mixed	300	14	4.67	9.00	300	0.000577333333333333	0.00268240012993572	24.9083	0.341891122934013	0.737138550028331	0.899836623632995	0.965512270786108	0.987996921779263	0.988492922087852	4.92086841124855	0.11930320285482	0.168394588751388	0.188549755854404	0.19631194059127	0.19819042615642	0.196776835122102	0	0	0	0	0	0	0	0	0	0	0	0	1	0	0	0	0	1	1	1	1	1	0	0	0	0	0
Locus_0708	intron	315	9	3.17	15.24	315	0.00090063492063492	0.00328112721087371	20.1067	0.589011996429044	1.35009301577263	1.7036152629057	1.8333719965877	1.84088628911149	1.78257924213699	9.09955780294355	0.211752441048997	0.31517520703877	0.359072439211719	0.370344386715183	0.363894651273376	0.348040260728076	0	1	0	0	0	0	0	0	0	0	0	0	0	0	0	0	0	0	0	0	0	0	0	0	0	0	0
Locus_0709	mixed	394	9	0.51	13.20	394	0.000443147208121828	0.00193841997609391	28.2094	0.273915417525516	0.695051762486968	0.965624057540337	1.12723874370161	1.21069788850168	1.2387783795546	5.5113062493107	0.102739805389213	0.170310006863369	0.21234325326427	0.235973472670967	0.24647936376919	0.247761016100545	1	0	0	0	0	0	0	0	0	0	0	0	0	0	0	0	0	0	0	0	0	0	0	0	0	0	0
Locus_0710	mixed	318	9	1.56	12.81	279	0.000939784946236559	0.00324380338264208	29.1097	0.494397963839139	1.10305114989948	1.3906188368568	1.5286334716185	1.58902929920516	1.60349351703005	7.70922423844911	0.175001478756099	0.256241446664895	0.295317681466066	0.313667725330611	0.320460602040796	0.319943867805365	1	0	0	0	0	0	0	0	0	0	0	0	0	0	0	0	0	0	0	0	0	0	0	0	0	0	0
Locus_0711	intron	428	7	6.07	15.42	428	0.00170280373831776	0.00823115356898079	6.3021	2.58635176807346	3.44430607214677	3.35902009025222	3.20698936293839	2.98331354438446	2.7255013696554	18.3054822074507	0.688271407947703	0.682037852821556	0.659371652361446	0.620863763495232	0.571373991077909	0.518798140095802	NA	NA	NA	NA	NA	NA	NA	NA	NA	NA	NA	NA	NA	NA	NA	NA	NA	NA	NA	NA	NA	NA	NA	NA	NA	NA	NA
Locus_0712	mixed	513	7	1.17	11.31	513	0.00090916179337232	0.00278123839167913	27.3091	0.761685294742372	1.90139590514871	2.60373382237579	3.00484866704146	3.19824118685707	3.24901877712489	14.7189236532903	0.283712046756407	0.462478244210082	0.569112908170377	0.625994789128891	0.648610524236638	0.647815412669924	1	1	1	0	1	0	0	0	0	0	0	0	0	0	0	0	0	0	0	0	0	1	0	0	0	0	0
Locus_0713	mixed	514	7	1.95	11.67	514	0.000543774319066148	0.00229598559649233	26.4088	0.481528331643497	1.16344678762877	1.55134472698561	1.75737687988321	1.84815911243797	1.86453010246447	8.66638594104353	0.176819433623996	0.27901721602509	0.335602972568726	0.363588055830411	0.373242731085857	0.370981778361383	NA	NA	NA	NA	NA	NA	NA	NA	NA	NA	NA	NA	NA	NA	NA	NA	NA	NA	NA	NA	NA	NA	NA	NA	NA	NA	NA
Locus_0714	mixed	498	7	5.95	13.69	450	0.00334444444444444	0.0263849155085715	16.8056	4.59929644203809	2.95742308909255	3.13541290645107	3.0712714065393	2.90147979006008	2.68570835745206	19.350591991633	0.561333505830975	0.620527155051027	0.625743876410991	0.599500940883495	0.559640440354148	0.514139526921901	1	0	0	0	1	0	0	1	0	0	1	0	0	0	0	0	0	0	0	0	0	1	0	0	0	0	0
Locus_0715	exon	301	16	4.65	14.62	301	0.000719269102990033	0.00244470055371659	28.2094	0.333623042961836	0.818431020877664	1.10373911045268	1.26065096720707	1.33554271885418	1.35855018161716	6.2105370419706	0.123362702766151	0.197481838640575	0.239814351199799	0.261764832414402	0.270757334659976	0.271605908808656	0	0	0	0	0	0	0	0	0	0	0	0	0	0	0	0	0	0	0	0	0	0	0	0	0	0	0
Locus_0716	exon	404	17	2.23	5.45	404	0.000318069306930693	0.00145252248634863	29.7099	0.159358171728291	0.413153084751159	0.589336936142148	0.708533660468625	0.785839261375143	0.832328568711998	3.48854968317736	0.060249697711055	0.102449478227022	0.131403885648797	0.150626418240086	0.162691694437883	0.169491111373225	1	0	0	0	0	0	1	0	0	0	0	0	0	0	0	0	0	0	0	0	0	0	0	0	0	0	0
Locus_0717	mixed	307	14	4.23	16.61	307	0.00084885993485342	0.00226069506127125	29.7099	0.321742077824636	0.841759539825721	1.21043477783781	1.46423428497381	1.63097613622467	1.73191153549141	7.20105835217806	0.12210601399052	0.209590655933424	0.270782575201945	0.312030867657636	0.3381825039288	0.352943023046972	NA	NA	NA	NA	NA	NA	NA	NA	NA	NA	NA	NA	NA	NA	NA	NA	NA	NA	NA	NA	NA	NA	NA	NA	NA	NA	NA
Locus_0718	mixed	389	10	7.20	17.48	389	0.00110514138817481	0.00359105048712656	18.9063	0.885136237563267	2.01554277822932	2.5175728980727	2.67742351832648	2.65672004574873	2.54581028054139	13.2982057584819	0.317542999454095	0.468420527113053	0.527600225145297	0.537578065179719	0.52223238303793	0.494817161098139	1	0	0	1	0	1	0	0	0	0	0	0	0	0	0	0	0	0	0	0	0	0	1	1	0	0	0
Locus_0719	mixed	300	8	1.67	6.00	300	0.00054	0.00252647519739991	20.4068	0.326477207824627	0.755123576121939	0.958312188059286	1.03421262431825	1.03999369039808	1.00856856196933	5.12268784869151	0.117878781642074	0.176876434085103	0.202337114504769	0.209088404903895	0.20571443236143	0.197122079227229	1	1	0	1	0	0	0	0	0	0	0	0	0	0	0	0	0	0	0	0	1	0	0	0	0	0	0
Locus_0720	exon	301	17	2.66	4.32	301	0.000347840531561462	0.00198349111110143	20.4068	0.200237564474745	0.465834900344587	0.59328532691266	0.64124204382309	0.645238239814693	0.626378392771437	3.17221646814121	0.0724993794816519	0.10934850256756	0.125390653685399	0.129687450289495	0.127674690849301	0.122539144501972	0	0	0	0	0	0	0	0	0	0	0	0	0	0	0	1	0	0	0	0	0	0	1	1	1	0	0
Locus_0721	mixed	503	7	0.60	7.95	503	0.000777733598409542	0.00301603636106716	20.7069	0.800538789741697	1.86634155267976	2.38971833447129	2.5975959847373	2.62196401010008	2.54084147235105	12.8170001440812	0.289904581615464	0.439086871060113	0.506585544924793	0.526507629223633	0.518860850412592	0.495581216009038	NA	NA	NA	NA	NA	NA	NA	NA	NA	NA	NA	NA	NA	NA	NA	NA	NA	NA	NA	NA	NA	NA	NA	NA	NA	NA	NA
Locus_0722	mixed	470	15	3.83	7.66	470	0.000486595744680851	0.00188006348461035	29.7099	0.312061274599369	0.794958647408219	1.11337993670608	1.31548500121106	1.43537126884509	1.4972333906566	6.4684895194264	0.11716321468446	0.195403189368549	0.246117623803563	0.277368180198766	0.294869069962718	0.302679953334288	1	1	1	1	1	0	0	0	0	0	0	0	0	0	0	0	0	0	0	0	0	0	0	1	1	0	0
Locus_0723	mixed	373	12	2.14	17.69	373	0.000805898123324396	0.00261875320418552	27.009	0.480934813058772	1.18713482630089	1.60842123798979	1.8408869652922	1.94884470442892	1.97540213652327	9.04162468359384	0.178316664538066	0.287195450479121	0.349982474575315	0.38229108671404	0.394579621950836	0.393863174201609	NA	NA	NA	NA	NA	NA	NA	NA	NA	NA	NA	NA	NA	NA	NA	NA	NA	NA	NA	NA	NA	NA	NA	NA	NA	NA	NA
Locus_0724	mixed	314	12	3.18	9.87	314	0.000851910828025478	0.00390391130708939	19.8066	0.653820984112794	1.21900833263546	1.35967304055376	1.39577787052323	1.39500746879806	1.3719301817554	7.3952178783787	0.212388976828904	0.263755150245899	0.277254977720472	0.279949556180087	0.27732682937746	0.270896790837404	0	0	1	0	1	0	0	0	0	0	0	0	0	0	0	0	0	0	0	0	0	0	1	1	1	0	0
Locus_0725	mixed	327	11	4.59	8.87	327	0.000685626911314985	0.00233506377685342	29.7099	0.339559799471177	0.860267788434154	1.19569588177318	1.39942327988428	1.50978430215327	1.55431483726639	6.85904588898242	0.127242107771902	0.210759769230946	0.263178480702737	0.293513992877463	0.30823056465683	0.311980736713168	1	0	1	0	0	0	0	0	0	0	0	1	0	0	0	0	0	0	0	0	0	0	0	0	1	0	0
Locus_0726	mixed	398	8	1.51	5.78	398	0.000558291457286432	0.00273658285796653	18.9063	0.481657879948522	1.054805099589	1.28303294126235	1.34907708861906	1.33953137355282	1.29514372598851	6.80324810896027	0.169690508444248	0.241352702049309	0.266751425764704	0.27050115300283	0.264216600307724	0.253347415062652	1	0	0	0	0	0	0	0	0	0	0	0	0	0	0	0	0	0	0	0	0	0	0	0	0	0	0
Locus_0727	intron	292	10	2.74	9.25	292	0.000686643835616438	0.00240454746080582	28.5095	0.314223485844022	0.7787991562596	1.06062734436474	1.22107032273994	1.30106188219899	1.3279285579383	6.00371074934553	0.116680724870191	0.188847130525237	0.231424158636942	0.254366560951927	0.264316845417458	0.265712368511861	1	0	0	0	0	0	0	0	0	1	0	0	0	0	0	0	0	0	0	0	0	0	0	0	0	0	1
Locus_0728	mixed	371	16	2.43	6.20	371	0.000443935309973046	0.0019000240784018	28.8096	0.247600442741215	0.626168751992633	0.867509257930219	1.01109576927672	1.08581092921634	1.1126968857082	4.95088203686533	0.0927374483393914	0.153202799523367	0.190577301231133	0.211591100523429	0.221158020980854	0.222848837500052	1	0	0	0	0	0	0	0	0	0	0	0	0	0	0	0	0	0	0	0	0	0	0	0	0	0	1
Locus_0729	exon	353	8	1.42	6.52	353	0.00048413597733711	0.00200104458621069	28.5095	0.265238314125838	0.679691652915669	0.952727535687805	1.11998178487298	1.20903137703057	1.24112619991876	5.46779686455162	0.099895017598657	0.167301612679352	0.210289994739055	0.235116816628874	0.246613631247541	0.248494245634827	1	0	0	0	0	0	0	1	0	0	0	1	0	0	0	0	0	0	0	0	0	0	0	0	0	0	0
Locus_0730	mixed	347	7	5.73	18.05	299	0.00112809364548495	0.00313193338950588	23.7079	0.576082465368359	1.44029251977176	1.96759898862764	2.25722982618548	2.38159525577248	2.39330765914039	11.0161067148661	0.214847145163747	0.350159150105444	0.42904616767231	0.468402056278442	0.480528962036017	0.474341583545692	1	0	0	0	0	1	0	0	0	0	1	0	0	0	0	0	0	0	0	0	0	0	0	0	0	0	0
Locus_0731	mixed	389	13	4.37	14.40	389	0.000665809768637532	0.0023647079056794	29.7099	0.395408706972381	0.959905642116637	1.2917012675933	1.48287680358935	1.58637486199081	1.63336396781386	7.34963125007633	0.145386655896315	0.23104298393302	0.281074274801663	0.309222932533742	0.323482217597119	0.328633255851989	1	0	0	0	0	1	0	0	0	0	1	0	0	0	0	0	0	0	0	0	0	0	1	1	0	0	0
Locus_0732	mixed	351	12	2.85	11.11	351	0.000612250712250712	0.00196323153567735	29.7099	0.265297272117636	0.689746220210417	0.986859003564927	1.1897014440249	1.32241422788813	1.40277240947955	5.85679057728556	0.100411037085264	0.171284125105572	0.220346369359942	0.253217415572911	0.274018110940566	0.285796690928542	1	0	0	0	0	1	0	0	0	0	1	0	0	0	0	0	0	0	0	0	0	0	0	0	0	0	0
Locus_0733	mixed	300	12	14.00	16.33	300	0.000367	0.00157295633721855	29.7099	0.14055209933229	0.36736464138219	0.527461869360762	0.636760164074521	0.707463212725667	0.748943315883451	3.12854530275888	0.0533250410107178	0.0914130517099511	0.117890640985661	0.135536254121685	0.146482068679424	0.152366918623639	1	1	0	0	0	0	0	0	0	0	0	0	0	0	1	1	0	0	0	0	0	0	0	0	0	0	0
Locus_0734	exon	300	16	0.67	3.33	300	0.000277	0.00225798568000412	11.1037	0.213058579720328	0.400166688048377	0.422988807308331	0.402500098219638	0.377863763420815	0.358602731638452	2.17518066835593	0.0702573108984955	0.0849580775308872	0.0830342412982196	0.0779129184758271	0.073437678540869	0.0701918537426189	0	0	0	0	0	0	0	0	0	0	0	0	0	0	0	0	0	0	0	0	0	0	0	0	0	0	0
Locus_0735	mixed	342	12	2.05	5.26	342	0.00034327485380117	0.00161312389977419	29.7099	0.163474579345376	0.41562877346339	0.580473170985382	0.683552579413866	0.743126128517211	0.772223872860032	3.35847910458525	0.0613364275134419	0.102038023713684	0.128116326801261	0.143871671193142	0.152375213584827	0.155816720345528	0	0	0	0	0	0	0	0	0	0	0	0	1	0	0	0	0	0	1	0	0	0	0	0	0	0	0
Locus_0736	exon	538	16	3.53	10.59	538	0.000610223048327138	0.0020464411463384	29.7099	0.437699465173736	1.13173856350449	1.60596350162748	1.91646931824623	2.10578276749601	2.20607819725205	9.40373181330001	0.165367330222973	0.280059571721256	0.356913290875036	0.405668844243677	0.433703022669813	0.446590282290186	1	0	0	1	0	0	0	0	0	0	0	0	1	0	0	0	0	0	0	0	1	1	1	0	1	1	1
Locus_0737	intron	316	9	2.53	11.71	316	0.000692405063291139	0.00324840462535166	29.7099	0.466165116628105	0.89952951118937	1.04760709386993	1.12980104070668	1.18760862751958	1.22418436171484	5.9548957516285	0.153565074713496	0.198537807899694	0.218767284571852	0.232428916372806	0.241909472839776	0.247024182861605	1	0	0	0	0	0	0	0	0	0	0	0	0	0	0	0	0	0	0	0	0	0	0	0	0	0	0
Locus_0738	exon	396	16	3.03	5.81	396	0.000518181818181818	0.00227707845848556	23.7079	0.368275244634528	0.898517750777315	1.19879606303472	1.34755321151443	1.3979996210891	1.38612066602105	6.59726255707106	0.135973901887399	0.215888467081857	0.258661618447004	0.277138875950862	0.280021870083825	0.273182493196968	0	0	0	0	0	0	0	0	0	0	0	0	0	0	0	0	0	1	1	0	0	0	0	1	1	0	0
Locus_0739	exon	472	16	2.12	4.87	472	0.000361652542372881	0.00182565807640028	27.009	0.277742106241041	0.677107815840221	0.908243122590794	1.03272703392608	1.08955862828515	1.10355011527345	5.08892882215674	0.102421742238561	0.16293005834451	0.196885094349496	0.213996487218353	0.220427864555135	0.220111506036632	1	0	0	1	0	0	0	0	0	0	0	1	0	1	0	0	0	0	0	0	1	0	0	0	0	1	1
Locus_0740	exon	454	16	3.08	7.49	454	0.000506167400881057	0.00212329803614131	27.009	0.370361907634443	0.910424155086915	1.22889790341726	1.40251947682522	1.48200511839429	1.50087155959507	6.89508012095319	0.137082032297982	0.21982941012576	0.266985982381032	0.29093989011907	0.299878510789118	0.299212083157974	0	0	0	1	0	0	0	0	0	0	0	1	0	0	0	0	0	1	1	0	0	0	0	0	0	0	0
Locus_0741	mixed	409	11	3.42	10.51	409	0.000610757946210269	0.00239614307377332	25.2084	0.427666765945067	1.04849724901966	1.4086081202319	1.59699999951569	1.67337915144659	1.67776119404712	7.83291248020592	0.158167411557626	0.25268293362117	0.305131812403934	0.329998602285665	0.336996315480311	0.332629736655004	1	0	0	1	0	0	0	1	0	0	0	0	0	0	0	0	0	1	1	0	0	0	0	0	0	0	0
Locus_0742	mixed	340	10	2.06	4.41	340	0.000307647058823529	0.0016171464339785	29.1097	0.161488584253178	0.408843326937347	0.567580568894955	0.663196259192884	0.714007808862679	0.733220093965933	3.24833664210697	0.0605013473877732	0.100115199131586	0.124836500177541	0.138965290087454	0.145596509914333	0.146965148325335	0	0	0	0	1	0	0	0	0	0	0	0	0	0	0	0	0	0	0	0	0	0	0	0	0	0	0
Locus_0743	mixed	413	10	3.15	7.02	413	0.000559806295399516	0.00253341397528206	21.3071	0.455844222804677	1.06201360623553	1.35931178188482	1.47938150990849	1.49898004455813	1.46278670261373	7.31831786800538	0.165041848191437	0.249767888234794	0.288224881402611	0.3002813152947	0.297510821340918	0.286644566815541	0	0	0	0	0	0	0	0	0	0	0	1	0	0	0	0	0	0	0	0	0	0	0	0	0	0	0
Locus_0744	mixed	337	8	2.07	8.28	313	0.000465495207667732	0.00210250716350102	25.5085	0.252323971606265	0.630234367310371	0.859002841701527	0.981943632748837	1.03112980705569	1.03015325674869	4.78478787717138	0.0940837442882535	0.153087605518706	0.187023009124107	0.203323918103734	0.207476937382143	0.203501813569584	0	0	0	0	1	0	0	1	0	0	0	0	0	0	0	0	0	1	1	0	0	0	0	0	0	0	0
Locus_0745	mixed	399	13	4.76	11.28	399	0.000679949874686717	0.00255685088138553	29.4098	0.454782250955411	1.06504048850661	1.39309421327497	1.5684710506721	1.65598821235404	1.68940719576415	7.82678341152728	0.164558777571826	0.25246739577788	0.299880790270152	0.324674790129246	0.335963716199309	0.338642812226258	NA	NA	NA	NA	NA	NA	NA	NA	NA	NA	NA	NA	NA	NA	NA	NA	NA	NA	NA	NA	NA	NA	NA	NA	NA	NA	NA
Locus_0746	mixed	430	14	3.72	6.74	430	0.000595581395348837	0.00285970380255503	21.007	0.546470664148236	1.15911900305628	1.39667540443532	1.47987644880454	1.49221487310888	1.46741591131616	7.54177230486936	0.189210951781345	0.263017295784449	0.290904587403964	0.298827056269158	0.296873122269958	0.289395777720813	NA	NA	NA	NA	NA	NA	NA	NA	NA	NA	NA	NA	NA	NA	NA	NA	NA	NA	NA	NA	NA	NA	NA	NA	NA	NA	NA
Locus_0747	mixed	460	13	3.48	11.96	460	0.000755652173913043	0.00247177324454234	29.7099	0.517466950296596	1.26417173298505	1.72384193696948	2.0115472408741	2.18738027179652	2.28496636010666	9.98937449302841	0.190507098150695	0.305947094645469	0.378027298876504	0.422944194323473	0.449439664435463	0.462648839722383	1	0	0	0	1	0	0	0	0	0	0	1	0	0	0	0	0	1	0	0	0	0	0	0	0	0	0
Locus_0748	exon	300	17	2.33	6.33	300	0.000437	0.00192350302302821	29.1097	0.200593563659434	0.496744196793251	0.676618831815013	0.779836263627315	0.832433630547777	0.851611539882974	3.83783802632576	0.0744483190389137	0.120441374432431	0.147694994110472	0.162580857591974	0.169297338115648	0.170626682109621	1	0	0	0	0	0	0	0	0	0	0	0	0	0	0	0	0	0	0	0	0	1	1	1	1	1	0
Locus_0749	exon	300	17	2.33	7.67	300	0.000297666666666667	0.0013207988444551	29.7099	0.0995766575851829	0.263224854409688	0.382810113084239	0.468374476136086	0.527708620611526	0.56685673318057	2.30855145500729	0.037942807145969	0.0658879523472803	0.0861094993785228	0.100371718947959	0.110043334751342	0.11618628601629	1	0	0	0	0	0	0	0	0	0	0	0	0	0	0	0	0	0	0	0	0	0	0	1	1	0	0
Locus_0750	mixed	300	11	2.00	9.00	300	0.000561666666666667	0.00223374033297054	27.009	0.271447422660406	0.665016023040212	0.894891716752148	1.01904035474037	1.07541878770575	1.08880487364452	5.01461917854341	0.100329225062379	0.160319362233108	0.19417817959457	0.211221815827977	0.21754076793242	0.217103882523952	1	0	0	0	0	0	0	0	0	0	0	0	0	0	0	0	0	0	0	0	1	1	0	0	0	1	1
Locus_0751	exon	332	17	6.33	15.06	332	0.000796987951807229	0.00346763934431061	29.7099	0.535384033528063	0.990024968017708	1.13611881042249	1.23183746453026	1.31157816333785	1.37252124236786	6.57746468220422	0.172343483325777	0.215911791639442	0.237392116549537	0.254882311092964	0.269111497947216	0.2791632432992	1	1	1	0	0	0	0	0	0	0	0	0	0	0	0	1	0	0	0	0	0	0	0	0	0	0	0
Locus_0752	mixed	472	9	1.48	15.04	472	0.000608050847457627	0.00228807923729384	28.5095	0.458084305996076	1.14379566275108	1.57032671284818	1.82048019356023	1.94923654910257	1.99393470703403	8.93585813129216	0.170580569439665	0.278441997199031	0.343899169683973	0.380303338582143	0.396626312436909	0.399034287351833	1	0	1	0	0	0	0	1	0	0	0	1	0	0	0	0	0	0	0	0	0	0	0	0	0	0	0
Locus_0753	mixed	498	9	2.01	8.43	498	0.000730722891566265	0.00298289555210481	20.7069	0.753058234091385	1.71474154277605	2.15962963421205	2.32931388010041	2.3501931517369	2.28978152952018	11.596717972437	0.269775179604886	0.399603223735082	0.455434658355639	0.471514736882245	0.465948237073441	0.448539867342884	1	0	0	0	0	0	0	0	0	0	0	1	0	0	0	0	0	0	0	1	1	1	0	0	0	0	0
Locus_0754	mixed	389	9	5.40	12.08	389	0.0198300771208226	0.365183319654472	8.10270000000001	2.76094541484682	2.64401353428127	2.56859437576802	2.36022751612451	2.1307236950063	1.91562068503414	14.3801252210611	0.508904023744867	0.529443461178316	0.494565935671294	0.448981946856327	0.403864640492698	0.363260672425577	1	0	1	1	0	0	0	1	0	0	0	0	0	0	0	0	0	0	0	0	1	1	0	0	0	1	1
Locus_0755	mixed	395	9	1.76	5.54	378	0.000478306878306878	0.00315578796122918	11.4038	0.526569222404212	0.982477832563569	1.02690891236687	0.959122608447583	0.876343271689305	0.80370875112709	5.17513059859859	0.173209632566418	0.20763460317937	0.199978231603798	0.183377716167965	0.167561102662103	0.154347610363019	1	0	0	0	0	0	0	0	0	0	0	0	0	0	0	0	0	0	0	0	1	1	0	0	0	1	1
Locus_0756	mixed	302	16	0.99	5.96	302	0.000293708609271523	0.00128724647067729	29.7099	0.0955025904766225	0.253125494841452	0.369294329830154	0.453394077582229	0.51268366981767	0.552784545871091	2.23678470841922	0.0364261961278967	0.0634513143667346	0.0832044657153709	0.0973315652666049	0.107106444158957	0.113516281305195	0	0	0	0	0	0	0	0	1	0	0	0	0	0	0	0	0	0	0	0	0	0	0	0	0	0	0
Locus_0757	mixed	300	9	1.67	6.00	300	0.000557	0.00285901455296171	19.2064	0.378213785520143	0.796068048129371	0.947262983969044	0.990737236138561	0.987634798372618	0.961717367931262	5.06163422006098	0.130668576231042	0.179605428844586	0.195997451866037	0.198854086318504	0.195479208281017	0.188793566098478	1	0	0	0	0	0	0	1	0	0	0	0	0	0	0	0	0	0	0	0	0	0	0	0	0	0	0
Locus_0758	mixed	369	9	2.44	9.76	369	0.000615718157181572	0.00228583114146809	28.2094	0.359898024767975	0.902982325535484	1.24271729506328	1.44117389578833	1.54173747609689	1.57486019928789	7.06336921653981	0.134337426865375	0.220165691841723	0.272272998871546	0.300975729020739	0.313500624885351	0.314931387209688	1	0	0	0	0	0	0	0	0	0	0	0	1	0	0	0	0	0	0	0	0	1	0	0	0	1	1
Locus_0759	mixed	300	11	2.33	13.67	300	0.000758333333333334	0.00283944337582279	23.7079	0.425141677116719	0.996112779584851	1.2886614204438	1.42291258565165	1.46628092568395	1.45683645649048	7.05594584497145	0.154164418388214	0.235299629056927	0.27505585378152	0.2911729126245	0.293630688226388	0.288098319522265	1	0	0	0	0	0	0	0	0	0	0	0	1	0	0	0	0	0	0	0	0	1	0	0	0	1	1
Locus_0760	mixed	366	11	1.91	5.46	366	0.000337704918032787	0.00162879876077404	29.7099	0.1788709458768	0.457166256713225	0.640981447241765	0.756173226097501	0.821751428426148	0.851703385992891	3.70664669034833	0.0672675819341416	0.112480304183022	0.141647334353726	0.159184681638141	0.168340479968691	0.171505511774399	1	0	0	0	0	0	0	0	0	0	0	0	0	0	0	0	0	0	0	0	0	0	0	0	0	0	0
Locus_0761	mixed	290	12	3.45	8.97	290	0.00063	0.00247258252842278	24.3081	0.316871790127889	0.760785970384235	1.0032371652044	1.12168716667561	1.16463260939152	1.16230343886615	5.52951814064981	0.116158869094911	0.18158828177177	0.215666943737696	0.230550192064322	0.233830808834947	0.230229694695095	0	0	0	0	0	0	0	0	0	0	0	0	0	0	0	0	0	0	0	0	0	0	0	0	0	0	0
Locus_0762	exon	300	17	4.00	9.00	300	0.000683	0.00278380607337878	21.6072	0.390740389672885	0.879357011476638	1.09797947787416	1.18123713271356	1.1971559115388	1.17991835371152	5.92638827698757	0.139258862713088	0.203892127799284	0.230995772192532	0.239360168790006	0.238450319116913	0.233008167724161	1	0	0	0	0	0	0	0	0	0	0	0	0	0	0	1	0	1	1	1	1	0	0	1	0	1	0
Locus_0763	mixed	300	16	1.67	6.00	300	0.000398666666666667	0.00221649295637072	18.3061	0.246164449735604	0.561748915663237	0.700043962863548	0.7401059328454	0.7287302012204	0.692936696898015	3.66973015922621	0.0884550943467639	0.130503081346639	0.146344235836058	0.148047316166768	0.142669324158462	0.134216391729187	0	0	0	0	0	0	0	0	0	0	0	0	0	0	0	0	0	0	0	0	0	0	0	0	0	0	0
Locus_0764	mixed	491	9	6.31	13.44	491	0.000980448065173116	0.00315236623190459	22.8076	0.895079261126453	2.1346795813782	2.79242944098868	3.09384569430855	3.1793920792476	3.13652733414159	15.2319533911911	0.327274712412771	0.507643041432122	0.597725516619344	0.632788230380931	0.634794996776576	0.617415375658049	1	0	0	0	0	0	0	1	0	0	0	1	0	0	0	0	0	1	1	0	0	1	0	0	0	1	0
Locus_0765	mixed	412	10	1.21	3.15	401	0.00021571072319202	0.00150815369114349	24.9083	0.156022706566516	0.373665736925269	0.491429004700873	0.547891563819849	0.567043155874646	0.563767072319204	2.69981924020636	0.0571371003083615	0.0890751941090785	0.105500196403355	0.112442145027689	0.113645824734752	0.111431978963843	1	0	0	0	0	0	0	0	0	0	0	0	0	0	0	0	0	0	1	0	0	0	0	0	0	0	0
Locus_0766	mixed	389	10	2.31	8.74	389	0.000634961439588689	0.00234268136774451	27.009	0.398112735557461	0.995091347946776	1.36210239887069	1.56953707270209	1.66738103400581	1.6910448450513	7.68326943413411	0.148412199007508	0.242052438315242	0.297536240359131	0.326673372325549	0.337840501493172	0.336962600266396	0	0	0	0	0	0	0	0	0	0	0	0	0	0	0	0	0	0	0	0	0	0	0	0	0	0	0
Locus_0767	exon	547	15	1.65	8.59	547	0.000491042047531993	0.00183402223455356	29.7099	0.342720304145865	0.86451115301554	1.20847036339185	1.43577969566542	1.58398383396512	1.67668726113993	7.11215261132372	0.127999681604791	0.212005804598008	0.267569671220087	0.304149998035296	0.327620055410782	0.341731495744041	1	0	0	1	0	0	0	0	0	0	0	1	0	0	0	0	0	0	0	0	0	0	0	0	0	0	0
Locus_0768	mixed	304	13	6.91	13.82	304	0.00058453947368421	0.00222029146209558	27.6092	0.277944592472435	0.694298993219748	0.950543819861415	1.09661238180439	1.1676379897131	1.18825815770636	5.37529593477744	0.103577803142649	0.168873144670128	0.207720362279547	0.228457565151454	0.236941808566585	0.237272011677402	0	0	0	0	0	0	0	0	0	0	0	0	0	0	0	0	0	0	1	0	0	0	0	0	0	0	0
Locus_0769	mixed	339	14	8.55	13.57	339	0.000665781710914454	0.00289286158150087	18.3061	0.475425982819555	1.06655713841958	1.31432245126353	1.38417580990122	1.36595217553199	1.30740075536367	6.91383431329954	0.169483776696682	0.24612189569784	0.273917280807268	0.276950835792115	0.268159051027585	0.254317612742373	NA	NA	NA	NA	NA	NA	NA	NA	NA	NA	NA	NA	NA	NA	NA	NA	NA	NA	NA	NA	NA	NA	NA	NA	NA	NA	NA
Locus_0770	exon	339	15	3.54	7.08	339	0.000570796460176991	0.00245623279460421	21.9073	0.357674279278923	0.844686835424106	1.09343061824742	1.20005987128725	1.22389789733481	1.20117069412351	5.92092019569601	0.130273797185103	0.199847720418606	0.232906527117225	0.244432387200903	0.243621092137312	0.236051522783643	0	0	1	0	0	0	0	0	0	0	0	0	0	0	0	0	0	0	0	0	0	0	0	0	1	0	0
Locus_0771	exon	337	17	2.07	5.03	321	0.000317445482866044	0.00163867544194994	27.009	0.155503837678657	0.389358701159829	0.533855306575824	0.616241244925816	0.656090208894633	0.667367746176565	3.01841704541132	0.0580126837261084	0.0947866118146819	0.116710394902839	0.128386644383283	0.133110476637434	0.133223409125245	0	0	0	0	0	0	0	0	0	0	0	0	0	0	0	0	0	0	0	0	0	0	0	0	0	0	0
Locus_0772	exon	458	17	2.40	5.90	458	0.000418995633187773	0.00199543501889731	24.9083	0.320538181085642	0.771275503405018	1.01924292808091	1.14211916277333	1.18902924837292	1.19078632789888	5.6329913516167	0.117612157787948	0.184282874276843	0.219337216409375	0.235037615228887	0.239106828030663	0.23636435389163	1	0	1	0	0	0	0	0	0	0	0	0	0	0	0	0	0	0	0	0	0	0	0	0	1	0	0
Locus_0773	exon	384	17	2.86	5.21	384	0.00036171875	0.00171715903698225	29.1097	0.206894498196799	0.522122419742118	0.722227277198237	0.841111300134972	0.903271580242298	0.926341776119226	4.12196885163364	0.0774191904831705	0.127634645844294	0.158579822964051	0.17599646629159	0.184025592490174	0.185641210178668	1	0	0	0	0	0	0	0	0	0	0	0	0	0	0	1	0	0	0	0	0	0	0	1	1	0	0
Locus_0774	exon	327	17	0.92	3.98	327	0.000207951070336391	0.00103807769372626	29.7099	0.0679123784295132	0.184726783061503	0.27649063846363	0.347274278599662	0.400543586966086	0.439246933911557	1.71619459943195	0.0261734637560686	0.0468845760957919	0.0630143467373812	0.0753132727978258	0.0844201015436488	0.0908779118992997	1	0	0	0	0	0	0	0	0	0	0	0	0	0	1	0	0	0	0	0	0	0	0	0	0	0	0
Locus_0775	mixed	306	13	3.27	15.36	306	0.00072875816993464	0.00234156100945472	29.7099	0.319999271572323	0.804924941925947	1.11520289484657	1.3068700492491	1.41724765917071	1.47145211956147	6.43569693632611	0.119493663859582	0.196748241015018	0.245439947219906	0.274638037438972	0.290414597014144	0.296881305876409	NA	NA	NA	NA	NA	NA	NA	NA	NA	NA	NA	NA	NA	NA	NA	NA	NA	NA	NA	NA	NA	NA	NA	NA	NA	NA	NA
Locus_0776	mixed	328	8	2.74	5.49	328	0.000489024390243902	0.00215119658601832	25.8086	0.274309034523326	0.677528048482107	0.917465820107407	1.04775174995167	1.10459884374384	1.11262202321963	5.13427552002798	0.101746135716983	0.163907877102	0.199480026838153	0.217210450277874	0.223026944816652	0.220972805564827	NA	NA	NA	NA	NA	NA	NA	NA	NA	NA	NA	NA	NA	NA	NA	NA	NA	NA	NA	NA	NA	NA	NA	NA	NA	NA	NA
Locus_0777	mixed	315	8	8.86	19.30	285	0.0010880701754386	0.00424019973561093	17.1057	0.798399508601698	1.64313227633745	1.90278971759141	1.92943872234136	1.85870169614165	1.74518391269629	9.87764583370975	0.273370082841577	0.366060152950845	0.387918575003117	0.380846091072758	0.361297629849911	0.336185429538721	NA	NA	NA	NA	NA	NA	NA	NA	NA	NA	NA	NA	NA	NA	NA	NA	NA	NA	NA	NA	NA	NA	NA	NA	NA	NA	NA
Locus_0778	exon	378	17	2.65	5.03	377	0.000293368700265252	0.00147773675223679	29.7099	0.148913014616402	0.37525045754028	0.521898447161164	0.615178470414754	0.672282223791961	0.704507997361706	3.03803061088623	0.0556316285647588	0.0918580622858825	0.115152007045913	0.129732621333361	0.138363328714252	0.142868464379962	1	1	0	0	0	0	0	0	0	0	0	0	0	0	0	1	0	0	0	0	0	0	0	0	0	0	0
Locus_0779	exon	300	9	1.33	8.67	300	0.000687666666666667	0.00235349620142515	28.8096	0.316737241348411	0.803583281142379	1.11710506014921	1.30601429605842	1.40598458822334	1.44312675104835	6.3925512179701	0.11878052052214	0.196933799928634	0.245797334696034	0.273675191618687	0.286647452834324	0.289162305695366	NA	NA	NA	NA	NA	NA	NA	NA	NA	NA	NA	NA	NA	NA	NA	NA	NA	NA	NA	NA	NA	NA	NA	NA	NA	NA	NA
Locus_0780	mixed	373	7	2.41	6.43	373	0.00101635388739946	0.00652421260467393	4.5015	1.37319742068636	1.68905283743362	1.54998118768502	1.49891329040379	1.46623310020269	1.42110678990786	8.99848462631936	0.354898528430816	0.319990932481045	0.303277625341644	0.296692685315241	0.289308473018572	0.278556753380014	0	1	0	0	1	0	0	0	0	0	0	0	0	0	0	0	0	0	0	0	0	1	0	0	0	0	0
Locus_0781	mixed	300	13	8.00	10.00	300	0.114080666666667	1.42627355726736	21.3071	2.4187804780231	0.991647389576173	1.28573149638955	1.4102828752634	1.43329326799702	1.39705042318665	8.93678593043586	0.152712049463909	0.234868122007404	0.273906565850486	0.286904865052571	0.284489113691433	0.273263360130795	0	0	0	0	0	0	0	0	0	0	0	1	0	0	0	1	0	1	1	0	0	0	1	1	1	0	0
Locus_0782	mixed	326	9	2.45	8.59	326	0.000645092024539877	0.00240524244563301	27.3091	0.34410402064801	0.842079742098437	1.13407738037275	1.29414742739595	1.36926682908104	1.38950290954862	6.3731783091448	0.127083014313767	0.203023338706452	0.246297395801749	0.268584477976952	0.277327112359868	0.277314598122563	NA	NA	NA	NA	NA	NA	NA	NA	NA	NA	NA	NA	NA	NA	NA	NA	NA	NA	NA	NA	NA	NA	NA	NA	NA	NA	NA
Locus_0783	mixed	355	14	0.85	4.79	355	0.000351267605633803	0.00235837666182321	13.8046	0.304656802195304	0.636686482188279	0.728564992040313	0.717886755128992	0.670558882757926	0.616034412322854	3.67438832663367	0.10550615303287	0.141596687795449	0.146635986632316	0.139411104954485	0.128628151532965	0.117956918804239	1	0	0	0	0	0	0	0	0	0	0	0	0	0	0	0	0	0	0	0	0	0	0	0	0	0	0
Locus_0784	mixed	339	9	0.29	10.03	339	0.000386135693215339	0.00150382632070151	29.7099	0.148935967760182	0.39633273532421	0.579450294599669	0.711268146665522	0.802355688055861	0.861302282965486	3.49964511537093	0.0569132138275832	0.0994869572036733	0.13059116124262	0.152564985010111	0.16731131239854	0.17637479884057	0	0	0	0	0	0	0	0	0	0	0	0	0	0	0	0	0	0	0	0	0	0	0	0	0	0	0
Locus_0785	mixed	403	8	6.20	10.92	403	0.000635732009925558	0.00236607735238208	26.7089	0.422703006044527	1.06342904424596	1.46332566424236	1.69160124883948	1.79893909587666	1.82238143725132	8.26237949650029	0.158019880504843	0.259406891406167	0.320263593222129	0.352390512277926	0.364421671308023	0.362658443520287	NA	NA	NA	NA	NA	NA	NA	NA	NA	NA	NA	NA	NA	NA	NA	NA	NA	NA	NA	NA	NA	NA	NA	NA	NA	NA	NA
Locus_0786	mixed	317	11	6.62	12.62	317	0.000576656151419558	0.0020828164168574	29.7099	0.260624986912803	0.66413463405539	0.929492698674118	1.09617807669719	1.19249251060808	1.23877277261204	5.3816956795596	0.0978778812638922	0.16322240366797	0.20532222901973	0.230829417891494	0.244518423867126	0.24982459168865	1	1	0	0	0	1	0	0	0	0	0	0	0	0	0	0	0	0	0	0	0	0	0	0	0	0	0
Locus_0787	exon	362	17	4.14	10.50	362	0.000701933701657458	0.00270603544496139	21.9073	0.475844732518546	1.14103345446877	1.49574799246728	1.65442662799346	1.69179660063402	1.65643185656813	8.11528126465021	0.174461558451126	0.271798772549898	0.320095006352658	0.337717062005143	0.336633086176195	0.324597094872128	1	0	0	0	0	0	0	0	0	0	0	0	0	0	0	0	0	1	1	0	0	0	1	1	1	0	0
Locus_0788	mixed	336	15	2.68	6.25	336	0.000319940476190476	0.0014807988957251	29.7099	0.137317337576638	0.355078102596102	0.50461244525447	0.603946811334601	0.666447861811654	0.702021916734424	2.96942447530789	0.0518705992710869	0.0879070690398225	0.112279916354105	0.128082421407163	0.137607608186369	0.142554480064236	1	1	0	0	0	0	0	0	0	0	0	0	0	0	0	0	0	0	0	0	0	0	0	0	0	0	0
Locus_0789	exon	332	13	3.31	9.34	332	0.00076566265060241	0.00295510646886826	21.6072	0.493780712665462	1.12032905158097	1.40879130668933	1.52177957227112	1.54299965052039	1.51607886160109	7.60375915532836	0.17658659971209	0.26076198098437	0.2971515760091	0.308626424056426	0.307032842812927	0.298597867652275	1	0	0	0	0	0	0	0	0	0	0	0	0	0	0	0	0	0	0	0	0	0	0	0	0	0	0
Locus_0790	exon	351	15	3.42	9.69	351	0.000656980056980057	0.00221491076818677	29.7099	0.329519146290926	0.837843305671455	1.16885148159846	1.37324533638165	1.48786480222566	1.53941077895259	6.73673485112074	0.123661113711805	0.205627905483217	0.257737787161597	0.28860120113267	0.304466610407705	0.309856206735733	NA	NA	NA	NA	NA	NA	NA	NA	NA	NA	NA	NA	NA	NA	NA	NA	NA	NA	NA	NA	NA	NA	NA	NA	NA	NA	NA
Locus_0791	exon	363	17	5.23	12.40	363	0.000777685950413223	0.00233064455090161	29.7099	0.385013401213253	0.979414698016968	1.3704621222232	1.61848007584623	1.76563066948572	1.84158577175881	7.96058673854411	0.144457757669132	0.240616333818106	0.302860138185437	0.341210433189192	0.362696909701638	0.372284737855305	0	0	1	0	1	1	0	0	0	0	0	0	0	0	0	0	0	0	0	1	0	0	0	0	0	0	1
Locus_0792	mixed	519	8	7.90	10.79	519	0.00144816955684008	0.00579610702813705	9.90330000000001	2.49697297618852	4.5908232885108	4.69823300960359	4.22110136732453	3.62875668653767	3.07312380848203	22.7090111366471	0.815899784904783	0.962088224416188	0.900338719491877	0.785162062661058	0.667881424903738	0.564071868901307	0	0	0	0	0	0	0	0	0	0	1	0	0	0	0	0	1	1	1	1	1	0	0	0	0	0	0
Locus_0793	mixed	307	6	0.33	2.61	307	0.000290879478827362	0.00182215349014191	21.3071	0.177484300178317	0.429961454707839	0.567363400331459	0.628558844908579	0.640483216307904	0.621663721875721	3.06551493830981	0.0653772996947502	0.102826821564778	0.121617427348097	0.128191290482424	0.12699655114501	0.121078346932132	NA	NA	NA	NA	NA	NA	NA	NA	NA	NA	NA	NA	NA	NA	NA	NA	NA	NA	NA	NA	NA	NA	NA	NA	NA	NA	NA
Locus_0794	mixed	361	12	6.93	12.74	361	0.0023202216066482	0.011591515381504	3.6012	3.50247047002789	3.71398175992308	3.18023186913169	2.77588424190228	2.39067741073553	2.05180328355247	17.615049035273	0.819434706086862	0.679886857261752	0.595018335430036	0.515659968307468	0.442247852719528	0.380645292051342	1	0	0	0	0	1	0	0	0	0	0	0	0	0	0	0	0	1	1	1	1	0	0	0	0	1	0
Locus_0795	mixed	545	13	3.85	16.33	545	0.00109064220183486	0.00365442979458949	24.6082	1.17803930533071	2.50041146126541	3.02957639356238	3.24123659460083	3.31139951036612	3.30878634976299	16.5694496148881	0.407672202646976	0.568463107496359	0.633643511088161	0.658442511618355	0.663804032445008	0.658316943634239	NA	NA	NA	NA	NA	NA	NA	NA	NA	NA	NA	NA	NA	NA	NA	NA	NA	NA	NA	NA	NA	NA	NA	NA	NA	NA	NA
Locus_0796	exon	300	17	3.00	8.67	300	0.000489333333333333	0.00171531159514835	29.7099	0.172298638218449	0.453452360823376	0.656143889353411	0.798574024160299	0.894821980059755	0.955778940280298	3.93106983289559	0.0655425044172157	0.113240626702602	0.147221826152949	0.17067890479402	0.186081662706517	0.195340692586202	1	0	0	0	0	0	0	0	0	0	0	0	0	1	0	0	0	0	0	0	0	0	1	1	1	0	1
Locus_0797	mixed	311	8	1.92	11.22	284	0.000638380281690141	0.00244160902092423	27.3091	0.307646798102358	0.753022339127729	1.01461315839743	1.15783822400104	1.22375426289858	1.23865691866298	5.69553170119012	0.113617959950312	0.181594923263615	0.220383025398854	0.240222726097741	0.247607681016768	0.246747453194727	NA	NA	NA	NA	NA	NA	NA	NA	NA	NA	NA	NA	NA	NA	NA	NA	NA	NA	NA	NA	NA	NA	NA	NA	NA	NA	NA
Locus_0798	exon	332	16	3.01	5.42	332	0.000374096385542169	0.00186785272528928	27.9093	0.20109121253468	0.481501344463528	0.637120387269672	0.71896100926954	0.756838673425911	0.768226290193039	3.56373891715637	0.0735655907951168	0.114991354031847	0.1374653498655	0.148693090481239	0.153182273300329	0.153582125420782	1	1	0	0	0	0	0	0	0	0	0	0	0	0	0	1	0	0	0	1	0	0	0	0	0	0	0
Locus_0799	exon	304	13	1.97	3.62	304	0.000257236842105263	0.00146808071529633	29.1097	0.117655204675155	0.295730483732351	0.407682401808321	0.473666532032929	0.507977069572946	0.52071302982029	2.32342472164199	0.0439511251756446	0.0721637716853209	0.0893961672550576	0.0990284251672367	0.103453073312002	0.104356796931323	0	0	0	0	0	1	0	0	0	0	0	0	0	0	0	0	0	0	0	0	0	0	1	1	0	0	0
Locus_0800	exon	326	14	2.45	4.29	326	0.000328834355828221	0.00175124479425369	26.1087	0.176677793466626	0.432918215814068	0.582122973295465	0.661678679436248	0.69629505966554	0.702265955526203	3.25195867720411	0.0653147910879864	0.104346715230365	0.126222109334912	0.136978778142911	0.140602548004391	0.139718195036494	0	0	0	0	0	0	0	0	0	0	0	0	0	0	0	1	0	0	0	0	0	0	0	0	0	0	0
Locus_0801	exon	323	14	1.24	4.02	323	0.000277089783281734	0.0016656098284441	28.2094	0.150154253864755	0.34996154398953	0.452565435225639	0.502799472707723	0.524797323754132	0.531350156526541	2.51162818606832	0.0542973363940014	0.0825656070162437	0.0967806599016805	0.103433865852514	0.105989512273326	0.10626875338739	0	0	0	0	0	0	0	0	0	0	0	0	0	0	0	0	0	0	0	0	0	0	0	0	0	0	0
Locus_0802	exon	306	12	2.61	6.21	306	0.000465032679738562	0.00204265645882135	27.9093	0.228591407211015	0.559433680301168	0.753443073867968	0.860151429942697	0.911130366548501	0.926529341764877	4.23927929963622	0.0844278328530853	0.134875862384123	0.163649497782938	0.178590408287185	0.184699219844529	0.185171268258913	0	0	0	0	0	0	0	0	0	0	0	0	0	0	0	1	0	0	0	0	0	0	1	1	0	0	0
Locus_0803	exon	300	12	3.33	6.67	300	0.000415	0.00156846270304273	29.7099	0.14461917278927	0.38727518289021	0.569637850595799	0.702805896785807	0.796054660975717	0.857118691901472	3.45751145593827	0.0554045364668414	0.0975029161552564	0.128718457807901	0.151078374077982	0.166274983770614	0.175717776420906	1	1	0	0	0	0	0	0	0	0	0	0	1	0	0	1	0	0	0	0	0	0	0	0	0	0	0
Locus_0804	exon	508	12	2.76	4.72	508	0.000331889763779528	0.00162933136043718	29.7099	0.245057704763649	0.617581616518306	0.856246024049485	1.00292694993563	1.08611715508413	1.12532712883955	4.93325657919071	0.0915963776184243	0.151039374827288	0.188436509403371	0.210647174400023	0.222353388217042	0.226773532594332	1	1	0	0	1	0	0	0	0	0	0	0	1	0	0	1	0	0	0	0	0	0	0	0	0	0	0
Locus_0805	mixed	498	8	1.81	10.24	498	0.000802008032128514	0.00322342969177281	29.7099	0.774154867745679	1.61794855539817	2.02660097226712	2.2808428267904	2.43860540436324	2.51688501895118	11.6550376455158	0.263500729754435	0.371639263510602	0.43439467711106	0.474812241945741	0.49798199445871	0.506563305027745	NA	NA	NA	NA	NA	NA	NA	NA	NA	NA	NA	NA	NA	NA	NA	NA	NA	NA	NA	NA	NA	NA	NA	NA	NA	NA	NA
Locus_0806	mixed	441	10	2.27	9.07	441	0.000620181405895692	0.00244877074240021	26.4088	0.467544010992021	1.11315006370169	1.46549653547067	1.6457757716258	1.723059381849	1.73737174839663	8.15239751203581	0.170613835718678	0.26516828915811	0.315460152350401	0.339509157258658	0.347667240937723	0.346003322088546	0	1	0	0	0	1	0	0	0	0	0	0	0	0	0	0	0	0	0	0	1	0	0	0	0	1	1
Locus_0807	mixed	315	10	0.63	4.44	315	0.000333015873015873	0.00172018425442567	29.7099	0.164822770086478	0.404791995968345	0.548361781694734	0.630627005098448	0.673411189557159	0.690391522388478	3.11240626479364	0.0609397842986492	0.0978332609980607	0.119510747824959	0.131450267860041	0.137070171227121	0.138525572253483	0	1	0	0	0	0	0	0	0	0	0	0	0	0	0	0	0	0	0	0	0	0	0	0	0	0	0
Locus_0808	mixed	301	11	3.32	6.64	301	0.000367109634551495	0.00155897870990601	29.7099	0.139837375420034	0.369051797899219	0.534411130849642	0.649300396025362	0.72456345095091	0.76896410011567	3.18612825126084	0.0532694381298349	0.0922330590385013	0.119857481370004	0.138548698184016	0.15025357238911	0.156543360823673	1	0	0	0	0	1	0	0	0	1	0	0	0	0	0	0	0	0	0	0	0	0	0	0	0	0	0
Locus_0809	mixed	320	12	2.81	9.38	320	0.0007703125	0.00301168464752607	21.3071	0.486108826812974	1.08542860176517	1.3488886751425	1.44776207088153	1.46500945406834	1.44124034094322	7.27443796961372	0.172583324300534	0.250961724093692	0.283380100060166	0.293134575920139	0.291564960111731	0.284268596754138	NA	NA	NA	NA	NA	NA	NA	NA	NA	NA	NA	NA	NA	NA	NA	NA	NA	NA	NA	NA	NA	NA	NA	NA	NA	NA	NA
Locus_0810	exon	376	17	2.13	8.24	376	0.000469946808510638	0.0018356255238555	29.7099	0.236483968456462	0.599510425239056	0.836440637429381	0.985993122065854	1.07491136025709	1.1217255834821	4.85506509692991	0.0886002824632153	0.147057781819317	0.184644984674451	0.207757945546723	0.220821570338855	0.226907411844482	0	0	0	0	0	0	0	0	1	0	0	0	0	0	0	0	0	0	0	0	0	0	1	0	0	0	0
Locus_0811	mixed	390	11	3.08	13.08	390	0.0011125641025641	0.00524506585025539	8.10270000000001	1.34635762694912	2.19439017093098	2.09642203327233	1.87814697725089	1.69552481476407	1.56104659674986	10.7718882199173	0.414323734632579	0.439076840398431	0.397138314269984	0.355646399180701	0.324217025222641	0.301411276843513	1	0	0	0	0	0	0	0	0	0	0	0	0	0	0	0	0	0	0	0	1	1	1	1	0	1	0
Locus_0812	mixed	338	13	5.03	9.76	338	0.000394082840236686	0.00171511708183234	29.7099	0.18257683707713	0.460285970372852	0.63824927197239	0.747817814307313	0.810584604806407	0.841408149445323	3.6809226479814	0.0682571238917986	0.112578549596655	0.140473241651406	0.157115841578948	0.166068385722131	0.169781187262105	0	0	0	0	0	0	0	0	0	0	0	0	0	0	0	0	0	0	0	0	0	0	0	0	0	0	0
Locus_0813	mixed	331	16	1.81	6.34	331	0.000394259818731118	0.00178675182999392	29.7099	0.191390872839725	0.476738173248414	0.653305881205903	0.757449466965226	0.813413766653946	0.837378602459801	3.72967676337298	0.0712014755857604	0.115926988508336	0.143020660003829	0.158379408575818	0.165936926290001	0.168319877590864	1	0	0	0	0	0	0	0	1	0	0	0	0	0	0	0	0	0	0	0	0	0	0	0	0	0	0
Locus_0814	mixed	352	16	1.99	3.12	352	0.000246875	0.00147005878373463	27.6092	0.136910663225379	0.345486831674216	0.477138126855476	0.553853397570253	0.591797564600872	0.60280791459388	2.70799449852007	0.0512408381843089	0.0844155043233868	0.104627720672212	0.115635515582584	0.120196285157033	0.1203244674305	1	0	0	0	0	0	0	0	0	0	0	0	0	0	0	1	0	0	0	0	0	0	1	1	1	0	0
Locus_0815	mixed	448	8	4.46	10.04	448	0.000741294642857143	0.0028159763324534	22.2074	0.633185878870149	1.50419589037493	1.96011800535623	2.16377565527925	2.21535879795297	2.17666534970769	10.6532995775412	0.231139770898184	0.357031712154245	0.418808409391836	0.4417563641936	0.441453877734333	0.427523969951383	1	0	1	0	0	0	0	0	0	0	1	0	0	0	0	0	0	0	0	0	0	0	1	1	0	0	0
Locus_0816	exon	337	17	2.67	7.12	334	0.000486826347305389	0.0022093862259188	23.1077	0.287598903536161	0.690714128004396	0.908366590518517	1.00997111441217	1.04046702768816	1.02871011662031	4.96582788077971	0.105489073564563	0.164735257799511	0.194822729147959	0.206847728711871	0.207964862289062	0.202744061139428	1	0	0	0	0	0	0	0	0	0	0	0	0	0	0	0	0	0	0	0	1	1	1	1	1	1	0
Locus_0817	exon	303	17	0.00	1.65	303	7.95379537953795e-05	0.000617603613082443	29.7099	0.0219477808252944	0.0603648197755434	0.0914338683659149	0.116197637142158	0.135567056890875	0.150336955637746	0.575848118637531	0.00849500324225138	0.0154064888444887	0.020957320812052	0.0253423085654015	0.0287315368124253	0.0312733140087426	1	0	0	0	0	0	0	0	0	0	0	0	0	0	0	0	0	0	0	0	0	0	0	0	0	0	0
Locus_0818	mixed	448	16	2.23	6.70	448	0.000419419642857143	0.00176412233890904	29.7099	0.257901570158662	0.652924834095139	0.909515412103337	1.07031638421594	1.16476581823151	1.21322799897117	5.26865201777573	0.0965754620271471	0.160042845140018	0.200613472404233	0.225331006425247	0.239062793103038	0.245180386528473	1	0	0	0	0	0	0	0	1	0	0	0	0	0	0	0	0	0	0	0	0	0	0	0	0	0	0
Locus_0819	exon	300	17	2.00	5.67	300	0.000329333333333333	0.00148805934838071	29.7099	0.12428867084653	0.322150137618835	0.458829648748747	0.550168456292257	0.608033416481938	0.641304094790424	2.70477442477873	0.0469950456200247	0.0798430219450603	0.102190577473831	0.116770853416765	0.125630095578584	0.130298482781036	0	0	0	0	0	0	0	0	0	0	0	0	0	0	0	0	0	0	0	0	0	0	1	1	0	0	0
Locus_0820	exon	498	13	3.41	8.03	498	0.000542369477911647	0.00199147883133264	29.7099	0.374529241211684	0.956876442755091	1.34336630599853	1.58969852840266	1.73582645891837	1.81045615193388	7.81075312922019	0.140792763306268	0.235501553687801	0.297224692216418	0.335351464275539	0.356622206945166	0.365884777955743	1	0	0	0	1	0	0	0	1	1	1	0	0	0	0	0	0	0	0	0	0	0	0	0	0	0	0
Locus_0821	exon	364	14	1.92	6.32	364	0.000443131868131868	0.00226172660688043	29.7099	0.294812524022906	0.641287122999857	0.791077563910978	0.859283311436516	0.891841569239452	0.906394083188503	4.38469617479821	0.103243770327214	0.147206993014456	0.16671249859295	0.17589681572865	0.180271763456285	0.181919694739908	1	0	0	0	0	0	0	0	0	0	0	0	0	0	0	1	0	0	0	1	0	0	0	0	0	0	0
Locus_0822	mixed	300	14	0.67	4.33	300	0.000302	0.00154722623752971	29.7099	0.130549269579708	0.330688016244429	0.460215379786151	0.540224383628178	0.585557175809141	0.606672367592949	2.65390659264055	0.0489073849464592	0.0810432928492209	0.101412712309714	0.113535518520723	0.119890165604537	0.122224715109653	0	0	0	0	0	0	0	0	0	0	0	0	0	0	0	0	0	0	0	0	0	0	0	0	0	0	0
Locus_0823	mixed	547	10	8.41	14.99	547	0.00113601462522852	0.00376357628221086	18.6062	1.33944890413422	2.99589612088183	3.69484872422798	3.90114122987354	3.85711300434616	3.69022273216583	19.4786707156296	0.476545144055659	0.691254325895668	0.770958745037824	0.781513448089701	0.757424493659641	0.716918635438329	0	0	0	0	0	0	0	0	0	0	1	1	0	0	0	0	0	0	0	1	1	1	0	0	0	1	0
Locus_0824	exon	319	17	4.39	10.66	319	0.000737931034482759	0.00246978663458729	27.9093	0.364311730894817	0.900469505106254	1.22182438384566	1.40111778886316	1.48741569601302	1.51363105263282	6.88877015735569	0.135152002115355	0.217988679489717	0.266083038251616	0.291316979001621	0.301682370686501	0.302522807609755	1	0	1	0	0	0	0	1	0	0	0	0	0	0	0	0	0	0	0	1	0	0	0	0	0	0	0
Locus_0825	exon	324	11	1.54	3.40	324	0.000220061728395062	0.00119868297020141	29.7099	0.0874961592304394	0.232077072929629	0.337915252283717	0.41283325725123	0.463220337973734	0.494283898772162	2.02782597844091	0.0333953689299646	0.058149795322924	0.0759903861972524	0.088329138274127	0.0963181077890176	0.100895119035991	1	1	1	0	0	0	0	0	0	0	0	0	0	0	0	0	0	0	0	0	0	0	0	0	0	0	0
Locus_0826	mixed	339	9	2.36	5.90	339	0.000517109144542773	0.00214374055587248	27.3091	0.287240025554631	0.721326155218782	0.992282537567521	1.14843037310287	1.22414227778797	1.24399997943983	5.61742134867156	0.107274967430378	0.175883233737616	0.217248440810051	0.239474547645265	0.248343230372001	0.247999706898386	0	0	0	0	1	0	0	0	0	0	0	0	0	0	0	0	0	0	0	0	0	0	0	0	0	0	0
Locus_0827	mixed	499	7	1.80	9.82	499	0.000695190380761523	0.00273402936709689	22.2074	0.665581681769984	1.59228868630106	2.08851048109834	2.31547331152322	2.37391692300555	2.32806247663904	11.3638335603372	0.243659948886878	0.379232665410827	0.447389816992091	0.473299411880965	0.472863459567389	0.456319249417542	NA	NA	NA	NA	NA	NA	NA	NA	NA	NA	NA	NA	NA	NA	NA	NA	NA	NA	NA	NA	NA	NA	NA	NA	NA	NA	NA
Locus_0828	mixed	315	13	8.25	16.51	315	0.00141301587301587	0.00590016102417656	15.9053	1.26460781734526	2.09240218787562	2.25608406510326	2.27654529678816	2.21560656408773	2.10806097870086	12.2133069099008	0.381440796355703	0.441664525421764	0.45660764873511	0.451310799016003	0.433408713462125	0.40917907640835	0	0	0	0	0	0	0	0	0	0	0	0	0	0	0	0	0	0	1	1	1	1	0	0	1	0	0
Locus_0829	mixed	379	7	2.64	23.22	379	0.00131820580474934	0.00470820076508053	23.1077	1.16610461193122	2.2728743234687	2.7332538281906	2.96748500708303	3.04734607061531	3.01125132845926	15.1983151697481	0.382197557812838	0.510499620545283	0.575912069275586	0.605970662575774	0.609106238334368	0.592736169518002	1	1	0	0	0	0	0	0	0	0	0	0	0	0	0	0	0	0	0	0	0	0	0	0	0	0	0
Locus_0830	mixed	300	15	5.00	13.67	300	0.000886333333333333	0.00505170389701329	6.9023	0.898986106009938	1.37380796824568	1.2580354378331	1.11821675234518	1.02045780714783	0.950438375880792	6.61994244746253	0.268262562665217	0.267368412291167	0.236219761297884	0.212621417230616	0.196464447417841	0.184122921591425	NA	NA	NA	NA	NA	NA	NA	NA	NA	NA	NA	NA	NA	NA	NA	NA	NA	NA	NA	NA	NA	NA	NA	NA	NA	NA	NA
Locus_0831	exon	402	16	3.23	6.72	402	0.000595273631840796	0.00262303293827262	19.8066	0.4779865310782	1.11236082899878	1.41469846463075	1.52332713782896	1.52304554898804	1.46505718406215	7.51647569558689	0.17312364307115	0.261027173985052	0.298568478550387	0.307240674837077	0.300121547310654	0.285029049631148	1	0	0	0	0	0	0	0	0	0	1	0	0	0	0	0	0	0	1	1	1	1	0	0	0	1	0
Locus_0832	exon	300	15	2.33	8.00	300	0.000560666666666667	0.00219514199620447	27.3091	0.264298099190729	0.652322194459882	0.883727227199428	1.01160058787095	1.07158855007224	1.08758549257018	4.97112215136337	0.0979915222708472	0.157801095993125	0.192295599878064	0.210120101609818	0.217074758754002	0.217043052063667	NA	NA	NA	NA	NA	NA	NA	NA	NA	NA	NA	NA	NA	NA	NA	NA	NA	NA	NA	NA	NA	NA	NA	NA	NA	NA	NA
Locus_0833	mixed	467	8	5.78	11.35	467	0.00124796573875803	0.00526881373872866	15.3051	1.64879840374079	2.9429912758564	3.2369175089018	3.25225345343774	3.13728828612809	2.95508622144615	17.1733351495109	0.520337660626908	0.631829148944278	0.654727034639414	0.64201245749819	0.610739919561612	0.570328188351169	NA	NA	NA	NA	NA	NA	NA	NA	NA	NA	NA	NA	NA	NA	NA	NA	NA	NA	NA	NA	NA	NA	NA	NA	NA	NA	NA
Locus_0834	exon	300	17	2.33	7.00	300	0.000502	0.00217592389941687	26.4088	0.250042950970204	0.599167552401813	0.79188017136937	0.890724127130196	0.933008819670324	0.941114207868924	4.40593782941083	0.091527416103714	0.143062648339718	0.170641328611498	0.18381085525251	0.188281730577683	0.187492501280314	1	0	0	0	0	0	0	0	0	0	0	0	0	0	0	0	0	1	0	0	0	0	0	0	0	0	0
Locus_0835	exon	412	16	2.91	8.25	412	0.000558495145631068	0.0025181870177618	29.7099	0.413727280992649	0.895673301782655	1.10905167742067	1.21422918429345	1.27005796390503	1.29808151741242	6.20082092580686	0.144361195819812	0.20573663473498	0.23457442696222	0.249580076170584	0.257553030522011	0.261050611222081	1	0	0	0	0	0	0	0	0	0	0	1	0	0	0	0	0	0	0	0	0	1	1	1	0	0	0
Locus_0836	mixed	478	15	3.35	9.41	478	0.000563807531380753	0.00210114467669316	29.7099	0.388130416943171	0.959906708074853	1.30995087258866	1.51757122799822	1.63296665938444	1.68809189946767	7.49661778445701	0.143907327743281	0.232814520228913	0.286512399221502	0.317500868997049	0.333713817769654	0.340220455292776	1	0	0	0	0	0	0	0	0	0	0	1	0	0	0	0	0	1	1	0	0	0	0	0	0	0	0
Locus_0837	mixed	382	9	3.40	13.61	382	0.00113612565445026	0.00392576169648074	21.9073	0.931943752251613	1.95404403838434	2.35315456823099	2.50388481577742	2.53632003474865	2.50294953473776	12.7822967441308	0.320355434773184	0.4426523861866	0.491003008854102	0.506822239470435	0.505587276663875	0.494297193331128	NA	NA	NA	NA	NA	NA	NA	NA	NA	NA	NA	NA	NA	NA	NA	NA	NA	NA	NA	NA	NA	NA	NA	NA	NA	NA	NA
Locus_0838	mixed	389	9	1.80	6.68	389	0.000430591259640103	0.00188442200660987	29.7099	0.254483685420175	0.643563978631705	0.893281444369559	1.04458281293894	1.12638425544113	1.15925081220015	5.12154698900162	0.0952848414713189	0.157552257668212	0.196519084024884	0.219024672785434	0.229916960469343	0.232656566674053	0	0	0	0	0	0	0	1	0	0	0	0	0	0	0	0	0	0	0	0	0	0	0	0	0	0	0
Locus_0839	mixed	363	9	2.48	8.82	363	0.000647107438016529	0.00265609091674936	22.8076	0.446184877575934	1.04603702651769	1.35081768750739	1.48571594218498	1.52279757608761	1.50368673750854	7.35523984738214	0.161894691665371	0.246979717319755	0.287854112314695	0.303268802322052	0.30403270663271	0.296407353335601	0	1	0	0	0	0	0	1	0	0	0	0	0	0	0	0	0	0	0	0	0	1	0	0	0	1	1
Locus_0840	mixed	460	10	1.30	14.13	460	0.000618478260869565	0.00199436730499645	29.7099	0.356750238152443	0.921359158705422	1.30948280835446	1.56908921522411	1.73464427349847	1.83114863228609	7.72247432622096	0.134663149315377	0.228061074383388	0.291492281906392	0.333039323324283	0.358538605198053	0.372245091076295	1	1	0	0	0	0	0	1	0	0	0	0	0	0	0	0	0	0	0	0	0	1	0	0	0	1	0
Locus_0841	mixed	387	13	2.58	11.11	387	0.000705167958656331	0.00271595252047573	28.5095	0.481790420902875	1.08737930934359	1.37468431919042	1.50901496284313	1.56753872597651	1.58584065082257	7.60624838907911	0.171659866159979	0.253249971578711	0.291797149296155	0.309409947116407	0.316323336225097	0.317246997269086	1	0	1	0	0	0	0	0	0	0	0	0	1	0	0	0	0	0	0	0	0	1	0	0	0	1	1
Locus_0842	mixed	454	11	1.98	17.62	454	0.000853083700440529	0.00313275463732844	23.4078	0.748945969236898	1.66563695647986	2.07121002869782	2.23557790194206	2.28358291268644	2.27264224759883	11.2775960166419	0.265286072609159	0.38488018075565	0.436010162847619	0.454549075338231	0.457013334548714	0.451008071574179	1	0	0	0	0	0	1	0	0	0	0	0	0	0	0	0	0	0	0	0	0	0	0	1	1	0	0
Locus_0843	mixed	481	16	4.78	11.43	481	0.00059002079002079	0.00202674415616942	29.7099	0.381139546679478	0.981790236197359	1.38791194691343	1.65059519537032	1.8082002752958	1.88946215925725	8.09909935971363	0.143781129417223	0.242506114666749	0.307919354527973	0.348847850736023	0.371911445138253	0.382062273398277	1	0	0	0	1	0	0	1	0	0	0	0	0	0	0	0	0	0	0	1	0	0	0	0	1	0	0
Locus_0844	exon	301	16	2.33	4.32	301	0.000177076411960133	0.00101910389925418	29.7099	0.0585522568262197	0.1555958990998	0.227501952827063	0.279728369878268	0.316560850247761	0.341367604431511	1.37930693331062	0.0223574395390089	0.0390479516840531	0.0513007154855011	0.0600805332796638	0.0661453235196861	0.0700910470617501	1	1	0	0	0	0	0	0	0	0	0	1	0	0	0	0	0	0	0	0	0	0	0	0	0	0	0
Locus_0845	intron	329	7	1.82	12.16	329	0.000956838905775076	0.00370335506770632	21.6072	0.698954486743202	1.45435444535166	1.74098949399792	1.84690298792454	1.8673927483302	1.837911920966	9.44650608331352	0.239477433101989	0.328320213579692	0.362586029676472	0.373491520124848	0.371849822923578	0.362236477009649	1	1	0	0	0	0	0	1	0	0	0	0	0	0	0	0	0	0	0	0	0	0	0	0	0	0	0
Locus_0846	exon	370	17	3.24	7.57	370	0.000397297297297297	0.00144360781229212	29.7099	0.152637000909773	0.411367778650571	0.609977724954172	0.759559267617547	0.869251884073749	0.94658579517718	3.74937945138299	0.0586115366209475	0.103939407794408	0.138423876688163	0.164075534776078	0.182550993774177	0.195215114392386	1	1	0	0	0	0	1	0	0	0	0	0	0	0	0	1	0	0	1	1	1	1	0	0	1	0	0
Locus_0847	mixed	304	8	0.66	10.20	304	0.000432236842105263	0.00204932902079433	25.2084	0.229752696575969	0.568731216881756	0.770405711701886	0.878340355607958	0.922804523705852	0.924884938361002	4.29491944283439	0.0853198398134631	0.137658963838307	0.167422081677231	0.181828382595154	0.185901467158302	0.18314472818997	0	0	0	0	0	0	0	0	0	0	0	0	0	0	0	0	0	0	0	0	0	0	0	0	0	0	0
Locus_0848	mixed	300	10	6.67	11.00	300	0.000979666666666667	0.00347533399500129	18.9063	0.632479522267858	1.44660333933465	1.81246554256382	1.92872143277073	1.90948676774893	1.82010481000529	9.54986141469127	0.2273518650138	0.336815547190773	0.380120329020852	0.387007605417217	0.374538795378302	0.352456146733315	NA	NA	NA	NA	NA	NA	NA	NA	NA	NA	NA	NA	NA	NA	NA	NA	NA	NA	NA	NA	NA	NA	NA	NA	NA	NA	NA
Locus_0849	mixed	300	11	6.33	20.33	300	0.000931666666666667	0.00325174980765652	22.5075	0.551324495006216	1.26347754862585	1.60648954391632	1.75210665566861	1.78874298750687	1.76341350556081	8.72555473628467	0.197928522637453	0.295682602258444	0.340591907502624	0.356746676396601	0.356750175794491	0.347453497603658	0	0	1	1	0	1	0	0	0	0	0	1	0	0	0	1	0	0	0	0	1	0	0	0	0	0	0
Locus_0850	exon	301	7	3.65	14.95	301	0.00126179401993355	0.00401351493134104	18.6062	0.853590464405548	1.93547768932381	2.4113266812934	2.55727873711092	2.52441426933166	2.3968978556618	12.6789856971271	0.305557498771934	0.449175437214646	0.504751842999458	0.512409907446829	0.494315784292624	0.462943988926682	0	0	0	0	1	0	0	0	0	0	0	0	0	0	0	0	0	0	0	0	0	0	0	0	0	0	0
Locus_0851	mixed	503	16	4.95	13.86	451	0.000631485587583149	0.00221116002971609	29.7099	0.41637889136721	1.04882752399717	1.45067169261893	1.69244715075868	1.82359051516065	1.87877660908728	8.31069238298989	0.155648225824739	0.256294808171823	0.318707283491887	0.354632151744768	0.372306012174233	0.37750745585142	1	0	0	0	1	0	0	0	0	0	0	0	0	0	1	0	0	0	0	1	0	0	0	1	1	0	0
Locus_0852	mixed	422	8	7.82	13.03	422	0.00108530805687204	0.00371346938764803	20.4068	0.988589339369732	2.20058155168428	2.7311824885213	2.92333355873001	2.93724087533769	2.85211560588868	14.6330434195317	0.350330668307768	0.508444940475981	0.573300029347202	0.59033739490226	0.581369492162627	0.557646770861712	1	1	0	0	1	0	0	0	0	0	1	0	0	0	0	1	0	0	0	0	0	0	0	0	1	0	0
Locus_0853	mixed	392	9	2.04	8.67	392	0.000728826530612245	0.00301076680897335	19.8066	0.602069726819525	1.36535358610682	1.70818944342003	1.82836483589809	1.83093893283358	1.77195860112795	9.10687512620599	0.21542476289387	0.317252883699042	0.358892763580122	0.368687314925998	0.361717837311252	0.346062366810033	NA	NA	NA	NA	NA	NA	NA	NA	NA	NA	NA	NA	NA	NA	NA	NA	NA	NA	NA	NA	NA	NA	NA	NA	NA	NA	NA
Locus_0854	intron	303	8	6.27	15.18	303	0.000585808580858086	0.00210437023731275	29.7099	0.257497031141615	0.664736575730208	0.940083066459975	1.11597719745945	1.21751280356484	1.2640575722857	5.45986424664179	0.0972467862544334	0.164282550245463	0.208459871367777	0.23547130937425	0.249715526065025	0.254582819033254	NA	NA	NA	NA	NA	NA	NA	NA	NA	NA	NA	NA	NA	NA	NA	NA	NA	NA	NA	NA	NA	NA	NA	NA	NA	NA	NA
Locus_0855	mixed	537	8	1.49	8.38	537	0.000519180633147113	0.00219999679421348	26.1087	0.471207654217299	1.16190398030686	1.57182110544563	1.7947474332407	1.89326745428071	1.90947688788817	8.80242451537937	0.174641912982153	0.280915572864557	0.341681128705405	0.372137520281809	0.382469855884285	0.37955789228503	NA	NA	NA	NA	NA	NA	NA	NA	NA	NA	NA	NA	NA	NA	NA	NA	NA	NA	NA	NA	NA	NA	NA	NA	NA	NA	NA
Locus_0856	mixed	387	9	5.17	12.92	387	0.00078062015503876	0.00257872154288875	28.5095	0.482025827348436	1.19131508209096	1.62086762869208	1.86673219016075	1.99054903702377	2.03250647505371	9.18399624036969	0.178723626790095	0.288656802030302	0.353678284064586	0.389015553135969	0.404518991494981	0.406672581313432	0	0	1	0	1	0	0	0	0	0	0	0	0	0	0	1	0	0	0	0	0	1	1	1	0	1	0
Locus_0857	exon	300	15	0.67	4.67	300	0.000221666666666667	0.00102563980629805	29.7099	0.0615254567524297	0.16857014505873	0.254306782466554	0.321944884720304	0.374256730250127	0.413634090481044	1.59423808972919	0.0237781086527026	0.042941350379732	0.058179531678969	0.0700888119418688	0.0791838307933495	0.0859083065598355	1	1	0	0	0	0	0	0	0	0	0	0	0	0	0	0	0	0	0	0	0	0	0	0	0	0	0
Locus_0858	mixed	343	8	4.96	13.70	343	0.00126268221574344	0.00427873920202573	16.2054	1.0545055113831	2.28505720709219	2.72689078942205	2.79110774476476	2.68037252686537	2.49473408060667	14.0326678601341	0.370314257667513	0.51873717400093	0.560077961848677	0.550851866784417	0.518958395640592	0.478157317406012	0	0	1	0	0	1	0	1	0	0	0	0	0	0	0	0	0	0	0	1	1	0	0	0	0	0	0
Locus_0859	mixed	306	10	1.96	4.90	306	0.000412091503267974	0.00211086592552301	22.2074	0.236495396162759	0.563571411310346	0.735719192228606	0.812759483984824	0.832410587249206	0.818318737661621	3.99927480859736	0.0864613677280142	0.133915094471452	0.157273941117039	0.165962454899046	0.165905920366099	0.160805656487299	NA	NA	NA	NA	NA	NA	NA	NA	NA	NA	NA	NA	NA	NA	NA	NA	NA	NA	NA	NA	NA	NA	NA	NA	NA	NA	NA
Locus_0860	mixed	384	11	4.17	11.46	384	0.00066953125	0.00285705279852121	19.8066	0.531353216001519	1.20847049116717	1.51265677514805	1.61714731916824	1.61681449917378	1.56326731270914	8.0497096133679	0.190430355654352	0.28097563149036	0.317679185672752	0.325822813216169	0.319204497224264	0.305297613435554	NA	NA	NA	NA	NA	NA	NA	NA	NA	NA	NA	NA	NA	NA	NA	NA	NA	NA	NA	NA	NA	NA	NA	NA	NA	NA	NA
Locus_0861	intron	286	6	3.46	19.72	253	0.00123636363636364	0.00426185808579243	15.9053	0.792911763920083	1.76891411822276	2.14354455697202	2.19136089802951	2.07084626578983	1.87262171656062	10.8401993194948	0.282427180136437	0.405728786656134	0.441166439493006	0.429984001796462	0.395891295400919	0.352338095313771	NA	NA	NA	NA	NA	NA	NA	NA	NA	NA	NA	NA	NA	NA	NA	NA	NA	NA	NA	NA	NA	NA	NA	NA	NA	NA	NA
Locus_0862	mixed	300	6	4.00	11.33	300	0.001066	0.00415778803425483	19.8066	0.778197095618708	1.57916465447937	1.86465788800477	1.95894948801998	1.95737860985393	1.89642126799328	10.03476900397	0.263128499703166	0.353604433258172	0.386481867228762	0.394052318507546	0.386959791706979	0.370341739960372	0	0	0	0	0	0	0	0	0	0	0	0	0	0	0	0	0	0	0	0	0	0	0	0	0	0	0
Locus_0863	mixed	417	8	3.11	13.64	364	0.000973351648351649	0.00314731575298786	24.6082	0.653861113434916	1.5468818147763	2.0181494433308	2.24175086912576	2.31823612143956	2.30647011832113	11.0853494804285	0.238081134788281	0.367026923846596	0.432211316062879	0.459717827547064	0.464710557950507	0.456149694125597	1	0	1	0	1	0	0	0	0	0	1	0	0	0	0	0	0	0	0	0	0	0	0	0	0	0	0
Locus_0864	mixed	325	10	4.92	13.23	325	0.000655076923076923	0.00241008946806225	28.8096	0.344434926140757	0.843256844015555	1.13960281328209	1.30770647492043	1.39274726098354	1.42286876277787	6.45061708212024	0.127162034945486	0.203550888113377	0.248108346170322	0.272259962569991	0.28304065780702	0.28489706405945	1	1	1	0	1	0	0	0	0	0	0	0	0	0	0	0	0	0	0	0	0	0	0	0	0	0	0
Locus_0865	mixed	309	11	1.62	3.24	309	0.000233333333333333	0.00133271360056298	29.7099	0.10062356198863	0.259703021792156	0.36778569802592	0.437935858335946	0.47998395527892	0.501333693339722	2.14736578876129	0.0379892112713691	0.0642063145750843	0.0816541982855355	0.0925914029837539	0.0987182415828543	0.101315812117613	NA	NA	NA	NA	NA	NA	NA	NA	NA	NA	NA	NA	NA	NA	NA	NA	NA	NA	NA	NA	NA	NA	NA	NA	NA	NA	NA
Locus_0866	intron	364	8	6.04	16.48	364	0.000828021978021978	0.00432531601285801	19.2064	0.833064165629864	1.4420427747207	1.57805504407119	1.62196857870949	1.61585218595346	1.56967794029787	8.66066068938257	0.258939547610608	0.306941144826594	0.321862393751388	0.32528781055271	0.319705141235304	0.307219662655148	NA	NA	NA	NA	NA	NA	NA	NA	NA	NA	NA	NA	NA	NA	NA	NA	NA	NA	NA	NA	NA	NA	NA	NA	NA	NA	NA
Locus_0867	mixed	388	13	3.09	10.82	388	0.000734278350515464	0.00242741347330503	29.7099	0.426806266457966	1.05354451157377	1.43680718388673	1.66431450972182	1.78996517393605	1.84757574113972	8.21901338671604	0.15808270938316	0.255402876042865	0.314236433270337	0.348158496445502	0.365598258597157	0.371912951527476	NA	NA	NA	NA	NA	NA	NA	NA	NA	NA	NA	NA	NA	NA	NA	NA	NA	NA	NA	NA	NA	NA	NA	NA	NA	NA	NA
Locus_0868	mixed	533	6	4.88	19.89	533	0.00125065666041276	0.004246916676804	16.5055	1.56778710099452	3.31705993914927	3.92536487347499	4.03511986012422	3.9194852746545	3.70163341045589	20.4664504588532	0.543582238581374	0.747953444921069	0.806663685750832	0.800316704192501	0.764261306306952	0.715055692500387	NA	NA	NA	NA	NA	NA	NA	NA	NA	NA	NA	NA	NA	NA	NA	NA	NA	NA	NA	NA	NA	NA	NA	NA	NA	NA	NA
Locus_0869	mixed	538	9	5.02	11.34	538	0.000611338289962825	0.00274516023636793	24.6082	0.652868088030621	1.43951092849503	1.80109970017526	1.96680314163951	2.02753744859687	2.0239704987787	9.91178980571593	0.229718690291426	0.333012296878528	0.381297188918494	0.402069633712975	0.406856287127734	0.401341732134941	1	0	1	0	0	0	0	0	0	0	0	0	0	0	0	0	0	0	0	0	1	1	1	1	0	1	1
Locus_0870	exon	300	16	3.00	9.67	300	0.000739	0.00280121432101166	21.6072	0.411087287530934	0.954288530825104	1.21883520188246	1.32696099812037	1.3489994584823	1.32513339339642	6.58530487023757	0.148590300219928	0.224121668773503	0.258364363149573	0.269646848465595	0.268478564023161	0.260834335888649	1	0	0	0	0	0	0	0	1	0	0	0	0	0	0	0	0	0	1	1	1	1	1	0	0	1	1
Locus_0871	exon	317	12	1.58	6.31	317	0.000493059936908517	0.00203193236882025	28.5095	0.242230505108375	0.610888685131005	0.844317064425886	0.982215161464539	1.05315765395528	1.07767977995812	4.8104888500432	0.0906181858507781	0.149280158312933	0.18529885671127	0.205381753321105	0.214353029838868	0.215676246048313	1	1	0	0	0	0	0	1	0	0	0	0	0	0	0	0	0	0	0	0	0	0	0	0	0	0	0
Locus_0872	mixed	391	10	3.84	15.60	391	0.000694117647058823	0.00251789313157273	24.6082	0.45066445898156	1.08881175906371	1.44292042572223	1.61868233577681	1.68439046912295	1.68378658584097	7.96925603450823	0.165664126017783	0.260577096932851	0.310767863216518	0.333116446910008	0.338481397121649	0.333780617358744	0	0	0	0	0	0	0	0	0	0	0	0	0	0	0	0	0	0	0	0	0	0	0	0	0	0	0
Locus_0873	mixed	419	10	2.15	8.11	419	0.000579474940334129	0.00211427336850343	29.7099	0.352605281581088	0.892496929333914	1.24185385950322	1.45814161587275	1.58126608386719	1.63909157482991	7.16545534498803	0.132042586599423	0.218688811398296	0.273674423379423	0.306516100707411	0.323840756894752	0.330290622786685	1	1	0	0	0	0	0	0	0	0	0	0	1	0	0	0	0	0	0	0	0	1	0	0	0	0	0
Locus_0874	mixed	312	10	2.88	8.65	312	0.000394230769230769	0.00146810639392156	29.7099	0.131761188847044	0.352227488856373	0.5179026698355	0.639806985881877	0.726829265748907	0.786140316241477	3.15466791541118	0.0504334354006488	0.0886399509352246	0.117069144943337	0.137696603226849	0.152115984367876	0.16161296955974	1	1	0	0	0	0	0	0	0	0	1	0	0	0	0	1	0	0	0	1	0	0	0	0	0	0	0
Locus_0875	exon	334	15	3.89	12.28	334	0.000767964071856287	0.00261266677446263	29.7099	0.397825745475132	0.922329834083427	1.2050172109583	1.36660845870408	1.46191288847392	1.51649492319356	6.87018906088842	0.143155368139712	0.218162638375981	0.260008569257451	0.284513995688569	0.298932397882243	0.306750814140286	0	0	0	0	0	0	0	0	0	0	1	0	0	0	0	0	0	0	0	0	0	0	0	0	0	0	0
Locus_0876	exon	300	15	1.67	4.33	300	0.000423	0.00259780670288454	15.005	0.307396438176145	0.634754720608735	0.729931376917769	0.732855942267579	0.701927757659158	0.660601953311122	3.7674681889405	0.105628116182617	0.141099643460283	0.14804470980987	0.144074476899429	0.136393517879626	0.127814996603557	1	0	0	0	0	0	0	0	0	0	0	0	0	0	0	0	0	0	0	0	0	0	0	0	0	0	0
Locus_0877	exon	354	10	3.11	7.06	354	0.00163926553672316	0.0126160139488516	2.1007	2.45480351357454	1.7256936335784	1.34148178059642	1.21275819451015	1.13848839558307	1.0798805752896	8.95310609313218	0.432999452059039	0.290783885650307	0.25226069745633	0.234308500555853	0.221540903145068	0.210609409793164	0	0	0	0	0	0	0	0	0	0	0	0	0	0	0	0	0	0	0	0	0	0	0	0	0	0	0
Locus_0878	intron	353	6	2.27	15.01	353	0.000793484419263456	0.00275225889362034	23.7079	0.499459344009377	1.23431029219281	1.66442941845807	1.88422767133321	1.9615900492361	1.94503533360554	9.18905210883509	0.185432559051751	0.298253112969652	0.360595161546883	0.388411705980525	0.393140126315291	0.382924053852911	1	1	0	0	1	0	0	0	0	0	1	0	0	0	0	0	0	0	0	0	0	0	0	0	0	0	0
Locus_0879	mixed	325	9	1.54	4.62	325	0.000473846153846154	0.00245090540860665	18.6062	0.32939689433409	0.756780338821669	0.949467862155685	1.00898664610901	0.996000953383705	0.946166431860299	4.98679912666446	0.118687259502682	0.176415624969509	0.199064377155102	0.202194065271869	0.195026839497005	0.182923689298247	0	0	0	0	0	0	0	0	0	0	0	0	0	0	0	0	0	0	1	1	0	1	1	1	0	0	0
Locus_0880	mixed	324	10	4.32	11.11	324	0.000664197530864198	0.00265597328504857	22.8076	0.401253607330589	0.945358561453282	1.22484773389866	1.34911777297694	1.38296946789462	1.36485885068049	6.66840599423458	0.145924769260072	0.22364032262872	0.261267648267036	0.275449923430469	0.276055772800717	0.268947346907496	0	0	0	0	0	0	0	1	0	0	0	0	0	0	0	0	0	0	0	0	0	0	0	0	0	0	0
Locus_0881	exon	316	17	3.80	9.81	316	0.000589240506329114	0.00270571612309911	19.5065	0.372697743501219	0.808684192821582	0.977714893388304	1.02808651410942	1.02797420639677	1.00761182309468	5.22276937331197	0.130759149607382	0.184330798038824	0.203047714618036	0.206621009275401	0.203947293616524	0.198870613965348	1	0	0	0	0	0	0	0	0	0	0	0	0	0	0	0	0	0	0	0	0	1	1	1	1	1	1
Locus_0882	exon	301	14	2.66	5.98	301	0.000367441860465116	0.00152400889130451	29.7099	0.133980635954429	0.353882805698702	0.51341976432629	0.625653529174782	0.700977228243582	0.747653398729343	3.07556736212713	0.0510471045670717	0.0885049069103095	0.115295057884016	0.133743069032312	0.145698532809835	0.152631128578822	1	0	0	0	0	0	0	1	0	0	0	0	0	0	0	0	0	0	0	0	0	0	0	0	0	0	0
Locus_0883	mixed	407	14	4.18	21.87	407	0.000681818181818182	0.00239518474998593	27.6092	0.433053094836584	1.0671862767873	1.44374730815802	1.65105363644245	1.74818877498672	1.77453594376702	8.11776503497801	0.160456939588243	0.257973090176644	0.313979346467099	0.342833971409883	0.354125130556292	0.354229769582849	1	0	0	0	1	0	0	0	0	0	0	0	0	0	0	0	0	0	0	1	0	0	0	0	0	0	0
Locus_0884	exon	402	7	2.99	5.97	402	0.000784328358208955	0.00361912048554887	13.8046	0.837393701846953	1.76427254923859	2.03152771309713	2.00128278786665	1.85060040082702	1.66327310159766	10.148350254474	0.290992145805359	0.393868060377766	0.409404601091517	0.387384961182333	0.351778058610177	0.313626993832238	1	0	0	0	1	0	0	0	0	0	0	0	0	0	0	0	0	0	0	0	0	0	0	0	0	0	0
Locus_0885	mixed	305	6	3.28	10.16	305	0.00150688524590164	0.00582360089956773	10.2034	1.45910881370351	2.64291991327405	2.71196219223537	2.49516760696101	2.23294619517921	1.9875898893884	13.5296946107415	0.472651276002959	0.552566815018573	0.524311616568461	0.472725623549394	0.421150419557288	0.374861550630542	1	0	0	0	0	1	0	0	0	0	0	0	0	0	0	0	0	0	1	1	1	0	0	0	0	0	0
Locus_0886	mixed	392	8	3.32	6.89	392	0.000631632653061224	0.00245071509742606	25.2084	0.43115961721983	1.06298777043828	1.43597109617147	1.63519825369397	1.71823487114862	1.72430098749268	8.00785259616485	0.159818081498393	0.256884041440978	0.31180200651611	0.338463969972557	0.346304459019991	0.341773780578348	0	1	0	0	1	0	0	1	0	1	0	0	0	0	0	0	0	0	0	0	0	0	0	0	0	0	0
Locus_0887	mixed	396	7	3.03	12.12	396	0.000888383838383838	0.00318824048362244	21.6072	0.705659643542822	1.63822165267247	2.10099844955901	2.29625988912032	2.33430466368818	2.2786998275908	11.3541441261736	0.254827551581916	0.385378751190833	0.446388490662812	0.467020527621778	0.463657903129434	0.44603400245035	1	0	0	0	1	0	0	1	0	0	1	0	0	0	0	0	0	0	0	0	0	0	0	0	0	0	0
Locus_0888	mixed	331	13	2.41	9.04	303	0.000561716171617162	0.0022085444455979	24.008	0.269308893375547	0.662294406450177	0.894140870180455	1.02072889454786	1.07927477905093	1.09442393586043	5.02017177946537	0.0997024213117399	0.159934107531548	0.19427451936694	0.211789962626731	0.218500862113637	0.218381056563214	0	1	0	0	0	0	0	0	0	0	0	0	0	0	0	0	0	0	0	0	0	0	0	0	0	0	0
Locus_0889	mixed	288	16	6.60	10.76	288	0.000342013888888889	0.00132365457553944	29.7099	0.0994182502416189	0.269451417743922	0.401854496102796	0.503097646156349	0.578608234923737	0.632937242343472	2.48536728751189	0.0382608219956829	0.0682695281223678	0.0914370668449123	0.108947148172256	0.121792538395326	0.130805502282409	1	0	0	0	0	0	0	0	0	0	0	1	0	0	0	1	0	0	0	0	0	0	0	0	1	0	0
Locus_0890	exon	312	17	3.53	8.33	306	0.000336928104575163	0.00157058275956734	29.7099	0.139921280752034	0.359488136839225	0.507009811234243	0.601867506688456	0.658429049709884	0.687334333640762	2.9540501188646	0.0527261121783077	0.088689826359088	0.112375136131375	0.127107600238733	0.135351267174406	0.138929656306609	0	0	0	0	0	0	0	0	0	0	0	0	0	0	0	1	0	0	0	0	1	1	0	0	0	0	0
Locus_0891	exon	357	17	4.48	8.40	357	0.000688235294117647	0.00266838049410782	21.9073	0.453849491155837	1.08251068392965	1.41275526829242	1.55833463064125	1.5921186440469	1.56047715776287	7.66004587582893	0.166016317818962	0.257245183079972	0.301834126680801	0.31785922849575	0.316863001427765	0.306157195229504	1	0	0	0	0	0	0	0	0	0	0	0	0	0	0	0	0	0	0	0	0	1	0	0	0	0	0
Locus_0892	exon	326	16	2.76	5.21	326	0.000283742331288344	0.00129641379238839	29.7099	0.103914029101432	0.274595080682735	0.399458749602441	0.489146806187048	0.55176609976073	0.593515751249778	2.41239651658416	0.0395859827474689	0.0687359171026789	0.0898834125510669	0.104879302590411	0.115136223229169	0.121736684253006	1	1	0	0	0	0	0	0	0	0	0	0	0	0	0	1	0	0	0	0	0	0	0	0	0	0	0
Locus_0893	exon	319	17	0.63	3.45	319	0.000151724137931035	0.000815526514582975	29.7099	0.0411514590232171	0.113705834561082	0.173131633828757	0.221224039699571	0.259556084291835	0.289504890017406	1.09827394142187	0.0159556804768914	0.0290898716551563	0.0397857409782971	0.0483791811212251	0.0551643856698091	0.0603987827501975	1	0	0	0	0	0	0	0	0	0	0	0	0	0	0	0	0	0	0	0	0	0	0	0	0	0	0
Locus_0894	exon	303	17	2.64	5.61	303	0.000410561056105611	0.00208874800471959	24.3081	0.222249725156329	0.512883866123339	0.655567115253694	0.719085739063662	0.740290027180779	0.738811050443228	3.58888752322103	0.0800573669974711	0.120350508028312	0.13933853083948	0.146939671542596	0.148449248047953	0.146682034842093	0	0	0	0	0	0	0	0	0	0	0	0	0	0	0	0	0	0	0	0	0	0	0	0	0	0	0
Locus_0895	exon	354	17	3.39	7.34	354	0.000481638418079096	0.00188089443622432	29.7099	0.236388915352177	0.60622575602342	0.852650903103382	1.00868357535492	1.09905956295068	1.14224484953289	4.94525356231747	0.089024541588923	0.149388062308067	0.188686533454318	0.212619014256031	0.225447400038507	0.230346959443376	1	1	0	0	0	0	0	0	0	0	0	0	0	1	0	0	0	0	0	0	0	0	0	0	0	0	0
Locus_0896	mixed	317	12	2.21	3.47	317	0.000333753943217666	0.00199924735269029	20.4068	0.213328945908025	0.496250057389781	0.633062940511435	0.68555660304469	0.690211529030831	0.668525513873043	3.38693558975781	0.0772089110352403	0.116557792758361	0.133937881511785	0.138738160613923	0.136496835035062	0.130473223141635	1	0	0	0	1	0	0	0	0	0	0	0	0	0	0	0	0	1	1	0	0	0	0	0	1	0	0
Locus_0897	exon	380	17	1.32	4.74	380	0.000268684210526316	0.00133588323445909	29.7099	0.125709584471799	0.325455724696873	0.46363284160861	0.556826566082269	0.617131775940032	0.653383638995035	2.74214013179462	0.0475004093929965	0.0806499073307333	0.103318533541831	0.118326516168496	0.12773219244534	0.13304072858166	0	0	0	0	0	0	0	0	0	0	0	0	0	0	0	0	0	0	0	0	0	0	0	0	0	0	0
Locus_0898	mixed	439	10	1.82	10.48	439	0.000523234624145786	0.00239621229212593	28.8096	0.415770980540378	0.939468094191794	1.19654353208743	1.32582956238911	1.38786829121161	1.40990466602917	6.67538512644949	0.148020634261803	0.219426586517397	0.255167557413742	0.273022709713764	0.280832822088533	0.28225691083534	1	0	1	0	0	0	0	1	0	0	0	0	0	0	0	0	0	0	0	0	0	0	0	0	0	0	0
Locus_0899	mixed	286	12	6.64	14.69	286	0.000886713286713287	0.00333624934408807	18.6062	0.542713615650605	1.22018757780928	1.50818143440905	1.59292431997225	1.57498771827984	1.50796522608453	7.94695989220554	0.193614355537147	0.281970115190529	0.314799123913904	0.319096779041491	0.30934286667131	0.293185833559889	1	1	0	0	0	0	0	0	0	0	0	0	0	0	0	0	0	0	0	0	0	0	0	0	0	0	0
Locus_0900	mixed	386	15	2.85	8.29	386	0.000503367875647668	0.00192888206755876	29.7099	0.268060308895391	0.67731004722778	0.94166265906811	1.10630475376348	1.20229424805217	1.25100149604857	5.44663351305548	0.100299620814436	0.165861764526145	0.207525770480438	0.232739354810352	0.246623953216213	0.252706474298207	0	0	1	0	0	0	0	1	0	0	0	0	0	0	0	0	0	0	0	0	0	0	0	0	0	0	0
Locus_0901	exon	305	16	2.30	3.61	305	0.000234426229508197	0.00131275188634381	29.7099	0.096547848848245	0.249329440408703	0.353204435561243	0.420640278512034	0.461128639755039	0.481874888737427	2.06272553182269	0.0364609937980465	0.0616533316358007	0.0784236280862136	0.088941780989569	0.0948573931068047	0.0974206437643944	1	0	0	0	0	0	1	0	0	0	0	0	0	0	0	0	0	0	0	0	0	0	0	0	0	0	0
Locus_0902	exon	300	14	1.67	5.33	300	0.000406	0.00192865142549664	26.1087	0.199641582383965	0.491017357124277	0.661823236467247	0.752938334000638	0.79212323864848	0.798101797505803	3.69564554613039	0.0739322322400212	0.118517761455537	0.143598078660116	0.155875792048104	0.15988687171724	0.158678372034015	0	0	0	0	0	0	0	0	0	0	1	0	0	0	0	0	0	0	0	0	1	0	0	0	0	1	0
Locus_0903	mixed	415	12	5.06	12.29	415	0.00106578313253012	0.00336250787779259	21.9073	0.846976755670182	1.97963885142079	2.54844464581684	2.79160039042204	2.8456728709525	2.79087527067789	13.8032087849602	0.306904477365097	0.466746693542162	0.542096876492866	0.568419032377375	0.566323359866719	0.548060799574224	1	0	1	0	0	0	0	0	0	0	0	0	0	0	0	0	0	1	0	0	1	0	0	0	0	1	1
Locus_0904	exon	340	13	4.12	9.12	340	0.000722941176470588	0.00268119258611634	22.8076	0.440220560956643	1.05425211738663	1.38217446439957	1.53226132342549	1.57436507308346	1.55308634525907	7.53635988451086	0.161288825219521	0.251064396850154	0.296002559997836	0.313384657326907	0.314302238302158	0.305791110468146	0	0	0	0	0	0	0	0	1	0	0	1	0	0	0	0	0	0	0	0	0	0	0	0	0	0	1
Locus_0905	exon	396	13	1.77	5.30	396	0.000369444444444444	0.00181232089662642	27.3091	0.231256478591695	0.566908513935765	0.763772649112532	0.871121952542779	0.921066046676373	0.934509537507786	4.28863517836693	0.0854886630649529	0.136733837417309	0.165847148400382	0.180724521515523	0.186508955862633	0.186546778748225	1	0	0	0	0	0	0	0	0	0	0	0	0	0	0	0	0	0	0	0	1	0	0	0	0	1	1
Locus_0906	exon	361	11	1.39	5.82	361	0.00049196675900277	0.00231928311697165	21.9073	0.334074140248106	0.782682945566442	1.00769846407741	1.10326633732443	1.12502084160239	1.10569788809401	5.45844061691278	0.121230441199934	0.184597193518493	0.214290828489892	0.224628715839596	0.224053961056534	0.217519909811496	1	0	0	0	0	0	0	0	0	0	0	0	0	0	0	0	0	0	1	1	0	0	0	0	0	0	0
Locus_0907	mixed	428	10	4.67	15.42	428	0.000883878504672897	0.00276536743546314	27.009	0.617407582780241	1.51754795496709	2.04886002438128	2.33927062522822	2.47276799335861	2.50461515127918	11.5004693319946	0.228496995185617	0.366446380650115	0.445210294234053	0.485360820747258	0.500419121202572	0.499293981078551	1	1	0	0	0	0	0	0	0	0	0	0	0	0	0	0	0	0	0	0	1	0	0	0	0	1	1
Locus_0908	mixed	304	10	0.99	6.25	304	0.000512828947368421	0.00230867210494175	23.1077	0.283308724856432	0.673893585016654	0.880162541410719	0.975226260014949	1.00400189637213	0.993972330169282	4.81056533784016	0.103463377948932	0.160096954988421	0.188352210139658	0.199584936032167	0.200756969094659	0.19611762247422	0	0	0	0	0	0	0	0	0	0	0	0	0	0	0	0	0	0	0	0	0	0	0	0	0	0	0
Locus_0909	mixed	346	9	3.76	7.51	346	0.000345086705202312	0.00160704666328258	29.7099	0.166485040640645	0.430072659751943	0.609498522178614	0.726049408801766	0.7958155223361	0.830981190538321	3.55890234424739	0.0628784697523873	0.106368031587108	0.135352657235589	0.153520478894632	0.163662083639438	0.167892368598809	1	0	0	0	1	0	0	1	0	0	1	0	0	0	0	0	0	0	0	0	0	0	0	0	0	0	0
Locus_0910	mixed	381	9	1.05	5.51	381	0.000318635170603675	0.00148817946912955	29.7099	0.159714037007202	0.420644239657702	0.60751187269233	0.735839286881366	0.81824530269784	0.864957984818196	3.60691272375463	0.060796216693182	0.105004405177143	0.136058631926445	0.156754297256424	0.169360563359858	0.175713618510947	NA	NA	NA	NA	NA	NA	NA	NA	NA	NA	NA	NA	NA	NA	NA	NA	NA	NA	NA	NA	NA	NA	NA	NA	NA	NA	NA
Locus_0911	exon	320	17	4.69	13.12	320	0.0010396875	0.00439883354756163	10.8036	0.900195800011437	1.69243977683795	1.77546363943688	1.65699370407559	1.51119552742825	1.38795009283516	8.92423854062514	0.297232106045192	0.358647677278712	0.345800390182072	0.316447316244365	0.288904997518153	0.267289447957799	0	0	0	0	0	0	0	0	0	0	0	0	0	0	0	0	0	0	0	0	0	0	0	0	0	0	0
Locus_0912	mixed	394	14	2.79	7.61	394	0.000401522842639594	0.00157597991350526	29.7099	0.188146172729954	0.494954158814934	0.716052465547384	0.871456928894307	0.976518755125532	1.04303979731131	4.29016827842342	0.0715562909019865	0.123588626358847	0.160657944500667	0.18625844260391	0.20307328990308	0.213167954073952	1	0	0	0	0	0	0	0	1	0	0	1	1	0	0	0	0	0	0	0	0	0	0	0	0	0	0
Locus_0913	mixed	308	14	1.62	9.09	308	0.00051038961038961	0.00175779951390849	29.7099	0.185448545142739	0.485613543058011	0.699701017313495	0.849008205687819	0.949524873411391	1.01328004578044	4.18257623039389	0.0703944946653412	0.121005099689717	0.156733439410162	0.181256533157581	0.197337772647922	0.207058512785822	1	0	0	0	0	0	0	0	0	0	0	1	0	0	0	0	0	0	0	0	0	0	0	0	0	0	0
Locus_0914	exon	300	12	1.00	6.00	300	0.000388333333333333	0.00160572675662622	29.7099	0.147544797142088	0.387174231877494	0.557853488104079	0.675263182695507	0.751695849567447	0.796783410298006	3.31631495968462	0.0560712094542205	0.0965144094335558	0.124862532960498	0.143885633944487	0.155754777739026	0.162170575731607	1	0	0	0	0	0	0	0	0	0	0	0	0	0	0	0	0	0	0	0	0	0	0	0	0	0	0
Locus_0915	mixed	412	12	3.64	14.08	412	0.000592233009708738	0.00219723069766507	29.1097	0.37173682680638	0.933763896269092	1.28702323874716	1.49560928552232	1.60447023467209	1.64511808991061	7.33772157192761	0.138817236428273	0.22781872349395	0.28223081884025	0.312732718441982	0.326812478262902	0.32971875230116	0	0	0	0	0	0	0	0	0	0	1	0	0	0	0	0	0	0	0	0	0	0	0	0	0	0	0
Locus_0916	mixed	438	11	2.51	11.19	438	0.000812785388127854	0.00298345874634393	23.4078	0.667339659822764	1.51632767051203	1.9185785861287	2.09150988300844	2.14292941538878	2.12799311662352	10.4646783314842	0.238600473176569	0.35375006524435	0.40637478976751	0.426341244564184	0.428698681447292	0.421304951656022	0	0	0	0	0	0	0	0	0	0	0	0	0	0	0	0	0	1	1	1	1	1	1	1	0	0	0
Locus_0917	mixed	418	14	7.14	12.86	381	0.000606036745406824	0.00223760687218191	29.7099	0.354567954155256	0.884179574530407	1.2102556932434	1.39831611052606	1.49339590465378	1.52639308173565	6.86710831884451	0.132010551360682	0.214973702009518	0.264595022379206	0.291678280898461	0.303642509218301	0.305572352437479	0	0	0	0	1	0	0	1	0	0	1	1	0	0	0	0	0	0	0	0	0	0	0	0	0	0	0
Locus_0918	mixed	340	14	2.35	7.06	340	0.000420294117647059	0.00169937518501193	29.7099	0.185601174232577	0.479986905589684	0.681952395291275	0.815663224451955	0.899137028890856	0.945798494354183	4.00813922281053	0.0701163798586776	0.118824792300803	0.151701259350476	0.172904589181719	0.185534435614897	0.191899506119394	1	0	0	0	0	0	0	0	0	0	0	0	0	0	0	0	0	0	0	0	0	1	0	0	0	0	0
Locus_0919	mixed	442	5	2.26	10.41	442	0.000865837104072398	0.00358986799834111	18.006	0.901861671257607	1.91357392871245	2.28753809587471	2.38567646598222	2.35309384283898	2.2529185837836	12.0946625884495	0.312679408316201	0.433170506466496	0.473281647594717	0.476870270222394	0.462207722013816	0.43778748919385	NA	NA	NA	NA	NA	NA	NA	NA	NA	NA	NA	NA	NA	NA	NA	NA	NA	NA	NA	NA	NA	NA	NA	NA	NA	NA	NA
Locus_0920	mixed	322	6	0.93	5.90	322	0.000482608695652174	0.00232110901673913	21.3071	0.303235548245433	0.724019236507403	0.944603950423772	1.03920493404073	1.05573708176589	1.02521608273381	5.09201683371704	0.11098417284613	0.172083454693482	0.20164382363193	0.211490610970069	0.20927122221226	0.199939428108074	1	1	0	0	1	0	0	0	0	0	0	0	0	0	0	0	0	0	1	0	0	0	0	0	0	0	0
Locus_0921	mixed	393	8	1.02	5.85	393	0.000508905852417303	0.00233900970537275	23.1077	0.373431908462984	0.883486168658256	1.14962060729618	1.27106647719605	1.30679407897025	1.29198517805114	6.27638441863485	0.136035038357197	0.209446883477553	0.245707467613455	0.259938073824876	0.261140016573287	0.254700545671053	NA	NA	NA	NA	NA	NA	NA	NA	NA	NA	NA	NA	NA	NA	NA	NA	NA	NA	NA	NA	NA	NA	NA	NA	NA	NA	NA
Locus_0922	mixed	333	13	1.80	5.41	333	0.000392192192192192	0.00187003938147091	27.009	0.209961437482868	0.52152561330508	0.709939519930179	0.814746435668479	0.863374002658321	0.874787517460614	3.99433452650553	0.0780649984753128	0.126496953267042	0.154731614945007	0.169322012415676	0.174806435303001	0.174316994698414	1	0	0	0	0	0	0	0	0	0	0	0	0	0	0	0	0	0	0	0	0	0	0	0	0	0	0
Locus_0923	mixed	362	15	1.66	6.63	362	0.000367955801104972	0.00157551230492554	29.7099	0.169225528275923	0.439039710592939	0.625943144300662	0.751243750799765	0.830899395854045	0.876858376737761	3.69320990656109	0.0640097459436535	0.108865953688551	0.139475500947028	0.159513708607613	0.171732722058277	0.17819296627784	1	0	0	0	0	0	0	0	0	0	0	0	0	0	0	0	0	0	0	0	0	0	0	0	1	0	0
Locus_0924	exon	328	16	4.57	10.06	328	0.000584756097560976	0.00200670419196004	29.7099	0.254670103991926	0.656625157774321	0.929853850617588	1.10853507409823	1.21804711370268	1.2772154122657	5.44494671245045	0.0960963903265568	0.162301678780879	0.206517257629463	0.234612707796969	0.250944061580006	0.25874093098265	0	0	0	1	0	0	0	0	0	0	0	0	0	0	0	0	0	0	0	0	1	0	0	0	1	1	1
Locus_0925	mixed	315	9	5.40	10.16	315	0.000653650793650794	0.00225113085635723	29.7099	0.305233320780718	0.778510687731429	1.08846323212678	1.27971627802883	1.38522545751158	1.42933869906013	6.26648767523946	0.114704297699739	0.191307922762925	0.240159097016254	0.268897596230797	0.28316697674902	0.287137056411093	0	0	0	0	1	0	0	1	0	0	1	0	0	0	0	0	0	0	0	0	0	0	0	0	0	0	0
Locus_0926	exon	348	16	3.74	9.20	348	0.00040948275862069	0.00153021321045223	29.7099	0.15884328346887	0.422064091328966	0.616959243193929	0.758257827638414	0.857532896080363	0.923897165015941	3.73755450672648	0.0606508512164209	0.105910659957081	0.139096908775468	0.162813565379304	0.179108916542189	0.189597581411228	1	0	0	0	1	0	0	0	0	0	1	0	0	0	0	0	0	0	0	0	0	0	0	0	0	0	0
Locus_0927	mixed	301	13	1.00	3.99	301	0.000295681063122924	0.0017919304166011	21.9073	0.164577965185033	0.388367158253302	0.502294514135266	0.550855574364783	0.561507314456739	0.550990131618109	2.71859265801323	0.059925678743104	0.0918463181667075	0.106947762993956	0.112165485898214	0.111753428461543	0.108285370428747	1	0	0	0	0	0	0	0	0	0	0	0	0	0	0	0	0	0	0	0	0	0	0	0	0	0	0
Locus_0928	exon	300	10	1.99	6.31	282	0.000596808510638298	0.00272005019295036	19.5065	0.354360679801135	0.81205851201244	1.01856227762491	1.08489162152508	1.07577586942704	1.02842763728045	5.37407659767106	0.127504365140107	0.189194650028412	0.213706438748412	0.217823674261228	0.211264292232968	0.199562064158292	0	0	0	0	0	0	0	0	0	0	0	0	0	0	0	0	0	0	0	0	0	0	0	0	0	0	0
Locus_0929	mixed	300	16	3.67	9.00	300	0.000603	0.00224836417681209	28.2094	0.278877433930937	0.688273587174709	0.933192911044123	1.07007562610601	1.13645581030768	1.15724242018324	5.26411778874664	0.103382392369276	0.166536579528093	0.203200956570895	0.22252033166636	0.230569614932378	0.231375555253224	1	0	1	0	0	1	0	0	0	0	0	0	0	0	0	0	0	0	0	0	0	0	1	1	0	0	0
Locus_0930	mixed	306	13	2.61	9.48	306	0.000440849673202614	0.00162100897448489	29.7099	0.155833223493133	0.410172508177017	0.593972915902646	0.723848825158805	0.812466070572856	0.869513786255273	3.56580732955973	0.0592761922376659	0.102458809938478	0.133345879771082	0.154828168514976	0.169113358381861	0.177893416041708	1	1	0	0	1	0	0	0	0	0	0	0	0	0	0	0	0	0	0	0	0	0	0	0	0	0	0
Locus_0931	mixed	302	15	7.95	12.91	302	0.000550993377483444	0.00206249107678469	29.7099	0.241796220121918	0.614015848038965	0.855072229583869	1.00241664937057	1.08336245089671	1.11776450092106	4.91442789893308	0.0907008580027906	0.150578627011968	0.188359886677111	0.210418020426353	0.221393510295766	0.22465333024903	1	1	0	0	0	1	0	0	0	0	0	0	0	0	0	0	0	0	0	0	1	0	0	0	0	0	0
Locus_0932	mixed	356	15	2.25	4.78	356	0.000424719101123595	0.00236239462655539	18.006	0.323330262972264	0.717720269550057	0.876985748890886	0.918452437527096	0.903349393352712	0.863014622385201	4.60285273467821	0.114720699579488	0.164859171070051	0.182185701272401	0.183403850668049	0.177144247276931	0.167767026605109	NA	NA	NA	NA	NA	NA	NA	NA	NA	NA	NA	NA	NA	NA	NA	NA	NA	NA	NA	NA	NA	NA	NA	NA	NA	NA	NA
Locus_0933	mixed	383	15	3.66	10.18	383	0.000569451697127937	0.00236158866178627	23.7079	0.372545073626361	0.874607073826025	1.13037529825224	1.24525779267409	1.28123554386266	1.27428164269947	6.17830242494084	0.135278195437335	0.206586398117316	0.241007204990248	0.254549312984781	0.256563350622447	0.252432091631877	1	0	0	0	1	0	0	0	0	0	0	0	0	0	0	0	0	0	0	1	0	0	1	0	0	0	0
Locus_0934	exon	304	16	1.32	5.26	304	0.000195723684210526	0.00101630996413475	29.7099	0.0595317459080397	0.159378014380091	0.234986330088757	0.291432325620202	0.332723690899201	0.362028867740143	1.44008097463643	0.0227959860098105	0.0401517817256343	0.0532075364974906	0.0628630136455365	0.0698291044029328	0.0746682385583115	0	0	0	0	0	0	0	0	0	0	0	0	0	0	0	0	0	0	0	1	0	0	0	0	0	0	0
Locus_0935	exon	387	17	1.29	3.10	387	0.000214728682170543	0.00132354724984376	29.4098	0.122315102111541	0.310413397465518	0.43157876076076	0.504665443791659	0.543612530769326	0.558671961134933	2.47125719603374	0.0458772511175419	0.0760785475630883	0.0949665344032523	0.105773806867779	0.110884033480657	0.112045091240786	1	0	0	0	0	0	0	0	0	0	0	0	0	0	0	0	0	0	0	0	0	0	0	0	0	0	0
Locus_0936	mixed	366	14	5.96	18.16	336	0.00061577380952381	0.00344901733736745	8.10270000000001	0.51257312250368	0.903330887005417	0.974222308182263	0.996339316537511	1.0102514281833	1.01556914554223	5.4122862079544	0.162081748261574	0.191156485684186	0.197463718213666	0.200882451441198	0.202927077500394	0.202924576269662	1	0	0	0	0	0	0	0	0	0	0	0	0	0	0	0	0	0	0	0	1	0	0	0	0	1	0
Locus_0937	mixed	302	14	2.98	13.25	302	0.000596026490066225	0.00194831491361592	29.7099	0.224777509988835	0.586369551852933	0.840571205435278	1.01376443634293	1.12599640029066	1.1925085729357	4.98398767684633	0.0852097918489776	0.145785891708946	0.187763195362997	0.215726381430824	0.233160212320096	0.242714820603106	0	0	0	0	0	1	0	0	0	0	0	0	0	0	0	0	0	0	0	1	0	0	0	0	0	0	0
Locus_0938	mixed	445	10	3.60	7.19	445	0.000562921348314607	0.00256208415753395	19.5065	0.502509808479084	1.16705693742907	1.4814061677313	1.59239992630287	1.58943642714842	1.5261784988058	7.85898776589656	0.18184928442484	0.273596976503535	0.312372652350564	0.320904163260801	0.312931763345055	0.296626834413722	1	0	0	0	0	1	0	0	0	0	0	0	0	0	0	0	0	0	0	0	1	0	1	1	0	1	1
Locus_0939	intron	325	10	4.31	10.77	325	0.000719692307692308	0.0027523244773264	22.5075	0.435077640779021	1.0257465533843	1.32894118848765	1.4628981749894	1.49827657119809	1.47721325181162	7.22815338065008	0.158290123852507	0.242680560615056	0.283407507724056	0.298557413019317	0.298926621341499	0.290945688275935	NA	NA	NA	NA	NA	NA	NA	NA	NA	NA	NA	NA	NA	NA	NA	NA	NA	NA	NA	NA	NA	NA	NA	NA	NA	NA	NA
Locus_0940	mixed	418	7	4.31	16.27	418	0.00100693779904306	0.00349804669042595	20.7069	0.884294046177744	2.01096900269984	2.5356794164883	2.73773389100279	2.75905341042909	2.67638433113204	13.6041140979298	0.316426703237251	0.468802228282285	0.535134816569819	0.554134627160124	0.546120553992918	0.522502014688611	1	1	0	0	0	1	0	0	0	0	1	0	0	0	0	0	0	0	1	1	1	0	0	0	0	0	0
Locus_0941	mixed	300	14	1.33	3.67	300	0.00024	0.00134031893573818	29.7099	0.0984242074004995	0.252442020832187	0.355447633009268	0.421363490935276	0.46046147308656	0.480303794845538	2.06844262010933	0.037063250468909	0.062229317587429	0.0787254295773985	0.088934957586566	0.0946143842720709	0.0970553171237213	0	0	0	0	0	0	0	0	0	0	0	0	1	0	0	0	0	0	0	0	0	0	0	0	0	0	0
Locus_0942	mixed	320	12	1.25	4.38	320	0.0002996875	0.00151022634101554	29.7099	0.133667399259073	0.341280820969357	0.478953268638977	0.566723318579715	0.618852788687544	0.645529570624183	2.78500716675884	0.0502324050666641	0.0839754186337751	0.105961394329923	0.119553256777219	0.127148865145442	0.130464863570308	1	0	0	0	0	0	0	0	0	0	0	0	0	0	0	0	0	0	0	0	0	0	0	0	0	0	0
Locus_0943	mixed	376	9	2.13	10.37	376	0.000637765957446808	0.00238319881582395	26.7089	0.39845487087029	0.99867915735141	1.37004676436233	1.58048661463055	1.67868800243574	1.69959558729885	7.72595099694914	0.148713018699069	0.243218646420407	0.299498865165308	0.328999565984006	0.33993149764744	0.338189885131628	0	0	0	0	0	0	0	0	0	0	0	0	0	0	0	0	0	0	0	0	0	0	0	0	0	0	0
Locus_0944	mixed	341	16	3.81	7.62	341	0.000424633431085044	0.00162179374112784	29.7099	0.173673754467487	0.458857417029276	0.666030372573626	0.81213573196303	0.910624726827536	0.972169490364366	3.99349149322532	0.0661763513447082	0.114780776582061	0.149607338921911	0.173668936580638	0.18935679865709	0.198567351409758	1	0	0	0	0	0	0	0	0	0	0	1	1	0	1	0	0	0	0	0	1	0	1	1	0	1	1
Locus_0945	mixed	409	9	4.15	16.10	367	0.000635422343324251	0.00278593241572079	19.8066	0.484056719126202	1.1070900736112	1.39121465211529	1.48973642562697	1.48865325817199	1.43592530185985	7.3966764305115	0.173924371745844	0.257992860247072	0.292520600032759	0.300174881456583	0.293633031198332	0.279938761359883	NA	NA	NA	NA	NA	NA	NA	NA	NA	NA	NA	NA	NA	NA	NA	NA	NA	NA	NA	NA	NA	NA	NA	NA	NA	NA	NA
Locus_0946	mixed	382	11	1.83	9.16	382	0.000567015706806283	0.00259337152130613	23.1077	0.422438490543453	0.943596925166585	1.17762226598628	1.27295388640435	1.29899477470757	1.28865148953409	6.40425783234233	0.149905871679887	0.218484166771288	0.248184011372802	0.258799597688962	0.259636888888576	0.255171578593549	1	1	0	0	0	0	0	1	1	0	0	0	0	0	0	0	0	0	0	0	1	1	0	0	0	0	0
Locus_0947	mixed	326	10	1.23	4.91	326	0.000365337423312883	0.00170683540992224	29.7099	0.17651272003452	0.454256673864495	0.640216100518987	0.757362557800071	0.823377839270253	0.85184065114188	3.70356654263021	0.0665816149811027	0.112084092268459	0.141726053433535	0.159528149131848	0.168581746665277	0.171257474240125	1	0	0	0	0	0	0	0	0	0	0	0	0	0	0	0	0	0	0	0	0	0	0	0	0	0	0
Locus_0948	mixed	491	10	2.44	5.91	491	0.0005	0.00219885870210815	25.2084	0.425686282720644	1.04031806963929	1.39480614392579	1.58001455841247	1.65540412085964	1.66007163209554	7.75630080765337	0.157199609416526	0.250413633706096	0.301968027057437	0.326443236235989	0.333404029069843	0.329156777892791	NA	NA	NA	NA	NA	NA	NA	NA	NA	NA	NA	NA	NA	NA	NA	NA	NA	NA	NA	NA	NA	NA	NA	NA	NA	NA	NA
Locus_0949	mixed	390	10	2.05	12.82	390	0.000525128205128205	0.00249914830921235	21.6072	0.409143910039319	0.935423689684083	1.18265548419681	1.28099715939046	1.29932044595986	1.27428836148418	6.38182905075472	0.14683625068444	0.218397279941563	0.249894683200645	0.259938126267147	0.258397908742973	0.250559306190041	NA	NA	NA	NA	NA	NA	NA	NA	NA	NA	NA	NA	NA	NA	NA	NA	NA	NA	NA	NA	NA	NA	NA	NA	NA	NA	NA
Locus_0950	mixed	302	11	1.66	5.63	302	0.000476490066225166	0.00204970063406093	27.3091	0.232920903226034	0.584772114014283	0.804177605316984	0.930597484433437	0.992199720782857	1.0091068724289	4.55377470020248	0.0869821848810407	0.142563844366287	0.17604469294042	0.194060089727191	0.201348797101031	0.201296885146823	1	0	0	0	1	0	0	0	0	0	0	0	0	0	0	0	0	0	0	0	0	0	0	0	0	0	0
Locus_0951	exon	300	17	2.00	4.33	300	0.000280666666666667	0.00170628179014492	22.2074	0.146412377203941	0.339429735824472	0.432788071616951	0.470960340040574	0.479818364600245	0.47405125773122	2.34346014701741	0.0529018940375519	0.079646640935437	0.0916889582177049	0.0957539981262599	0.0957071052983708	0.0937070468350272	1	0	0	0	0	0	0	0	0	1	0	0	0	0	0	0	0	0	0	0	0	0	0	0	0	0	0
Locus_0952	mixed	351	11	4.27	13.96	351	0.000831339031339031	0.0031726668685847	19.8066	0.601504496729664	1.35977015167054	1.69925379823837	1.81850582668481	1.82090285994184	1.76171643101664	9.06165356428186	0.214849192917307	0.315693239512595	0.356962998580817	0.366694098830116	0.359692176360889	0.343996001845203	0	0	0	0	0	0	0	0	0	0	0	1	0	0	0	0	0	0	1	0	0	0	1	1	0	0	0
Locus_0953	mixed	487	15	3.08	7.60	487	0.000306570841889117	0.0012203175169575	29.7099	0.143447989866314	0.391775209240103	0.588941829658214	0.742876598079519	0.860402056903786	0.947380961768985	3.67482464551692	0.0553719559838053	0.0996370097877822	0.134502337487923	0.161437848458162	0.181707521905696	0.196396727241256	1	0	0	0	0	0	0	0	0	0	0	0	1	0	0	0	0	0	0	0	0	0	0	0	0	0	0
Locus_0954	mixed	324	12	4.92	20.92	279	0.000820071684587814	0.00365981856617085	18.6062	0.567454665284367	1.14194943269575	1.28654980672996	1.27608690783432	1.21593124141142	1.14393614341729	6.63190819737308	0.192734429129718	0.250948080058835	0.259008765693981	0.249969180816697	0.236083278567865	0.221531089135816	NA	NA	NA	NA	NA	NA	NA	NA	NA	NA	NA	NA	NA	NA	NA	NA	NA	NA	NA	NA	NA	NA	NA	NA	NA	NA	NA
Locus_0955	mixed	323	13	3.72	6.81	323	0.000494117647058823	0.0023267542126835	21.9073	0.302626398681793	0.713839409813273	0.923957245259675	1.01457436861375	1.0351854605407	1.01575182660082	5.00593470951	0.110147855640616	0.168854534613002	0.196848303699983	0.206710771353694	0.206066852796863	0.199524744445929	1	0	0	0	0	0	0	0	0	0	0	0	0	0	0	0	0	0	0	0	0	0	1	1	0	0	0
Locus_0956	mixed	394	15	3.55	9.39	394	0.000337309644670051	0.00149453759281739	29.7099	0.165406606782958	0.429743059362689	0.613513870847811	0.737211552251615	0.816301097085475	0.862434486657384	3.62461067298793	0.062602078286283	0.10663145961872	0.136788231357136	0.156622025425684	0.168809397646445	0.175365190862269	1	0	0	0	0	1	0	0	0	0	0	0	0	0	0	0	0	0	0	0	0	0	0	0	0	0	1
Locus_0957	mixed	358	14	3.91	9.78	358	0.000643016759776536	0.0023540640952243	28.5095	0.363261490694631	0.890471715115144	1.20248186043428	1.3770912186984	1.46335977654737	1.49250625600912	6.78917231749895	0.134231653693999	0.214933511896056	0.261571874048976	0.286377472120951	0.297098313319555	0.298692156898373	1	0	0	0	0	0	0	0	0	0	1	0	0	0	0	0	0	0	0	0	0	0	1	1	0	0	0
Locus_0958	mixed	317	9	0.63	3.47	317	0.00025205047318612	0.0013433040307255	29.7099	0.106913233677455	0.280873851518907	0.40452280823466	0.488591749258467	0.541772401693189	0.571081935839535	2.39375598022222	0.0406578039512479	0.0700229087241977	0.0904736444928591	0.103938997547464	0.111978808782853	0.115850144144274	NA	NA	NA	NA	NA	NA	NA	NA	NA	NA	NA	NA	NA	NA	NA	NA	NA	NA	NA	NA	NA	NA	NA	NA	NA	NA	NA
Locus_0959	mixed	307	15	5.21	9.45	307	0.000368403908794788	0.00160544774964725	29.7099	0.148212001677021	0.382870339718669	0.543265530418181	0.648894390688862	0.714300281968887	0.750317231652272	3.18785977612389	0.0559682527839322	0.094726212055754	0.120770775098101	0.137458434764912	0.147291184201804	0.152131564186246	1	0	0	0	0	0	0	0	0	0	0	0	0	0	0	0	0	0	0	0	0	0	0	0	0	0	0
Locus_0960	exon	372	16	2.42	5.38	372	0.000483870967741935	0.00240454602347161	19.8066	0.363681764905194	0.836997945509461	1.05667771582286	1.13455574952489	1.13522569563176	1.09567494573165	5.62281381712581	0.131045470656027	0.195557016111284	0.222538619053641	0.228798419480861	0.224002497887835	0.2136542993782	1	0	0	0	0	0	0	0	0	0	0	0	0	0	0	0	0	0	0	0	0	0	0	0	0	0	0
Locus_0961	exon	365	17	1.64	4.11	365	0.000271780821917808	0.00141520330390705	29.7099	0.135081824422784	0.349024753924622	0.494537020409432	0.588851332058218	0.645172763756936	0.673586252867136	2.88625394743913	0.0510263538961859	0.0863196715258337	0.109801843548585	0.12448256622809	0.132664241811527	0.13610189385415	1	0	0	0	0	0	0	0	0	0	0	0	0	0	0	0	0	1	0	0	0	0	0	0	0	0	0
Locus_0962	exon	307	10	1.63	3.26	307	0.000318892508143322	0.00183334262337465	23.1077	0.181529417373339	0.4435035453685	0.591488246106571	0.663341775004229	0.685328783402662	0.675552305284734	3.24074407254002	0.0670788007819234	0.106576801897277	0.127518782513437	0.136182449187868	0.136909040853947	0.132678726776337	0	0	0	0	0	0	0	0	0	0	0	0	0	0	0	0	0	0	0	0	0	0	0	0	0	0	0
Locus_0963	mixed	306	10	5.88	12.42	306	0.000740849673202614	0.00382481945532758	29.7099	0.546344229993463	0.928099508125535	1.0126325552298	1.07527877243315	1.13195575749528	1.17118846231402	5.86549928559125	0.168594343246944	0.196081709250158	0.20879915025918	0.221141405323211	0.23102682936859	0.236694161839321	NA	NA	NA	NA	NA	NA	NA	NA	NA	NA	NA	NA	NA	NA	NA	NA	NA	NA	NA	NA	NA	NA	NA	NA	NA	NA	NA
Locus_0964	mixed	366	16	2.46	6.83	366	0.000444262295081967	0.00213978807734418	24.008	0.2830864362953	0.652252619150204	0.831265718807424	0.908877685416246	0.93332992657474	0.930439243727605	4.53925162997152	0.101933131494904	0.152859954217482	0.176395078841893	0.18545517228163	0.187004168343444	0.184733076903888	1	0	0	1	0	0	0	0	0	0	0	0	0	0	0	0	0	0	1	0	0	0	0	0	0	0	0
Locus_0965	exon	406	15	2.96	7.14	406	0.000371182266009852	0.00142623810845375	29.7099	0.160750879213521	0.428368412458202	0.628563469926956	0.775952143145429	0.881888430970876	0.955229765926363	3.83075310164134	0.0614417596758465	0.107672283836637	0.142003648950305	0.16700369667494	0.18467150131579	0.196570131127915	1	0	0	0	0	0	1	0	0	0	0	1	0	0	0	0	0	0	0	0	0	0	0	0	0	0	0
Locus_0966	mixed	301	15	1.33	5.65	301	0.000277408637873754	0.00120767873589177	29.7099	0.0852305956672348	0.230529365732007	0.34309813047249	0.428718706039026	0.492203653015791	0.537559312844433	2.11733976377098	0.0327742931268316	0.0583503210531243	0.077993872934037	0.0927584293432948	0.10352094864462	0.111011493960933	1	0	0	0	0	0	0	0	0	0	0	0	0	0	0	1	0	0	0	0	0	0	0	0	0	0	0
Locus_0967	mixed	309	13	2.59	7.77	309	0.00055631067961165	0.00217596089699303	27.9093	0.269494210775875	0.670881756476593	0.916101646255547	1.05543524245501	1.1235966448901	1.14446367934468	5.17997318019778	0.10027708051436	0.162943043858644	0.200019028234401	0.219818122798878	0.228068656402088	0.228702613791672	1	0	0	0	0	0	0	0	0	0	0	1	0	0	0	0	0	0	0	0	0	0	0	0	0	0	0
Locus_0968	mixed	300	15	2.33	10.33	300	0.000513666666666667	0.00178024646622049	29.7099	0.185203121816883	0.485459426581772	0.700250229120885	0.850468740765309	0.95173113324346	1.01578225244285	4.18889490397115	0.0703278096818128	0.121030831766349	0.156934188473701	0.18163416030845	0.1978272975468	0.207548567434966	1	1	0	0	0	1	0	0	0	0	0	0	0	0	0	0	0	0	0	0	0	0	0	0	0	0	0
Locus_0969	mixed	343	14	3.50	6.41	343	0.000557142857142857	0.00241214034679402	23.4078	0.3523520184706	0.84482852492778	1.11277918304275	1.24164607886689	1.28411850823161	1.273140027022	6.10886434056162	0.129077402797199	0.201545487508617	0.239035128293095	0.254806897256616	0.257097540899642	0.251097452052854	NA	NA	NA	NA	NA	NA	NA	NA	NA	NA	NA	NA	NA	NA	NA	NA	NA	NA	NA	NA	NA	NA	NA	NA	NA	NA	NA
Locus_0970	mixed	386	14	2.85	6.22	386	0.000326165803108808	0.00144056782220068	29.7099	0.150962073545037	0.393896656959859	0.56566031742684	0.684456355251224	0.763751334313868	0.813535164012686	3.37226190150951	0.0572194064565136	0.0979881212856545	0.126525991769531	0.145951279031069	0.158573947359603	0.166110452446408	1	0	0	0	0	1	0	0	0	0	1	0	0	0	0	1	0	0	0	0	0	0	0	0	0	0	0
Locus_0971	intron	386	13	4.66	18.65	386	0.0004139896373057	0.00147993019838779	29.7099	0.166430951461895	0.444567909247812	0.654198910951162	0.810049629075481	0.923496846021564	1.00338951000147	4.00213375675939	0.0636690602592617	0.111889241880414	0.148008675435503	0.174606053383157	0.19368051904343	0.206792666689156	NA	NA	NA	NA	NA	NA	NA	NA	NA	NA	NA	NA	NA	NA	NA	NA	NA	NA	NA	NA	NA	NA	NA	NA	NA	NA	NA
Locus_0972	mixed	318	15	2.52	6.29	318	0.000407547169811321	0.00201170226801039	24.9083	0.225494338555039	0.543705220291046	0.720615135430381	0.809605128761693	0.843949785074169	0.844502711380767	3.98787231949309	0.0827919408447046	0.130085235687449	0.155294968324699	0.16676561816173	0.169712735795131	0.167415918927427	1	0	0	0	0	0	0	0	0	0	0	0	0	0	0	0	0	0	0	0	0	1	1	1	1	1	0
Locus_0973	mixed	301	15	2.33	4.65	301	0.000269767441860465	0.00130316906516503	29.7099	0.0960005819935745	0.252115650925529	0.364331811242166	0.443239245818552	0.496824548373223	0.531132262351797	2.18364410070484	0.0364828801807525	0.0629115888253177	0.0817194154241721	0.0947386051860992	0.103353406201358	0.108613599905839	0	1	0	0	0	0	0	0	0	0	0	1	0	0	0	0	0	0	0	0	0	0	0	0	0	0	0
Locus_0974	mixed	401	14	2.00	4.99	401	0.000403740648379052	0.00200283822925582	25.2084	0.281285879670017	0.676949301536258	0.896516704055602	1.00753039586841	1.05139627877165	1.05372844523521	4.96740700513714	0.103177902548581	0.161871400064365	0.193200782419002	0.207623863754669	0.211581050343679	0.20907870932195	1	0	0	0	0	0	0	0	0	0	0	0	0	0	0	0	0	0	0	0	0	0	0	0	1	0	0
Locus_0975	mixed	313	15	1.92	8.31	313	0.000368370607028754	0.00137371953083215	29.7099	0.116959431328923	0.316958241560357	0.472648825025547	0.591650081951565	0.680346476837225	0.744088403566828	2.92265146027045	0.0450095524246853	0.0803016971984862	0.107538950981425	0.128114350852538	0.14319530135992	0.153760103991484	NA	NA	NA	NA	NA	NA	NA	NA	NA	NA	NA	NA	NA	NA	NA	NA	NA	NA	NA	NA	NA	NA	NA	NA	NA	NA	NA
Locus_0976	exon	301	15	1.33	6.31	301	0.000351827242524917	0.00143216793128065	29.7099	0.119118028497494	0.316700409971776	0.463028544477375	0.568926051695953	0.642998973716583	0.692092409966339	2.80286441832552	0.0454964677468214	0.0794844629351041	0.104386602739841	0.122128823525696	0.13424274457289	0.141946783776311	1	0	0	0	0	0	0	0	0	0	0	0	0	0	0	0	0	0	0	1	0	0	0	0	0	0	0
Locus_0977	mixed	308	15	2.27	6.17	308	0.000325649350649351	0.00131226657006556	29.7099	0.103758421104664	0.280298556942621	0.416552140447684	0.519662074077651	0.595588905166783	0.649303256205673	2.56516335394508	0.0398809081032282	0.0709003160213039	0.0946196752405359	0.112342335870045	0.125155560621903	0.133965687783604	1	0	0	0	0	0	0	0	0	0	0	0	0	0	0	0	0	0	0	0	0	0	0	0	0	0	0
Locus_0978	exon	326	16	2.15	10.12	326	0.000374539877300613	0.00158308236918856	29.7099	0.153525405033066	0.396818730561667	0.563936872743846	0.675313147771055	0.745996532579226	0.787060130016855	3.32265081870571	0.0579795244454615	0.0982327596966381	0.125501645422207	0.143280265837343	0.154140666390496	0.159974537196219	1	0	0	0	0	0	0	1	0	0	0	0	0	0	0	0	0	0	0	0	0	0	0	0	0	0	0
Locus_0979	mixed	316	13	6.96	15.51	316	0.000381645569620253	0.00145278445762939	29.7099	0.130065211861902	0.346986835677558	0.509339212174073	0.628501914276016	0.713510466989895	0.771549620355266	3.09995326133471	0.049741172642849	0.0872444147122164	0.115059363910877	0.135209049426733	0.149300996713179	0.15861441239811	1	0	0	0	0	0	0	0	0	0	0	0	0	0	1	0	0	0	0	0	0	0	0	0	0	0	0
Locus_0980	exon	309	15	3.88	7.77	309	0.000490614886731392	0.00193184420264269	29.7099	0.217593429121964	0.558523523021358	0.785746597178393	0.928967798263098	1.01066598258966	1.04779786402839	4.54929519420286	0.0819829087397443	0.137667426403397	0.173854996999035	0.195699576402387	0.207095171669593	0.210973816793756	1	1	0	0	0	0	0	1	0	0	0	0	0	0	0	0	0	0	0	1	0	0	0	0	0	0	0
Locus_0981	mixed	369	15	1.63	6.23	369	0.000286449864498645	0.0011501089850561	29.7099	0.0968036208139266	0.265902528518308	0.402215308829353	0.510493493510254	0.5948712283436	0.658941217463236	2.52922739747868	0.0374494054479873	0.0678210747930916	0.0921326153040451	0.111269900944759	0.126003243567063	0.13700163922615	0	1	1	0	0	0	0	0	0	0	0	0	0	0	0	0	0	0	0	0	0	0	0	0	0	0	0
Locus_0982	mixed	529	12	4.91	23.44	529	0.000641020793950851	0.00201630655849362	29.7099	0.424060336064578	1.10389633382772	1.58114832238763	1.90781757104881	2.12211152946618	2.25229368298773	9.39132777578264	0.160585552179616	0.274283189840456	0.353201961096986	0.406211852772546	0.439852679461515	0.458980284218702	1	1	0	0	0	1	0	0	0	0	0	0	0	0	0	0	0	0	0	0	1	0	0	0	0	0	0
Locus_0983	exon	323	15	4.64	7.74	323	0.000335603715170279	0.00186905210412564	23.4078	0.195461489227719	0.468631023587584	0.616120999280249	0.685643975546395	0.707399752829405	0.700462909171752	3.3737201496431	0.071626780671036	0.111725506284314	0.132180688997335	0.140520674505149	0.14150566860906	0.138137957028794	1	0	0	0	0	0	0	0	0	0	0	0	0	0	0	0	0	0	0	0	0	0	0	0	0	0	0
Locus_0984	exon	320	16	1.88	6.56	320	0.0002853125	0.00128926234498671	29.7099	0.10098018007617	0.266759561733451	0.387785048585529	0.474388517846805	0.534529005008121	0.574343874115027	2.3387861873651	0.0384661156142108	0.0667561158130715	0.08721833350429	0.101660985882177	0.111477713168661	0.117743803037993	1	0	0	0	0	0	0	0	0	0	0	0	0	0	0	0	0	0	0	0	0	0	0	0	0	0	0
Locus_0985	exon	419	17	3.34	7.16	419	0.00046873508353222	0.0018049774545599	29.7099	0.260516535554298	0.675906062326935	0.962449084922498	1.15213016126307	1.26938601490871	1.33286619608466	5.65325405506017	0.0985598091019325	0.167540217204786	0.214235592587265	0.24422139528634	0.261755129939304	0.270083804628269	0	0	0	0	0	1	0	0	0	0	0	0	0	0	0	0	0	0	0	0	0	0	1	1	1	0	0
Locus_0986	mixed	330	12	1.52	8.48	330	0.000490606060606061	0.00217619120074786	29.1097	0.270106278954468	0.637443854460266	0.835589804647627	0.939391761168468	0.989190341577105	1.00686119327938	4.67858323408731	0.0981478813660586	0.151392296666143	0.179807809624628	0.19420701550734	0.200429091108599	0.2016629501293	0	0	0	0	0	0	0	0	0	0	0	0	1	0	0	0	0	1	0	0	0	0	0	0	0	0	0
Locus_0987	mixed	313	15	3.83	17.89	313	0.00080702875399361	0.00265424462716556	29.7099	0.400231183728751	0.954303174346306	1.26034973992203	1.42356118733314	1.50371190492682	1.53470684484585	7.07686403510289	0.146116701775543	0.227590083545113	0.271933546600188	0.294804697014823	0.305088137844505	0.307824539767662	0	0	0	0	0	0	0	1	0	0	0	0	0	0	0	0	0	0	0	1	1	1	0	0	0	0	0
Locus_0988	mixed	439	15	2.96	10.25	439	0.000435535307517084	0.00172025646463422	29.7099	0.247982011690504	0.64599354633386	0.923600660850057	1.10975624751704	1.22687204369207	1.29225898608026	5.44646349616378	0.0939703721468385	0.160441256567072	0.20597224001255	0.235645788013484	0.253391861078243	0.262242254066727	0	1	0	0	0	1	0	0	0	0	0	0	0	0	0	0	0	0	0	0	0	0	1	1	1	0	0
Locus_0989	mixed	458	9	1.31	7.21	458	0.000513100436681223	0.00215501115533213	27.009	0.385912901206811	0.952230982733868	1.29028237676345	1.47735613891991	1.56466908530255	1.58630973148287	7.25676121640947	0.143051818578092	0.230360868867754	0.280804208473234	0.306868548644823	0.316846687453547	0.316272545499412	1	0	0	0	0	0	0	0	0	0	0	0	0	0	0	0	0	0	0	1	1	1	0	0	0	0	0
Locus_0990	exon	303	17	0.99	5.61	303	0.000294389438943894	0.00123789564823316	29.7099	0.0906256059760915	0.245626670960557	0.3662919504606	0.4584834409185	0.527132034477138	0.576383181275726	2.26454288406861	0.034877860228702	0.0622319468681158	0.0833387977487537	0.0992724226572417	0.11093600953423	0.119088628791853	0	0	0	0	0	0	0	0	0	0	0	0	0	0	0	0	0	0	0	0	0	0	0	0	0	0	0
Locus_0991	mixed	301	8	7.31	15.95	301	0.00136578073089701	0.00439905957432125	16.2054	0.995785338104604	2.17622602997814	2.60837989596317	2.67188253726247	2.56266580449984	2.38023179533457	13.3951714011428	0.351192996240507	0.495449293554587	0.536192433021774	0.527106402092199	0.495676744707366	0.455701129532167	1	0	0	0	1	0	0	0	0	0	1	0	0	0	0	0	0	0	0	0	0	0	1	1	0	0	0
Locus_0992	exon	352	17	1.70	4.83	352	0.000326420454545455	0.00179574067900883	24.9083	0.193915413069136	0.45761627879399	0.595074000909845	0.659809321823714	0.68334481868178	0.684003265584964	3.27376309886343	0.0705549364316335	0.10840049799407	0.127275808793393	0.13531701647418	0.137283490543695	0.135919521373816	0	0	0	0	0	0	0	0	0	0	0	0	0	0	0	0	0	0	0	0	0	0	0	0	0	0	0
Locus_0993	mixed	300	11	5.33	13.67	300	0.0800976666666667	1.37875996124428	29.7099	1.17109671913021	0.458204864080035	0.674060140744264	0.831823715227101	0.942477403837985	1.01516555780468	4.09282840082429	0.0655489584664388	0.115366465371863	0.152328436369751	0.178836820412185	0.196893760975126	0.208164491572748	0	1	0	0	0	0	0	0	0	0	0	0	0	0	0	0	0	0	0	0	0	0	0	0	0	0	0
Locus_0994	mixed	422	11	1.66	13.03	422	0.00076611374407583	0.00322363061815842	17.1057	0.712781254418127	1.53891862995037	1.84025623561311	1.90439005695874	1.86739280888956	1.79130415096652	9.65504313679642	0.249781185960818	0.34924198988082	0.379425546440076	0.379189079708716	0.366573634636424	0.34958868140066	0	1	0	0	0	0	0	0	0	0	0	0	0	0	0	0	0	0	0	1	1	1	1	1	1	0	0
Locus_0995	mixed	286	12	12.24	20.98	286	0.00115664335664336	0.00350619620832985	26.7089	0.610395062799544	1.36699722569308	1.72038978536539	1.88309520583754	1.95000632796261	1.96415009611804	9.4950337037762	0.216635289513989	0.3175261598575	0.364631123575211	0.385570997120865	0.392740901349343	0.391870597964868	0	0	0	0	0	1	0	0	0	1	1	0	1	0	0	1	0	0	0	0	0	0	1	1	1	0	0
Locus_0996	mixed	323	12	2.79	9.91	323	0.000623839009287926	0.0024770038250186	29.7099	0.340060384543192	0.788501263278361	1.02327835688067	1.14711961603736	1.20979946796594	1.23588240326391	5.74464149196944	0.122516948403876	0.186101716606089	0.219675483380405	0.237211360007708	0.245525003950907	0.24804838946708	0	0	1	0	0	0	0	0	0	0	0	0	1	0	0	0	0	0	0	0	0	0	0	0	0	0	0
Locus_0997	mixed	323	13	5.26	20.43	323	0.000914241486068111	0.0021646758175116	29.7099	0.324723894734106	0.863566028048232	1.26305483377972	1.55264241905809	1.7556774392224	1.89070538008727	7.65036999492982	0.124036326244865	0.216770665933883	0.284808063279082	0.333379694262085	0.366636907449812	0.387880107884704	0	1	0	0	0	1	0	0	0	0	0	0	0	0	0	0	1	0	0	0	0	0	0	0	0	0	1
Locus_0998	exon	372	17	6.45	15.32	372	0.000577150537634409	0.00191610832260652	29.7099	0.266052452222971	0.690572839241249	0.985823279258289	1.18556465753322	1.31475887028914	1.3918918979205	5.83466399646537	0.100641365917709	0.171318111179063	0.219856500999201	0.252039086824505	0.272144776895513	0.28334537035025	NA	NA	NA	NA	NA	NA	NA	NA	NA	NA	NA	NA	NA	NA	NA	NA	NA	NA	NA	NA	NA	NA	NA	NA	NA	NA	NA
Locus_0999	exon	329	16	3.95	10.64	329	0.00060273556231003	0.00196321937102351	29.7099	0.246065765775848	0.634076376732089	0.899964056443695	1.07825258831441	1.19335720697857	1.26265631670864	5.31437231095323	0.0927878978165334	0.156819513351201	0.200279186429149	0.228938730996044	0.24689339317491	0.257068911104698	NA	NA	NA	NA	NA	NA	NA	NA	NA	NA	NA	NA	NA	NA	NA	NA	NA	NA	NA	NA	NA	NA	NA	NA	NA	NA	NA
Locus_1000	mixed	418	14	4.31	15.07	418	0.000613397129186603	0.00218952431573627	29.7099	0.3775382349535	0.951349094306121	1.31542417829137	1.53316787331946	1.64951744144216	1.69626109531179	7.52325791762438	0.141166029577312	0.232467401507739	0.288885119518126	0.321045344356754	0.336472102900384	0.340481767237901	1	0	0	0	0	0	0	0	0	0	0	0	0	0	0	0	0	0	0	0	0	0	0	0	0	0	0
Locus_1001	mixed	333	12	4.20	11.11	333	0.000566366366366366	0.0023477644476216	24.6082	0.325820410945442	0.781382134261721	1.02934877467574	1.1501964470043	1.19419753068284	1.19252592669661	5.67347122426665	0.119383505832517	0.186403435297395	0.221196596799264	0.236382241322541	0.239813154191912	0.236338122279207	NA	NA	NA	NA	NA	NA	NA	NA	NA	NA	NA	NA	NA	NA	NA	NA	NA	NA	NA	NA	NA	NA	NA	NA	NA	NA	NA
Locus_1002	exon	310	15	2.26	5.16	310	0.000334838709677419	0.00156970071347639	29.7099	0.141691202433484	0.364410652596705	0.514188338647667	0.610269532171982	0.667099521498991	0.695494601885652	2.99315384923448	0.0534197802335306	0.0899339997717511	0.11396727797012	0.12884412525486	0.137056886683413	0.14046913226913	1	0	0	0	0	0	0	0	0	0	0	0	0	0	0	0	0	0	0	0	0	0	1	0	0	0	0
Locus_1003	mixed	357	15	8.40	22.69	357	0.00130644257703081	0.00400277824235967	17.1057	0.99402752264009	2.19121589222434	2.6529989511589	2.75165360985934	2.68280706046041	2.54625714418007	13.8189601805232	0.351806587631394	0.501187505748781	0.548467598206479	0.546913612357954	0.524113840464699	0.493837629503716	0	0	0	0	0	1	0	0	0	1	0	0	0	0	0	0	0	1	1	1	1	0	0	0	0	0	0
Locus_1004	mixed	304	11	7.57	15.46	304	0.000604934210526316	0.00211113861844374	29.7099	0.256260739555993	0.647875268822493	0.900640931483553	1.05708159057206	1.14668115687692	1.18994926100147	5.19848894831246	0.0959161667385394	0.158667642329504	0.19842049102259	0.222213427243947	0.234934881168192	0.239991743998462	0	0	0	0	0	0	0	0	0	0	1	0	0	0	0	0	0	0	0	0	0	0	0	0	0	0	0
Locus_1005	mixed	402	10	1.99	7.96	402	0.000418407960199005	0.00199729479209255	25.2084	0.287017079294654	0.705624116093406	0.949944491473101	1.07834204224825	1.13061136819846	1.13376974582545	5.28530884313329	0.106281750060327	0.170246373231195	0.205928032370161	0.222912936861897	0.227723232057571	0.224775504201523	1	0	0	0	0	1	0	0	0	0	1	0	0	0	0	0	0	0	0	0	0	0	1	1	0	0	0
Locus_1006	mixed	531	13	9.79	14.88	531	0.000825423728813559	0.00337166516714819	20.1067	0.961063741515333	2.05919500419911	2.49792367947331	2.64828161157952	2.65734201322892	2.59015245252612	13.4139585025221	0.334254232880417	0.469238139983325	0.520961454981487	0.533878094785061	0.52661089606365	0.508053226015528	NA	NA	NA	NA	NA	NA	NA	NA	NA	NA	NA	NA	NA	NA	NA	NA	NA	NA	NA	NA	NA	NA	NA	NA	NA	NA	NA
Locus_1007	exon	300	16	5.33	7.67	300	0.000333333333333333	0.00165582650871968	29.7099	0.144502082937199	0.351929632687662	0.475150805727822	0.547906150003644	0.5899035201229	0.612618480490298	2.72201067196952	0.0532072914584422	0.0848337388422463	0.103589403849355	0.114574159043539	0.120759773688716	0.123876930420046	NA	NA	NA	NA	NA	NA	NA	NA	NA	NA	NA	NA	NA	NA	NA	NA	NA	NA	NA	NA	NA	NA	NA	NA	NA	NA	NA
Locus_1008	mixed	341	12	3.52	8.21	341	0.000369794721407625	0.00170314491597033	29.7099	0.180588148109428	0.454859631992151	0.629774748536194	0.736353606841058	0.796045527656908	0.823671242261769	3.6212929053975	0.0674945095694979	0.111182592171224	0.138480737122331	0.154519484877136	0.162844837449821	0.165906384742494	NA	NA	NA	NA	NA	NA	NA	NA	NA	NA	NA	NA	NA	NA	NA	NA	NA	NA	NA	NA	NA	NA	NA	NA	NA	NA	NA
Locus_1009	mixed	439	12	12.53	17.08	439	0.000562642369020501	0.00217160343872811	28.8096	0.382720095526557	0.954904813281922	1.30837020816662	1.5134944256678	1.61828027082097	1.65551888410449	7.4332886975683	0.14251208945297	0.232266626216484	0.286209762913752	0.315893031530806	0.32920127290235	0.331525783834181	NA	NA	NA	NA	NA	NA	NA	NA	NA	NA	NA	NA	NA	NA	NA	NA	NA	NA	NA	NA	NA	NA	NA	NA	NA	NA	NA
Locus_1010	mixed	301	14	4.65	7.64	301	0.00040531561461794	0.00177997330974054	29.7099	0.176251179131204	0.44766764050052	0.623504733010115	0.730983290707997	0.789996925096095	0.81503647873987	3.5834402471858	0.0661205837278657	0.109793140900864	0.137354244511357	0.15344134978916	0.161438031525525	0.163804179053201	0	0	0	0	0	0	0	0	0	0	0	0	0	0	0	1	0	0	0	0	0	0	0	0	0	0	0
Locus_1011	mixed	502	14	9.96	16.53	502	0.000841832669322709	0.00281778692975984	26.1087	0.713833858309769	1.67674523968127	2.17974419864015	2.42463478668881	2.52389232839567	2.54038552752565	12.0592359392413	0.259036720463237	0.396841095584387	0.466736489015978	0.498420399793854	0.50846509191315	0.506156531826992	NA	NA	NA	NA	NA	NA	NA	NA	NA	NA	NA	NA	NA	NA	NA	NA	NA	NA	NA	NA	NA	NA	NA	NA	NA	NA	NA
Locus_1012	exon	303	16	4.62	8.91	303	0.000556105610561056	0.00209291314816528	29.7099	0.243865136664854	0.603343809339537	0.822344948463092	0.950380524016226	1.01956009443267	1.05066758736073	4.69016210027711	0.0904567082728826	0.146284880030622	0.179677447640311	0.198549675669071	0.208029149001123	0.211432085947003	0	1	0	0	0	0	0	0	0	0	0	0	0	0	0	1	0	0	0	1	0	0	0	0	0	0	0
Locus_1013	mixed	536	16	2.80	8.40	536	0.000394776119402985	0.00142553834601249	29.7099	0.214324711039576	0.572829328510474	0.843728388203121	1.04609927288462	1.19463904342422	1.30072589433521	5.17234663839721	0.0820059725406053	0.144224663872338	0.190996855003215	0.22565942267329	0.25078940820587	0.268387422062085	0	1	0	0	0	0	0	0	0	0	0	0	0	0	0	1	0	0	0	0	0	0	0	0	0	0	0
Locus_1014	exon	300	15	6.00	12.33	300	0.000519333333333333	0.00202782307998041	29.7099	0.226877438816077	0.564684834911148	0.772981216995619	0.895082928080292	0.959968695887491	0.987025834144641	4.40662094883522	0.0843801817258955	0.137246514012948	0.169119523831222	0.187037692994445	0.195709724710334	0.198286055529127	1	0	0	0	0	0	0	0	0	0	0	0	0	0	0	0	0	0	0	0	0	0	0	0	0	0	0
Locus_1015	mixed	339	8	0.88	4.42	339	0.000364306784660767	0.00194245476373454	23.4078	0.22419026054619	0.542916437577435	0.719901225834845	0.805883420751941	0.834156634575247	0.826525269732355	3.95357324901801	0.082508211114835	0.13001974638519	0.154964052411667	0.165503041212066	0.166987383295032	0.162916799151864	NA	NA	NA	NA	NA	NA	NA	NA	NA	NA	NA	NA	NA	NA	NA	NA	NA	NA	NA	NA	NA	NA	NA	NA	NA	NA	NA
Locus_1016	mixed	457	13	3.72	10.72	457	0.000515536105032823	0.0016315957193334	29.7099	0.247056371995571	0.668058925904976	0.993563291257485	1.24005330069747	1.42139622926653	1.54924845268452	6.11937657180656	0.094998744953007	0.169051834539887	0.225748356372673	0.268108734289885	0.298672936713128	0.319574929154151	1	1	1	0	0	1	0	0	0	0	0	0	0	0	0	0	0	0	0	0	0	0	0	0	0	0	0
Locus_1017	mixed	364	11	6.87	12.64	364	0.000533791208791209	0.00198536960644422	29.7099	0.27095973102153	0.690508329314103	0.966365386465889	1.13965936684274	1.24001230714918	1.28875492942349	5.59626005021693	0.101763890398595	0.16970212024098	0.213463040685646	0.239996556487471	0.254307625912127	0.260000075537708	1	1	0	0	1	0	0	0	0	0	0	0	0	0	0	0	0	0	0	0	0	0	1	1	0	0	0
Locus_1018	exon	313	17	3.19	6.39	313	0.00044888178913738	0.00191916958255971	29.4098	0.211279316552591	0.529684022142458	0.729110410129454	0.846797281169929	0.908524016175953	0.932172953982957	4.15756800015332	0.0788282975760865	0.129133795766445	0.159823152521296	0.177056224722106	0.18510195081391	0.186924556154619	0	0	0	0	1	1	0	0	0	0	0	0	0	0	0	0	0	0	0	0	0	0	0	0	0	0	0
Locus_1019	mixed	382	10	4.97	10.73	382	0.000724607329842932	0.00239751002236648	29.7099	0.418674253425837	1.05690824752407	1.46607793599695	1.7152558646393	1.85215175385891	1.91011007388232	8.41917812932727	0.156620769948289	0.258611267066914	0.322556353784084	0.35985003653801	0.378411235837347	0.383809528114897	1	1	0	0	1	0	0	0	0	0	0	0	0	0	0	0	0	0	0	0	0	0	0	0	0	0	0
Locus_1020	mixed	390	11	2.05	8.46	390	0.000568205128205128	0.00215789680500559	29.1097	0.337032500245515	0.84288763391963	1.15731306347637	1.3411327577744	1.43630085558607	1.47171762871113	6.58638443971308	0.125625185228632	0.20523795224913	0.253395461224693	0.280145272662189	0.292412834012239	0.294965641705276	NA	NA	NA	NA	NA	NA	NA	NA	NA	NA	NA	NA	NA	NA	NA	NA	NA	NA	NA	NA	NA	NA	NA	NA	NA	NA	NA
Locus_1021	mixed	349	10	1.15	5.73	349	0.000467335243553009	0.00211288304816425	26.7089	0.276008445308043	0.669279706120585	0.893990345256908	1.01349579375349	1.06673957719136	1.0779204455786	4.99743431320899	0.101538482224372	0.160684898800595	0.193482832907635	0.209754145830462	0.21556835800821	0.214723674887682	0	0	0	0	0	0	0	0	0	0	0	0	1	0	0	0	0	0	0	0	0	0	0	0	0	0	0
Locus_1022	mixed	399	6	1.25	8.52	399	0.00118020050125313	0.00583195873384458	18.3061	1.43107907651281	2.2440985184151	2.40838235053537	2.46750632113549	2.4392652847351	2.34112780986823	13.3314593612019	0.417100630677753	0.469736856112489	0.490622416387136	0.493390578454191	0.479971268206577	0.454948393164794	0	1	0	0	1	0	0	1	0	0	0	0	0	0	0	0	0	0	0	0	0	0	0	0	0	0	0
Locus_1023	exon	318	17	4.09	6.60	318	0.000648427672955975	0.00282060591172594	18.9063	0.435289933790495	1.0065283645641	1.27108890864574	1.35796194311199	1.34512095383229	1.27937550464884	6.69536560859345	0.157249160830331	0.235408590867139	0.267268311703776	0.272693016634273	0.263653170726921	0.247296850178656	1	0	0	0	0	0	0	0	0	0	0	0	0	0	0	0	0	0	0	1	1	0	0	0	0	1	1
Locus_1024	exon	299	17	3.01	4.35	299	0.00018628762541806	0.00105514682852468	29.7099	0.0626127387765753	0.166934298816674	0.244616758755525	0.30100569687504	0.340446564856367	0.366466616558898	1.48208267463908	0.0239431601340312	0.0419466389135613	0.0551935955253734	0.0646464594474373	0.0710870228645194	0.0751493531596658	1	0	0	0	0	0	0	0	0	0	0	0	0	0	0	0	0	0	0	0	0	0	0	0	0	0	0
Locus_1025	mixed	313	8	7.35	31.63	313	0.00126517571884984	0.00422254723802556	18.3061	0.909972145935381	1.92590728347584	2.29397889563508	2.39130661035091	2.37013595687739	2.29290165486208	12.1842025471366	0.315324779447113	0.435099504660115	0.474134305598737	0.478704041911745	0.467586259219088	0.448644324220655	NA	NA	NA	NA	NA	NA	NA	NA	NA	NA	NA	NA	NA	NA	NA	NA	NA	NA	NA	NA	NA	NA	NA	NA	NA	NA	NA
Locus_1026	exon	360	17	9.44	13.06	357	0.000545098039215686	0.00495121819125758	4.2014	0.725536963768323	0.829209385896697	0.73592953686343	0.720551083946347	0.713648285672348	0.693223260500947	4.4180985166481	0.18122662055146	0.15253553056991	0.144528667582879	0.143764595059356	0.141180886701334	0.135684791195491	1	0	0	0	0	0	0	0	0	0	0	0	0	0	0	0	0	1	1	0	0	0	0	0	0	0	0
Locus_1027	exon	329	16	6.38	11.55	329	0.000713677811550152	0.00245618212675293	27.009	0.369387597200437	0.910844398313428	1.23218944120361	1.40804442855101	1.48876807168602	1.50821752461394	6.91745146156839	0.136913741218709	0.220203256363956	0.267902055430864	0.29219853137439	0.301302783112946	0.300721663559785	0	0	0	0	1	0	0	0	0	0	0	0	0	0	0	0	0	0	0	0	0	0	0	0	0	0	1
Locus_1028	mixed	313	15	1.28	3.19	313	0.000234504792332268	0.00155979879151415	24.008	0.128447334887926	0.302205443214424	0.391621790734122	0.432589433115684	0.446157879669946	0.444529900666954	2.14555178228906	0.0466792812828943	0.0714709590296128	0.0836105121396363	0.0885403576058535	0.0894329859230203	0.0881149036597066	1	0	0	0	0	0	0	0	0	0	0	0	0	0	0	0	0	0	0	0	0	0	0	0	0	0	0
Locus_1029	intron	300	8	0.67	3.33	300	0.000281333333333333	0.00157524268626276	27.6092	0.134686377147396	0.340780294574582	0.47184287435817	0.548836600110477	0.587271121525284	0.598595901723795	2.6820131694397	0.0504630026122128	0.0833721829772395	0.10358062297931	0.114682077300288	0.119332666847436	0.11949031864105	1	0	0	1	0	0	0	0	0	0	0	0	0	0	0	0	0	0	0	0	0	0	0	0	0	0	0
Locus_1030	mixed	307	14	4.85	13.59	275	0.000745454545454545	0.0029143251889988	19.2064	0.399683736028614	0.907429730123003	1.13160207429477	1.20516814774621	1.20257914974862	1.16446541140088	6.0109282493421	0.143198830441655	0.210641244420424	0.237166763863991	0.242470111263726	0.237438758859726	0.227910352649802	0	0	0	0	0	0	0	0	0	0	0	0	0	0	0	0	0	0	0	0	0	0	0	0	0	0	0
Locus_1031	mixed	300	16	4.67	9.33	300	0.000457	0.00207396289108041	25.2084	0.229058123303375	0.555747425245457	0.740156025823467	0.834354119477517	0.871904673456113	0.874403273257928	4.10562364056385	0.0843347471750623	0.133314354115291	0.159801087049014	0.172091135825079	0.175527427407425	0.173543723774777	0	0	0	0	0	0	0	0	0	0	0	0	0	0	0	0	0	0	0	0	0	0	0	0	0	0	0
Locus_1032	mixed	337	11	2.37	9.79	337	0.000576261127596439	0.00222220268849453	27.6092	0.307934461381191	0.768829530160012	1.05245130142013	1.21437295057332	1.29335901047442	1.31642764320039	5.95337489720944	0.114722993298127	0.186978443733807	0.23000041523004	0.253022688484382	0.262483874022906	0.262868971952582	1	0	0	0	0	0	0	0	0	0	0	0	0	0	0	0	0	0	0	0	0	1	0	0	0	0	0
Locus_1033	exon	359	16	1.11	3.62	359	0.000231476323119777	0.001469650433058	29.4098	0.131749039070018	0.31288025518679	0.411140702114808	0.462063978154229	0.485983582309259	0.494410386075006	2.29822794291011	0.04802985119771	0.0744429705511694	0.0884840955046891	0.0954695895931537	0.098423555577527	0.0990484275582493	1	0	0	0	0	0	0	0	0	0	0	0	0	0	0	0	0	0	0	0	0	0	0	0	0	0	0
Locus_1034	exon	317	17	1.26	3.47	317	0.000228706624605678	0.00142169978684379	27.3091	0.112567540448869	0.277049685764271	0.374335143655142	0.427620931442359	0.452382973014569	0.458904787086481	2.10286106141167	0.0416874426662411	0.0669298961696719	0.0813626837460982	0.0887518249120888	0.0916047058749613	0.0915834954738338	1	0	0	0	0	0	0	0	0	0	0	0	0	0	0	0	0	0	0	0	0	0	0	0	0	0	0
Locus_1035	exon	439	16	1.37	3.64	439	0.00021753986332574	0.00122863006371037	29.7099	0.121695626011743	0.314461335269523	0.446669069884651	0.534490560024365	0.589860303530105	0.621579466567963	2.62875636128835	0.0459552358799155	0.0778295360311539	0.0993724951707508	0.113352314613028	0.121811069043161	0.126254209546775	0	0	0	0	0	0	0	0	0	0	0	0	0	0	0	0	0	0	0	0	0	0	0	0	0	0	0
Locus_1036	exon	300	16	2.00	4.67	300	0.000492	0.00288945771491601	13.2044	0.384037733886526	0.791966644592468	0.89579961266231	0.872842910024258	0.804310928455669	0.725748540137611	4.47470636975884	0.132192246639448	0.175075604365552	0.179315016097538	0.1684438016917	0.153011544130209	0.137458718226169	0	0	0	0	0	0	0	0	0	0	0	0	0	0	0	0	0	0	0	0	0	0	0	0	0	0	0
Locus_1037	exon	364	17	1.64	9.32	335	0.000460597014925373	0.00173786630188418	29.7099	0.190356050729344	0.485887343184153	0.684520908138891	0.816504888552678	0.902220955744914	0.955443076465854	4.03493322281581	0.071485514162067	0.119687418223237	0.151931449498115	0.17314977190193	0.186669864831632	0.194745750495107	0	1	0	0	0	0	0	0	0	0	0	0	0	0	0	0	0	0	0	0	0	0	0	0	0	0	0
Locus_1038	exon	538	16	3.16	9.11	538	0.000674349442379182	0.00278301780868766	22.8076	0.693256790491587	1.55400527871303	1.94843541327177	2.11255960476533	2.15661784772445	2.13512397908203	10.5999989140482	0.246269008177425	0.360661331684017	0.411415621801974	0.429774892308097	0.430765459600018	0.42210044637819	1	0	0	0	0	0	0	0	0	0	0	0	0	0	0	0	0	0	0	0	1	1	1	1	1	1	1
Locus_1039	mixed	301	14	1.33	5.65	301	0.000275747508305648	0.00152886990596609	29.7099	0.122687799655051	0.298438522699854	0.401660242522432	0.461046697682475	0.493724308366493	0.509855959584211	2.28741353051052	0.0451667867916132	0.0718523370813957	0.0873878267998282	0.0961629481601142	0.100788559586645	0.102810624568407	0	0	0	0	0	0	0	0	0	0	0	0	0	0	0	0	0	0	0	0	0	0	0	0	0	0	0
Locus_1040	mixed	385	14	2.08	11.43	385	0.00073012987012987	0.00257576368808162	26.7089	0.458746307638073	1.09320026641493	1.44025729728221	1.61839887640252	1.69579635704996	1.71239196934897	8.01879107413666	0.167471635370829	0.2605153783682	0.310116610605723	0.333974462282631	0.342368418763324	0.341387715612444	1	0	0	0	0	0	0	0	0	0	0	0	0	0	0	0	0	1	0	0	0	0	0	0	0	0	0
Locus_1041	mixed	418	13	7.18	13.64	418	0.000744976076555024	0.00265506820433865	24.3081	0.538324060072608	1.30367872121026	1.73027474193326	1.94102310325197	2.0161756626698	2.00795889422356	9.53743518336145	0.198097243646891	0.312293376407612	0.37276025827684	0.399220222372287	0.404530902673306	0.397040240705296	NA	NA	NA	NA	NA	NA	NA	NA	NA	NA	NA	NA	NA	NA	NA	NA	NA	NA	NA	NA	NA	NA	NA	NA	NA	NA	NA
Locus_1042	mixed	392	10	3.57	10.46	392	0.000459948979591837	0.00178401627343655	29.7099	0.239169188745619	0.624797511112282	0.895670553160044	1.07842177066814	1.19381318036033	1.25803833700326	5.28991054104968	0.0907348566479537	0.155383941410828	0.199966274552677	0.229172195421936	0.246659302088842	0.255280730996902	1	0	0	0	1	0	0	0	0	0	0	0	0	0	0	0	0	0	0	0	0	0	0	0	0	0	0
Locus_1043	exon	322	16	3.73	12.42	322	0.000780124223602484	0.00238351869202592	29.7099	0.352964557696569	0.888800515981838	1.23066471541482	1.43950646284745	1.55729513685503	1.61295273029773	7.0821841190934	0.131899030856939	0.217245693014247	0.270648116559892	0.302161992551453	0.318714348412639	0.325080804141526	0	0	0	0	0	0	0	0	0	0	0	0	0	0	0	0	0	0	0	0	0	0	0	0	0	0	0
Locus_1044	intron	364	7	6.32	12.36	364	0.000978021978021978	0.00444250201753744	12.3041	1.01072557563221	1.8873700354475	2.03309388634395	1.98567841296482	1.89095625324771	1.78270120848114	10.5905253721173	0.330865276928909	0.403235683094096	0.404638884643012	0.388353132942223	0.367645574756573	0.34520782631083	NA	NA	NA	NA	NA	NA	NA	NA	NA	NA	NA	NA	NA	NA	NA	NA	NA	NA	NA	NA	NA	NA	NA	NA	NA	NA	NA
Locus_1045	exon	333	17	0.90	7.81	333	0.000401201201201201	0.00153940169836018	29.7099	0.150165629939109	0.390134308596883	0.55986705895355	0.679491320218651	0.762831214260035	0.819463892245388	3.3619534242136	0.0567876297431729	0.0969553891126061	0.125341701815467	0.145259191381261	0.158992387091535	0.168133028376197	1	0	0	0	0	0	0	0	0	0	0	0	0	0	0	0	0	0	0	0	0	0	0	0	0	0	0
Locus_1046	mixed	322	9	8.05	12.69	294	0.00105680272108844	0.00480472655320265	10.5035	0.943407513901646	1.7394472682079	1.83347936536612	1.72673597488327	1.56844891517372	1.40648812938788	9.21800716692054	0.307227002928376	0.368492637392669	0.3591392572141	0.33010935054645	0.297236444369203	0.265802216795818	0	0	0	0	0	0	0	0	0	0	0	0	0	0	0	0	0	0	1	1	1	0	0	0	0	1	0
Locus_1047	exon	310	15	4.19	8.39	310	0.000741935483870968	0.00294294990962834	19.5065	0.465524131002959	1.07436098377692	1.35694190975968	1.45425067219878	1.44997183313026	1.39309767536881	7.19414720523742	0.16799578589374	0.251176390542239	0.285609157462336	0.292816484620572	0.285486052835646	0.270978092372751	1	0	0	0	0	0	0	0	0	0	0	0	0	1	0	0	0	0	0	0	0	0	0	0	0	0	0
Locus_1048	mixed	468	12	2.78	11.32	468	0.000642307692307692	0.00248661612628738	24.6082	0.518971871237123	1.24683878393709	1.64526840227113	1.84059233681939	1.91207451102562	1.90926418872895	9.07301009401931	0.190296062511593	0.297699037629766	0.353790423642289	0.378414575594405	0.383999347982436	0.37829563248732	1	0	0	0	1	0	0	0	0	0	0	0	0	0	0	0	0	0	0	0	0	1	0	0	0	1	1
Locus_1049	mixed	306	13	0.65	1.96	306	0.000152941176470588	0.001202268829136	25.5085	0.077409792789702	0.191450822582531	0.259057996749943	0.295191854374968	0.310351127429376	0.311847855885898	1.44530944981242	0.028738436799085	0.0463145255180232	0.0562742081322021	0.061113837306627	0.062578626314129	0.0618785693741788	1	0	0	0	0	0	0	0	0	0	0	0	0	0	0	0	0	0	0	0	0	0	0	0	0	0	0
Locus_1050	mixed	307	12	3.26	9.77	307	0.000677198697068404	0.00257024221975937	25.2084	0.359408678152661	0.852223571332662	1.11499081307568	1.24305160864314	1.29184797251349	1.29388820561897	6.15541084933661	0.130984176721476	0.202458992734234	0.239174343391561	0.255477308110826	0.259745630380854	0.256917749421267	1	0	0	0	0	0	0	0	0	0	0	0	0	0	0	0	0	0	0	0	1	1	1	1	1	0	0
Locus_1051	mixed	532	10	8.65	16.35	532	0.000992857142857143	0.00304032312472165	25.2084	0.918453886788336	2.22116984616371	2.95565224715587	3.3339090279967	3.4870866289493	3.49781519364362	16.4140868306975	0.33755704746348	0.532407462311373	0.638238055168815	0.687978556838674	0.702203162568973	0.694000115904678	1	1	0	0	1	0	0	1	0	0	0	0	0	0	0	0	0	0	0	0	0	1	0	0	0	1	0
Locus_1052	mixed	281	10	1.42	10.68	281	0.000422419928825623	0.00194338507548078	28.5095	0.189109537955091	0.463024387477655	0.624326070065186	0.713959568890736	0.757816886864234	0.772323847610063	3.52056029886296	0.0698510140398954	0.111682282532271	0.135707880349148	0.148380676143409	0.153786960991606	0.154525552678748	1	1	0	0	0	0	0	0	0	0	0	1	0	0	0	0	0	0	0	0	0	0	0	0	0	0	0
Locus_1053	exon	323	17	6.81	15.48	320	0.0019871875	0.00768522122608628	7.2024	2.26345892212668	3.48819428749562	3.22819409462744	2.81294739417338	2.44629244739427	2.1478251482714	16.3869122940888	0.675214652603133	0.684954671470774	0.603570516641208	0.523614366952253	0.457232956789688	0.403886747774029	1	0	0	0	0	0	0	0	0	0	0	0	0	0	0	0	0	1	1	1	1	1	1	1	1	1	1
Locus_1054	mixed	443	6	6.09	16.70	443	0.00118961625282167	0.00620191406645554	17.1057	1.5957417024053	2.47012339606283	2.75316779381787	2.83329870098849	2.74794274832642	2.56717473611194	14.9674490777129	0.451572518588667	0.528864049042802	0.565293373104938	0.562429693492068	0.533646564656531	0.491885033949722	NA	NA	NA	NA	NA	NA	NA	NA	NA	NA	NA	NA	NA	NA	NA	NA	NA	NA	NA	NA	NA	NA	NA	NA	NA	NA	NA
Locus_1055	mixed	396	6	1.51	9.07	363	0.0009	0.00438401163445647	15.6052	0.936950856943417	1.69810517053366	1.82336780769263	1.80364846766437	1.74233465321847	1.65782482722416	9.66223178327671	0.301321056440657	0.36072095166901	0.364778037237668	0.355494575075615	0.340688958971416	0.321843551443683	1	0	0	0	1	0	0	0	0	0	0	0	0	0	0	0	0	1	1	0	0	1	0	0	0	0	0
Locus_1056	mixed	301	8	1.66	9.63	301	0.000763787375415282	0.00295281520044405	20.4068	0.455622858494444	1.0528159375892	1.33705753894502	1.44542479728456	1.45620112872603	1.41409384693866	7.16121610797793	0.164392611621101	0.246630085048077	0.28251789661767	0.292506019595505	0.28827275208896	0.276488105298573	NA	NA	NA	NA	NA	NA	NA	NA	NA	NA	NA	NA	NA	NA	NA	NA	NA	NA	NA	NA	NA	NA	NA	NA	NA	NA	NA
[truncated: 800 more rows]
[truncated: 5 more columns]
